# Supplementary material for: A Genomic Catalog of Migratory Microbiomes from Wild Birds across China's Habitats
Source: Adv Sci (Weinh). 2026 Feb 26;13(26):e74581. doi: 10.1002/advs.74581 (PMC13159146; doi:10.1002/advs.74581)
Supplement: Supplementary file 2 — Supporting File 2: advs74581‐sup‐0002‐TableS1‐S19.xlsx. [file ADVS-13-e74581-s001.zip]

Archive with 8 entries (8 files):
- Supplementary Table 1 The detailed information of samples used in this study.xlsx
- Supplementary Tables 2-5.xlsx
- Supplementary Tables 6-11.xlsx
- Table S12-Taxonomic classifications using Metaphlan4.xlsx
- Table S13.xlsx
- Table S14-17.xlsx
- Table S18.xlsx
- Table S19-AMG-carrying vOTUs and AMG annotation.xlsx
