# Supplementary material for: A Genomic Catalog of Migratory Microbiomes from Wild Birds across China's Habitats
Source: Adv Sci (Weinh). 2026 Feb 26;13(26):e74581. doi: 10.1002/advs.74581 (PMC13159146; doi:10.1002/advs.74581)
Supplement: Supplementary file 2 — Supporting File 2: advs74581‐sup‐0002‐TableS1‐S19.xlsx. [file ADVS-13-e74581-s001.zip › Supplementary Table 1 The detailed information of samples used in this study.xlsx]

## Sheet: 195 new generated data
sample ID	Number of DNA samples (Note: Before constructing the library, extract the total DNA from each sample separately, and then mix the quantities of the samples.)	collection time	Year	City	Province	Species/Source	Species	genus	family	order	accession	message	sample_name	sample_id	bioproject_accession	organism	isolation_source	collection_date	geo_loc_name	Longitude	Dimension	sample ID	format	type	num_seqs	sum_len	min_len	avg_len	max_len	sample ID	format	type	num_seqs	sum_len	min_len	avg_len	max_len
KM-C1	1	20220122	2022	Kunming	Yunnan	Environment	/	/	/	/	SAMN53873899	Successfully loaded	KM-C1	C1	PRJNA1379261	bird metagenome	Environment	2022-01-22	China	102°39′00″	24°57′56″	KM-C1.fasta	FASTA	DNA	124304	215462420	552	1733.4	97278	KM-C1_paired_clean_1.fastq	FASTQ	DNA	64049682	9530512655	50	148.8	150
																														KM-C1_paired_clean_2.fastq	FASTQ	DNA	64049682	9512340990	50	148.5	150
KM-C2	1	20220122	2022	Kunming	Yunnan	Environment	/	/	/	/	SAMN53873900	Successfully loaded	KM-C2	C2	PRJNA1379261	bird metagenome	Environment	2022-01-22	China	102°39′00″	24°57′56″	KM-C2.fasta	FASTA	DNA	84656	136231480	412	1609.2	48321	KM-C2_paired_clean_1.fastq	FASTQ	DNA	52935852	7867249473	50	148.6	150
																														KM-C2_paired_clean_2.fastq	FASTQ	DNA	52935852	7815517694	50	147.6	150
KM-C3	1	20220122	2022	Kunming	Yunnan	Environment	/	/	/	/	SAMN53873901	Successfully loaded	KM-C3	C3	PRJNA1379261	bird metagenome	Environment	2022-01-22	China	102°39′00″	24°57′56″	KM-C3.fasta	FASTA	DNA	27509	40124873	403	1458.6	26615	KM-C3_paired_clean_1.fastq	FASTQ	DNA	40793075	6064803589	50	148.7	150
																														KM-C3_paired_clean_2.fastq	FASTQ	DNA	40793075	6009127056	50	147.3	150
L10	10	20220122	2022	Kunming	Yunnan	Larus ridibundus	Larus ridibundus	Chroicocephalus	Laridae	Charadriiformes	SAMN53873902	Successfully loaded	L10	L10	PRJNA1379261	bird metagenome	Larus ridibundus	2022-01-22	China	102°39′00″	24°57′56″	L10.fasta	FASTA	DNA	71684	100965437	417	1408.5	145794	L10_paired_clean_1.fastq	FASTQ	DNA	42283747	6277276992	50	148.5	150
																														L10_paired_clean_2.fastq	FASTQ	DNA	42283747	6191400009	50	146.4	150
L11	10	20220122	2022	Kunming	Yunnan	Larus ridibundus	Larus ridibundus	Chroicocephalus	Laridae	Charadriiformes	SAMN53873903	Successfully loaded	L11	L11	PRJNA1379261	bird metagenome	Larus ridibundus	2022-01-22	China	102°39′00″	24°57′56″	L11.fasta	FASTA	DNA	96966	142055102	651	1465	60812	L11_paired_clean_1.fastq	FASTQ	DNA	39185680	5794568613	50	147.9	150
																														L11_paired_clean_2.fastq	FASTQ	DNA	39185680	5764485225	50	147.1	150
L12	10	20220122	2022	Kunming	Yunnan	Larus ridibundus	Larus ridibundus	Chroicocephalus	Laridae	Charadriiformes	SAMN53873904	Successfully loaded	L12	L12	PRJNA1379261	bird metagenome	Larus ridibundus	2022-01-22	China	102°39′00″	24°57′56″	L12.fasta	FASTA	DNA	20485	45360173	1000	2214.3	126085	L12_paired_clean_1.fastq	FASTQ	DNA	38833841	5765394812	50	148.5	150
																														L12_paired_clean_2.fastq	FASTQ	DNA	38833841	5710129104	50	147	150
L13	10	20220122	2022	Kunming	Yunnan	Larus ridibundus	Larus ridibundus	Chroicocephalus	Laridae	Charadriiformes	SAMN53873905	Successfully loaded	L13	L13	PRJNA1379261	bird metagenome	Larus ridibundus	2022-01-22	China	102°39′00″	24°57′56″	L13.fasta	FASTA	DNA	26483	50420368	419	1903.9	154134	L13_paired_clean_1.fastq	FASTQ	DNA	33045854	4892456342	50	148.1	150
																														L13_paired_clean_2.fastq	FASTQ	DNA	33045854	4841662833	50	146.5	150
L14	10	20220122	2022	Kunming	Yunnan	Larus ridibundus	Larus ridibundus	Chroicocephalus	Laridae	Charadriiformes	SAMN53873906	Successfully loaded	L14	L14	PRJNA1379261	bird metagenome	Larus ridibundus	2022-01-22	China	102°39′00″	24°57′56″	L14.fasta	FASTA	DNA	27314	46990342	1000	1720.4	92041	L14_paired_clean_1.fastq	FASTQ	DNA	30902891	4577752502	50	148.1	150
																														L14_paired_clean_2.fastq	FASTQ	DNA	30902891	4535856599	50	146.8	150
L15	10	20220122	2022	Kunming	Yunnan	Larus ridibundus	Larus ridibundus	Chroicocephalus	Laridae	Charadriiformes	SAMN53873907	Successfully loaded	L15	L15	PRJNA1379261	bird metagenome	Larus ridibundus	2022-01-22	China	102°39′00″	24°57′56″	L15.fasta	FASTA	DNA	19289	33190781	418	1720.7	52813	L15_paired_clean_1.fastq	FASTQ	DNA	32176197	4768378195	50	148.2	150
																														L15_paired_clean_2.fastq	FASTQ	DNA	32176197	4715675194	50	146.6	150
L16	10	20220122	2022	Kunming	Yunnan	Larus ridibundus	Larus ridibundus	Chroicocephalus	Laridae	Charadriiformes	SAMN53873908	Successfully loaded	L16	L16	PRJNA1379261	bird metagenome	Larus ridibundus	2022-01-22	China	102°39′00″	24°57′56″	L16.fasta	FASTA	DNA	8035	12982740	505	1615.8	35718	L16_paired_clean_1.fastq	FASTQ	DNA	32804162	4870507688	50	148.5	150
																														L16_paired_clean_2.fastq	FASTQ	DNA	32804162	4819873712	50	146.9	150
L4	10	20220122	2022	Kunming	Yunnan	Larus ridibundus	Larus ridibundus	Chroicocephalus	Laridae	Charadriiformes	SAMN53873909	Successfully loaded	L4	L4	PRJNA1379261	bird metagenome	Larus ridibundus	2022-01-22	China	102°39′00″	24°57′56″	L4.fasta	FASTA	DNA	193996	292024415	1000	1505.3	175419	L4_paired_clean_1.fastq	FASTQ	DNA	42051761	6225014592	50	148	150
																														L4_paired_clean_2.fastq	FASTQ	DNA	42051761	6134558144	50	145.9	150
L5	10	20220122	2022	Kunming	Yunnan	Larus ridibundus	Larus ridibundus	Chroicocephalus	Laridae	Charadriiformes	SAMN53873910	Successfully loaded	L5	L5	PRJNA1379261	bird metagenome	Larus ridibundus	2022-01-22	China	102°39′00″	24°57′56″	L5.fasta	FASTA	DNA	21609	35369179	597	1636.8	142182	L5_paired_clean_1.fastq	FASTQ	DNA	40280378	5982047247	50	148.5	150
																														L5_paired_clean_2.fastq	FASTQ	DNA	40280378	5946643533	50	147.6	150
L6	10	20220122	2022	Kunming	Yunnan	Larus ridibundus	Larus ridibundus	Chroicocephalus	Laridae	Charadriiformes	SAMN53873911	Successfully loaded	L6	L6	PRJNA1379261	bird metagenome	Larus ridibundus	2022-01-22	China	102°39′00″	24°57′56″	L6.fasta	FASTA	DNA	46800	71280081	509	1523.1	263641	L6_paired_clean_1.fastq	FASTQ	DNA	35851034	5322466965	50	148.5	150
																														L6_paired_clean_2.fastq	FASTQ	DNA	35851034	5267624261	50	146.9	150
L7	10	20220122	2022	Kunming	Yunnan	Larus ridibundus	Larus ridibundus	Chroicocephalus	Laridae	Charadriiformes	SAMN53873912	Successfully loaded	L7	L7	PRJNA1379261	bird metagenome	Larus ridibundus	2022-01-22	China	102°39′00″	24°57′56″	L7.fasta	FASTA	DNA	67585	103929363	899	1537.8	186813	L7_paired_clean_1.fastq	FASTQ	DNA	36237110	5372700040	50	148.3	150
																														L7_paired_clean_2.fastq	FASTQ	DNA	36237110	5319103718	50	146.8	150
L8	10	20220122	2022	Kunming	Yunnan	Larus ridibundus	Larus ridibundus	Chroicocephalus	Laridae	Charadriiformes	SAMN53873913	Successfully loaded	L8	L8	PRJNA1379261	bird metagenome	Larus ridibundus	2022-01-22	China	102°39′00″	24°57′56″	L8.fasta	FASTA	DNA	10222	23885608	318	2336.7	210889	L8_paired_clean_1.fastq	FASTQ	DNA	31895301	4736941640	50	148.5	150
																														L8_paired_clean_2.fastq	FASTQ	DNA	31895301	4656325517	50	146	150
L9	10	20220122	2022	Kunming	Yunnan	Larus ridibundus	Larus ridibundus	Chroicocephalus	Laridae	Charadriiformes	SAMN53873914	Successfully loaded	L9	L9	PRJNA1379261	bird metagenome	Larus ridibundus	2022-01-22	China	102°39′00″	24°57′56″	L9.fasta	FASTA	DNA	49950	79968034	425	1601	261327	L9_paired_clean_1.fastq	FASTQ	DNA	46576051	6899776217	50	148.1	150
																														L9_paired_clean_2.fastq	FASTQ	DNA	46576051	6828300363	50	146.6	150
LIB1	5	20220221	2022	Kunming	Yunnan	Chicken	Chicken	Gallus	Phasianidae	Galliformes	SAMN53873915	Successfully loaded	LIB1	LIB1	PRJNA1379261	bird metagenome	Chicken	2022-02-21	China	102°47′58″	25°03′05″	LIB1.fasta	FASTA	DNA	372574	892277906	320	2394.9	169396	LIB10_paired_clean_1.fastq	FASTQ	DNA	42275964	6257493079	50	148	150
																														LIB10_paired_clean_2.fastq	FASTQ	DNA	42275964	6192661152	50	146.5	150
LIB10	5	20220221	2022	Kunming	Yunnan	Chicken	Chicken	Gallus	Phasianidae	Galliformes	SAMN53873916	Successfully loaded	LIB10	LIB10	PRJNA1379261	bird metagenome	Chicken	2022-02-21	China	102°47′58″	25°03′05″	LIB10.fasta	FASTA	DNA	40029	112702718	454	2815.5	148095	LIB11_paired_clean_1.fastq	FASTQ	DNA	40379749	5977333146	50	148	150
																														LIB11_paired_clean_2.fastq	FASTQ	DNA	40379749	5904151235	50	146.2	150
LIB11	5	20220221	2022	Kunming	Yunnan	Chicken	Chicken	Gallus	Phasianidae	Galliformes	SAMN53873917	Successfully loaded	LIB11	LIB11	PRJNA1379261	bird metagenome	Chicken	2022-02-21	China	102°47′58″	25°03′05″	LIB11.fasta	FASTA	DNA	77255	194034896	348	2511.6	179928	LIB12_paired_clean_1.fastq	FASTQ	DNA	43822189	6483186703	50	147.9	150
																														LIB12_paired_clean_2.fastq	FASTQ	DNA	43822189	6429209845	50	146.7	150
LIB12	5	20220221	2022	Kunming	Yunnan	Chicken	Chicken	Gallus	Phasianidae	Galliformes	SAMN53873918	Successfully loaded	LIB12	LIB12	PRJNA1379261	bird metagenome	Chicken	2022-02-21	China	102°47′58″	25°03′05″	LIB12.fasta	FASTA	DNA	67487	170157603	358	2521.3	126824	LIB13_paired_clean_1.fastq	FASTQ	DNA	43421955	6426308456	50	148	150
																														LIB13_paired_clean_2.fastq	FASTQ	DNA	43421955	6353752302	50	146.3	150
LIB13	5	20220221	2022	Kunming	Yunnan	Chicken	Chicken	Gallus	Phasianidae	Galliformes	SAMN53873919	Successfully loaded	LIB13	LIB13	PRJNA1379261	bird metagenome	Chicken	2022-02-21	China	102°47′58″	25°03′05″	LIB13.fasta	FASTA	DNA	87757	221415109	579	2523	176824	LIB14_paired_clean_1.fastq	FASTQ	DNA	47317761	6984752688	50	147.6	150
																														LIB14_paired_clean_2.fastq	FASTQ	DNA	47317761	6980897621	50	147.5	150
LIB14	5	20220221	2022	Kunming	Yunnan	Chicken	Chicken	Gallus	Phasianidae	Galliformes	SAMN53873920	Successfully loaded	LIB14	LIB14	PRJNA1379261	bird metagenome	Chicken	2022-02-21	China	102°47′58″	25°03′05″	LIB14.fasta	FASTA	DNA	56746	160325580	325	2825.3	312651	LIB15_paired_clean_1.fastq	FASTQ	DNA	55546515	8219972289	50	148	150
																														LIB15_paired_clean_2.fastq	FASTQ	DNA	55546515	8163880683	50	147	150
LIB15	5	20220224	2022	Jianchuan	Yunnan	Duck	Duck	Anas	Anatidae	Anseriformes	SAMN53873921	Successfully loaded	LIB15	LIB15	PRJNA1379261	bird metagenome	Duck	2022-02-24	China	99°56′10″	26°30′18″	LIB15.fasta	FASTA	DNA	190903	465709553	460	2439.5	187762	LIB16_paired_clean_1.fastq	FASTQ	DNA	49872989	7356353441	50	147.5	150
																														LIB16_paired_clean_2.fastq	FASTQ	DNA	49872989	7284069596	50	146.1	150
LIB16	5	20220224	2022	Jianchuan	Yunnan	Duck	Duck	Anas	Anatidae	Anseriformes	SAMN53873922	Successfully loaded	LIB16	LIB16	PRJNA1379261	bird metagenome	Duck	2022-02-24	China	99°56′10″	26°30′18″	LIB16.fasta	FASTA	DNA	105648	248942688	321	2356.3	240082	LIB17_paired_clean_1.fastq	FASTQ	DNA	58866315	8657924984	50	147.1	150
																														LIB17_paired_clean_2.fastq	FASTQ	DNA	58866315	8669849318	50	147.3	150
LIB17	5	20220224	2022	Jianchuan	Yunnan	Duck	Duck	Anas	Anatidae	Anseriformes	SAMN53873923	Successfully loaded	LIB17	LIB17	PRJNA1379261	bird metagenome	Duck	2022-02-24	China	99°56′10″	26°30′18″	LIB17.fasta	FASTA	DNA	100105	233655260	732	2334.1	293534	LIB18_paired_clean_1.fastq	FASTQ	DNA	50822255	7486104929	50	147.3	150
																														LIB18_paired_clean_2.fastq	FASTQ	DNA	50822255	7471609113	50	147	150
LIB18	5	20220224	2022	Jianchuan	Yunnan	Duck	Duck	Anas	Anatidae	Anseriformes	SAMN53873924	Successfully loaded	LIB18	LIB18	PRJNA1379261	bird metagenome	Duck	2022-02-24	China	99°56′10″	26°30′18″	LIB18.fasta	FASTA	DNA	53071	139650378	310	2631.4	446477	LIB19_paired_clean_1.fastq	FASTQ	DNA	49721621	7359869674	50	148	150
																														LIB19_paired_clean_2.fastq	FASTQ	DNA	49721621	7315770353	50	147.1	150
LIB19	5	20220224	2022	Jianchuan	Yunnan	Duck	Duck	Anas	Anatidae	Anseriformes	SAMN53873925	Successfully loaded	LIB19	LIB19	PRJNA1379261	bird metagenome	Duck	2022-02-24	China	99°56′10″	26°30′18″	LIB19.fasta	FASTA	DNA	106399	280728907	639	2638.5	163474	LIB1_paired_clean_1.fastq	FASTQ	DNA	87301950	12919248507	50	148	150
																														LIB1_paired_clean_2.fastq	FASTQ	DNA	87301950	12807588994	50	146.7	150
LIB2	5	20220221	2022	Kunming	Yunnan	Chicken	Chicken	Gallus	Phasianidae	Galliformes	SAMN53873926	Successfully loaded	LIB2	LIB2	PRJNA1379261	bird metagenome	Chicken	2022-02-21	China	102°47′58″	25°03′05″	LIB2.fasta	FASTA	DNA	336752	808721935	750	2401.5	125245	LIB20_paired_clean_1.fastq	FASTQ	DNA	86421301	12738843431	50	147.4	150
																														LIB20_paired_clean_2.fastq	FASTQ	DNA	86421301	12787902574	50	148	150
LIB20	5	20220223	2022	Jianchuan	Yunnan	Anser anser	Anser anser	Anser	Anatidae	Anseriformes	SAMN53873927	Successfully loaded	LIB20	LIB20	PRJNA1379261	bird metagenome	Anser anser	2022-02-23	China	99°56′10″	26°30′18″	LIB20.fasta	FASTA	DNA	144451	336087814	1000	2326.7	292471	LIB21_paired_clean_1.fastq	FASTQ	DNA	69224154	10171151178	50	146.9	150
																														LIB21_paired_clean_2.fastq	FASTQ	DNA	69224154	10213330605	50	147.5	150
LIB21	5	20220223	2022	Jianchuan	Yunnan	Anser anser	Anser anser	Anser	Anatidae	Anseriformes	SAMN53873928	Successfully loaded	LIB21	LIB21	PRJNA1379261	bird metagenome	Anser anser	2022-02-23	China	99°56′10″	26°30′18″	LIB21.fasta	FASTA	DNA	123346	255699811	340	2073	225984	LIB22_paired_clean_1.fastq	FASTQ	DNA	65685003	9639981667	50	146.8	150
																														LIB22_paired_clean_2.fastq	FASTQ	DNA	65685003	9677417990	50	147.3	150
LIB22	5	20220223	2022	Jianchuan	Yunnan	Anser anser	Anser anser	Anser	Anatidae	Anseriformes	SAMN53873929	Successfully loaded	LIB22	LIB22	PRJNA1379261	bird metagenome	Anser anser	2022-02-23	China	99°56′10″	26°30′18″	LIB22.fasta	FASTA	DNA	142722	257232650	759	1802.3	262343	LIB23_paired_clean_1.fastq	FASTQ	DNA	58203537	8557152006	50	147	150
																														LIB23_paired_clean_2.fastq	FASTQ	DNA	58203537	8595075158	50	147.7	150
LIB23	5	20220223	2022	Jianchuan	Yunnan	Anser anser	Anser anser	Anser	Anatidae	Anseriformes	SAMN53873930	Successfully loaded	LIB23	LIB23	PRJNA1379261	bird metagenome	Anser anser	2022-02-23	China	99°56′10″	26°30′18″	LIB23.fasta	FASTA	DNA	107297	248998219	507	2320.6	241704	LIB24_paired_clean_1.fastq	FASTQ	DNA	41402221	6113705510	50	147.7	150
																														LIB24_paired_clean_2.fastq	FASTQ	DNA	41402221	6048313919	50	146.1	150
LIB24	5	20220224	2022	Jianchuan	Yunnan	Porphyrio porphyrio	Porphyrio porphyrio	Porphyrio	Rallidae	Gruiformes	SAMN53873931	Successfully loaded	LIB24	LIB24	PRJNA1379261	bird metagenome	Porphyrio porphyrio	2022-02-24	China	99°56′10″	26°30′18″	LIB24.fasta	FASTA	DNA	91158	240625148	380	2639.6	221343	LIB25_paired_clean_1.fastq	FASTQ	DNA	104497909	15341227300	50	146.8	150
																														LIB25_paired_clean_2.fastq	FASTQ	DNA	104497909	15469309360	50	148	150
LIB25	5	20220224	2022	Jianchuan	Yunnan	Porphyrio porphyrio	Porphyrio porphyrio	Porphyrio	Rallidae	Gruiformes	SAMN53873932	Successfully loaded	LIB25	LIB25	PRJNA1379261	bird metagenome	Porphyrio porphyrio	2022-02-24	China	99°56′10″	26°30′18″	LIB25.fasta	FASTA	DNA	147079	275566144	504	1873.6	164777	LIB26_paired_clean_1.fastq	FASTQ	DNA	73515093	10794758934	50	146.8	150
																														LIB26_paired_clean_2.fastq	FASTQ	DNA	73515093	10842632799	50	147.5	150
LIB26	5	20220224	2022	Jianchuan	Yunnan	Porphyrio porphyrio	Porphyrio porphyrio	Porphyrio	Rallidae	Gruiformes	SAMN53873933	Successfully loaded	LIB26	LIB26	PRJNA1379261	bird metagenome	Porphyrio porphyrio	2022-02-24	China	99°56′10″	26°30′18″	LIB26.fasta	FASTA	DNA	123592	267409236	1000	2163.6	153361	LIB27_paired_clean_1.fastq	FASTQ	DNA	67278161	9884557545	50	146.9	150
																														LIB27_paired_clean_2.fastq	FASTQ	DNA	67278161	9946102693	50	147.8	150
LIB27	5	20220224	2022	Jianchuan	Yunnan	Porphyrio porphyrio	Porphyrio porphyrio	Porphyrio	Rallidae	Gruiformes	SAMN53873934	Successfully loaded	LIB27	LIB27	PRJNA1379261	bird metagenome	Porphyrio porphyrio	2022-02-24	China	99°56′10″	26°30′18″	LIB27.fasta	FASTA	DNA	139397	295177825	1000	2117.5	205713	LIB28_paired_clean_1.fastq	FASTQ	DNA	63482637	9401137567	50	148.1	150
																														LIB28_paired_clean_2.fastq	FASTQ	DNA	63482637	9329056003	50	147	150
LIB28	5	20220224	2022	Jianchuan	Yunnan	Tadorna ferruginea	Tadorna ferruginea	Tadorna	Anatidae	Anseriformes	SAMN53873935	Successfully loaded	LIB28	LIB28	PRJNA1379261	bird metagenome	Tadorna ferruginea	2022-02-24	China	99°56′10″	26°30′18″	LIB28.fasta	FASTA	DNA	238733	527469999	376	2209.5	318412	LIB29_paired_clean_1.fastq	FASTQ	DNA	42751553	6320219069	50	147.8	150
																														LIB29_paired_clean_2.fastq	FASTQ	DNA	42751553	6259650085	50	146.4	150
LIB29	5	20220223	2022	Jianchuan	Yunnan	Tadorna ferruginea	Tadorna ferruginea	Tadorna	Anatidae	Anseriformes	SAMN53873936	Successfully loaded	LIB29	LIB29	PRJNA1379261	bird metagenome	Tadorna ferruginea	2022-02-23	China	99°56′10″	26°30′18″	LIB29.fasta	FASTA	DNA	128226	300717684	332	2345.2	130522	LIB2_paired_clean_1.fastq	FASTQ	DNA	88397121	13077332818	50	147.9	150
																														LIB2_paired_clean_2.fastq	FASTQ	DNA	88397121	12976788258	50	146.8	150
LIB3	5	20220221	2022	Kunming	Yunnan	Chicken	Chicken	Gallus	Phasianidae	Galliformes	SAMN53873937	Successfully loaded	LIB3	LIB3	PRJNA1379261	bird metagenome	Chicken	2022-02-21	China	102°47′58″	25°03′05″	LIB3.fasta	FASTA	DNA	264146	618511804	420	2341.6	223639	LIB30_paired_clean_1.fastq	FASTQ	DNA	75210013	11078243859	50	147.3	150
																														LIB30_paired_clean_2.fastq	FASTQ	DNA	75210013	11065196159	50	147.1	150
LIB30	5	20220223	2022	Jianchuan	Yunnan	Tadorna ferruginea	Tadorna ferruginea	Tadorna	Anatidae	Anseriformes	SAMN53873938	Successfully loaded	LIB30	LIB30	PRJNA1379261	bird metagenome	Tadorna ferruginea	2022-02-23	China	99°56′10″	26°30′18″	LIB30.fasta	FASTA	DNA	128205	291507367	313	2273.8	126707	LIB31_paired_clean_1.fastq	FASTQ	DNA	90655345	13348565369	50	147.2	150
																														LIB31_paired_clean_2.fastq	FASTQ	DNA	90655345	13410617301	50	147.9	150
LIB31	5	20220223	2022	Jianchuan	Yunnan	Tadorna ferruginea	Tadorna ferruginea	Tadorna	Anatidae	Anseriformes	SAMN53873939	Successfully loaded	LIB31	LIB31	PRJNA1379261	bird metagenome	Tadorna ferruginea	2022-02-23	China	99°56′10″	26°30′18″	LIB31.fasta	FASTA	DNA	94954	209643793	354	2207.8	247180	LIB32_paired_clean_1.fastq	FASTQ	DNA	42468982	6245926331	50	147.1	150
																														LIB32_paired_clean_2.fastq	FASTQ	DNA	42468982	6248460703	50	147.1	150
LIB32	5	20220223	2022	Jianchuan	Yunnan	Tadorna ferruginea	Tadorna ferruginea	Tadorna	Anatidae	Anseriformes	SAMN53873940	Successfully loaded	LIB32	LIB32	PRJNA1379261	bird metagenome	Tadorna ferruginea	2022-02-23	China	99°56′10″	26°30′18″	LIB32.fasta	FASTA	DNA	47879	108321602	407	2262.4	169159	LIB33_paired_clean_1.fastq	FASTQ	DNA	67944654	10001333932	50	147.2	150
																														LIB33_paired_clean_2.fastq	FASTQ	DNA	67944654	10030457931	50	147.6	150
LIB33	5	20220223	2022	Jianchuan	Yunnan	Tadorna ferruginea	Tadorna ferruginea	Tadorna	Anatidae	Anseriformes	SAMN53873941	Successfully loaded	LIB33	LIB33	PRJNA1379261	bird metagenome	Tadorna ferruginea	2022-02-23	China	99°56′10″	26°30′18″	LIB33.fasta	FASTA	DNA	91223	199003009	621	2181.5	421662	LIB34_paired_clean_1.fastq	FASTQ	DNA	65462264	9642750342	50	147.3	150
																														LIB34_paired_clean_2.fastq	FASTQ	DNA	65462264	9700389453	50	148.2	150
LIB34	5	20220223	2022	Jianchuan	Yunnan	Tadorna ferruginea	Tadorna ferruginea	Tadorna	Anatidae	Anseriformes	SAMN53873942	Successfully loaded	LIB34	LIB34	PRJNA1379261	bird metagenome	Tadorna ferruginea	2022-02-23	China	99°56′10″	26°30′18″	LIB34.fasta	FASTA	DNA	117543	273416271	322	2326.1	335197	LIB35_paired_clean_1.fastq	FASTQ	DNA	41081134	6081384189	50	148	150
																														LIB35_paired_clean_2.fastq	FASTQ	DNA	41081134	5997245968	50	146	150
LIB35	1	20220223	2022	Jianchuan	Yunnan	Anas platyrhynchos	Anas platyrhynchos	Anas	Anatidae	Anseriformes	SAMN53873943	Successfully loaded	LIB35	LIB35	PRJNA1379261	bird metagenome	Anas platyrhynchos	2022-02-23	China	99°56′10″	26°30′18″	LIB35.fasta	FASTA	DNA	148207	387769906	479	2616.4	405358	LIB36_paired_clean_1.fastq	FASTQ	DNA	64864350	9528281933	50	146.9	150
																														LIB36_paired_clean_2.fastq	FASTQ	DNA	64864350	9597842798	50	148	150
LIB36	1	20220224	2022	Jianchuan	Yunnan	Anas platyrhynchos	Anas platyrhynchos	Anas	Anatidae	Anseriformes	SAMN53873944	Successfully loaded	LIB36	LIB36	PRJNA1379261	bird metagenome	Anas platyrhynchos	2022-02-24	China	99°56′10″	26°30′18″	LIB36.fasta	FASTA	DNA	139526	293076233	468	2100.5	209630	LIB37_paired_clean_1.fastq	FASTQ	DNA	56319962	8300181290	50	147.4	150
																														LIB37_paired_clean_2.fastq	FASTQ	DNA	56319962	8297307727	50	147.3	150
LIB37	1	20220223	2022	Jianchuan	Yunnan	Anas platyrhynchos	Anas platyrhynchos	Anas	Anatidae	Anseriformes	SAMN53873945	Successfully loaded	LIB37	LIB37	PRJNA1379261	bird metagenome	Anas platyrhynchos	2022-02-23	China	99°56′10″	26°30′18″	LIB37.fasta	FASTA	DNA	175785	384087840	1000	2185	215117	LIB38_paired_clean_1.fastq	FASTQ	DNA	60743814	8927499409	50	147	150
																														LIB38_paired_clean_2.fastq	FASTQ	DNA	60743814	8974984961	50	147.8	150
LIB38	1	20220224	2022	Jianchuan	Yunnan	Anas zonorhyncha	Anas zonorhyncha	Anas	Anatidae	Anseriformes	SAMN53873946	Successfully loaded	LIB38	LIB38	PRJNA1379261	bird metagenome	Anas zonorhyncha	2022-02-24	China	99°56′10″	26°30′18″	LIB38.fasta	FASTA	DNA	106091	197769267	530	1864.1	205523	LIB39_paired_clean_1.fastq	FASTQ	DNA	56229862	8269289253	50	147.1	150
																														LIB39_paired_clean_2.fastq	FASTQ	DNA	56229862	8306008282	50	147.7	150
LIB39	1	20220224	2022	Jianchuan	Yunnan	Anas zonorhyncha	Anas zonorhyncha	Anas	Anatidae	Anseriformes	SAMN53873947	Successfully loaded	LIB39	LIB39	PRJNA1379261	bird metagenome	Anas zonorhyncha	2022-02-24	China	99°56′10″	26°30′18″	LIB39.fasta	FASTA	DNA	106863	195379762	507	1828.3	98875	LIB3_paired_clean_1.fastq	FASTQ	DNA	64030949	9473306190	50	147.9	150
																														LIB3_paired_clean_2.fastq	FASTQ	DNA	64030949	9391037764	50	146.7	150
LIB4	5	20220221	2022	Kunming	Yunnan	Chicken	Chicken	Gallus	Phasianidae	Galliformes	SAMN53873948	Successfully loaded	LIB4	LIB4	PRJNA1379261	bird metagenome	Chicken	2022-02-21	China	102°47′58″	25°03′05″	LIB4.fasta	FASTA	DNA	140079	338236941	301	2414.6	228745	LIB40_paired_clean_1.fastq	FASTQ	DNA	58370365	8607063324	50	147.5	150
																														LIB40_paired_clean_2.fastq	FASTQ	DNA	58370365	8639397232	50	148	150
LIB40	1	20220224	2022	Jianchuan	Yunnan	Anas penelope	Anas penelope	Mareca	Anatidae	Anseriformes	SAMN53873949	Successfully loaded	LIB40	LIB40	PRJNA1379261	bird metagenome	Anas penelope	2022-02-24	China	99°56′10″	26°30′18″	LIB40.fasta	FASTA	DNA	35085	104484234	348	2978	548726	LIB4_paired_clean_1.fastq	FASTQ	DNA	47540751	7020886006	50	147.7	150
																														LIB4_paired_clean_2.fastq	FASTQ	DNA	47540751	6975045000	50	146.7	150
LIB5	5	20220221	2022	Kunming	Yunnan	Chicken	Chicken	Gallus	Phasianidae	Galliformes	SAMN53873950	Successfully loaded	LIB5	LIB5	PRJNA1379261	bird metagenome	Chicken	2022-02-21	China	102°47′58″	25°03′05″	LIB5.fasta	FASTA	DNA	65592	158170715	530	2411.4	111148	LIB5_paired_clean_1.fastq	FASTQ	DNA	34612447	5123071853	50	148	150
																														LIB5_paired_clean_2.fastq	FASTQ	DNA	34612447	5051194127	50	145.9	150
LIB6	5	20220221	2022	Kunming	Yunnan	Chicken	Chicken	Gallus	Phasianidae	Galliformes	SAMN53873951	Successfully loaded	LIB6	LIB6	PRJNA1379261	bird metagenome	Chicken	2022-02-21	China	102°47′58″	25°03′05″	LIB6.fasta	FASTA	DNA	213024	608245197	988	2855.3	265565	LIB6_paired_clean_1.fastq	FASTQ	DNA	77033468	11390574085	50	147.9	150
																														LIB6_paired_clean_2.fastq	FASTQ	DNA	77033468	11294045898	50	146.6	150
LIB7	5	20220221	2022	Kunming	Yunnan	Chicken	Chicken	Gallus	Phasianidae	Galliformes	SAMN53873952	Successfully loaded	LIB7	LIB7	PRJNA1379261	bird metagenome	Chicken	2022-02-21	China	102°47′58″	25°03′05″	LIB7.fasta	FASTA	DNA	56497	145486016	374	2575.1	146563	LIB7_paired_clean_1.fastq	FASTQ	DNA	43480712	6434197993	50	148	150
																														LIB7_paired_clean_2.fastq	FASTQ	DNA	43480712	6371773715	50	146.5	150
LIB8	5	20220221	2022	Kunming	Yunnan	Chicken	Chicken	Gallus	Phasianidae	Galliformes	SAMN53873953	Successfully loaded	LIB8	LIB8	PRJNA1379261	bird metagenome	Chicken	2022-02-21	China	102°47′58″	25°03′05″	LIB8.fasta	FASTA	DNA	79940	188058775	635	2352.5	128134	LIB8_paired_clean_1.fastq	FASTQ	DNA	45014859	6656360178	50	147.9	150
																														LIB8_paired_clean_2.fastq	FASTQ	DNA	45014859	6599738484	50	146.6	150
LIB9	5	20220221	2022	Kunming	Yunnan	Chicken	Chicken	Gallus	Phasianidae	Galliformes	SAMN53873954	Successfully loaded	LIB9	LIB9	PRJNA1379261	bird metagenome	Chicken	2022-02-21	China	102°47′58″	25°03′05″	LIB9.fasta	FASTA	DNA	57288	140704171	736	2456.1	171268	LIB9_paired_clean_1.fastq	FASTQ	DNA	32367940	4787749034	50	147.9	150
																														LIB9_paired_clean_2.fastq	FASTQ	DNA	32367940	4732998034	50	146.2	150
META23IMWYN41_D0219	1	20221021	2022	Eryuan	Yunnan	Ficedula albicilla	Ficedula albicilla	Ficedula	Muscicapidae	Passeriformes	SAMN53873955	Successfully loaded	META23IMWYN41_D0219	D0219	PRJNA1379261	bird metagenome	Ficedula albicilla	2022-10-21	China	99°52′16″	25°59′20″	META23IMWYN41_D0219.fasta	FASTA	DNA	13748	40325027	332	2933.2	372681	META23IMWYN41_D0219_paired_clean_1.fastq	FASTQ	DNA	45664660	6761279545	50	148.1	150
																														META23IMWYN41_D0219_paired_clean_2.fastq	FASTQ	DNA	45664660	6761279545	50	148.1	150
META23IMWYN41_D0220	1	20221021	2022	Eryuan	Yunnan	Anthus hodgsoni	Anthus hodgsoni	Anthus	Motacillidae	Passeriformes	SAMN53873956	Successfully loaded	META23IMWYN41_D0220	D0220	PRJNA1379261	bird metagenome	Anthus hodgsoni	2022-10-21	China	99°52′16″	25°59′20″	META23IMWYN41_D0220.fasta	FASTA	DNA	10226	43047333	763	4209.6	315778	META23IMWYN41_D0220_paired_clean_1.fastq	FASTQ	DNA	32993937	4948128371	50	150	150
																														META23IMWYN41_D0220_paired_clean_2.fastq	FASTQ	DNA	32993937	4948128371	50	150	150
META23IMWYN41_D0221	1	20221021	2022	Eryuan	Yunnan	Anthus hodgsoni	Anthus hodgsoni	Anthus	Motacillidae	Passeriformes	SAMN53873957	Successfully loaded	META23IMWYN41_D0221	D0221	PRJNA1379261	bird metagenome	Anthus hodgsoni	2022-10-21	China	99°52′16″	25°59′20″	META23IMWYN41_D0221.fasta	FASTA	DNA	335395	707107124	411	2108.3	164106	META23IMWYN41_D0221_paired_clean_1.fastq	FASTQ	DNA	36749371	5500355722	50	149.7	150
																														META23IMWYN41_D0221_paired_clean_2.fastq	FASTQ	DNA	36749371	5500621163	50	149.7	150
META23IMWYN41_D0222	1	20221021	2022	Eryuan	Yunnan	Phoenicurus auroreus	Phoenicurus auroreus	Phoenicurus	Muscicapidae	Passeriformes	SAMN53873958	Successfully loaded	META23IMWYN41_D0222	D0222	PRJNA1379261	bird metagenome	Phoenicurus auroreus	2022-10-21	China	99°52′16″	25°59′20″	META23IMWYN41_D0222.fasta	FASTA	DNA	310544	569946345	428	1835.3	562792	META23IMWYN41_D0222_paired_clean_1.fastq	FASTQ	DNA	39647792	5936459327	50	149.7	150
																														META23IMWYN41_D0222_paired_clean_2.fastq	FASTQ	DNA	39647792	5937257616	50	149.8	150
META23IMWYN41_D0223	1	20221021	2022	Eryuan	Yunnan	Anthus hodgsoni	Anthus hodgsoni	Anthus	Motacillidae	Passeriformes	SAMN53873959	Successfully loaded	META23IMWYN41_D0223	D0223	PRJNA1379261	bird metagenome	Anthus hodgsoni	2022-10-21	China	99°52′16″	25°59′20″	META23IMWYN41_D0223.fasta	FASTA	DNA	227118	362048607	711	1594.1	488256	META23IMWYN41_D0223_paired_clean_1.fastq	FASTQ	DNA	24431849	3659172458	50	149.8	150
																														META23IMWYN41_D0223_paired_clean_2.fastq	FASTQ	DNA	24431849	3659380806	50	149.8	150
META23IMWYN41_D0224	1	20221021	2022	Eryuan	Yunnan	Phylloscopus inornatus	Phylloscopus inornatus	Phylloscopus	Phylloscopidae	Passeriformes	SAMN53873960	Successfully loaded	META23IMWYN41_D0224	D0224	PRJNA1379261	bird metagenome	Phylloscopus inornatus	2022-10-21	China	99°52′16″	25°59′20″	META23IMWYN41_D0224.fasta	FASTA	DNA	13102	59100469	388	4510.8	878585	META23IMWYN41_D0224_paired_clean_1.fastq	FASTQ	DNA	32294849	4841178627	50	149.9	150
																														META23IMWYN41_D0224_paired_clean_2.fastq	FASTQ	DNA	32294849	4841729318	50	149.9	150
META23IMWYN41_D0225	1	20221021	2022	Eryuan	Yunnan	Emberiza pusilla	Emberiza pusilla	Emberiza	Fringillidae	Passeriformes	SAMN53873961	Successfully loaded	META23IMWYN41_D0225	D0225	PRJNA1379261	bird metagenome	Emberiza pusilla	2022-10-21	China	99°52′16″	25°59′20″	META23IMWYN41_D0225.fasta	FASTA	DNA	33395	82453295	326	2469	878585	META23IMWYN41_D0225_paired_clean_1.fastq	FASTQ	DNA	38685410	5764459497	50	149	150
																														META23IMWYN41_D0225_paired_clean_2.fastq	FASTQ	DNA	38685410	5764493972	50	149	150
META23IMWYN41_D0226	1	20221021	2022	Eryuan	Yunnan	Hierococcyx sparverioides	Hierococcyx sparverioides	Hierococcyx	Cuculidae	Cuculiformes	SAMN53873962	Successfully loaded	META23IMWYN41_D0226	D0226	PRJNA1379261	bird metagenome	Hierococcyx sparverioides	2022-10-21	China	99°52′16″	25°59′20″	META23IMWYN41_D0226.fasta	FASTA	DNA	372392	766248844	686	2057.6	878578	META23IMWYN41_D0226_paired_clean_1.fastq	FASTQ	DNA	67380461	10087710499	50	149.7	150
																														META23IMWYN41_D0226_paired_clean_2.fastq	FASTQ	DNA	67380461	10084515400	50	149.7	150
META23IMWYN41_D0227	1	20221021	2022	Eryuan	Yunnan	Turnix tanki	Turnix tanki	Turnix	Turnicidae	Charadriiformes	SAMN53873963	Successfully loaded	META23IMWYN41_D0227	D0227	PRJNA1379261	bird metagenome	Turnix tanki	2022-10-21	China	99°52′16″	25°59′20″	META23IMWYN41_D0227.fasta	FASTA	DNA	88825	168692575	421	1899.2	1572230	META23IMWYN41_D0227_paired_clean_1.fastq	FASTQ	DNA	35385283	5275177083	50	149.1	150
																														META23IMWYN41_D0227_paired_clean_2.fastq	FASTQ	DNA	35385283	5275378092	50	149.1	150
META23IMWYN41_D0228	1	20221021	2022	Eryuan	Yunnan	Emberiza rutila	Emberiza rutila	Emberiza	Emberizidae	Passeriformes	SAMN53873964	Successfully loaded	META23IMWYN41_D0228	D0228	PRJNA1379261	bird metagenome	Emberiza rutila	2022-10-21	China	99°52′16″	25°59′20″	META23IMWYN41_D0228.fasta	FASTA	DNA	24986	63601011	309	2545.5	1444536	META23IMWYN41_D0228_paired_clean_1.fastq	FASTQ	DNA	44354517	6511766279	50	146.8	150
																														META23IMWYN41_D0228_paired_clean_2.fastq	FASTQ	DNA	44354517	6511785469	50	146.8	150
META23IMWYN41_D0229	1	20221021	2022	Eryuan	Yunnan	Phylloscopus inornatus	Phylloscopus inornatus	Phylloscopus	Phylloscopidae	Passeriformes	SAMN53873965	Successfully loaded	META23IMWYN41_D0229	D0229	PRJNA1379261	bird metagenome	Phylloscopus inornatus	2022-10-21	China	99°52′16″	25°59′20″	META23IMWYN41_D0229.fasta	FASTA	DNA	31748	86497292	315	2724.5	878585	META23IMWYN41_D0229_paired_clean_1.fastq	FASTQ	DNA	46283230	6868588916	50	148.4	150
																														META23IMWYN41_D0229_paired_clean_2.fastq	FASTQ	DNA	46283230	6870737238	50	148.4	150
META23IMWYN41_D0230	1	20221021	2022	Eryuan	Yunnan	Anthus hodgsoni	Anthus hodgsoni	Anthus	Motacillidae	Passeriformes	SAMN53873966	Successfully loaded	META23IMWYN41_D0230	D0230	PRJNA1379261	bird metagenome	Anthus hodgsoni	2022-10-21	China	99°52′16″	25°59′20″	META23IMWYN41_D0230.fasta	FASTA	DNA	13732	53803785	478	3918.1	320670	META23IMWYN41_D0230_paired_clean_1.fastq	FASTQ	DNA	29299412	4292476423	50	146.5	150
																														META23IMWYN41_D0230_paired_clean_2.fastq	FASTQ	DNA	29299412	4303604428	50	146.9	150
META23IMWYN41_D0231	1	20221021	2022	Eryuan	Yunnan	Cinclidium leucurum	Cinclidium leucurum	Myiomela	Muscicapidae	Passeriformes	SAMN53873967	Successfully loaded	META23IMWYN41_D0231	D0231	PRJNA1379261	bird metagenome	Cinclidium leucurum	2022-10-21	China	99°52′16″	25°59′20″	META23IMWYN41_D0231.fasta	FASTA	DNA	250996	431154172	620	1717.8	878501	META23IMWYN41_D0231_paired_clean_1.fastq	FASTQ	DNA	91529111	13626895034	50	148.9	150
																														META23IMWYN41_D0231_paired_clean_2.fastq	FASTQ	DNA	91529111	13633490327	50	149	150
META23IMWYN41_D0233	1	20221021	2022	Eryuan	Yunnan	Ardeola bacchus Bonaparte	Ardeola bacchus Bonaparte	Ardeola	Ardeidae	Pelecaniformes	SAMN53873968	Successfully loaded	META23IMWYN41_D0233	D0233	PRJNA1379261	bird metagenome	Ardeola bacchus Bonaparte	2022-10-21	China	99°52′16″	25°59′20″	META23IMWYN41_D0233.fasta	FASTA	DNA	101362	187145479	1000	1846.3	1168672	META23IMWYN41_D0233_paired_clean_1.fastq	FASTQ	DNA	52696497	7843718058	50	148.8	150
																														META23IMWYN41_D0233_paired_clean_2.fastq	FASTQ	DNA	52696497	7844583227	50	148.9	150
META23IMWYN41_D0234	1	20221021	2022	Eryuan	Yunnan	Ardeola bacchus Bonaparte	Ardeola bacchus Bonaparte	Ardeola	Ardeidae	Pelecaniformes	SAMN53873969	Successfully loaded	META23IMWYN41_D0234	D0234	PRJNA1379261	bird metagenome	Ardeola bacchus Bonaparte	2022-10-21	China	99°52′16″	25°59′20″	META23IMWYN41_D0234.fasta	FASTA	DNA	379815	931072207	802	2451.4	419693	META23IMWYN41_D0234_paired_clean_1.fastq	FASTQ	DNA	32571035	4867865352	50	149.5	150
																														META23IMWYN41_D0234_paired_clean_2.fastq	FASTQ	DNA	32571035	4867990798	50	149.5	150
META23IMWYN41_D0235	1	20221021	2022	Eryuan	Yunnan	Zoothera dauma	Zoothera dauma	Zoothera	Turdidae	Passeriformes	SAMN53873970	Successfully loaded	META23IMWYN41_D0235	D0235	PRJNA1379261	bird metagenome	Zoothera dauma	2022-10-21	China	99°52′16″	25°59′20″	META23IMWYN41_D0235.fasta	FASTA	DNA	288851	915341278	909	3168.9	589868	META23IMWYN41_D0235_paired_clean_1.fastq	FASTQ	DNA	37870827	5662605020	50	149.5	150
																														META23IMWYN41_D0235_paired_clean_2.fastq	FASTQ	DNA	37870827	5662289357	50	149.5	150
META23IMWYN41_D0236	1	20221021	2022	Eryuan	Yunnan	Calliope calliope	Calliope calliope	Calliope	Muscicapidae	Passeriformes	SAMN53873971	Successfully loaded	META23IMWYN41_D0236	D0236	PRJNA1379261	bird metagenome	Calliope calliope	2022-10-21	China	99°52′16″	25°59′20″	META23IMWYN41_D0236.fasta	FASTA	DNA	73382	143759483	704	1959.1	958994	META23IMWYN41_D0236_paired_clean_1.fastq	FASTQ	DNA	65326785	9720881590	50	148.8	150
																														META23IMWYN41_D0236_paired_clean_2.fastq	FASTQ	DNA	65326785	9721724993	50	148.8	150
META23IMWYN41_D0237	1	20221021	2022	Eryuan	Yunnan	Emberiza fucata	Emberiza fucata	Emberiza	Emberizidae	Passeriformes	SAMN53873972	Successfully loaded	META23IMWYN41_D0237	D0237	PRJNA1379261	bird metagenome	Emberiza fucata	2022-10-21	China	99°52′16″	25°59′20″	META23IMWYN41_D0237.fasta	FASTA	DNA	173689	270085550	538	1555	138322	META23IMWYN41_D0237_paired_clean_1.fastq	FASTQ	DNA	35688786	5289142165	50	148.2	150
																														META23IMWYN41_D0237_paired_clean_2.fastq	FASTQ	DNA	35688786	5291826974	50	148.3	150
META23IMWYN41_D0238	1	20221021	2022	Eryuan	Yunnan	Pallus aqaaticus	Rallus aquaticus Linnaeus	Pallus	Rallidae	Gruiformes	SAMN53873973	Successfully loaded	META23IMWYN41_D0238	D0238	PRJNA1379261	bird metagenome	Pallus aqaaticus	2022-10-21	China	99°52′16″	25°59′20″	META23IMWYN41_D0238.fasta	FASTA	DNA	270350	451788490	1000	1671.1	257920	META23IMWYN41_D0238_paired_clean_1.fastq	FASTQ	DNA	33898329	4940324520	50	145.7	150
																														META23IMWYN41_D0238_paired_clean_2.fastq	FASTQ	DNA	33898329	4939689525	50	145.7	150
META23IMWYN41_D0241	1	20221021	2022	Eryuan	Yunnan	Cuculus poliocephalus	Cuculus poliocephalus	Cuculus	Cuculidae	Cuculiformes	SAMN53873974	Successfully loaded	META23IMWYN41_D0241	D0241	PRJNA1379261	bird metagenome	Cuculus poliocephalus	2022-10-21	China	99°52′16″	25°59′20″	META23IMWYN41_D0241.fasta	FASTA	DNA	17599	91260888	604	5185.6	878585	META23IMWYN41_D0241_paired_clean_1.fastq	FASTQ	DNA	41405286	6134997358	50	148.2	150
																														META23IMWYN41_D0241_paired_clean_2.fastq	FASTQ	DNA	41405286	6142406979	50	148.3	150
META23IMWYN41_D0242	1	20221021	2022	Eryuan	Yunnan	Eyebrowed Thrush	Eyebrowed Thrush	Turdus	Turdidae	Passeriformes	SAMN53873975	Successfully loaded	META23IMWYN41_D0242	D0242	PRJNA1379261	bird metagenome	Eyebrowed Thrush	2022-10-21	China	99°52′16″	25°59′20″	META23IMWYN41_D0242.fasta	FASTA	DNA	11273	55159042	528	4893	707128	META23IMWYN41_D0242_paired_clean_1.fastq	FASTQ	DNA	38614189	5778613720	50	149.7	150
																														META23IMWYN41_D0242_paired_clean_2.fastq	FASTQ	DNA	38614189	5778453062	50	149.6	150
META23IMWYN41_D0243	1	20221021	2022	Eryuan	Yunnan	Eyebrowed Thrush	Eyebrowed Thrush	Turdus	Turdidae	Passeriformes	SAMN53873976	Successfully loaded	META23IMWYN41_D0243	D0243	PRJNA1379261	bird metagenome	Eyebrowed Thrush	2022-10-21	China	99°52′16″	25°59′20″	META23IMWYN41_D0243.fasta	FASTA	DNA	23672	64704499	655	2733.4	427625	META23IMWYN41_D0243_paired_clean_1.fastq	FASTQ	DNA	35707430	5308586641	50	148.7	150
																														META23IMWYN41_D0243_paired_clean_2.fastq	FASTQ	DNA	35707430	5308260453	50	148.7	150
META23IMWYN41_D0244	1	20221021	2022	Eryuan	Yunnan	Zoothera dauma	Zoothera dauma	Zoothera	Turdidae	Passeriformes	SAMN53873977	Successfully loaded	META23IMWYN41_D0244	D0244	PRJNA1379261	bird metagenome	Zoothera dauma	2022-10-21	China	99°52′16″	25°59′20″	META23IMWYN41_D0244.fasta	FASTA	DNA	19185	76002264	341	3961.5	878575	META23IMWYN41_D0244_paired_clean_1.fastq	FASTQ	DNA	41883751	6235101492	50	148.9	150
																														META23IMWYN41_D0244_paired_clean_2.fastq	FASTQ	DNA	41883751	6237481435	50	148.9	150
META23IMWYN41_D0245	1	20221021	2022	Eryuan	Yunnan	Streptopelia orientalis	Streptopelia orientalis Latham	Streptopelia	Columbidae	Columbiformes	SAMN53873978	Successfully loaded	META23IMWYN41_D0245	D0245	PRJNA1379261	bird metagenome	Streptopelia orientalis	2022-10-21	China	99°52′16″	25°59′20″	META23IMWYN41_D0245.fasta	FASTA	DNA	23335	103082021	281	4417.5	878585	META23IMWYN41_D0245_paired_clean_1.fastq	FASTQ	DNA	61730624	9159878455	50	148.4	150
																														META23IMWYN41_D0245_paired_clean_2.fastq	FASTQ	DNA	61730624	9156830401	50	148.3	150
META23IMWYN41_D0246	1	20221021	2022	Eryuan	Yunnan	Hierococcyx sparverioides	Hierococcyx sparverioides	Hierococcyx	Cuculidae	Cuculiformes	SAMN53873979	Successfully loaded	META23IMWYN41_D0246	D0246	PRJNA1379261	bird metagenome	Hierococcyx sparverioides	2022-10-21	China	99°52′16″	25°59′20″	META23IMWYN41_D0246.fasta	FASTA	DNA	26267	108027916	1000	4112.7	1040243	META23IMWYN41_D0246_paired_clean_1.fastq	FASTQ	DNA	36003935	5367122402	50	149.1	150
																														META23IMWYN41_D0246_paired_clean_2.fastq	FASTQ	DNA	36003935	5366100722	50	149	150
META23IMWYN41_D0247	1	20221021	2022	Eryuan	Yunnan	Hierococcyx sparverioides	Hierococcyx sparverioides	Hierococcyx	Cuculidae	Cuculiformes	SAMN53873980	Successfully loaded	META23IMWYN41_D0247	D0247	PRJNA1379261	bird metagenome	Hierococcyx sparverioides	2022-10-21	China	99°52′16″	25°59′20″	META23IMWYN41_D0247.fasta	FASTA	DNA	339153	879094482	418	2592	878573	META23IMWYN41_D0247_paired_clean_1.fastq	FASTQ	DNA	33583034	5010417847	50	149.2	150
																														META23IMWYN41_D0247_paired_clean_2.fastq	FASTQ	DNA	33583034	5009847589	50	149.2	150
META23IMWYN41_D0248	1	20221021	2022	Eryuan	Yunnan	Zoothera dauma	Zoothera dauma	Zoothera	Turdidae	Passeriformes	SAMN53873981	Successfully loaded	META23IMWYN41_D0248	D0248	PRJNA1379261	bird metagenome	Zoothera dauma	2022-10-21	China	99°52′16″	25°59′20″	META23IMWYN41_D0248.fasta	FASTA	DNA	43656	118708879	325	2719.2	697654	META23IMWYN41_D0248_paired_clean_1.fastq	FASTQ	DNA	70501866	10472839349	50	148.5	150
																														META23IMWYN41_D0248_paired_clean_2.fastq	FASTQ	DNA	70501866	10476963756	50	148.6	150
META23IMWYN41_D0249	1	20221021	2022	Eryuan	Yunnan	Zoothera dauma	Zoothera dauma	Zoothera	Turdidae	Passeriformes	SAMN53873982	Successfully loaded	META23IMWYN41_D0249	D0249	PRJNA1379261	bird metagenome	Zoothera dauma	2022-10-21	China	99°52′16″	25°59′20″	META23IMWYN41_D0249.fasta	FASTA	DNA	299397	912402442	313	3047.5	430835	META23IMWYN41_D0249_paired_clean_1.fastq	FASTQ	DNA	59582401	8855257551	50	148.6	150
																														META23IMWYN41_D0249_paired_clean_2.fastq	FASTQ	DNA	59582401	8858630563	50	148.7	150
META23IMWYN41_D0250	1	20221021	2022	Eryuan	Yunnan	Zoothera dauma	Zoothera dauma	Zoothera	Turdidae	Passeriformes	SAMN53873983	Successfully loaded	META23IMWYN41_D0250	D0250	PRJNA1379261	bird metagenome	Zoothera dauma	2022-10-21	China	99°52′16″	25°59′20″	META23IMWYN41_D0250.fasta	FASTA	DNA	12237	67500369	563	5516.1	1447639	META23IMWYN41_D0250_paired_clean_1.fastq	FASTQ	DNA	32015797	4757835059	50	148.6	150
																														META23IMWYN41_D0250_paired_clean_2.fastq	FASTQ	DNA	32015797	4760088103	50	148.7	150
META23IMWYN41_D0253	1	20221022	2022	Eryuan	Yunnan	Monticola rufiventris	Monticola rufiventris	Monticola	Muscicapidae	Passeriformes	SAMN53873984	Successfully loaded	META23IMWYN41_D0253	D0253	PRJNA1379261	bird metagenome	Monticola rufiventris	2022-10-22	China	99°52′16″	25°59′20″	META23IMWYN41_D0253.fasta	FASTA	DNA	271657	873193537	1000	3214.3	878585	META23IMWYN41_D0253_paired_clean_1.fastq	FASTQ	DNA	73345905	10893255511	50	148.5	150
																														META23IMWYN41_D0253_paired_clean_2.fastq	FASTQ	DNA	73345905	10889352126	50	148.5	150
META23IMWYN41_D0254	1	20221022	2022	Eryuan	Yunnan	Ixobrychus eurhythmus	Ixobrychus eurhythmus	Ixobrychus	Ardeidae	Ciconiiformes	SAMN53873985	Successfully loaded	META23IMWYN41_D0254	D0254	PRJNA1379261	bird metagenome	Ixobrychus eurhythmus	2022-10-22	China	99°52′16″	25°59′20″	META23IMWYN41_D0254.fasta	FASTA	DNA	367474	737363562	1000	2006.6	488253	META23IMWYN41_D0254_paired_clean_1.fastq	FASTQ	DNA	29109470	4336863959	50	149	150
																														META23IMWYN41_D0254_paired_clean_2.fastq	FASTQ	DNA	29109470	4337092407	50	149	150
META23IMWYN41_D0255	1	20221023	2022	Eryuan	Yunnan	Eyebrowed Thrush	Eyebrowed Thrush	Turdus	Turdidae	Passeriformes	SAMN53873986	Successfully loaded	META23IMWYN41_D0255	D0255	PRJNA1379261	bird metagenome	Eyebrowed Thrush	2022-10-23	China	99°52′16″	25°59′20″	META23IMWYN41_D0255.fasta	FASTA	DNA	310446	598807026	1000	1928.9	700896	META23IMWYN41_D0255_paired_clean_1.fastq	FASTQ	DNA	33367383	4994411551	50	149.7	150
																														META23IMWYN41_D0255_paired_clean_2.fastq	FASTQ	DNA	33367383	4993877150	50	149.7	150
META23IMWYN41_D0256	1	20221023	2022	Eryuan	Yunnan	Eyebrowed Thrush	Eyebrowed Thrush	Turdus	Turdidae	Passeriformes	SAMN53873987	Successfully loaded	META23IMWYN41_D0256	D0256	PRJNA1379261	bird metagenome	Eyebrowed Thrush	2022-10-23	China	99°52′16″	25°59′20″	META23IMWYN41_D0256.fasta	FASTA	DNA	248836	430841068	493	1731.4	1017231	META23IMWYN41_D0256_paired_clean_1.fastq	FASTQ	DNA	33794536	5036270075	50	149	150
																														META23IMWYN41_D0256_paired_clean_2.fastq	FASTQ	DNA	33794536	5036456083	50	149	150
META23IMWYN41_D0257	1	20221023	2022	Eryuan	Yunnan	Zoothera dauma	Zoothera dauma	Zoothera	Turdidae	Passeriformes	SAMN53873988	Successfully loaded	META23IMWYN41_D0257	D0257	PRJNA1379261	bird metagenome	Zoothera dauma	2022-10-23	China	99°52′16″	25°59′20″	META23IMWYN41_D0257.fasta	FASTA	DNA	288562	908643009	649	3148.9	878572	META23IMWYN41_D0257_paired_clean_1.fastq	FASTQ	DNA	36720516	5491269876	50	149.5	150
																														META23IMWYN41_D0257_paired_clean_2.fastq	FASTQ	DNA	36720516	5491143162	50	149.5	150
META23IMWYN41_D0258	1	20221023	2022	Eryuan	Yunnan	Cuculus poliocephalus	Cuculus poliocephalus	Cuculus	Cuculidae	Cuculiformes	SAMN53873989	Successfully loaded	META23IMWYN41_D0258	D0258	PRJNA1379261	bird metagenome	Cuculus poliocephalus	2022-10-23	China	99°52′16″	25°59′20″	META23IMWYN41_D0258.fasta	FASTA	DNA	298651	913126370	449	3057.5	188308	META23IMWYN41_D0258_paired_clean_1.fastq	FASTQ	DNA	33674747	5032343223	50	149.4	150
																														META23IMWYN41_D0258_paired_clean_2.fastq	FASTQ	DNA	33674747	5031780337	50	149.4	150
META23IMWYN41_D0259	1	20221023	2022	Eryuan	Yunnan	Zoothera dauma	Zoothera dauma	Zoothera	Turdidae	Passeriformes	SAMN53873990	Successfully loaded	META23IMWYN41_D0259	D0259	PRJNA1379261	bird metagenome	Zoothera dauma	2022-10-23	China	99°52′16″	25°59′20″	META23IMWYN41_D0259.fasta	FASTA	DNA	224832	395587469	635	1759.5	878737	META23IMWYN41_D0259_paired_clean_1.fastq	FASTQ	DNA	62251452	9234926800	50	148.3	150
																														META23IMWYN41_D0259_paired_clean_2.fastq	FASTQ	DNA	62251452	9240630395	50	148.4	150
META23IMWYN41_D0260	1	20221023	2022	Eryuan	Yunnan	Nycticorax nycticorax	Nycticorax nycticorax	Nycticorax	Ardeidae	Pelecaniformes	SAMN53873991	Successfully loaded	META23IMWYN41_D0260	D0260	PRJNA1379261	bird metagenome	Nycticorax nycticorax	2022-10-23	China	99°52′16″	25°59′20″	META23IMWYN41_D0260.fasta	FASTA	DNA	346174	646938918	902	1868.8	1411340	META23IMWYN41_D0260_paired_clean_1.fastq	FASTQ	DNA	31336617	4668557102	50	149	150
																														META23IMWYN41_D0260_paired_clean_2.fastq	FASTQ	DNA	31336617	4668676637	50	149	150
META23IMWYN41_D0261	1	20221023	2022	Eryuan	Yunnan	Nycticorax nycticorax	Nycticorax nycticorax	Nycticorax	Ardeidae	Pelecaniformes	SAMN53873992	Successfully loaded	META23IMWYN41_D0261	D0261	PRJNA1379261	bird metagenome	Nycticorax nycticorax	2022-10-23	China	99°52′16″	25°59′20″	META23IMWYN41_D0261.fasta	FASTA	DNA	325646	1004587476	428	3084.9	879529	META23IMWYN41_D0261_paired_clean_1.fastq	FASTQ	DNA	63950318	9489322138	50	148.4	150
																														META23IMWYN41_D0261_paired_clean_2.fastq	FASTQ	DNA	63950318	9486681040	50	148.3	150
META23IMWYN41_D0262	1	20221023	2022	Eryuan	Yunnan	Nycticorax nycticorax	Nycticorax nycticorax	Nycticorax	Ardeidae	Pelecaniformes	SAMN53873993	Successfully loaded	META23IMWYN41_D0262	D0262	PRJNA1379261	bird metagenome	Nycticorax nycticorax	2022-10-23	China	99°52′16″	25°59′20″	META23IMWYN41_D0262.fasta	FASTA	DNA	278190	1079994321	1000	3882.2	694946	META23IMWYN41_D0262_paired_clean_1.fastq	FASTQ	DNA	75680085	11182698363	50	147.8	150
																														META23IMWYN41_D0262_paired_clean_2.fastq	FASTQ	DNA	75680085	11179297763	50	147.7	150
META23IMWYN41_D0263	1	20221023	2022	Eryuan	Yunnan	Nycticorax nycticorax	Nycticorax nycticorax	Nycticorax	Ardeidae	Pelecaniformes	SAMN53873994	Successfully loaded	META23IMWYN41_D0263	D0263	PRJNA1379261	bird metagenome	Nycticorax nycticorax	2022-10-23	China	99°52′16″	25°59′20″	META23IMWYN41_D0263.fasta	FASTA	DNA	385906	842932193	1000	2184.3	275635	META23IMWYN41_D0263_paired_clean_1.fastq	FASTQ	DNA	30428290	4534908356	50	149	150
																														META23IMWYN41_D0263_paired_clean_2.fastq	FASTQ	DNA	30428290	4534729006	50	149	150
META23IMWYN41_D0265	1	20221024	2022	Eryuan	Yunnan	Eyebrowed Thrush	Eyebrowed Thrush	Turdus	Turdidae	Passeriformes	SAMN53873995	Successfully loaded	META23IMWYN41_D0265	D0265	PRJNA1379261	bird metagenome	Eyebrowed Thrush	2022-10-24	China	99°52′16″	25°59′20″	META23IMWYN41_D0265.fasta	FASTA	DNA	1	387	387	387	387	META23IMWYN41_D0265_paired_clean_1.fastq	FASTQ	DNA	28199228	3522726699	50	124.9	150
																														META23IMWYN41_D0265_paired_clean_2.fastq	FASTQ	DNA	28199228	3519649371	50	124.8	150
META23IMWYN41_D0266	1	20221024	2022	Eryuan	Yunnan	Dicrurus hottentottus	Dicrurus hottentottus	Dicrurus	Dicruridae	Passeriformes	SAMN53873996	Successfully loaded	META23IMWYN41_D0266	D0266	PRJNA1379261	bird metagenome	Dicrurus hottentottus	2022-10-24	China	99°52′16″	25°59′20″	META23IMWYN41_D0266.fasta	FASTA	DNA	300762	829999844	481	2759.7	878585	META23IMWYN41_D0266_paired_clean_1.fastq	FASTQ	DNA	31784557	4753520434	50	149.6	150
																														META23IMWYN41_D0266_paired_clean_2.fastq	FASTQ	DNA	31784557	4753575991	50	149.6	150
META23IMWYN41_D0267	1	20221024	2022	Eryuan	Yunnan	Cuculus canorus	Cuculus canorus	Cuculus	Cuculidae	Cuculiformes	SAMN53873997	Successfully loaded	META23IMWYN41_D0267	D0267	PRJNA1379261	bird metagenome	Cuculus canorus	2022-10-24	China	99°52′16″	25°59′20″	META23IMWYN41_D0267.fasta	FASTA	DNA	363578	704462042	1000	1937.6	878585	META23IMWYN41_D0267_paired_clean_1.fastq	FASTQ	DNA	59835291	8903182962	50	148.8	150
																														META23IMWYN41_D0267_paired_clean_2.fastq	FASTQ	DNA	59835291	8903638713	50	148.8	150
META23IMWYN41_D0268	1	20221024	2022	Eryuan	Yunnan	Eurystomus orientalis	Eurystomus orientalis Linnaeus	Eurystomus	Coraciidae	Coraciiformes	SAMN53873998	Successfully loaded	META23IMWYN41_D0268	D0268	PRJNA1379261	bird metagenome	Eurystomus orientalis	2022-10-24	China	99°52′16″	25°59′20″	META23IMWYN41_D0268.fasta	FASTA	DNA	26887	131292246	1000	4883.1	517889	META23IMWYN41_D0268_paired_clean_1.fastq	FASTQ	DNA	40153057	5996071672	50	149.3	150
																														META23IMWYN41_D0268_paired_clean_2.fastq	FASTQ	DNA	40153057	5996005556	50	149.3	150
META23IMWYN41_D0269	1	20221024	2022	Eryuan	Yunnan	Treron sphenurus	Treron sphenurus	Treron	Columbidae	Columbiformes	SAMN53873999	Successfully loaded	META23IMWYN41_D0269	D0269	PRJNA1379261	bird metagenome	Treron sphenurus	2022-10-24	China	99°52′16″	25°59′20″	META23IMWYN41_D0269.fasta	FASTA	DNA	186352	309738782	347	1662.1	878585	META23IMWYN41_D0269_paired_clean_1.fastq	FASTQ	DNA	32460652	4825613469	50	148.7	150
																														META23IMWYN41_D0269_paired_clean_2.fastq	FASTQ	DNA	32460652	4825925515	50	148.7	150
META23IMWYN41_D0270	1	20221024	2022	Eryuan	Yunnan	Nycticorax nycticorax	Nycticorax nycticorax	Nycticorax	Ardeidae	Pelecaniformes	SAMN53874000	Successfully loaded	META23IMWYN41_D0270	D0270	PRJNA1379261	bird metagenome	Nycticorax nycticorax	2022-10-24	China	99°52′16″	25°59′20″	META23IMWYN41_D0270.fasta	FASTA	DNA	303584	998185094	1000	3288	644758	META23IMWYN41_D0270_paired_clean_1.fastq	FASTQ	DNA	69186979	10241840782	50	148	150
																														META23IMWYN41_D0270_paired_clean_2.fastq	FASTQ	DNA	69186979	10238720473	50	148	150
META23IMWYN41_EN	1	2023.6.8	2023	Daqing	Heilongjiang	Environment	/	/	/	/	SAMN53874001	Successfully loaded	META23IMWYN41_EN	EN	PRJNA1379261	bird metagenome	Environment	2023-06-08	China	125°07′19″	46°17′07″	META23IMWYN41_EN.fasta	FASTA	DNA	30020	56799743	345	1892.1	797458	META23IMWYN41_EN_paired_clean_1.fastq	FASTQ	DNA	26694275	3984873252	50	149.3	150
																														META23IMWYN41_EN_paired_clean_2.fastq	FASTQ	DNA	26694275	3984515656	50	149.3	150
META23IMWYN41_EY-001	1	202210	2022	Eryuan	Yunnan	Lanius cristatus	Brown Shrike	Lanius	Laniidae	Passeriformes	SAMN53874002	Successfully loaded	META23IMWYN41_EY-001	EY-001	PRJNA1379261	bird metagenome	Lanius cristatus	2022-10-01	China	99°52′16″	25°59′20″	META23IMWYN41_EY-001.fasta	FASTA	DNA	30536	97030829	389	3177.6	843223	META23IMWYN41_EY-001_paired_clean_1.fastq	FASTQ	DNA	34611638	5170602134	50	149.4	150
																														META23IMWYN41_EY-001_paired_clean_2.fastq	FASTQ	DNA	34611638	5171374521	50	149.4	150
META23IMWYN41_EY-002	1	202210	2022	Eryuan	Yunnan	Lanius cristatus	Brown Shrike	Lanius	Laniidae	Passeriformes	SAMN53874003	Successfully loaded	META23IMWYN41_EY-002	EY-002	PRJNA1379261	bird metagenome	Lanius cristatus	2022-10-01	China	99°52′16″	25°59′20″	META23IMWYN41_EY-002.fasta	FASTA	DNA	26616	111353479	1000	4183.7	568353	META23IMWYN41_EY-002_paired_clean_1.fastq	FASTQ	DNA	36883980	5507860454	50	149.3	150
																														META23IMWYN41_EY-002_paired_clean_2.fastq	FASTQ	DNA	36883980	5506983604	50	149.3	150
META23IMWYN41_EY-003	1	202210	2022	Eryuan	Yunnan	Lanius cristatus	Brown Shrike	Lanius	Laniidae	Passeriformes	SAMN53874004	Successfully loaded	META23IMWYN41_EY-003	EY-003	PRJNA1379261	bird metagenome	Lanius cristatus	2022-10-01	China	99°52′16″	25°59′20″	META23IMWYN41_EY-003.fasta	FASTA	DNA	17488	91532315	778	5234	470292	META23IMWYN41_EY-003_paired_clean_1.fastq	FASTQ	DNA	31607452	4719645476	50	149.3	150
																														META23IMWYN41_EY-003_paired_clean_2.fastq	FASTQ	DNA	31607452	4718892066	50	149.3	150
META23IMWYN41_EY-004	1	202210	2022	Eryuan	Yunnan	Arundinax aedon	Arundinax aedon	Arundinax	Acrocephalidae	Passeriformes	SAMN53874005	Successfully loaded	META23IMWYN41_EY-004	EY-004	PRJNA1379261	bird metagenome	Arundinax aedon	2022-10-01	China	99°52′16″	25°59′20″	META23IMWYN41_EY-004.fasta	FASTA	DNA	20318	96776422	375	4763.1	586478	META23IMWYN41_EY-004_paired_clean_1.fastq	FASTQ	DNA	30645555	4575447228	50	149.3	150
																														META23IMWYN41_EY-004_paired_clean_2.fastq	FASTQ	DNA	30645555	4574627673	50	149.3	150
META23IMWYN41_F11	1	2023.6.8	2023	Daqing	Heilongjiang	Anser indicus	Anser indicus	Anser	Anatidae	Anseriformes	SAMN53874006	Successfully loaded	META23IMWYN41_F11	F11	PRJNA1379261	bird metagenome	Anser indicus	2023-06-08	China	125°07′19″	46°17′07″	META23IMWYN41_F11.fasta	FASTA	DNA	34660	111611275	410	3220.2	247748	META23IMWYN41_F11_paired_clean_1.fastq	FASTQ	DNA	35227039	5246110870	50	148.9	150
																														META23IMWYN41_F11_paired_clean_2.fastq	FASTQ	DNA	35227039	5245723184	50	148.9	150
META23IMWYN41_F12	1	2023.6.8	2023	Daqing	Heilongjiang	Pavo muticus	Pavo muticus	Pavo	Phasianidae	Galliformes	SAMN53874007	Successfully loaded	META23IMWYN41_F12	F12	PRJNA1379261	bird metagenome	Pavo muticus	2023-06-08	China	125°07′19″	46°17′07″	META23IMWYN41_F12.fasta	FASTA	DNA	14187	43345516	548	3055.3	473198	META23IMWYN41_F12_paired_clean_1.fastq	FASTQ	DNA	33713510	4857525181	50	144.1	150
																														META23IMWYN41_F12_paired_clean_2.fastq	FASTQ	DNA	33713510	4858759855	50	144.1	150
META23IMWYN41_F20	1	2023.6.8	2023	Daqing	Heilongjiang	Ciconia boyciana	Ciconia boyciana	Ciconia	Ciconiidae	Pelecaniformes	SAMN53874008	Successfully loaded	META23IMWYN41_F20	F20	PRJNA1379261	bird metagenome	Ciconia boyciana	2023-06-08	China	125°07′19″	46°17′07″	META23IMWYN41_F20.fasta	FASTA	DNA	361069	663484048	1000	1837.6	182602	META23IMWYN41_F20_paired_clean_1.fastq	FASTQ	DNA	31695425	4691508694	50	148	150
																														META23IMWYN41_F20_paired_clean_2.fastq	FASTQ	DNA	31695425	4691895889	50	148	150
META23IMWYN41_F21	1	2023.6.8	2023	Daqing	Heilongjiang	Ciconia boyciana	Ciconia boyciana	Ciconia	Ciconiidae	Pelecaniformes	SAMN53874009	Successfully loaded	META23IMWYN41_F21	F21	PRJNA1379261	bird metagenome	Ciconia boyciana	2023-06-08	China	125°07′19″	46°17′07″	META23IMWYN41_F21.fasta	FASTA	DNA	379143	857223571	1000	2261	140313	META23IMWYN41_F21_paired_clean_1.fastq	FASTQ	DNA	37552272	5558228910	50	148	150
																														META23IMWYN41_F21_paired_clean_2.fastq	FASTQ	DNA	37552272	5558072629	50	148	150
META23IMWYN41_F22	1	2023.6.8	2023	Daqing	Heilongjiang	Ciconia boyciana	Ciconia boyciana	Ciconia	Ciconiidae	Pelecaniformes	SAMN53874010	Successfully loaded	META23IMWYN41_F22	F22	PRJNA1379261	bird metagenome	Ciconia boyciana	2023-06-08	China	125°07′19″	46°17′07″	META23IMWYN41_F22.fasta	FASTA	DNA	98233	196715123	469	2002.5	414614	META23IMWYN41_F22_paired_clean_1.fastq	FASTQ	DNA	30412050	4523533203	50	148.7	150
																														META23IMWYN41_F22_paired_clean_2.fastq	FASTQ	DNA	30412050	4523262274	50	148.7	150
META23IMWYN41_F23	1	2023.6.8	2023	Daqing	Heilongjiang	Ciconia boyciana	Ciconia boyciana	Ciconia	Ciconiidae	Pelecaniformes	SAMN53874011	Successfully loaded	META23IMWYN41_F23	F23	PRJNA1379261	bird metagenome	Ciconia boyciana	2023-06-08	China	125°07′19″	46°17′07″	META23IMWYN41_F23.fasta	FASTA	DNA	6388	9600702	484	1502.9	44098	META23IMWYN41_F23_paired_clean_1.fastq	FASTQ	DNA	35695167	5180606028	50	145.1	150
																														META23IMWYN41_F23_paired_clean_2.fastq	FASTQ	DNA	35695167	5169259027	50	144.8	150
META23IMWYN41_ZEN1	1	2023.6.10	2023	Qiqihar	Heilongjiang	Environment	/	/	/	/	SAMN53874012	Successfully loaded	META23IMWYN41_ZEN1	ZEN1	PRJNA1379261	bird metagenome	Environment	2023-06-10	China	124°07′52″	47°08′09″	META23IMWYN41_ZEN1.fasta	FASTA	DNA	56518	176649536	708	3125.5	270452	META23IMWYN41_ZEN1_paired_clean_1.fastq	FASTQ	DNA	37969268	5681629953	50	149.6	150
																														META23IMWYN41_ZEN1_paired_clean_2.fastq	FASTQ	DNA	37969268	5677269843	50	149.5	150
META23IMWYN41_ZF1	1	2023.6.10	2023	Qiqihar	Heilongjiang	Ciconia boyciana	Ciconia boyciana	Ciconia	Ciconiidae	Pelecaniformes	SAMN53874013	Successfully loaded	META23IMWYN41_ZF1	ZF1	PRJNA1379261	bird metagenome	Ciconia boyciana	2023-06-10	China	124°07′52″	47°08′09″	META23IMWYN41_ZF1.fasta	FASTA	DNA	35022	101457329	212	2897	336721	META23IMWYN41_ZF10_paired_clean_1.fastq	FASTQ	DNA	32753060	4800976163	50	146.6	150
																														META23IMWYN41_ZF10_paired_clean_2.fastq	FASTQ	DNA	32753060	4801041303	50	146.6	150
META23IMWYN41_ZF10	1	2023.6.10	2023	Qiqihar	Heilongjiang	Grus japonensis	Grus japonensis	Grus	Gruidae	Gruiformes	SAMN53874014	Successfully loaded	META23IMWYN41_ZF10	ZF10	PRJNA1379261	bird metagenome	Grus japonensis	2023-06-10	China	124°07′52″	47°08′09″	META23IMWYN41_ZF10.fasta	FASTA	DNA	47758	106039447	401	2220.3	324678	META23IMWYN41_ZF11_paired_clean_1.fastq	FASTQ	DNA	36575693	5474528442	50	149.7	150
																														META23IMWYN41_ZF11_paired_clean_2.fastq	FASTQ	DNA	36575693	5473867265	50	149.7	150
META23IMWYN41_ZF11	1	2023.6.10	2023	Qiqihar	Heilongjiang	Grus japonensis	Grus japonensis	Grus	Gruidae	Gruiformes	SAMN53874015	Successfully loaded	META23IMWYN41_ZF11	ZF11	PRJNA1379261	bird metagenome	Grus japonensis	2023-06-10	China	124°07′52″	47°08′09″	META23IMWYN41_ZF11.fasta	FASTA	DNA	10421	34167219	1000	3278.7	109048	META23IMWYN41_ZF12_paired_clean_1.fastq	FASTQ	DNA	30779189	4596123129	50	149.3	150
																														META23IMWYN41_ZF12_paired_clean_2.fastq	FASTQ	DNA	30779189	4595712357	50	149.3	150
META23IMWYN41_ZF12	1	2023.6.10	2023	Qiqihar	Heilongjiang	Grus japonensis	Grus japonensis	Grus	Gruidae	Gruiformes	SAMN53874016	Successfully loaded	META23IMWYN41_ZF12	ZF12	PRJNA1379261	bird metagenome	Grus japonensis	2023-06-10	China	124°07′52″	47°08′09″	META23IMWYN41_ZF12.fasta	FASTA	DNA	18495	69296243	1000	3746.8	441824	META23IMWYN41_ZF13_paired_clean_1.fastq	FASTQ	DNA	36586983	5425457705	50	148.3	150
																														META23IMWYN41_ZF13_paired_clean_2.fastq	FASTQ	DNA	36586983	5425358416	50	148.3	150
META23IMWYN41_ZF13	1	2023.6.10	2023	Qiqihar	Heilongjiang	Grus japonensis	Grus japonensis	Grus	Gruidae	Gruiformes	SAMN53874017	Successfully loaded	META23IMWYN41_ZF13	ZF13	PRJNA1379261	bird metagenome	Grus japonensis	2023-06-10	China	124°07′52″	47°08′09″	META23IMWYN41_ZF13.fasta	FASTA	DNA	24979	64536463	1000	2583.6	172065	META23IMWYN41_ZF14_paired_clean_1.fastq	FASTQ	DNA	29711587	4444511197	50	149.6	150
																														META23IMWYN41_ZF14_paired_clean_2.fastq	FASTQ	DNA	29711587	4444297111	50	149.6	150
META23IMWYN41_ZF14	1	2023.6.10	2023	Qiqihar	Heilongjiang	Grus japonensis	Grus japonensis	Grus	Gruidae	Gruiformes	SAMN53874018	Successfully loaded	META23IMWYN41_ZF14	ZF14	PRJNA1379261	bird metagenome	Grus japonensis	2023-06-10	China	124°07′52″	47°08′09″	META23IMWYN41_ZF14.fasta	FASTA	DNA	36555	95207550	1000	2604.5	270638	META23IMWYN41_ZF16_paired_clean_1.fastq	FASTQ	DNA	40922148	6124482680	50	149.7	150
																														META23IMWYN41_ZF16_paired_clean_2.fastq	FASTQ	DNA	40922148	6124042410	50	149.7	150
META23IMWYN41_ZF16	1	2023.6.10	2023	Qiqihar	Heilongjiang	Grus japonensis	Grus japonensis	Grus	Gruidae	Gruiformes	SAMN53874019	Successfully loaded	META23IMWYN41_ZF16	ZF16	PRJNA1379261	bird metagenome	Grus japonensis	2023-06-10	China	124°07′52″	47°08′09″	META23IMWYN41_ZF16.fasta	FASTA	DNA	8544	23904490	376	2797.8	279573	META23IMWYN41_ZF17_paired_clean_1.fastq	FASTQ	DNA	53427779	7993042315	50	149.6	150
																														META23IMWYN41_ZF17_paired_clean_2.fastq	FASTQ	DNA	53427779	7991974540	50	149.6	150
META23IMWYN41_ZF17	1	2023.6.10	2023	Qiqihar	Heilongjiang	Grus japonensis	Grus japonensis	Grus	Gruidae	Gruiformes	SAMN53874020	Successfully loaded	META23IMWYN41_ZF17	ZF17	PRJNA1379261	bird metagenome	Grus japonensis	2023-06-10	China	124°07′52″	47°08′09″	META23IMWYN41_ZF17.fasta	FASTA	DNA	48065	113982065	250	2371.4	257326	META23IMWYN41_ZF1_paired_clean_1.fastq	FASTQ	DNA	36401309	5391375255	50	148.1	150
																														META23IMWYN41_ZF1_paired_clean_2.fastq	FASTQ	DNA	36401309	5390624767	50	148.1	150
META23IMWYN41_ZF22	1	2023.6.10	2023	Qiqihar	Heilongjiang	Anser cygnoides	Anser cygnoid	Anser	Anatidae	Anseriformes	SAMN53874021	Successfully loaded	META23IMWYN41_ZF22	ZF22	PRJNA1379261	bird metagenome	Anser cygnoides	2023-06-10	China	124°07′52″	47°08′09″	META23IMWYN41_ZF22.fasta	FASTA	DNA	59736	138802216	865	2323.6	83217	META23IMWYN41_ZF22_paired_clean_1.fastq	FASTQ	DNA	26846365	4014971320	50	149.6	150
																														META23IMWYN41_ZF22_paired_clean_2.fastq	FASTQ	DNA	26846365	4014602728	50	149.5	150
META23IMWYN41_ZF23	1	2023.6.10	2023	Qiqihar	Heilongjiang	Corvus corvus	Corvus Linnaeus	Corvus	Corvidae	Passeriformes	SAMN53874022	Successfully loaded	META23IMWYN41_ZF23	ZF23	PRJNA1379261	bird metagenome	Corvus corvus	2023-06-10	China	124°07′52″	47°08′09″	META23IMWYN41_ZF23.fasta	FASTA	DNA	29133	106162578	942	3644.1	1015107	META23IMWYN41_ZF23_paired_clean_1.fastq	FASTQ	DNA	27934042	4174029216	50	149.4	150
																														META23IMWYN41_ZF23_paired_clean_2.fastq	FASTQ	DNA	27934042	4174613544	50	149.4	150
META23IMWYN41_ZF3	1	2023.6.10	2023	Qiqihar	Heilongjiang	Grus japonensis	Grus japonensis	Grus	Gruidae	Gruiformes	SAMN53874023	Successfully loaded	META23IMWYN41_ZF3	ZF3	PRJNA1379261	bird metagenome	Grus japonensis	2023-06-10	China	124°07′52″	47°08′09″	META23IMWYN41_ZF3.fasta	FASTA	DNA	61818	137574049	653	2225.5	107620	META23IMWYN41_ZF3_paired_clean_1.fastq	FASTQ	DNA	30871427	4605358169	50	149.2	150
																														META23IMWYN41_ZF3_paired_clean_2.fastq	FASTQ	DNA	30871427	4604805760	50	149.2	150
META23IMWYN41_ZF4	1	2023.6.10	2023	Qiqihar	Heilongjiang	Grus japonensis	Grus japonensis	Grus	Gruidae	Gruiformes	SAMN53874024	Successfully loaded	META23IMWYN41_ZF4	ZF4	PRJNA1379261	bird metagenome	Grus japonensis	2023-06-10	China	124°07′52″	47°08′09″	META23IMWYN41_ZF4.fasta	FASTA	DNA	43896	120425069	623	2743.4	269465	META23IMWYN41_ZF4_paired_clean_1.fastq	FASTQ	DNA	35015161	5216566141	50	149	150
																														META23IMWYN41_ZF4_paired_clean_2.fastq	FASTQ	DNA	35015161	5216046412	50	149	150
META23IMWYN41_ZF5	1	2023.6.10	2023	Qiqihar	Heilongjiang	Grus japonensis	Grus japonensis	Grus	Gruidae	Gruiformes	SAMN53874025	Successfully loaded	META23IMWYN41_ZF5	ZF5	PRJNA1379261	bird metagenome	Grus japonensis	2023-06-10	China	124°07′52″	47°08′09″	META23IMWYN41_ZF5.fasta	FASTA	DNA	80074	221704637	614	2768.7	316925	META23IMWYN41_ZF5_paired_clean_1.fastq	FASTQ	DNA	38854010	5770826624	50	148.5	150
																														META23IMWYN41_ZF5_paired_clean_2.fastq	FASTQ	DNA	38854010	5770403169	50	148.5	150
META23IMWYN41_ZF6	1	2023.6.10	2023	Qiqihar	Heilongjiang	Grus japonensis	Grus japonensis	Grus	Gruidae	Gruiformes	SAMN53874026	Successfully loaded	META23IMWYN41_ZF6	ZF6	PRJNA1379261	bird metagenome	Grus japonensis	2023-06-10	China	124°07′52″	47°08′09″	META23IMWYN41_ZF6.fasta	FASTA	DNA	37304	96988651	1000	2600	632961	META23IMWYN41_ZF6_paired_clean_1.fastq	FASTQ	DNA	40485626	5994367416	50	148.1	150
																														META23IMWYN41_ZF6_paired_clean_2.fastq	FASTQ	DNA	40485626	5993879594	50	148	150
META23IMWYN41_ZF7	1	2023.6.10	2023	Qiqihar	Heilongjiang	Grus japonensis	Grus japonensis	Grus	Gruidae	Gruiformes	SAMN53874027	Successfully loaded	META23IMWYN41_ZF7	ZF7	PRJNA1379261	bird metagenome	Grus japonensis	2023-06-10	China	124°07′52″	47°08′09″	META23IMWYN41_ZF7.fasta	FASTA	DNA	83388	231979070	319	2781.9	355851	META23IMWYN41_ZF7_paired_clean_1.fastq	FASTQ	DNA	33736357	5039649982	50	149.4	150
																														META23IMWYN41_ZF7_paired_clean_2.fastq	FASTQ	DNA	33736357	5039711461	50	149.4	150
META23IMWYN41_ZF8	1	2023.6.10	2023	Qiqihar	Heilongjiang	Grus japonensis	Grus japonensis	Grus	Gruidae	Gruiformes	SAMN53874028	Successfully loaded	META23IMWYN41_ZF8	ZF8	PRJNA1379261	bird metagenome	Grus japonensis	2023-06-10	China	124°07′52″	47°08′09″	META23IMWYN41_ZF8.fasta	FASTA	DNA	80542	196161401	584	2435.5	331477	META23IMWYN41_ZF8_paired_clean_1.fastq	FASTQ	DNA	78117658	11678151752	50	149.5	150
																														META23IMWYN41_ZF8_paired_clean_2.fastq	FASTQ	DNA	78117658	11677210085	50	149.5	150
META23IMWYN41_ZF9	1	2023.6.10	2023	Qiqihar	Heilongjiang	Grus japonensis	Grus japonensis	Grus	Gruidae	Gruiformes	SAMN53874029	Successfully loaded	META23IMWYN41_ZF9	ZF9	PRJNA1379261	bird metagenome	Grus japonensis	2023-06-10	China	124°07′52″	47°08′09″	META23IMWYN41_ZF9.fasta	FASTA	DNA	19181	48788716	445	2543.6	211398	META23IMWYN41_ZF9_paired_clean_1.fastq	FASTQ	DNA	42967048	6393961159	50	148.8	150
																														META23IMWYN41_ZF9_paired_clean_2.fastq	FASTQ	DNA	42967048	6393755544	50	148.8	150
META23IMWYN41_ZG12	1	2023.6.10	2023	Qiqihar	Heilongjiang	Grus japonensis	Grus japonensis	Grus	Gruidae	Gruiformes	SAMN53874030	Successfully loaded	META23IMWYN41_ZG12	ZG12	PRJNA1379261	bird metagenome	Grus japonensis	2023-06-10	China	124°07′52″	47°08′09″	META23IMWYN41_ZG12.fasta	FASTA	DNA	125886	241659561	536	1919.7	342967	META23IMWYN41_ZG12_paired_clean_1.fastq	FASTQ	DNA	31525348	4685758950	50	148.6	150
																														META23IMWYN41_ZG12_paired_clean_2.fastq	FASTQ	DNA	31525348	4684959176	50	148.6	150
META23IMWYN41_ZG15	1	2023.6.10	2023	Qiqihar	Heilongjiang	Grus japonensis	Grus japonensis	Grus	Gruidae	Gruiformes	SAMN53874031	Successfully loaded	META23IMWYN41_ZG15	ZG15	PRJNA1379261	bird metagenome	Grus japonensis	2023-06-10	China	124°07′52″	47°08′09″	META23IMWYN41_ZG15.fasta	FASTA	DNA	172021	333630219	1000	1939.5	236352	META23IMWYN41_ZG15_paired_clean_1.fastq	FASTQ	DNA	31221502	4630046644	50	148.3	150
																														META23IMWYN41_ZG15_paired_clean_2.fastq	FASTQ	DNA	31221502	4629660061	50	148.3	150
META23IMWYN41_ZG18	1	2023.6.10	2023	Qiqihar	Heilongjiang	Grus japonensis	Grus japonensis	Grus	Gruidae	Gruiformes	SAMN53874032	Successfully loaded	META23IMWYN41_ZG18	ZG18	PRJNA1379261	bird metagenome	Grus japonensis	2023-06-10	China	124°07′52″	47°08′09″	META23IMWYN41_ZG18.fasta	FASTA	DNA	25128	71628977	339	2850.6	180161	META23IMWYN41_ZG18_paired_clean_1.fastq	FASTQ	DNA	27715084	4113861842	50	148.4	150
																														META23IMWYN41_ZG18_paired_clean_2.fastq	FASTQ	DNA	27715084	4113582965	50	148.4	150
META23IMWYN41_ZG19	1	2023.6.10	2023	Qiqihar	Heilongjiang	Grus japonensis	Grus japonensis	Grus	Gruidae	Gruiformes	SAMN53874033	Successfully loaded	META23IMWYN41_ZG19	ZG19	PRJNA1379261	bird metagenome	Grus japonensis	2023-06-10	China	124°07′52″	47°08′09″	META23IMWYN41_ZG19.fasta	FASTA	DNA	84081	148524354	438	1766.4	103136	META23IMWYN41_ZG19_paired_clean_1.fastq	FASTQ	DNA	27243814	4009431229	50	147.2	150
																														META23IMWYN41_ZG19_paired_clean_2.fastq	FASTQ	DNA	27243814	4008952092	50	147.2	150
META23IMWYN41_ZG20	1	2023.6.10	2023	Qiqihar	Heilongjiang	Grus japonensis	Grus japonensis	Grus	Gruidae	Gruiformes	SAMN53874034	Successfully loaded	META23IMWYN41_ZG20	ZG20	PRJNA1379261	bird metagenome	Grus japonensis	2023-06-10	China	124°07′52″	47°08′09″	META23IMWYN41_ZG20.fasta	FASTA	DNA	11201	30604925	686	2732.3	279573	META23IMWYN41_ZG20_paired_clean_1.fastq	FASTQ	DNA	37807641	5607983357	50	148.3	150
																														META23IMWYN41_ZG20_paired_clean_2.fastq	FASTQ	DNA	37807641	5607881764	50	148.3	150
META23IMWYN41_ZG22	1	2023.6.10	2023	Qiqihar	Heilongjiang	Anser cygnoides	Anser cygnoid	Anser	Anatidae	Anseriformes	SAMN53874035	Successfully loaded	META23IMWYN41_ZG22	ZG22	PRJNA1379261	bird metagenome	Anser cygnoides	2023-06-10	China	124°07′52″	47°08′09″	META23IMWYN41_ZG22.fasta	FASTA	DNA	63419	130560219	374	2058.7	279570	META23IMWYN41_ZG22_paired_clean_1.fastq	FASTQ	DNA	44734625	6609174279	50	147.7	150
																														META23IMWYN41_ZG22_paired_clean_2.fastq	FASTQ	DNA	44734625	6609229431	50	147.7	150
META23IMWYN54_BTY-11	1	20220305	2022	Huize	Yunnan	Anser indicus	Anser indicus	Anser	Anatidae	Anseriformes	SAMN53874036	Successfully loaded	META23IMWYN54_BTY-11	BTY-11	PRJNA1379261	bird metagenome	Anser indicus	2022-03-05	China	/	/	META23IMWYN54_BTY-11.fasta	FASTA	DNA	44712	102736304	836	2297.7	237457	META23IMWYN54_BTY-11_paired_clean_1.fastq	FASTQ	DNA	28515110	4272123188	50	149.8	150
																														META23IMWYN54_BTY-11_paired_clean_2.fastq	FASTQ	DNA	28515110	4272466747	50	149.8	150
META23IMWYN54_BTY-15	1	20220305	2022	Huize	Yunnan	Anser indicus	Anser indicus	Anser	Anatidae	Anseriformes	SAMN53874037	Successfully loaded	META23IMWYN54_BTY-15	BTY-15	PRJNA1379261	bird metagenome	Anser indicus	2022-03-05	China	/	/	META23IMWYN54_BTY-15.fasta	FASTA	DNA	69338	120138372	427	1732.6	50378	META23IMWYN54_BTY-15_paired_clean_1.fastq	FASTQ	DNA	33930695	5083216392	50	149.8	150
																														META23IMWYN54_BTY-15_paired_clean_2.fastq	FASTQ	DNA	33930695	5083394071	50	149.8	150
META23IMWYN54_BTY-18	1	20220305	2022	Huize	Yunnan	Anser indicus	Anser indicus	Anser	Anatidae	Anseriformes	SAMN53874038	Successfully loaded	META23IMWYN54_BTY-18	BTY-18	PRJNA1379261	bird metagenome	Anser indicus	2022-03-05	China	/	/	META23IMWYN54_BTY-18.fasta	FASTA	DNA	24253	61525779	311	2536.8	342643	META23IMWYN54_BTY-18_paired_clean_1.fastq	FASTQ	DNA	29143171	4367941962	50	149.9	150
																														META23IMWYN54_BTY-18_paired_clean_2.fastq	FASTQ	DNA	29143171	4368694228	50	149.9	150
META23IMWYN54_BTY-8	1	20220305	2022	Huize	Yunnan	Anser indicus	Anser indicus	Anser	Anatidae	Anseriformes	SAMN53874039	Successfully loaded	META23IMWYN54_BTY-8	BTY-8	PRJNA1379261	bird metagenome	Anser indicus	2022-03-05	China	/	/	META23IMWYN54_BTY-8.fasta	FASTA	DNA	131918	279272390	1000	2117	349632	META23IMWYN54_BTY-8_paired_clean_1.fastq	FASTQ	DNA	34135296	5115764242	50	149.9	150
																														META23IMWYN54_BTY-8_paired_clean_2.fastq	FASTQ	DNA	34135296	5116270955	50	149.9	150
META23IMWYN54_HJH-11	1	20220305	2022	Huize	Yunnan	Grus nigricollis	Grus nigricollis	Grus	Gruidae	Gruiformes	SAMN53874040	Successfully loaded	META23IMWYN54_HJH-11	HJH-11	PRJNA1379261	bird metagenome	Grus nigricollis	2022-03-05	China	/	/	META23IMWYN54_HJH-11.fasta	FASTA	DNA	28716	68044646	603	2369.6	395842	META23IMWYN54_HJH-11_paired_clean_1.fastq	FASTQ	DNA	34182905	5124102043	50	149.9	150
																														META23IMWYN54_HJH-11_paired_clean_2.fastq	FASTQ	DNA	34182905	5123958899	50	149.9	150
META23IMWYN54_HJH-12	1	20220305	2022	Huize	Yunnan	Grus nigricollis	Grus nigricollis	Grus	Gruidae	Gruiformes	SAMN53874041	Successfully loaded	META23IMWYN54_HJH-12	HJH-12	PRJNA1379261	bird metagenome	Grus nigricollis	2022-03-05	China	/	/	META23IMWYN54_HJH-12.fasta	FASTA	DNA	23517	52314479	309	2224.5	220832	META23IMWYN54_HJH-12_paired_clean_1.fastq	FASTQ	DNA	33380768	4998997355	50	149.8	150
																														META23IMWYN54_HJH-12_paired_clean_2.fastq	FASTQ	DNA	33380768	4998781311	50	149.8	150
META23IMWYN54_HJH-16	1	20220305	2022	Huize	Yunnan	Grus nigricollis	Grus nigricollis	Grus	Gruidae	Gruiformes	SAMN53874042	Successfully loaded	META23IMWYN54_HJH-16	HJH-16	PRJNA1379261	bird metagenome	Grus nigricollis	2022-03-05	China	/	/	META23IMWYN54_HJH-16.fasta	FASTA	DNA	87950	194942712	541	2216.5	145234	META23IMWYN54_HJH-16_paired_clean_1.fastq	FASTQ	DNA	27087106	4058400390	50	149.8	150
																														META23IMWYN54_HJH-16_paired_clean_2.fastq	FASTQ	DNA	27087106	4058001804	50	149.8	150
META23IMWYN54_HJH-19	1	20220305	2022	Huize	Yunnan	Grus nigricollis	Grus nigricollis	Grus	Gruidae	Gruiformes	SAMN53874043	Successfully loaded	META23IMWYN54_HJH-19	HJH-19	PRJNA1379261	bird metagenome	Grus nigricollis	2022-03-05	China	/	/	META23IMWYN54_HJH-19.fasta	FASTA	DNA	23245	43803431	382	1884.4	72505	META23IMWYN54_HJH-19_paired_clean_1.fastq	FASTQ	DNA	31029870	4649646792	50	149.8	150
																														META23IMWYN54_HJH-19_paired_clean_2.fastq	FASTQ	DNA	31029870	4649067154	50	149.8	150
META23IMWYN54_HJH-2	1	20220305	2022	Huize	Yunnan	Grus nigricollis	Grus nigricollis	Grus	Gruidae	Gruiformes	SAMN53874044	Successfully loaded	META23IMWYN54_HJH-2	HJH-2	PRJNA1379261	bird metagenome	Grus nigricollis	2022-03-05	China	/	/	META23IMWYN54_HJH-2.fasta	FASTA	DNA	153001	344159824	407	2249.4	400232	META23IMWYN54_HJH-20_paired_clean_1.fastq	FASTQ	DNA	28319157	4240173338	50	149.7	150
																														META23IMWYN54_HJH-20_paired_clean_2.fastq	FASTQ	DNA	28319157	4239827997	50	149.7	150
META23IMWYN54_HJH-20	1	20220305	2022	Huize	Yunnan	Grus nigricollis	Grus nigricollis	Grus	Gruidae	Gruiformes	SAMN53874045	Successfully loaded	META23IMWYN54_HJH-20	HJH-20	PRJNA1379261	bird metagenome	Grus nigricollis	2022-03-05	China	/	/	META23IMWYN54_HJH-20.fasta	FASTA	DNA	13856	43898404	504	3168.2	598108	META23IMWYN54_HJH-21_paired_clean_1.fastq	FASTQ	DNA	31145301	4668306186	50	149.9	150
																														META23IMWYN54_HJH-21_paired_clean_2.fastq	FASTQ	DNA	31145301	4667894390	50	149.9	150
META23IMWYN54_HJH-21	1	20220305	2022	Huize	Yunnan	Grus nigricollis	Grus nigricollis	Grus	Gruidae	Gruiformes	SAMN53874046	Successfully loaded	META23IMWYN54_HJH-21	HJH-21	PRJNA1379261	bird metagenome	Grus nigricollis	2022-03-05	China	/	/	META23IMWYN54_HJH-21.fasta	FASTA	DNA	44626	88712359	305	1987.9	396506	META23IMWYN54_HJH-22_paired_clean_1.fastq	FASTQ	DNA	31794538	4765711730	50	149.9	150
																														META23IMWYN54_HJH-22_paired_clean_2.fastq	FASTQ	DNA	31794538	4765566349	50	149.9	150
META23IMWYN54_HJH-22	1	20220305	2022	Huize	Yunnan	Grus nigricollis	Grus nigricollis	Grus	Gruidae	Gruiformes	SAMN53874047	Successfully loaded	META23IMWYN54_HJH-22	HJH-22	PRJNA1379261	bird metagenome	Grus nigricollis	2022-03-05	China	/	/	META23IMWYN54_HJH-22.fasta	FASTA	DNA	130044	243752534	330	1874.4	136581	META23IMWYN54_HJH-24_paired_clean_1.fastq	FASTQ	DNA	29653037	4444582692	50	149.9	150
																														META23IMWYN54_HJH-24_paired_clean_2.fastq	FASTQ	DNA	29653037	4444335555	50	149.9	150
META23IMWYN54_HJH-24	1	20220305	2022	Huize	Yunnan	Grus nigricollis	Grus nigricollis	Grus	Gruidae	Gruiformes	SAMN53874048	Successfully loaded	META23IMWYN54_HJH-24	HJH-24	PRJNA1379261	bird metagenome	Grus nigricollis	2022-03-05	China	/	/	META23IMWYN54_HJH-24.fasta	FASTA	DNA	20355	45564869	371	2238.5	257582	META23IMWYN54_HJH-26_paired_clean_1.fastq	FASTQ	DNA	32762183	4910336737	50	149.9	150
																														META23IMWYN54_HJH-26_paired_clean_2.fastq	FASTQ	DNA	32762183	4910243631	50	149.9	150
META23IMWYN54_HJH-26	1	20220305	2022	Huize	Yunnan	Grus nigricollis	Grus nigricollis	Grus	Gruidae	Gruiformes	SAMN53874049	Successfully loaded	META23IMWYN54_HJH-26	HJH-26	PRJNA1379261	bird metagenome	Grus nigricollis	2022-03-05	China	/	/	META23IMWYN54_HJH-26.fasta	FASTA	DNA	79505	199730901	368	2512.2	439683	META23IMWYN54_HJH-27_paired_clean_1.fastq	FASTQ	DNA	38513757	5771308109	50	149.9	150
																														META23IMWYN54_HJH-27_paired_clean_2.fastq	FASTQ	DNA	38513757	5770633046	50	149.8	150
META23IMWYN54_HJH-27	1	20220305	2022	Huize	Yunnan	Grus nigricollis	Grus nigricollis	Grus	Gruidae	Gruiformes	SAMN53874050	Successfully loaded	META23IMWYN54_HJH-27	HJH-27	PRJNA1379261	bird metagenome	Grus nigricollis	2022-03-05	China	/	/	META23IMWYN54_HJH-27.fasta	FASTA	DNA	71399	254937605	372	3570.6	683778	META23IMWYN54_HJH-28_paired_clean_1.fastq	FASTQ	DNA	27788267	4165546754	50	149.9	150
																														META23IMWYN54_HJH-28_paired_clean_2.fastq	FASTQ	DNA	27788267	4165116754	50	149.9	150
META23IMWYN54_HJH-28	1	20220305	2022	Huize	Yunnan	Grus nigricollis	Grus nigricollis	Grus	Gruidae	Gruiformes	SAMN53874051	Successfully loaded	META23IMWYN54_HJH-28	HJH-28	PRJNA1379261	bird metagenome	Grus nigricollis	2022-03-05	China	/	/	META23IMWYN54_HJH-28.fasta	FASTA	DNA	191490	470407338	1000	2456.6	400232	META23IMWYN54_HJH-29_paired_clean_1.fastq	FASTQ	DNA	33952836	5089394852	50	149.9	150
																														META23IMWYN54_HJH-29_paired_clean_2.fastq	FASTQ	DNA	33952836	5089424424	50	149.9	150
META23IMWYN54_HJH-29	1	20220305	2022	Huize	Yunnan	Grus nigricollis	Grus nigricollis	Grus	Gruidae	Gruiformes	SAMN53874052	Successfully loaded	META23IMWYN54_HJH-29	HJH-29	PRJNA1379261	bird metagenome	Grus nigricollis	2022-03-05	China	/	/	META23IMWYN54_HJH-29.fasta	FASTA	DNA	19203	53287136	423	2774.9	399684	META23IMWYN54_HJH-2_paired_clean_1.fastq	FASTQ	DNA	34343340	5136266039	50	149.6	150
																														META23IMWYN54_HJH-2_paired_clean_2.fastq	FASTQ	DNA	34343340	5135969622	50	149.5	150
META23IMWYN54_HJH-3	1	20220305	2022	Huize	Yunnan	Grus nigricollis	Grus nigricollis	Grus	Gruidae	Gruiformes	SAMN53874053	Successfully loaded	META23IMWYN54_HJH-3	HJH-3	PRJNA1379261	bird metagenome	Grus nigricollis	2022-03-05	China	/	/	META23IMWYN54_HJH-3.fasta	FASTA	DNA	131340	312204159	653	2377.1	400232	META23IMWYN54_HJH-30_paired_clean_1.fastq	FASTQ	DNA	32303972	4841572742	50	149.9	150
																														META23IMWYN54_HJH-30_paired_clean_2.fastq	FASTQ	DNA	32303972	4841209408	50	149.9	150
META23IMWYN54_HJH-30	1	20220305	2022	Huize	Yunnan	Grus nigricollis	Grus nigricollis	Grus	Gruidae	Gruiformes	SAMN53874054	Successfully loaded	META23IMWYN54_HJH-30	HJH-30	PRJNA1379261	bird metagenome	Grus nigricollis	2022-03-05	China	/	/	META23IMWYN54_HJH-30.fasta	FASTA	DNA	27679	54288092	382	1961.3	235942	META23IMWYN54_HJH-3_paired_clean_1.fastq	FASTQ	DNA	31222518	4679319326	50	149.9	150
																														META23IMWYN54_HJH-3_paired_clean_2.fastq	FASTQ	DNA	31222518	4679277186	50	149.9	150
META23IMWYN54_HJH-4	1	20220305	2022	Huize	Yunnan	Grus nigricollis	Grus nigricollis	Grus	Gruidae	Gruiformes	SAMN53874055	Successfully loaded	META23IMWYN54_HJH-4	HJH-4	PRJNA1379261	bird metagenome	Grus nigricollis	2022-03-05	China	/	/	META23IMWYN54_HJH-4.fasta	FASTA	DNA	210674	378803412	388	1798.1	119248	META23IMWYN54_HJH-4_paired_clean_1.fastq	FASTQ	DNA	31381113	4703672924	50	149.9	150
																														META23IMWYN54_HJH-4_paired_clean_2.fastq	FASTQ	DNA	31381113	4702758778	50	149.9	150
META23IMWYN54_HJH-6	1	20220305	2022	Huize	Yunnan	Grus nigricollis	Grus nigricollis	Grus	Gruidae	Gruiformes	SAMN53874056	Successfully loaded	META23IMWYN54_HJH-6	HJH-6	PRJNA1379261	bird metagenome	Grus nigricollis	2022-03-05	China	/	/	META23IMWYN54_HJH-6.fasta	FASTA	DNA	26670	56810267	461	2130.1	639078	META23IMWYN54_HJH-6_paired_clean_1.fastq	FASTQ	DNA	31196165	4676234082	50	149.9	150
																														META23IMWYN54_HJH-6_paired_clean_2.fastq	FASTQ	DNA	31196165	4675889130	50	149.9	150
META23IMWYN54_HJH-8	1	20220305	2022	Huize	Yunnan	Grus nigricollis	Grus nigricollis	Grus	Gruidae	Gruiformes	SAMN53874057	Successfully loaded	META23IMWYN54_HJH-8	HJH-8	PRJNA1379261	bird metagenome	Grus nigricollis	2022-03-05	China	/	/	META23IMWYN54_HJH-8.fasta	FASTA	DNA	27792	97805400	338	3519.2	772125	META23IMWYN54_HJH-8_paired_clean_1.fastq	FASTQ	DNA	31616915	4737672961	50	149.8	150
																														META23IMWYN54_HJH-8_paired_clean_2.fastq	FASTQ	DNA	31616915	4737426312	50	149.8	150
META23IMWYN54_HSJ-1	1	20220305	2022	Huize	Yunnan	Gallinula chloropus	Gallinula chloropus	Gallinula	Rallidae	Gruiformes	SAMN53874058	Successfully loaded	META23IMWYN54_HSJ-1	HSJ-1	PRJNA1379261	bird metagenome	Gallinula chloropus	2022-03-05	China	/	/	META23IMWYN54_HSJ-1.fasta	FASTA	DNA	21777	63650673	305	2922.8	609218	META23IMWYN54_HSJ-1_paired_clean_1.fastq	FASTQ	DNA	34684278	5200722990	50	149.9	150
																														META23IMWYN54_HSJ-1_paired_clean_2.fastq	FASTQ	DNA	34684278	5200313061	50	149.9	150
META23IMWYN54_HSJ-5	1	20220305	2022	Huize	Yunnan	Gallinula chloropus	Gallinula chloropus	Gallinula	Rallidae	Gruiformes	SAMN53874059	Successfully loaded	META23IMWYN54_HSJ-5	HSJ-5	PRJNA1379261	bird metagenome	Gallinula chloropus	2022-03-05	China	/	/	META23IMWYN54_HSJ-5.fasta	FASTA	DNA	22769	86828289	1000	3813.4	414271	META23IMWYN54_HSJ-5_paired_clean_1.fastq	FASTQ	DNA	30308640	4544484550	50	149.9	150
																														META23IMWYN54_HSJ-5_paired_clean_2.fastq	FASTQ	DNA	30308640	4544257883	50	149.9	150
META23IMWYN54_HSJ-8	1	20220305	2022	Huize	Yunnan	Gallinula chloropus	Gallinula chloropus	Gallinula	Rallidae	Gruiformes	SAMN53874060	Successfully loaded	META23IMWYN54_HSJ-8	HSJ-8	PRJNA1379261	bird metagenome	Gallinula chloropus	2022-03-05	China	/	/	META23IMWYN54_HSJ-8.fasta	FASTA	DNA	17823	54322602	343	3047.9	480659	META23IMWYN54_HSJ-8_paired_clean_1.fastq	FASTQ	DNA	29882369	4478728706	50	149.9	150
																														META23IMWYN54_HSJ-8_paired_clean_2.fastq	FASTQ	DNA	29882369	4478449632	50	149.9	150
META24IMWYN1_2792	1	2023.12.18	2023	Dongting lake	Hunan	Anser indicus	Anser indicus	Anser	Anatidae	Anseriformes	SAMN53874061	Successfully loaded	META24IMWYN1_2792	2792	PRJNA1379261	bird metagenome	Anser indicus	2023-12-18	China	112°50′58″	28°53′23″	META24IMWYN1_2792.fasta	FASTA	DNA	60944	152595016	330	2503.9	720191	META24IMWYN1_2792_paired_clean_1.fastq	FASTQ	DNA	56832700	8544736555	50	150.3	151
																														META24IMWYN1_2792_paired_clean_2.fastq	FASTQ	DNA	56832700	8545071464	50	150.4	151
META24IMWYN1_2794	1	2023.12.18	2023	Xiangyin	Hunan	Anas penelope	Anas penelope	Mareca	Anatidae	Anseriformes	SAMN53874062	Successfully loaded	META24IMWYN1_2794	2794	PRJNA1379261	bird metagenome	Anas penelope	2023-12-18	China	112°52′19″	28°46′09″	META24IMWYN1_2794.fasta	FASTA	DNA	87920	232564966	1000	2645.2	600056	META24IMWYN1_2794_paired_clean_1.fastq	FASTQ	DNA	69506185	10422257752	50	149.9	151
																														META24IMWYN1_2794_paired_clean_2.fastq	FASTQ	DNA	69506185	10422082248	50	149.9	151
META24IMWYN1_2795	1	2023.12.18	2023	Xiangyin	Hunan	Sibirionetta formosa	Sibirionetta formosa	Sibirionetta	Anatidae	Anseriformes	SAMN53874063	Successfully loaded	META24IMWYN1_2795	2795	PRJNA1379261	bird metagenome	Sibirionetta formosa	2023-12-18	China	112°52′19″	28°46′09″	META24IMWYN1_2795.fasta	FASTA	DNA	8101	74295722	201	9171.2	1049685	META24IMWYN1_2795_paired_clean_1.fastq	FASTQ	DNA	45064804	6755849328	50	149.9	151
																														META24IMWYN1_2795_paired_clean_2.fastq	FASTQ	DNA	45064804	6755945096	50	149.9	151
META24IMWYN1_2796	1	2023.12.18	2023	Xiangyin	Hunan	Mareca falcata	Mareca falcata	Mareca	Anatidae	Anseriformes	SAMN53874064	Successfully loaded	META24IMWYN1_2796	2796	PRJNA1379261	bird metagenome	Mareca falcata	2023-12-18	China	112°52′19″	28°46′09″	META24IMWYN1_2796.fasta	FASTA	DNA	10786	65221470	350	6046.9	622403	META24IMWYN1_2796_paired_clean_1.fastq	FASTQ	DNA	66537291	9994710101	50	150.2	151
																														META24IMWYN1_2796_paired_clean_2.fastq	FASTQ	DNA	66537291	9996755617	50	150.2	151
META24IMWYN1_2797	1	2023.12.18	2023	Xiangyin	Hunan	Anas zonorhyncha	Anas zonorhyncha	Anas	Anatidae	Anseriformes	SAMN53874065	Successfully loaded	META24IMWYN1_2797	2797	PRJNA1379261	bird metagenome	Anas zonorhyncha	2023-12-18	China	112°52′19″	28°46′09″	META24IMWYN1_2797.fasta	FASTA	DNA	6846	43391050	863	6338.2	947895	META24IMWYN1_2797_paired_clean_1.fastq	FASTQ	DNA	63210452	9497090306	50	150.2	151
																														META24IMWYN1_2797_paired_clean_2.fastq	FASTQ	DNA	63210452	9498719975	50	150.3	151
META24IMWYN1_2798	1	2023.12.18	2023	Xiangyin	Hunan	Sibirionetta formosa	Sibirionetta formosa	Sibirionetta	Anatidae	Anseriformes	SAMN53874066	Successfully loaded	META24IMWYN1_2798	2798	PRJNA1379261	bird metagenome	Sibirionetta formosa	2023-12-18	China	112°52′19″	28°46′09″	META24IMWYN1_2798.fasta	FASTA	DNA	10452	83510187	1000	7989.9	717678	META24IMWYN1_2798_paired_clean_1.fastq	FASTQ	DNA	71826360	10791643526	50	150.2	151
																														META24IMWYN1_2798_paired_clean_2.fastq	FASTQ	DNA	71826360	10793212294	50	150.3	151
META24IMWYN1_2799	1	2023.12.18	2023	Xiangyin	Hunan	Anas penelope	Anas penelope	Mareca	Anatidae	Anseriformes	SAMN53874067	Successfully loaded	META24IMWYN1_2799	2799	PRJNA1379261	bird metagenome	Anas penelope	2023-12-18	China	112°52′19″	28°46′09″	META24IMWYN1_2799.fasta	FASTA	DNA	10750	55336806	536	5147.6	814414	META24IMWYN1_2799_paired_clean_1.fastq	FASTQ	DNA	38966772	5853869248	50	150.2	151
																														META24IMWYN1_2799_paired_clean_2.fastq	FASTQ	DNA	38966772	5854088994	50	150.2	151
META24IMWYN1_2800	1	2023.12.18	2023	Xiangyin	Hunan	Anas acuta	Anas acuta	Anas	Anatidae	Anseriformes	SAMN53874068	Successfully loaded	META24IMWYN1_2800	2800	PRJNA1379261	bird metagenome	Anas acuta	2023-12-18	China	112°52′19″	28°46′09″	META24IMWYN1_2800.fasta	FASTA	DNA	15532	79887535	227	5143.4	1204100	META24IMWYN1_2800_paired_clean_1.fastq	FASTQ	DNA	30569204	4586832149	50	150	151
																														META24IMWYN1_2800_paired_clean_2.fastq	FASTQ	DNA	30569204	4586634984	50	150	151
META24IMWYN1_2801	1	2023.12.18	2023	Xiangyin	Hunan	Mareca falcata	Mareca falcata	Mareca	Anatidae	Anseriformes	SAMN53874069	Successfully loaded	META24IMWYN1_2801	2801	PRJNA1379261	bird metagenome	Mareca falcata	2023-12-18	China	112°52′19″	28°46′09″	META24IMWYN1_2801.fasta	FASTA	DNA	2832	35625664	203	12579.7	1229335	META24IMWYN1_2801_paired_clean_1.fastq	FASTQ	DNA	84399041	12691422932	50	150.4	151
																														META24IMWYN1_2801_paired_clean_2.fastq	FASTQ	DNA	84399041	12691904986	50	150.4	151
META24IMWYN1_2802	1	2023.12.18	2023	Xiangyin	Hunan	Anas acuta	Anas acuta	Anas	Anatidae	Anseriformes	SAMN53874070	Successfully loaded	META24IMWYN1_2802	2802	PRJNA1379261	bird metagenome	Anas acuta	2023-12-18	China	112°52′19″	28°46′09″	META24IMWYN1_2802.fasta	FASTA	DNA	5300	61328378	620	11571.4	833533	META24IMWYN1_2802_paired_clean_1.fastq	FASTQ	DNA	28708665	4304954453	50	150	151
																														META24IMWYN1_2802_paired_clean_2.fastq	FASTQ	DNA	28708665	4305100395	50	150	151
META24IMWYN1_2803	1	2023.12.18	2023	Xiangyin	Hunan	Sibirionetta formosa	Sibirionetta formosa	Sibirionetta	Anatidae	Anseriformes	SAMN53874071	Successfully loaded	META24IMWYN1_2803	2803	PRJNA1379261	bird metagenome	Sibirionetta formosa	2023-12-18	China	112°52′19″	28°46′09″	META24IMWYN1_2803.fasta	FASTA	DNA	28503	144669163	630	5075.6	701899	META24IMWYN1_2803_paired_clean_1.fastq	FASTQ	DNA	78615342	11801475875	50	150.1	151
																														META24IMWYN1_2803_paired_clean_2.fastq	FASTQ	DNA	78615342	11801307058	50	150.1	151
META24IMWYN1_2804	1	2023.12.18	2023	Xiangyin	Hunan	Sibirionetta formosa	Sibirionetta formosa	Sibirionetta	Anatidae	Anseriformes	SAMN53874072	Successfully loaded	META24IMWYN1_2804	2804	PRJNA1379261	bird metagenome	Sibirionetta formosa	2023-12-18	China	112°52′19″	28°46′09″	META24IMWYN1_2804.fasta	FASTA	DNA	12275	54128608	792	4409.7	1285816	META24IMWYN1_2804_paired_clean_1.fastq	FASTQ	DNA	52631073	7906563050	50	150.2	151
																														META24IMWYN1_2804_paired_clean_2.fastq	FASTQ	DNA	52631073	7906570175	50	150.2	151
META24IMWYN1_2805	1	2023.12.18	2023	Xiangyin	Hunan	Mareca falcata	Mareca falcata	Mareca	Anatidae	Anseriformes	SAMN53874073	Successfully loaded	META24IMWYN1_2805	2805	PRJNA1379261	bird metagenome	Mareca falcata	2023-12-18	China	112°52′19″	28°46′09″	META24IMWYN1_2805.fasta	FASTA	DNA	9880	57053684	228	5774.7	674158	META24IMWYN1_2805_paired_clean_1.fastq	FASTQ	DNA	33578819	5039253098	50	150.1	151
																														META24IMWYN1_2805_paired_clean_2.fastq	FASTQ	DNA	33578819	5039395591	50	150.1	151
META24IMWYN1_2806	1	2023.12.18	2023	Xiangyin	Hunan	Sibirionetta formosa	Sibirionetta formosa	Sibirionetta	Anatidae	Anseriformes	SAMN53874074	Successfully loaded	META24IMWYN1_2806	2806	PRJNA1379261	bird metagenome	Sibirionetta formosa	2023-12-18	China	112°52′19″	28°46′09″	META24IMWYN1_2806.fasta	FASTA	DNA	12850	65742059	285	5116.1	1400288	META24IMWYN1_2806_paired_clean_1.fastq	FASTQ	DNA	36220641	5427846666	50	149.9	151
																														META24IMWYN1_2806_paired_clean_2.fastq	FASTQ	DNA	36220641	5427758394	50	149.9	151
META24IMWYN1_2807	1	2023.12.18	2023	Xiangyin	Hunan	Sibirionetta formosa	Sibirionetta formosa	Sibirionetta	Anatidae	Anseriformes	SAMN53874075	Successfully loaded	META24IMWYN1_2807	2807	PRJNA1379261	bird metagenome	Sibirionetta formosa	2023-12-18	China	112°52′19″	28°46′09″	META24IMWYN1_2807.fasta	FASTA	DNA	19556	102618266	320	5247.4	821655	META24IMWYN1_2807_paired_clean_1.fastq	FASTQ	DNA	36516141	5483086213	50	150.2	151
																														META24IMWYN1_2807_paired_clean_2.fastq	FASTQ	DNA	36516141	5483295880	50	150.2	151
META24IMWYN1_2808	1	2023.12.18	2023	Xiangyin	Hunan	Sibirionetta formosa	Sibirionetta formosa	Sibirionetta	Anatidae	Anseriformes	SAMN53874076	Successfully loaded	META24IMWYN1_2808	2808	PRJNA1379261	bird metagenome	Sibirionetta formosa	2023-12-18	China	112°52′19″	28°46′09″	META24IMWYN1_2808.fasta	FASTA	DNA	7716	46255731	592	5994.8	2193140	META24IMWYN1_2808_paired_clean_1.fastq	FASTQ	DNA	31604931	4748840028	50	150.3	151
																														META24IMWYN1_2808_paired_clean_2.fastq	FASTQ	DNA	31604931	4748997650	50	150.3	151
META24IMWYN1_2809	1	2023.12.18	2023	Xiangyin	Hunan	Sibirionetta formosa	Sibirionetta formosa	Sibirionetta	Anatidae	Anseriformes	SAMN53874077	Successfully loaded	META24IMWYN1_2809	2809	PRJNA1379261	bird metagenome	Sibirionetta formosa	2023-12-18	China	112°52′19″	28°46′09″	META24IMWYN1_2809.fasta	FASTA	DNA	7674	36502573	216	4756.7	693633	META24IMWYN1_2809_paired_clean_1.fastq	FASTQ	DNA	40544934	6092440892	50	150.3	151
																														META24IMWYN1_2809_paired_clean_2.fastq	FASTQ	DNA	40544934	6093160547	50	150.3	151
META24IMWYN1_2810	1	2023.12.18	2023	Xiangyin	Hunan	Sibirionetta formosa	Sibirionetta formosa	Sibirionetta	Anatidae	Anseriformes	SAMN53874078	Successfully loaded	META24IMWYN1_2810	2810	PRJNA1379261	bird metagenome	Sibirionetta formosa	2023-12-18	China	112°52′19″	28°46′09″	META24IMWYN1_2810.fasta	FASTA	DNA	20880	90574311	451	4337.9	693560	META24IMWYN1_2810_paired_clean_1.fastq	FASTQ	DNA	37235292	5583993709	50	150	151
																														META24IMWYN1_2810_paired_clean_2.fastq	FASTQ	DNA	37235292	5584803840	50	150	151
META24IMWYN1_2811	1	2023.12.18	2023	Xiangyin	Hunan	Mareca falcata	Mareca falcata	Mareca	Anatidae	Anseriformes	SAMN53874079	Successfully loaded	META24IMWYN1_2811	2811	PRJNA1379261	bird metagenome	Mareca falcata	2023-12-18	China	112°52′19″	28°46′09″	META24IMWYN1_2811.fasta	FASTA	DNA	12160	63471314	305	5219.7	666706	META24IMWYN1_2811_paired_clean_1.fastq	FASTQ	DNA	71510415	10741637371	50	150.2	151
																														META24IMWYN1_2811_paired_clean_2.fastq	FASTQ	DNA	71510415	10743113573	50	150.2	151
META24IMWYN1_2812	1	2023.12.18	2023	Xiangyin	Hunan	Sibirionetta formosa	Sibirionetta formosa	Sibirionetta	Anatidae	Anseriformes	SAMN53874080	Successfully loaded	META24IMWYN1_2812	2812	PRJNA1379261	bird metagenome	Sibirionetta formosa	2023-12-18	China	112°52′19″	28°46′09″	META24IMWYN1_2812.fasta	FASTA	DNA	10929	37502253	404	3431.4	869431	META24IMWYN1_2812_paired_clean_1.fastq	FASTQ	DNA	10887571	1634466867	50	150.1	151
																														META24IMWYN1_2812_paired_clean_2.fastq	FASTQ	DNA	10887571	1634398020	50	150.1	151
META24IMWYN1_2813	1	2023.12.18	2023	Xiangyin	Hunan	Sibirionetta formosa	Sibirionetta formosa	Sibirionetta	Anatidae	Anseriformes	SAMN53874081	Successfully loaded	META24IMWYN1_2813	2813	PRJNA1379261	bird metagenome	Sibirionetta formosa	2023-12-18	China	112°52′19″	28°46′09″	META24IMWYN1_2813.fasta	FASTA	DNA	5773	32705733	237	5665.3	967074	META24IMWYN1_2813_paired_clean_1.fastq	FASTQ	DNA	38251537	5745093136	50	150.2	151
																														META24IMWYN1_2813_paired_clean_2.fastq	FASTQ	DNA	38251537	5745203492	50	150.2	151
META24IMWYN1_2814	1	2023.12.18	2023	Xiangyin	Hunan	Sibirionetta formosa	Sibirionetta formosa	Sibirionetta	Anatidae	Anseriformes	SAMN53874082	Successfully loaded	META24IMWYN1_2814	2814	PRJNA1379261	bird metagenome	Sibirionetta formosa	2023-12-18	China	112°52′19″	28°46′09″	META24IMWYN1_2814.fasta	FASTA	DNA	5363	56982661	217	10625.1	1298285	META24IMWYN1_2814_paired_clean_1.fastq	FASTQ	DNA	62561806	9399262134	50	150.2	151
																														META24IMWYN1_2814_paired_clean_2.fastq	FASTQ	DNA	62561806	9400252940	50	150.3	151
META24IMWYN1_2815	1	2023.12.18	2023	Xiangyin	Hunan	Sibirionetta formosa	Sibirionetta formosa	Sibirionetta	Anatidae	Anseriformes	SAMN53874083	Successfully loaded	META24IMWYN1_2815	2815	PRJNA1379261	bird metagenome	Sibirionetta formosa	2023-12-18	China	112°52′19″	28°46′09″	META24IMWYN1_2815.fasta	FASTA	DNA	20144	97262123	316	4828.3	699948	META24IMWYN1_2815_paired_clean_1.fastq	FASTQ	DNA	40352727	6055622246	50	150.1	151
																														META24IMWYN1_2815_paired_clean_2.fastq	FASTQ	DNA	40352727	6056618917	50	150.1	151
META24IMWYN1_2816	1	2023.12.18	2023	Xiangyin	Hunan	Anas acuta	Anas acuta	Anas	Anatidae	Anseriformes	SAMN53874084	Successfully loaded	META24IMWYN1_2816	2816	PRJNA1379261	bird metagenome	Anas acuta	2023-12-18	China	112°52′19″	28°46′09″	META24IMWYN1_2816.fasta	FASTA	DNA	4548	42960177	996	9445.9	583327	META24IMWYN1_2816_paired_clean_1.fastq	FASTQ	DNA	68667401	10328779964	50	150.4	151
																														META24IMWYN1_2816_paired_clean_2.fastq	FASTQ	DNA	68667401	10329659833	50	150.4	151
META24IMWYN1_2817	1	2023.12.18	2023	Xiangyin	Hunan	Anas acuta	Anas acuta	Anas	Anatidae	Anseriformes	SAMN53874085	Successfully loaded	META24IMWYN1_2817	2817	PRJNA1379261	bird metagenome	Anas acuta	2023-12-18	China	112°52′19″	28°46′09″	META24IMWYN1_2817.fasta	FASTA	DNA	25498	109075494	402	4277.8	693723	META24IMWYN1_2817_paired_clean_1.fastq	FASTQ	DNA	57673517	8669667125	50	150.3	151
																														META24IMWYN1_2817_paired_clean_2.fastq	FASTQ	DNA	57673517	8670803961	50	150.3	151
META24IMWYN1_2818	1	2023.12.18	2023	Xiangyin	Hunan	Anas acuta	Anas acuta	Anas	Anatidae	Anseriformes	SAMN53874086	Successfully loaded	META24IMWYN1_2818	2818	PRJNA1379261	bird metagenome	Anas acuta	2023-12-18	China	112°52′19″	28°46′09″	META24IMWYN1_2818.fasta	FASTA	DNA	11204	59537907	524	5314	940188	META24IMWYN1_2818_paired_clean_1.fastq	FASTQ	DNA	62307817	9343962535	50	150	151
																														META24IMWYN1_2818_paired_clean_2.fastq	FASTQ	DNA	62307817	9346164793	50	150	151
META24IMWYN1_2819	1	2023.12.18	2023	Xiangyin	Hunan	Anas acuta	Anas acuta	Anas	Anatidae	Anseriformes	SAMN53874087	Successfully loaded	META24IMWYN1_2819	2819	PRJNA1379261	bird metagenome	Anas acuta	2023-12-18	China	112°52′19″	28°46′09″	META24IMWYN1_2819.fasta	FASTA	DNA	15647	86104664	213	5503	1059246	META24IMWYN1_2819_paired_clean_1.fastq	FASTQ	DNA	97173855	14591171379	50	150.2	151
																														META24IMWYN1_2819_paired_clean_2.fastq	FASTQ	DNA	97173855	14594248527	50	150.2	151
META24IMWYN1_2820	1	2023.12.18	2023	Xiangyin	Hunan	Sibirionetta formosa	Sibirionetta formosa	Sibirionetta	Anatidae	Anseriformes	SAMN53874088	Successfully loaded	META24IMWYN1_2820	2820	PRJNA1379261	bird metagenome	Sibirionetta formosa	2023-12-18	China	112°52′19″	28°46′09″	META24IMWYN1_2820.fasta	FASTA	DNA	21542	132170569	229	6135.5	1565621	META24IMWYN1_2820_paired_clean_1.fastq	FASTQ	DNA	74525477	11185007633	50	150.1	151
																														META24IMWYN1_2820_paired_clean_2.fastq	FASTQ	DNA	74525477	11185241148	50	150.1	151
META24IMWYN1_2821	1	2023.12.18	2023	Xiangyin	Hunan	Sibirionetta formosa	Sibirionetta formosa	Sibirionetta	Anatidae	Anseriformes	SAMN53874089	Successfully loaded	META24IMWYN1_2821	2821	PRJNA1379261	bird metagenome	Sibirionetta formosa	2023-12-18	China	112°52′19″	28°46′09″	META24IMWYN1_2821.fasta	FASTA	DNA	6406	45857880	202	7158.6	643184	META24IMWYN1_2821_paired_clean_1.fastq	FASTQ	DNA	50452766	7578322947	50	150.2	151
																														META24IMWYN1_2821_paired_clean_2.fastq	FASTQ	DNA	50452766	7579145265	50	150.2	151
META24IMWYN1_2822	1	2023.12.18	2023	Xiangyin	Hunan	Sibirionetta formosa	Sibirionetta formosa	Sibirionetta	Anatidae	Anseriformes	SAMN53874090	Successfully loaded	META24IMWYN1_2822	2822	PRJNA1379261	bird metagenome	Sibirionetta formosa	2023-12-18	China	112°52′19″	28°46′09″	META24IMWYN1_2822.fasta	FASTA	DNA	8681	65037760	221	7492	2193043	META24IMWYN1_2822_paired_clean_1.fastq	FASTQ	DNA	73222711	10996718958	50	150.2	151
																														META24IMWYN1_2822_paired_clean_2.fastq	FASTQ	DNA	73222711	10997483220	50	150.2	151
META24IMWYN1_2823	1	2023.12.18	2023	Xiangyin	Hunan	Sibirionetta formosa	Sibirionetta formosa	Sibirionetta	Anatidae	Anseriformes	SAMN53874091	Successfully loaded	META24IMWYN1_2823	2823	PRJNA1379261	bird metagenome	Sibirionetta formosa	2023-12-18	China	112°52′19″	28°46′09″	META24IMWYN1_2823.fasta	FASTA	DNA	26213	135685968	227	5176.3	1423011	META24IMWYN1_2823_paired_clean_1.fastq	FASTQ	DNA	50071734	7522365999	50	150.2	151
																														META24IMWYN1_2823_paired_clean_2.fastq	FASTQ	DNA	50071734	7522574166	50	150.2	151
META24IMWYN1_2824	1	2023.12.18	2023	Xiangyin	Hunan	Sibirionetta formosa	Sibirionetta formosa	Sibirionetta	Anatidae	Anseriformes	SAMN53874092	Successfully loaded	META24IMWYN1_2824	2824	PRJNA1379261	bird metagenome	Sibirionetta formosa	2023-12-18	China	112°52′19″	28°46′09″	META24IMWYN1_2824.fasta	FASTA	DNA	21799	83823713	448	3845.3	1049446	META24IMWYN1_2824_paired_clean_1.fastq	FASTQ	DNA	35982602	5408966516	50	150.3	151
																														META24IMWYN1_2824_paired_clean_2.fastq	FASTQ	DNA	35982602	5409040695	50	150.3	151
META24IMWYN1_2825	1	2023.12.18	2023	Xiangyin	Hunan	Sibirionetta formosa	Sibirionetta formosa	Sibirionetta	Anatidae	Anseriformes	SAMN53874093	Successfully loaded	META24IMWYN1_2825	2825	PRJNA1379261	bird metagenome	Sibirionetta formosa	45278	China	112°52′19″	28°46′09″	META24IMWYN1_2825.fasta	FASTA	DNA	22994	105519794	238	4589	1159978	META24IMWYN1_2825_paired_clean_1.fastq	FASTQ	DNA	40627284	6107333520	50	150.3	151
																														META24IMWYN1_2825_paired_clean_2.fastq	FASTQ	DNA	40627284	6108632701	50	150.4	151

## Sheet: 145 public data
sample ID	Number	collection time	Year	Location	Province	Species/Source	Species	genus	family	order	Longitude	Dimension	BioProject	BioSample	sample ID	format	type	num_seqs	sum_len	min_len	avg_len	max_len	sample ID	format	type	num_seqs	sum_len	min_len	avg_len	max_len
GF-cj101	1	201611	2016	Hangzhou	Zhejiang	Ardea alba	Ardea alba	Ardea	Ardeidae	Pelecaniformes	/	/	PRJNA556790	SAMN12368706	GF-cj101.fasta	FASTA	DNA	53034	236905426	387	4467	1182721	GF-cj101_paired_clean_1.fastq	FASTQ	DNA	23410716	3201959029	45	136.8	147
																							GF-cj101_paired_clean_2.fastq	FASTQ	DNA	23410716	2405529000	45	102.8	141
GF-cj103	1	201611	2016	Hangzhou	Zhejiang	Ardea alba	Ardea alba	Ardea	Ardeidae	Pelecaniformes	/	/	PRJNA556790	SAMN12368707	GF-cj103.fasta	FASTA	DNA	39157	123302882	399	3148.9	619938	GF-cj103_paired_clean_1.fastq	FASTQ	DNA	29288211	3976015909	45	135.8	147
																							GF-cj103_paired_clean_2.fastq	FASTQ	DNA	29288211	3340961826	45	114.1	147
GF-cj104	1	201611	2016	Hangzhou	Zhejiang	Tringa nebularia	Tringa nebularia	Tringa	Scolopacidae	Charadriiformes	/	/	PRJNA556790	SAMN12368708	GF-cj104.fasta	FASTA	DNA	80242	241931502	399	3015	577455	GF-cj104_paired_clean_1.fastq	FASTQ	DNA	32785531	4412895285	45	134.6	147
																							GF-cj104_paired_clean_2.fastq	FASTQ	DNA	32785531	3418890106	45	104.3	147
GF-cj105	1	201611	2016	Hangzhou	Zhejiang	Tringa nebularia	Tringa nebularia	Tringa	Scolopacidae	Charadriiformes	/	/	PRJNA556790	SAMN12368709	GF-cj105.fasta	FASTA	DNA	79182	222549375	700	2810.6	280238	GF-cj105_paired_clean_1.fastq	FASTQ	DNA	21857647	2968807101	45	135.8	147
																							GF-cj105_paired_clean_2.fastq	FASTQ	DNA	21857647	2138190178	45	97.8	147
GF-cj106	1	201611	2016	Hangzhou	Zhejiang	Tringa nebularia	Tringa nebularia	Tringa	Scolopacidae	Charadriiformes	/	/	PRJNA556790	SAMN12368710	GF-cj106.fasta	FASTA	DNA	60339	177626383	692	2943.8	438256	GF-cj106_paired_clean_1.fastq	FASTQ	DNA	27571338	4135700700	150	150	150
																							GF-cj106_paired_clean_2.fastq	FASTQ	DNA	27571338	4135700700	150	150	150
GF-cj107	1	201611	2016	Hangzhou	Zhejiang	Tringa nebularia	Tringa nebularia	Tringa	Scolopacidae	Charadriiformes	/	/	PRJNA556790	SAMN12368711	GF-cj107.fasta	FASTA	DNA	30377	118204424	670	3891.2	285402	GF-cj107_paired_clean_1.fastq	FASTQ	DNA	16250924	2228721233	45	137.1	147
																							GF-cj107_paired_clean_2.fastq	FASTQ	DNA	16250924	1588078479	45	97.7	147
GF-cj108	1	201611	2016	Hangzhou	Zhejiang	Tringa nebularia	Tringa nebularia	Tringa	Scolopacidae	Charadriiformes	/	/	PRJNA556790	SAMN12368712	GF-cj108.fasta	FASTA	DNA	44671	119103231	320	2666.2	549400	GF-cj108_paired_clean_1.fastq	FASTQ	DNA	16833837	2230409810	45	132.5	144
																							GF-cj108_paired_clean_2.fastq	FASTQ	DNA	16833837	1567919339	45	93.1	144
GF-cj109	1	201611	2016	Hangzhou	Zhejiang	Tringa nebularia	Tringa nebularia	Tringa	Scolopacidae	Charadriiformes	/	/	PRJNA556790	SAMN12368713	GF-cj109.fasta	FASTA	DNA	38008	58470654	996	1538.4	204052	GF-cj109_paired_clean_1.fastq	FASTQ	DNA	15048682	2013777305	45	133.8	147
																							GF-cj109_paired_clean_2.fastq	FASTQ	DNA	15048682	1451198457	45	96.4	146
GF-cj110	1	201611	2016	Hangzhou	Zhejiang	Tringa nebularia	Tringa nebularia	Tringa	Scolopacidae	Charadriiformes	/	/	PRJNA556790	SAMN12368714	GF-cj110.fasta	FASTA	DNA	50435	132615435	381	2629.4	244246	GF-cj110_paired_clean_1.fastq	FASTQ	DNA	22127813	3022331899	45	136.6	147
																							GF-cj110_paired_clean_2.fastq	FASTQ	DNA	22127813	2247662216	45	101.6	147
GF-cj111	1	201611	2016	Hangzhou	Zhejiang	Tringa nebularia	Tringa nebularia	Tringa	Scolopacidae	Charadriiformes	/	/	PRJNA556790	SAMN12368715	GF-cj111.fasta	FASTA	DNA	83213	247984169	639	2980.1	803434	GF-cj111_paired_clean_1.fastq	FASTQ	DNA	24269162	3204243749	45	132	147
																							GF-cj111_paired_clean_2.fastq	FASTQ	DNA	24269162	2277361884	45	93.8	147
GF-cj112	1	201611	2016	Nanchang	Jiangxi	Anser cygnoides	Anser cygnoides	Anser	Anatidae	Anseriformes	/	/	PRJNA556790	SAMN12368716	GF-cj112.fasta	FASTA	DNA	70235	174751265	241	2488.1	203659	GF-cj112_paired_clean_1.fastq	FASTQ	DNA	26250971	3518731159	45	134	147
																							GF-cj112_paired_clean_2.fastq	FASTQ	DNA	26250971	2730135652	45	104	147
GF-cj113	1	201611	2016	Nanchang	Jiangxi	Anser cygnoides	Anser cygnoides	Anser	Anatidae	Anseriformes	/	/	PRJNA556790	SAMN12368717	GF-cj113.fasta	FASTA	DNA	75513	159883017	542	2117.3	116185	GF-cj113_paired_clean_1.fastq	FASTQ	DNA	23998503	3203742178	45	133.5	147
																							GF-cj113_paired_clean_2.fastq	FASTQ	DNA	23998503	2485594021	45	103.6	147
GF-cj114	1	201611	2016	Nanchang	Jiangxi	Anser cygnoides	Anser cygnoides	Anser	Anatidae	Anseriformes	/	/	PRJNA556790	SAMN12368718	GF-cj114.fasta	FASTA	DNA	79965	174772235	489	2185.6	203660	GF-cj114_paired_clean_1.fastq	FASTQ	DNA	25569100	3414018488	45	133.5	147
																							GF-cj114_paired_clean_2.fastq	FASTQ	DNA	25569100	2657931393	45	104	147
GF-cj116	1	201611	2016	Nanchang	Jiangxi	Anser cygnoides	Anser cygnoides	Anser	Anatidae	Anseriformes	/	/	PRJNA556790	SAMN12368719	GF-cj116.fasta	FASTA	DNA	78620	159707565	306	2031.4	151622	GF-cj116_paired_clean_1.fastq	FASTQ	DNA	21933157	2869081302	45	130.8	146
																							GF-cj116_paired_clean_2.fastq	FASTQ	DNA	21933157	2224824537	45	101.4	147
GF-cj117	1	201611	2016	Nanchang	Jiangxi	Anser cygnoides	Anser cygnoides	Anser	Anatidae	Anseriformes	/	/	PRJNA556790	SAMN12368720	GF-cj117.fasta	FASTA	DNA	131840	264323948	367	2004.9	180819	GF-cj117_paired_clean_1.fastq	FASTQ	DNA	33407676	4418568156	45	132.3	147
																							GF-cj117_paired_clean_2.fastq	FASTQ	DNA	33407676	3593968317	45	107.6	147
GF-cj118	1	201611	2016	Nanchang	Jiangxi	Anser cygnoides	Anser cygnoides	Anser	Anatidae	Anseriformes	/	/	PRJNA556790	SAMN12368721	GF-cj118.fasta	FASTA	DNA	43032	117126873	1000	2721.9	376941	GF-cj118_paired_clean_1.fastq	FASTQ	DNA	32671964	4316842467	45	132.1	147
																							GF-cj118_paired_clean_2.fastq	FASTQ	DNA	32671964	3550511644	45	108.7	147
GF-cj119	1	201611	2016	Nanchang	Jiangxi	Anser cygnoides	Anser cygnoides	Anser	Anatidae	Anseriformes	/	/	PRJNA556790	SAMN12368722	GF-cj119.fasta	FASTA	DNA	101119	248773412	413	2460.2	289152	GF-cj119_paired_clean_1.fastq	FASTQ	DNA	37856415	5047278330	45	133.3	147
																							GF-cj119_paired_clean_2.fastq	FASTQ	DNA	37856415	4019566707	45	106.2	147
GF-cj120	1	201611	2016	Nanchang	Jiangxi	Anser cygnoides	Anser cygnoides	Anser	Anatidae	Anseriformes	/	/	PRJNA556790	SAMN12368723	GF-cj120.fasta	FASTA	DNA	93979	217004887	333	2309.1	190729	GF-cj120_paired_clean_1.fastq	FASTQ	DNA	35093469	4704845703	45	134.1	147
																							GF-cj120_paired_clean_2.fastq	FASTQ	DNA	35093469	3731913978	45	106.3	147
GF-cj121	1	201611	2016	Nanchang	Jiangxi	Anser cygnoides	Anser cygnoides	Anser	Anatidae	Anseriformes	/	/	PRJNA556790	SAMN12368724	GF-cj121.fasta	FASTA	DNA	134297	296926600	441	2211	431728	GF-cj121_paired_clean_1.fastq	FASTQ	DNA	40976982	5290969753	45	129.1	145
																							GF-cj121_paired_clean_2.fastq	FASTQ	DNA	40976982	4601281103	45	112.3	145
GF-cj122	1	201611	2016	Nanchang	Jiangxi	Anser cygnoides	Anser cygnoides	Anser	Anatidae	Anseriformes	/	/	PRJNA556790	SAMN12368725	GF-cj122.fasta	FASTA	DNA	107699	236250589	301	2193.6	310156	GF-cj122_paired_clean_1.fastq	FASTQ	DNA	38465584	4935538179	45	128.3	146
																							GF-cj122_paired_clean_2.fastq	FASTQ	DNA	38465584	4210121566	45	109.5	146
GF-cj123	1	201611	2016	Nanchang	Jiangxi	Anser cygnoides	Anser cygnoides	Anser	Anatidae	Anseriformes	/	/	PRJNA556790	SAMN12368726	GF-cj123.fasta	FASTA	DNA	127515	275421885	395	2159.9	406158	GF-cj123_paired_clean_1.fastq	FASTQ	DNA	26696902	3474390855	45	130.1	145
																							GF-cj123_paired_clean_2.fastq	FASTQ	DNA	26696902	2903147216	45	108.7	145
GF-cj124	1	201611	2016	Nanchang	Jiangxi	Anser cygnoides	Anser cygnoides	Anser	Anatidae	Anseriformes	/	/	PRJNA556790	SAMN12368727	GF-cj124.fasta	FASTA	DNA	64517	143299955	338	2221.1	367864	GF-cj124_paired_clean_1.fastq	FASTQ	DNA	35336573	4670787189	45	132.2	147
																							GF-cj124_paired_clean_2.fastq	FASTQ	DNA	35336573	3946616277	45	111.7	147
GF-cj125	1	201611	2016	Nanchang	Jiangxi	Anser cygnoides	Anser cygnoides	Anser	Anatidae	Anseriformes	/	/	PRJNA556790	SAMN12368728	GF-cj125.fasta	FASTA	DNA	141664	291927029	310	2060.7	275320	GF-cj125_paired_clean_1.fastq	FASTQ	DNA	34572325	4567238719	45	132.1	147
																							GF-cj125_paired_clean_2.fastq	FASTQ	DNA	34572325	3806789191	45	110.1	145
GF-cj126	1	201611	2016	Nanchang	Jiangxi	Anser cygnoides	Anser cygnoides	Anser	Anatidae	Anseriformes	/	/	PRJNA556790	SAMN12368729	GF-cj126.fasta	FASTA	DNA	110881	254996699	1000	2299.7	406088	GF-cj126_paired_clean_1.fastq	FASTQ	DNA	38375619	4997076646	45	130.2	146
																							GF-cj126_paired_clean_2.fastq	FASTQ	DNA	38375619	4143470190	45	108	146
GF-cj16	1	201701	2017	Lasa	Tibet	Anser indicus	Anser indicus	Anser	Anatidae	Anseriformes	/	/	PRJNA556790	SAMN12368642	GF-cj16.fasta	FASTA	DNA	8144	11870296	1000	1457.6	55943	GF-cj16_paired_clean_1.fastq	FASTQ	DNA	33517905	4005888325	45	119.5	147
																							GF-cj16_paired_clean_2.fastq	FASTQ	DNA	33517905	3389006564	45	101.1	146
GF-cj17	1	201701	2017	Lasa	Tibet	Anser indicus	Anser indicus	Anser	Anatidae	Anseriformes	/	/	PRJNA556790	SAMN12368643	GF-cj17.fasta	FASTA	DNA	7664	12247520	341	1598.1	41878	GF-cj17_paired_clean_1.fastq	FASTQ	DNA	31509124	3997823624	45	126.9	146
																							GF-cj17_paired_clean_2.fastq	FASTQ	DNA	31509124	3306218448	45	104.9	146
GF-cj18	1	201701	2017	Lasa	Tibet	Anser indicus	Anser indicus	Anser	Anatidae	Anseriformes	/	/	PRJNA556790	SAMN12368644	GF-cj18.fasta	FASTA	DNA	8985	12767588	703	1421	54261	GF-cj18_paired_clean_1.fastq	FASTQ	DNA	38968329	4626600875	45	118.7	145
																							GF-cj18_paired_clean_2.fastq	FASTQ	DNA	38968329	3945640691	45	101.3	146
GF-cj21	1	201701	2017	Lasa	Tibet	Anser indicus	Anser indicus	Anser	Anatidae	Anseriformes	/	/	PRJNA556790	SAMN12368645	GF-cj21.fasta	FASTA	DNA	20942	35605944	633	1700.2	55055	GF-cj21_paired_clean_1.fastq	FASTQ	DNA	34828369	4258021913	45	122.3	147
																							GF-cj21_paired_clean_2.fastq	FASTQ	DNA	34828369	3560619682	45	102.2	141
GF-cj23	1	201701	2017	Lasa	Tibet	Anser indicus	Anser indicus	Anser	Anatidae	Anseriformes	/	/	PRJNA556790	SAMN12368646	GF-cj23.fasta	FASTA	DNA	10107	14419639	383	1426.7	41627	GF-cj23_paired_clean_1.fastq	FASTQ	DNA	35268747	4264839538	45	120.9	147
																							GF-cj23_paired_clean_2.fastq	FASTQ	DNA	35268747	3567215213	45	101.1	145
GF-cj24	1	201701	2017	Lasa	Tibet	Anser indicus	Anser indicus	Anser	Anatidae	Anseriformes	/	/	PRJNA556790	SAMN12368647	GF-cj24.fasta	FASTA	DNA	20029	39686749	1000	1981.5	183424	GF-cj24_paired_clean_1.fastq	FASTQ	DNA	35322931	4299536319	45	121.7	147
																							GF-cj24_paired_clean_2.fastq	FASTQ	DNA	35322931	3695224916	45	104.6	148
GF-cj25	1	201701	2017	Lasa	Tibet	Anser indicus	Anser indicus	Anser	Anatidae	Anseriformes	/	/	PRJNA556790	SAMN12368648	GF-cj25.fasta	FASTA	DNA	30153	110970955	538	3680.3	628280	GF-cj25_paired_clean_1.fastq	FASTQ	DNA	35837566	4914881313	45	137.1	147
																							GF-cj25_paired_clean_2.fastq	FASTQ	DNA	35837566	4107580894	45	114.6	145
GF-cj26	1	201701	2017	Lasa	Tibet	Anser indicus	Anser indicus	Anser	Anatidae	Anseriformes	/	/	PRJNA556790	SAMN12368649	GF-cj26.fasta	FASTA	DNA	33100	123178424	600	3721.4	541496	GF-cj26_paired_clean_1.fastq	FASTQ	DNA	36494308	5005305044	45	137.2	147
																							GF-cj26_paired_clean_2.fastq	FASTQ	DNA	36494308	4203360972	45	115.2	145
GF-cj27	1	201701	2017	Lasa	Tibet	Anser indicus	Anser indicus	Anser	Anatidae	Anseriformes	/	/	PRJNA556790	SAMN12368650	GF-cj27.fasta	FASTA	DNA	17496	26058621	435	1489.4	42516	GF-cj27_paired_clean_1.fastq	FASTQ	DNA	37708031	5147291509	45	136.5	147
																							GF-cj27_paired_clean_2.fastq	FASTQ	DNA	37708031	4333286077	45	114.9	146
GF-cj28	1	201701	2017	Lasa	Tibet	Anser indicus	Anser indicus	Anser	Anatidae	Anseriformes	/	/	PRJNA556790	SAMN12368651	GF-cj28.fasta	FASTA	DNA	36525	122232401	627	3346.5	775222	GF-cj28_paired_clean_1.fastq	FASTQ	DNA	40177763	5493346049	45	136.7	147
																							GF-cj28_paired_clean_2.fastq	FASTQ	DNA	40177763	4848144899	45	120.7	147
GF-cj29	1	201701	2017	Lasa	Tibet	Anser indicus	Anser indicus	Anser	Anatidae	Anseriformes	/	/	PRJNA556790	SAMN12368652	GF-cj29.fasta	FASTA	DNA	31729	109914015	345	3464.1	264653	GF-cj29_paired_clean_1.fastq	FASTQ	DNA	37881497	5266629752	45	139	147
																							GF-cj29_paired_clean_2.fastq	FASTQ	DNA	37881497	4166243541	45	110	142
GF-cj30	1	201701	2017	Lasa	Tibet	Anser indicus	Anser indicus	Anser	Anatidae	Anseriformes	/	/	PRJNA556790	SAMN12368653	GF-cj30.fasta	FASTA	DNA	25164	88494922	971	3516.7	549171	GF-cj30_paired_clean_1.fastq	FASTQ	DNA	29240855	4006058870	45	137	147
																							GF-cj30_paired_clean_2.fastq	FASTQ	DNA	29240855	3273224995	45	111.9	145
GF-cj31	1	201701	2017	Lasa	Tibet	Anser indicus	Anser indicus	Anser	Anatidae	Anseriformes	/	/	PRJNA556790	SAMN12368654	GF-cj31.fasta	FASTA	DNA	53016	141099275	603	2661.4	223429	GF-cj31_paired_clean_1.fastq	FASTQ	DNA	47948248	6510582245	45	135.8	146
																							GF-cj31_paired_clean_2.fastq	FASTQ	DNA	47948248	5666514801	45	118.2	146
GF-cj32	1	201610	2016	Dongying	Shandong	Anser fabalis	Anser fabalis	Anser	Anatidae	Anseriformes	/	/	PRJNA556790	SAMN12368655	GF-cj32.fasta	FASTA	DNA	26716	85198250	311	3189	423909	GF-cj32_paired_clean_1.fastq	FASTQ	DNA	33190053	4593927277	45	138.4	147
																							GF-cj32_paired_clean_2.fastq	FASTQ	DNA	33190053	3847101635	45	115.9	147
GF-cj33	1	201610	2016	Dongying	Shandong	Anser fabalis	Anser fabalis	Anser	Anatidae	Anseriformes	/	/	PRJNA556790	SAMN12368656	GF-cj33.fasta	FASTA	DNA	25007	79374107	1000	3174.1	305668	GF-cj33_paired_clean_1.fastq	FASTQ	DNA	30438832	4202488877	45	138.1	147
																							GF-cj33_paired_clean_2.fastq	FASTQ	DNA	30438832	3249660578	45	106.8	147
GF-cj34	1	201610	2016	Dongying	Shandong	Anser fabalis	Anser fabalis	Anser	Anatidae	Anseriformes	/	/	PRJNA556790	SAMN12368657	GF-cj34.fasta	FASTA	DNA	27629	89603849	378	3243.1	327409	GF-cj34_paired_clean_1.fastq	FASTQ	DNA	31240161	4324468309	45	138.4	147
																							GF-cj34_paired_clean_2.fastq	FASTQ	DNA	31240161	3525757599	45	112.9	147
GF-cj37	1	201610	2016	Dongying	Shandong	Anser fabalis	Anser fabalis	Anser	Anatidae	Anseriformes	/	/	PRJNA556790	SAMN12368658	GF-cj37.fasta	FASTA	DNA	27896	90869933	311	3257.5	285507	GF-cj37_paired_clean_1.fastq	FASTQ	DNA	34384508	4716970940	45	137.2	147
																							GF-cj37_paired_clean_2.fastq	FASTQ	DNA	34384508	3694539072	45	107.4	147
GF-cj39	1	201610	2016	Dongying	Shandong	Anser fabalis	Anser fabalis	Anser	Anatidae	Anseriformes	/	/	PRJNA556790	SAMN12368659	GF-cj39.fasta	FASTA	DNA	68735	218523126	330	3179.2	253080	GF-cj39_paired_clean_1.fastq	FASTQ	DNA	30247485	4097482653	45	135.5	145
																							GF-cj39_paired_clean_2.fastq	FASTQ	DNA	30247485	3369953044	45	111.4	145
GF-cj40	1	201610	2016	Dongying	Shandong	Anser fabalis	Anser fabalis	Anser	Anatidae	Anseriformes	/	/	PRJNA556790	SAMN12368660	GF-cj40.fasta	FASTA	DNA	21493	62881416	338	2925.7	129036	GF-cj40_paired_clean_1.fastq	FASTQ	DNA	31247239	4250785178	45	136	146
																							GF-cj40_paired_clean_2.fastq	FASTQ	DNA	31247239	3356615354	45	107.4	146
GF-cj41	1	201610	2016	Dongying	Shandong	Anser fabalis	Anser fabalis	Anser	Anatidae	Anseriformes	/	/	PRJNA556790	SAMN12368661	GF-cj41.fasta	FASTA	DNA	34292	102547258	1000	2990.4	164925	GF-cj41_paired_clean_1.fastq	FASTQ	DNA	42530280	5812468325	45	136.7	146
																							GF-cj41_paired_clean_2.fastq	FASTQ	DNA	42530280	4586421588	45	107.8	146
GF-cj42	1	201610	2016	Dongying	Shandong	Anser fabalis	Anser fabalis	Anser	Anatidae	Anseriformes	/	/	PRJNA556790	SAMN12368662	GF-cj42.fasta	FASTA	DNA	6358	31726642	1000	4990	318760	GF-cj42_paired_clean_1.fastq	FASTQ	DNA	26592485	3655746460	45	137.5	147
																							GF-cj42_paired_clean_2.fastq	FASTQ	DNA	26592485	2902219359	45	109.1	147
GF-cj43	1	201610	2016	Dongying	Shandong	Anser fabalis	Anser fabalis	Anser	Anatidae	Anseriformes	/	/	PRJNA556790	SAMN12368663	GF-cj43.fasta	FASTA	DNA	2480	9603191	551	3872.3	477944	GF-cj43_paired_clean_1.fastq	FASTQ	DNA	37407239	5147168254	45	137.6	147
																							GF-cj43_paired_clean_2.fastq	FASTQ	DNA	37407239	4204318428	45	112.4	147
GF-cj44	1	201610	2016	Dongying	Shandong	Anser fabalis	Anser fabalis	Anser	Anatidae	Anseriformes	/	/	PRJNA556790	SAMN12368664	GF-cj44.fasta	FASTA	DNA	167331	262600908	677	1569.4	490336	GF-cj44_paired_clean_1.fastq	FASTQ	DNA	44312599	6032257696	45	136.1	147
																							GF-cj44_paired_clean_2.fastq	FASTQ	DNA	44312599	4823567929	45	108.9	143
GF-cj45	1	201610	2016	Dongying	Shandong	Anser fabalis	Anser fabalis	Anser	Anatidae	Anseriformes	/	/	PRJNA556790	SAMN12368665	GF-cj45.fasta	FASTA	DNA	38622	124237656	714	3216.8	828474	GF-cj45_paired_clean_1.fastq	FASTQ	DNA	32195799	4341797037	45	134.9	146
																							GF-cj45_paired_clean_2.fastq	FASTQ	DNA	32195799	3456313866	45	107.4	146
GF-cj46	1	201610	2016	Dongying	Shandong	Anser fabalis	Anser fabalis	Anser	Anatidae	Anseriformes	/	/	PRJNA556790	SAMN12368666	GF-cj46.fasta	FASTA	DNA	25507	83022647	412	3254.9	710122	GF-cj46_paired_clean_1.fastq	FASTQ	DNA	35456576	4914998687	45	138.6	149
																							GF-cj46_paired_clean_2.fastq	FASTQ	DNA	35456576	3785356719	45	106.8	146
GF-cj47	1	201610	2016	Yancheng	Jiangsu	Grus grus	Grus grus	Grus	Gruidae	Gruiformes	/	/	PRJNA556790	SAMN12368667	GF-cj47.fasta	FASTA	DNA	64096	115129711	565	1796.2	95322	GF-cj47_paired_clean_1.fastq	FASTQ	DNA	45455906	6189551576	45	136.2	147
																							GF-cj47_paired_clean_2.fastq	FASTQ	DNA	45455906	5385955123	45	118.5	147
GF-cj48	1	201610	2016	Yancheng	Jiangsu	Grus grus	Grus grus	Grus	Gruidae	Gruiformes	/	/	PRJNA556790	SAMN12368668	GF-cj48.fasta	FASTA	DNA	39295	95703532	336	2435.5	173548	GF-cj48_paired_clean_1.fastq	FASTQ	DNA	31749009	4346049555	45	136.9	147
																							GF-cj48_paired_clean_2.fastq	FASTQ	DNA	31749009	3644671251	45	114.8	145
GF-cj50	1	201610	2016	Yancheng	Jiangsu	Grus grus	Grus grus	Grus	Gruidae	Gruiformes	/	/	PRJNA556790	SAMN12368669	GF-cj50.fasta	FASTA	DNA	47421	148985347	873	3141.8	231947	GF-cj50_paired_clean_1.fastq	FASTQ	DNA	29796641	4063545091	45	136.4	146
																							GF-cj50_paired_clean_2.fastq	FASTQ	DNA	29796641	3379448525	45	113.4	146
GF-cj52	1	201610	2016	Yancheng	Jiangsu	Grus grus	Grus grus	Grus	Gruidae	Gruiformes	/	/	PRJNA556790	SAMN12368670	GF-cj52.fasta	FASTA	DNA	72256	211439627	259	2926.3	250412	GF-cj52_paired_clean_1.fastq	FASTQ	DNA	43862079	6086662690	45	138.8	147
																							GF-cj52_paired_clean_2.fastq	FASTQ	DNA	43862079	5019161927	45	114.4	146
GF-cj53	1	201610	2016	Yancheng	Jiangsu	Grus grus	Grus grus	Grus	Gruidae	Gruiformes	/	/	PRJNA556790	SAMN12368671	GF-cj53.fasta	FASTA	DNA	56509	167610182	615	2966.1	158111	GF-cj53_paired_clean_1.fastq	FASTQ	DNA	31685527	4390518657	45	138.6	147
																							GF-cj53_paired_clean_2.fastq	FASTQ	DNA	31685527	3645386611	45	115	147
GF-cj54	1	201610	2016	Yancheng	Jiangsu	Grus grus	Grus grus	Grus	Gruidae	Gruiformes	/	/	PRJNA556790	SAMN12368672	GF-cj54.fasta	FASTA	DNA	44059	116524080	921	2644.7	261102	GF-cj54_paired_clean_1.fastq	FASTQ	DNA	34057282	4703751524	45	138.1	148
																							GF-cj54_paired_clean_2.fastq	FASTQ	DNA	34057282	3919753635	45	115.1	145
GF-cj55	1	201610	2016	Yancheng	Jiangsu	Grus grus	Grus grus	Grus	Gruidae	Gruiformes	/	/	PRJNA556790	SAMN12368673	GF-cj55.fasta	FASTA	DNA	41854	141207406	699	3373.8	118087	GF-cj55_paired_clean_1.fastq	FASTQ	DNA	32494833	4503082352	45	138.6	147
																							GF-cj55_paired_clean_2.fastq	FASTQ	DNA	32494833	3763659333	45	115.8	147
GF-cj56	1	201610	2016	Yancheng	Jiangsu	Grus grus	Grus grus	Grus	Gruidae	Gruiformes	/	/	PRJNA556790	SAMN12368674	GF-cj56.fasta	FASTA	DNA	60993	124066217	1000	2034.1	143851	GF-cj56_paired_clean_1.fastq	FASTQ	DNA	41481588	5688953328	45	137.1	147
																							GF-cj56_paired_clean_2.fastq	FASTQ	DNA	41481588	4759865587	45	114.7	145
GF-cj57	1	201610	2016	Yancheng	Jiangsu	Grus grus	Grus grus	Grus	Gruidae	Gruiformes	/	/	PRJNA556790	SAMN12368675	GF-cj57.fasta	FASTA	DNA	15717	29664799	363	1887.4	111793	GF-cj57_paired_clean_1.fastq	FASTQ	DNA	31741728	4270541582	45	134.5	145
																							GF-cj57_paired_clean_2.fastq	FASTQ	DNA	31741728	3615178566	45	113.9	145
GF-cj58	1	201610	2016	Yancheng	Jiangsu	Grus grus	Grus grus	Grus	Gruidae	Gruiformes	/	/	PRJNA556790	SAMN12368676	GF-cj58.fasta	FASTA	DNA	36607	58744983	350	1604.7	151933	GF-cj58_paired_clean_1.fastq	FASTQ	DNA	47019873	7052980950	150	150	150
																							GF-cj58_paired_clean_2.fastq	FASTQ	DNA	47019873	7052980950	150	150	150
GF-cj61	1	201610	2016	Yancheng	Jiangsu	Grus grus	Grus grus	Grus	Gruidae	Gruiformes	/	/	PRJNA556790	SAMN12368677	GF-cj61.fasta	FASTA	DNA	9601	19657056	479	2047.4	101126	GF-cj61_paired_clean_1.fastq	FASTQ	DNA	24584130	3040474184	45	123.7	145
																							GF-cj61_paired_clean_2.fastq	FASTQ	DNA	24584130	2499186235	45	101.7	145
GF-cj62	1	201611	2016	Sanmenxia	Henan	Cygnus cygnus	Cygnus cygnus	Cygnus	Anatidae	Anseriformes	/	/	PRJNA556790	SAMN12368678	GF-cj62.fasta	FASTA	DNA	33888	111952149	324	3303.6	341348	GF-cj62_paired_clean_1.fastq	FASTQ	DNA	25423145	3160029018	45	124.3	147
																							GF-cj62_paired_clean_2.fastq	FASTQ	DNA	25423145	2510744805	45	98.8	146
GF-cj63	1	201611	2016	Sanmenxia	Henan	Cygnus cygnus	Cygnus cygnus	Cygnus	Anatidae	Anseriformes	/	/	PRJNA556790	SAMN12368679	GF-cj63.fasta	FASTA	DNA	110572	362121034	319	3275	781086	GF-cj63_paired_clean_1.fastq	FASTQ	DNA	45988436	6249946795	45	135.9	144
																							GF-cj63_paired_clean_2.fastq	FASTQ	DNA	45988436	5156019436	45	112.1	144
GF-cj65	1	201611	2016	Sanmenxia	Henan	Cygnus cygnus	Cygnus cygnus	Cygnus	Anatidae	Anseriformes	/	/	PRJNA556790	SAMN12368680	GF-cj65.fasta	FASTA	DNA	167314	453989995	650	2713.4	463307	GF-cj65_paired_clean_1.fastq	FASTQ	DNA	42925657	5863084865	45	136.6	145
																							GF-cj65_paired_clean_2.fastq	FASTQ	DNA	42925657	5004911509	45	116.6	145
GF-cj66	1	201611	2016	Sanmenxia	Henan	Cygnus cygnus	Cygnus cygnus	Cygnus	Anatidae	Anseriformes	/	/	PRJNA556790	SAMN12368681	GF-cj66.fasta	FASTA	DNA	397354	878564267	1000	2211	439308	GF-cj66_paired_clean_1.fastq	FASTQ	DNA	42005768	5730428474	45	136.4	146
																							GF-cj66_paired_clean_2.fastq	FASTQ	DNA	42005768	4730209188	45	112.6	146
GF-cj67	1	201611	2016	Sanmenxia	Henan	Cygnus cygnus	Cygnus cygnus	Cygnus	Anatidae	Anseriformes	/	/	PRJNA556790	SAMN12368682	GF-cj67.fasta	FASTA	DNA	120120	309775415	521	2578.9	241969	GF-cj67_paired_clean_1.fastq	FASTQ	DNA	35365932	4811652356	45	136.1	146
																							GF-cj67_paired_clean_2.fastq	FASTQ	DNA	35365932	4213552945	45	119.1	145
GF-cj68	1	201611	2016	Sanmenxia	Henan	Cygnus cygnus	Cygnus cygnus	Cygnus	Anatidae	Anseriformes	/	/	PRJNA556790	SAMN12368683	GF-cj68.fasta	FASTA	DNA	142000	450088254	320	3169.6	939781	GF-cj68_paired_clean_1.fastq	FASTQ	DNA	54113342	6891679175	45	127.4	146
																							GF-cj68_paired_clean_2.fastq	FASTQ	DNA	54113342	5731626721	45	105.9	146
GF-cj69	1	201611	2016	Sanmenxia	Henan	Cygnus cygnus	Cygnus cygnus	Cygnus	Anatidae	Anseriformes	/	/	PRJNA556790	SAMN12368684	GF-cj69.fasta	FASTA	DNA	112620	320098006	614	2842.3	578908	GF-cj69_paired_clean_1.fastq	FASTQ	DNA	41797667	5329629961	45	127.5	145
																							GF-cj69_paired_clean_2.fastq	FASTQ	DNA	41797667	4567809937	45	109.3	145
GF-cj72	1	201611	2016	Sanmenxia	Henan	Cygnus cygnus	Cygnus cygnus	Cygnus	Anatidae	Anseriformes	/	/	PRJNA556790	SAMN12368685	GF-cj72.fasta	FASTA	DNA	310728	576733688	551	1856.1	246761	GF-cj72_paired_clean_1.fastq	FASTQ	DNA	24892835	3112974367	45	125.1	143
																							GF-cj72_paired_clean_2.fastq	FASTQ	DNA	24892835	2483231191	45	99.8	143
GF-cj73	1	201611	2016	Sanmenxia	Henan	Cygnus cygnus	Cygnus cygnus	Cygnus	Anatidae	Anseriformes	/	/	PRJNA556790	SAMN12368686	GF-cj73.fasta	FASTA	DNA	99081	332057537	347	3351.4	850049	GF-cj73_paired_clean_1.fastq	FASTQ	DNA	49369403	6273788089	45	127.1	145
																							GF-cj73_paired_clean_2.fastq	FASTQ	DNA	49369403	5532152616	45	112.1	145
GF-cj75	1	201611	2016	Sanmenxia	Henan	Cygnus cygnus	Cygnus cygnus	Cygnus	Anatidae	Anseriformes	/	/	PRJNA556790	SAMN12368687	GF-cj75.fasta	FASTA	DNA	27042	76057415	450	2812.6	399392	GF-cj75_paired_clean_1.fastq	FASTQ	DNA	35415791	4859291359	45	137.2	147
																							GF-cj75_paired_clean_2.fastq	FASTQ	DNA	35415791	4110635464	45	116.1	145
GF-cj76	1	201611	2016	Sanmenxia	Henan	Cygnus cygnus	Cygnus cygnus	Cygnus	Anatidae	Anseriformes	/	/	PRJNA556790	SAMN12368688	GF-cj76.fasta	FASTA	DNA	126311	357459084	1000	2830	515772	GF-cj76_paired_clean_1.fastq	FASTQ	DNA	44236590	5637306982	45	127.4	147
																							GF-cj76_paired_clean_2.fastq	FASTQ	DNA	44236590	4701642582	45	106.3	147
GF-cj77	1	201611	2016	Sanmenxia	Henan	Cygnus cygnus	Cygnus cygnus	Cygnus	Anatidae	Anseriformes	/	/	PRJNA556790	SAMN12368689	GF-cj77.fasta	FASTA	DNA	92115	270566816	943	2937.3	725990	GF-cj77_paired_clean_1.fastq	FASTQ	DNA	34975481	4831162932	45	138.1	147
																							GF-cj77_paired_clean_2.fastq	FASTQ	DNA	34975481	3895550170	45	111.4	147
GF-cj78	1	201611	2016	Sanmenxia	Henan	Cygnus cygnus	Cygnus cygnus	Cygnus	Anatidae	Anseriformes	/	/	PRJNA556790	SAMN12368690	GF-cj78.fasta	FASTA	DNA	283246	494859546	769	1747.1	250540	GF-cj78_paired_clean_1.fastq	FASTQ	DNA	35679220	4854421226	45	136.1	147
																							GF-cj78_paired_clean_2.fastq	FASTQ	DNA	35679220	4039674370	45	113.2	147
GF-cj79	1	201611	2016	Sanmenxia	Henan	Cygnus cygnus	Cygnus cygnus	Cygnus	Anatidae	Anseriformes	/	/	PRJNA556790	SAMN12368691	GF-cj79.fasta	FASTA	DNA	128897	406082435	556	3150.4	892671	GF-cj79_paired_clean_1.fastq	FASTQ	DNA	39589460	5489836778	45	138.7	147
																							GF-cj79_paired_clean_2.fastq	FASTQ	DNA	39589460	4576157015	45	115.6	147
GF-cj80	1	201611	2016	Sanmenxia	Henan	Cygnus cygnus	Cygnus cygnus	Cygnus	Anatidae	Anseriformes	/	/	PRJNA556790	SAMN12368692	GF-cj80.fasta	FASTA	DNA	93116	205410179	650	2206	251425	GF-cj80_paired_clean_1.fastq	FASTQ	DNA	36435081	4978812397	45	136.6	147
																							GF-cj80_paired_clean_2.fastq	FASTQ	DNA	36435081	4009404615	45	110	147
GF-cj81	1	201610	2016	Erdos City	Inner Mongolia	Tadorna tadorna	Tadorna tadorna	Tadorna	Anatidae	Anseriformes	/	/	PRJNA556790	SAMN12368693	GF-cj81.fasta	FASTA	DNA	83090	228667280	342	2752	387164	GF-cj81_paired_clean_1.fastq	FASTQ	DNA	28661855	3934192707	45	137.3	147
																							GF-cj81_paired_clean_2.fastq	FASTQ	DNA	28661855	3074987255	45	107.3	148
GF-cj82	1	201610	2016	Erdos City	Inner Mongolia	Tadorna tadorna	Tadorna tadorna	Tadorna	Anatidae	Anseriformes	/	/	PRJNA556790	SAMN12368694	GF-cj82.fasta	FASTA	DNA	93081	216853281	307	2329.7	147096	GF-cj82_paired_clean_1.fastq	FASTQ	DNA	40217955	5521294768	45	137.3	146
																							GF-cj82_paired_clean_2.fastq	FASTQ	DNA	40217955	4456726279	45	110.8	146
GF-cj84	1	201610	2016	Erdos City	Inner Mongolia	Tadorna tadorna	Tadorna tadorna	Tadorna	Anatidae	Anseriformes	/	/	PRJNA556790	SAMN12368695	GF-cj84.fasta	FASTA	DNA	82184	241930789	306	2943.8	324714	GF-cj84_paired_clean_1.fastq	FASTQ	DNA	48921124	6715298919	45	137.3	146
																							GF-cj84_paired_clean_2.fastq	FASTQ	DNA	48921124	5557661683	45	113.6	146
GF-cj85	1	201610	2016	Erdos City	Inner Mongolia	Tadorna tadorna	Tadorna tadorna	Tadorna	Anatidae	Anseriformes	/	/	PRJNA556790	SAMN12368696	GF-cj85.fasta	FASTA	DNA	82756	310190573	223	3748.3	206065	GF-cj85_paired_clean_1.fastq	FASTQ	DNA	41527338	5628834002	45	135.5	146
																							GF-cj85_paired_clean_2.fastq	FASTQ	DNA	41527338	4430519150	45	106.7	146
GF-cj86	1	201610	2016	Erdos City	Inner Mongolia	Tadorna tadorna	Tadorna tadorna	Tadorna	Anatidae	Anseriformes	/	/	PRJNA556790	SAMN12368697	GF-cj86.fasta	FASTA	DNA	50942	125853567	462	2470.5	303235	GF-cj86_paired_clean_1.fastq	FASTQ	DNA	40864933	5602845577	45	137.1	146
																							GF-cj86_paired_clean_2.fastq	FASTQ	DNA	40864933	4568666210	45	111.8	146
GF-cj87	1	201610	2016	Erdos City	Inner Mongolia	Tadorna tadorna	Tadorna tadorna	Tadorna	Anatidae	Anseriformes	/	/	PRJNA556790	SAMN12368698	GF-cj87.fasta	FASTA	DNA	126248	366681119	1000	2904.5	211391	GF-cj87_paired_clean_1.fastq	FASTQ	DNA	46145732	6243867431	45	135.3	146
																							GF-cj87_paired_clean_2.fastq	FASTQ	DNA	46145732	5343836508	45	115.8	146
GF-cj88	1	201610	2016	Erdos City	Inner Mongolia	Tadorna tadorna	Tadorna tadorna	Tadorna	Anatidae	Anseriformes	/	/	PRJNA556790	SAMN12368699	GF-cj88.fasta	FASTA	DNA	55186	155998610	1000	2826.8	277500	GF-cj88_paired_clean_1.fastq	FASTQ	DNA	21192250	2886983925	45	136.2	146
																							GF-cj88_paired_clean_2.fastq	FASTQ	DNA	21192250	2139931839	45	101	146
GF-cj89	1	201610	2016	Erdos City	Inner Mongolia	Tadorna tadorna	Tadorna tadorna	Tadorna	Anatidae	Anseriformes	/	/	PRJNA556790	SAMN12368700	GF-cj89.fasta	FASTA	DNA	54131	147785202	383	2730.1	444388	GF-cj89_paired_clean_1.fastq	FASTQ	DNA	30413880	3853538475	45	126.7	146
																							GF-cj89_paired_clean_2.fastq	FASTQ	DNA	30413880	3055537787	45	100.5	146
GF-cj91	1	201610	2016	Erdos City	Inner Mongolia	Tadorna tadorna	Tadorna tadorna	Tadorna	Anatidae	Anseriformes	/	/	PRJNA556790	SAMN12368701	GF-cj91.fasta	FASTA	DNA	110096	291459299	340	2647.3	339598	GF-cj91_paired_clean_1.fastq	FASTQ	DNA	36138622	4900193418	45	135.6	146
																							GF-cj91_paired_clean_2.fastq	FASTQ	DNA	36138622	3827222533	45	105.9	146
GF-cj95	1	201610	2016	Erdos City	Inner Mongolia	Tadorna tadorna	Tadorna tadorna	Tadorna	Anatidae	Anseriformes	/	/	PRJNA556790	SAMN12368702	GF-cj95.fasta	FASTA	DNA	49433	144887088	346	2931	213401	GF-cj95_paired_clean_1.fastq	FASTQ	DNA	40531741	6079761150	150	150	150
																							GF-cj95_paired_clean_2.fastq	FASTQ	DNA	40531741	6079761150	150	150	150
GF-cj96	1	201611	2016	Hangzhou	Zhejiang	Ardea alba	Ardea alba	Ardea	Ardeidae	Pelecaniformes	/	/	PRJNA556790	SAMN12368703	GF-cj96.fasta	FASTA	DNA	153561	263967347	1000	1719	538535	GF-cj96_paired_clean_1.fastq	FASTQ	DNA	44111893	6616783950	150	150	150
																							GF-cj96_paired_clean_2.fastq	FASTQ	DNA	44111893	6616783950	150	150	150
GF-cj98	1	201611	2016	Hangzhou	Zhejiang	Ardea alba	Ardea alba	Ardea	Ardeidae	Pelecaniformes	/	/	PRJNA556790	SAMN12368704	GF-cj98.fasta	FASTA	DNA	58352	270443847	1000	4634.7	1010707	GF-cj98_paired_clean_1.fastq	FASTQ	DNA	33644504	4491735916	45	133.5	144
																							GF-cj98_paired_clean_2.fastq	FASTQ	DNA	33644504	3521099758	45	104.7	147
GF-cj99	1	201611	2016	Hangzhou	Zhejiang	Ardea alba	Ardea alba	Ardea	Ardeidae	Pelecaniformes	/	/	PRJNA556790	SAMN12368705	GF-cj99.fasta	FASTA	DNA	57624	224364758	1000	3893.6	1182721	GF-cj99_paired_clean_1.fastq	FASTQ	DNA	23081111	3082171329	45	133.5	144
																							GF-cj99_paired_clean_2.fastq	FASTQ	DNA	23081111	2394514706	45	103.7	144
S389_04A_CHG016282-IM16X26-C2-ATTGGCTC_L005	1	201609	2016	Haibei	Qinghai	Tadorna ferruginea	Tadorna ferruginea	Tadorna	Anatidae	Anseriformes	/	/	PRJNA556790	SAMN12368744	S389_04A_CHG016282-IM16X26-C2-ATTGGCTC_L005.fasta	FASTA	DNA	68410	231260708	1000	3380.5	694536	S389_04A_CHG016282-IM16X26-C2-ATTGGCTC_L005_paired_clean_1.fastq	FASTQ	DNA	26543629	3354359345	45	126.4	145
																							S389_04A_CHG016282-IM16X26-C2-ATTGGCTC_L005_paired_clean_2.fastq	FASTQ	DNA	26543629	3012753678	45	113.5	146
S389_04A_CHG016282-IM16X26-C3-CAAGGAGC_L005	1	201609	2016	Haibei	Qinghai	Tadorna ferruginea	Tadorna ferruginea	Tadorna	Anatidae	Anseriformes	/	/	PRJNA556790	SAMN12368730	S389_04A_CHG016282-IM16X26-C3-CAAGGAGC_L005.fasta	FASTA	DNA	50153	99983089	668	1993.6	278351	S389_04A_CHG016282-IM16X26-C3-CAAGGAGC_L005_paired_clean_1.fastq	FASTQ	DNA	22247176	2906825718	45	130.7	146
																							S389_04A_CHG016282-IM16X26-C3-CAAGGAGC_L005_paired_clean_2.fastq	FASTQ	DNA	22247176	2586801880	45	116.3	146
S389_04A_CHG016282-IM16X26-H12-CACCTTAC_L005	1	201609	2016	Haibei	Qinghai	Anser anser	Anser anser	Anser	Anatidae	Anseriformes	/	/	PRJNA556790	SAMN12368731	S389_04A_CHG016282-IM16X26-H12-CACCTTAC_L005.fasta	FASTA	DNA	57785	96946645	309	1677.7	86571	S389_04A_CHG016282-IM16X26-H12-CACCTTAC_L005_paired_clean_1.fastq	FASTQ	DNA	25035269	3239261204	45	129.4	147
																							S389_04A_CHG016282-IM16X26-H12-CACCTTAC_L005_paired_clean_2.fastq	FASTQ	DNA	25035269	2913050292	45	116.4	147
S389_04A_CHG016282-IM16X26-H23-CCGACAAC_L005	1	201609	2016	Haibei	Qinghai	Anser anser	Anser anser	Anser	Anatidae	Anseriformes	/	/	PRJNA556790	SAMN12368732	S389_04A_CHG016282-IM16X26-H23-CCGACAAC_L005.fasta	FASTA	DNA	44487	88696739	943	1993.8	203158	S389_04A_CHG016282-IM16X26-H23-CCGACAAC_L005_paired_clean_1.fastq	FASTQ	DNA	23873507	3097370992	45	129.7	146
																							S389_04A_CHG016282-IM16X26-H23-CCGACAAC_L005_paired_clean_2.fastq	FASTQ	DNA	23873507	2781791777	45	116.5	146
S389_04A_CHG016282-IM16X26-H28-CCTAATCC_L005	1	201609	2016	Haibei	Qinghai	Anser anser	Anser anser	Anser	Anatidae	Anseriformes	/	/	PRJNA556790	SAMN12368733	S389_04A_CHG016282-IM16X26-H28-CCTAATCC_L005.fasta	FASTA	DNA	8683	16794023	407	1934.1	155888	S389_04A_CHG016282-IM16X26-H28-CCTAATCC_L005_paired_clean_1.fastq	FASTQ	DNA	17787306	2305199579	45	129.6	146
																							S389_04A_CHG016282-IM16X26-H28-CCTAATCC_L005_paired_clean_2.fastq	FASTQ	DNA	17787306	2030243325	45	114.1	146
S389_04A_CHG016282-IM16X26-H33-CCTCTATC_L005	1	201609	2016	Haibei	Qinghai	Anser anser	Anser anser	Anser	Anatidae	Anseriformes	/	/	PRJNA556790	SAMN12368734	S389_04A_CHG016282-IM16X26-H33-CCTCTATC_L005.fasta	FASTA	DNA	82727	133715545	311	1616.3	97788	S389_04A_CHG016282-IM16X26-H33-CCTCTATC_L005_paired_clean_1.fastq	FASTQ	DNA	14447314	1899762541	45	131.5	147
																							S389_04A_CHG016282-IM16X26-H33-CCTCTATC_L005_paired_clean_2.fastq	FASTQ	DNA	14447314	1626339467	45	112.6	146
S389_04A_CHG016282-IM16X26-H34-CGACACAC_L005	1	201609	2016	Haibei	Qinghai	Anser anser	Anser anser	Anser	Anatidae	Anseriformes	/	/	PRJNA556790	SAMN12368735	S389_04A_CHG016282-IM16X26-H34-CGACACAC_L005.fasta	FASTA	DNA	53599	154975098	339	2891.4	430037	S389_04A_CHG016282-IM16X26-H34-CGACACAC_L005_paired_clean_1.fastq	FASTQ	DNA	14274356	1938028975	45	135.8	147
																							S389_04A_CHG016282-IM16X26-H34-CGACACAC_L005_paired_clean_2.fastq	FASTQ	DNA	14274356	1604997280	45	112.4	147
S389_04A_CHG016282-IM16X26-H35-CGGATTGC_L005	1	201609	2016	Haibei	Qinghai	Anser anser	Anser anser	Anser	Anatidae	Anseriformes	/	/	PRJNA556790	SAMN12368736	S389_04A_CHG016282-IM16X26-H35-CGGATTGC_L005.fasta	FASTA	DNA	22502	53840296	406	2392.7	333968	S389_04A_CHG016282-IM16X26-H35-CGGATTGC_L005_paired_clean_1.fastq	FASTQ	DNA	13503210	1743642008	45	129.1	146
																							S389_04A_CHG016282-IM16X26-H35-CGGATTGC_L005_paired_clean_2.fastq	FASTQ	DNA	13503210	1510808310	45	111.9	146
S389_04A_CHG016282-IM16X26-H36-CTAAGGTC_L005	1	201609	2016	Haibei	Qinghai	Anser anser	Anser anser	Anser	Anatidae	Anseriformes	/	/	PRJNA556790	SAMN12368737	S389_04A_CHG016282-IM16X26-H36-CTAAGGTC_L005.fasta	FASTA	DNA	84839	165277373	1000	1948.1	236123	S389_04A_CHG016282-IM16X26-H36-CTAAGGTC_L005_paired_clean_1.fastq	FASTQ	DNA	21733261	2815677215	45	129.6	147
																							S389_04A_CHG016282-IM16X26-H36-CTAAGGTC_L005_paired_clean_2.fastq	FASTQ	DNA	21733261	2454061285	45	112.9	146
S389_04A_CHG016282-IM16X26-H38-ACAGATTC_L005	1	201609	2016	Haibei	Qinghai	Anser anser	Anser anser	Anser	Anatidae	Anseriformes	/	/	PRJNA556790	SAMN12368738	S389_04A_CHG016282-IM16X26-H38-ACAGATTC_L005.fasta	FASTA	DNA	21853	39158555	473	1791.9	78267	S389_04A_CHG016282-IM16X26-H38-ACAGATTC_L005_paired_clean_1.fastq	FASTQ	DNA	20684049	2739605975	45	132.5	147
																							S389_04A_CHG016282-IM16X26-H38-ACAGATTC_L005_paired_clean_2.fastq	FASTQ	DNA	20684049	2396118953	45	115.8	145
S389_04A_CHG016283-IM16X27-H10-CTGAGCCA_L006	1	201609	2016	Haibei	Qinghai	Anser anser	Anser anser	Anser	Anatidae	Anseriformes	/	/	PRJNA556790	SAMN12368739	S389_04A_CHG016283-IM16X27-H10-CTGAGCCA_L006.fasta	FASTA	DNA	91128	343089031	436	3764.9	673682	S389_04A_CHG016283-IM16X27-H10-CTGAGCCA_L006_paired_clean_1.fastq	FASTQ	DNA	30422442	4051504409	45	133.2	147
																							S389_04A_CHG016283-IM16X27-H10-CTGAGCCA_L006_paired_clean_2.fastq	FASTQ	DNA	30422442	3514526511	45	115.5	147
S389_04A_CHG016283-IM16X27-H22-CTGGCATA_L006	1	201609	2016	Haibei	Qinghai	Anser anser	Anser anser	Anser	Anatidae	Anseriformes	/	/	PRJNA556790	SAMN12368740	S389_04A_CHG016283-IM16X27-H22-CTGGCATA_L006.fasta	FASTA	DNA	211238	352561947	1000	1669	238990	S389_04A_CHG016283-IM16X27-H22-CTGGCATA_L006_paired_clean_1.fastq	FASTQ	DNA	25850196	3363123566	45	130.1	146
																							S389_04A_CHG016283-IM16X27-H22-CTGGCATA_L006_paired_clean_2.fastq	FASTQ	DNA	25850196	2843715121	45	110	143
S389_04A_CHG016283-IM16X27-H25-GAATCTGA_L006	1	201609	2016	Haibei	Qinghai	Anser anser	Anser anser	Anser	Anatidae	Anseriformes	/	/	PRJNA556790	SAMN12368741	S389_04A_CHG016283-IM16X27-H25-GAATCTGA_L006.fasta	FASTA	DNA	17342	32490608	702	1873.5	63912	S389_04A_CHG016283-IM16X27-H25-GAATCTGA_L006_paired_clean_1.fastq	FASTQ	DNA	21494083	2733050965	45	127.2	141
																							S389_04A_CHG016283-IM16X27-H25-GAATCTGA_L006_paired_clean_2.fastq	FASTQ	DNA	21494083	2501049746	45	116.4	147
S389_04A_CHG016283-IM16X27-H6-CGCATACA_L006	1	201609	2016	Haibei	Qinghai	Anser anser	Anser anser	Anser	Anatidae	Anseriformes	/	/	PRJNA556790	SAMN12368742	S389_04A_CHG016283-IM16X27-H6-CGCATACA_L006.fasta	FASTA	DNA	100891	147400303	505	1461	303427	S389_04A_CHG016283-IM16X27-H6-CGCATACA_L006_paired_clean_1.fastq	FASTQ	DNA	29381607	3804503996	45	129.5	145
																							S389_04A_CHG016283-IM16X27-H6-CGCATACA_L006_paired_clean_2.fastq	FASTQ	DNA	29381607	3428369711	45	116.7	146
S389_04A_CHG016283-IM16X27-H9-CTCAATGA_L006	1	201609	2016	Haibei	Qinghai	Anser anser	Anser anser	Anser	Anatidae	Anseriformes	/	/	PRJNA556790	SAMN12368743	S389_04A_CHG016283-IM16X27-H9-CTCAATGA_L006.fasta	FASTA	DNA	13773	23932525	615	1737.6	83078	S389_04A_CHG016283-IM16X27-H9-CTCAATGA_L006_paired_clean_1.fastq	FASTQ	DNA	25356693	3256404028	45	128.4	143
																							S389_04A_CHG016283-IM16X27-H9-CTCAATGA_L006_paired_clean_2.fastq	FASTQ	DNA	25356693	2932343797	45	115.6	146
SRR10083277	1	201709	2017	Haibei	Qinghai	Bird	Bird	/	/	/	/	/	PRJNA563508	SAMN12696692	SRR10083277.fasta	FASTA	DNA	62123	151176763	688	2433.5	270647	SRR10083277_paired_clean_1.fastq	FASTQ	DNA	34493498	5158655035	110	149.6	150
																							SRR10083277_paired_clean_2.fastq	FASTQ	DNA	34493498	5156318439	110	149.5	150
SRR10083279	1	201709	2017	Haibei	Qinghai	Bird	Bird	/	/	/	/	/	PRJNA563508	SAMN12696691	SRR10083279.fasta	FASTA	DNA	87920	232564966	1000	2645.2	600056	SRR10083279_paired_clean_1.fastq	FASTQ	DNA	51388396	7680239055	110	149.5	150
																							SRR10083279_paired_clean_2.fastq	FASTQ	DNA	51388396	7678901770	110	149.4	150
SRR10083280	1	201709	2017	Haibei	Qinghai	Bird	Bird	/	/	/	/	/	PRJNA563508	SAMN12696690	SRR10083280.fasta	FASTA	DNA	80177	200111318	348	2495.9	173907	SRR10083280_paired_clean_1.fastq	FASTQ	DNA	42394013	6332666946	110	149.4	150
																							SRR10083280_paired_clean_2.fastq	FASTQ	DNA	42394013	6333781416	110	149.4	150
SRR10083281	1	201709	2017	Haibei	Qinghai	Bird	Bird	/	/	/	/	/	PRJNA563508	SAMN12696689	SRR10083281.fasta	FASTA	DNA	59970	176482633	486	2942.8	500489	SRR10083281_paired_clean_1.fastq	FASTQ	DNA	30894955	4616331871	110	149.4	150
																							SRR10083281_paired_clean_2.fastq	FASTQ	DNA	30894955	4614512607	110	149.4	150
SRR10083282	1	201709	2017	Haibei	Qinghai	Bird	Bird	/	/	/	/	/	PRJNA563508	SAMN12696688	SRR10083282.fasta	FASTA	DNA	92864	229177410	890	2467.9	160080	SRR10083282_paired_clean_1.fastq	FASTQ	DNA	45432581	6789790111	110	149.4	150
																							SRR10083282_paired_clean_2.fastq	FASTQ	DNA	45432581	6788220781	110	149.4	150
SRR10083283	1	201709	2017	Haibei	Qinghai	Bird	Bird	/	/	/	/	/	PRJNA563508	SAMN12696687	SRR10083283.fasta	FASTA	DNA	60944	152595016	330	2503.9	720191	SRR10083283_paired_clean_1.fastq	FASTQ	DNA	43523679	6501027372	110	149.4	150
																							SRR10083283_paired_clean_2.fastq	FASTQ	DNA	43523679	6498742495	110	149.3	150
SRR10083284	1	201709	2017	Haibei	Qinghai	Bird	Bird	/	/	/	/	/	PRJNA563508	SAMN12696686	SRR10083284.fasta	FASTA	DNA	22769	86828289	1000	3813.4	414271	SRR10083284_paired_clean_1.fastq	FASTQ	DNA	37899544	5665013884	110	149.5	150
																							SRR10083284_paired_clean_2.fastq	FASTQ	DNA	37899544	5665683597	110	149.5	150
SRR10083285	1	201709	2017	Haibei	Qinghai	Bird	Bird	/	/	/	/	/	PRJNA563508	SAMN12696685	SRR10083285.fasta	FASTA	DNA	27792	97805400	338	3519.2	772125	SRR10083285_paired_clean_1.fastq	FASTQ	DNA	29724551	4445325138	110	149.6	150
																							SRR10083285_paired_clean_2.fastq	FASTQ	DNA	29724551	4444887053	110	149.5	150
SRR10083286	1	201709	2017	Haibei	Qinghai	Bird	Bird	/	/	/	/	/	PRJNA563508	SAMN12696684	SRR10083286.fasta	FASTA	DNA	3902	14097066	669	3612.8	894155	SRR10083286_paired_clean_1.fastq	FASTQ	DNA	59896546	8964277168	110	149.7	150
																							SRR10083286_paired_clean_2.fastq	FASTQ	DNA	59896546	8960079839	110	149.6	150
SRR10083300	1	201711	2017	Nanchang	Jiangxi	Bird	Bird	/	/	/	/	/	PRJNA563508	SAMN12696737	SRR10083300.fasta	FASTA	DNA	87950	194942712	541	2216.5	145234	SRR10083300_paired_clean_1.fastq	FASTQ	DNA	39413458	5890452879	110	149.5	150
																							SRR10083300_paired_clean_2.fastq	FASTQ	DNA	39413458	5888910758	110	149.4	150
SRR10083302	1	201711	2017	Nanchang	Jiangxi	Bird	Bird	/	/	/	/	/	PRJNA563508	SAMN12696735	SRR10083302.fasta	FASTA	DNA	71399	254937605	372	3570.6	683778	SRR10083302_paired_clean_1.fastq	FASTQ	DNA	50515114	7553080964	110	149.5	150
																							SRR10083302_paired_clean_2.fastq	FASTQ	DNA	50515114	7557479150	110	149.6	150
SRR10083303	1	201711	2017	Nanchang	Jiangxi	Bird	Bird	/	/	/	/	/	PRJNA563508	SAMN12696734	SRR10083303.fasta	FASTA	DNA	79505	199730901	368	2512.2	439683	SRR10083303_paired_clean_1.fastq	FASTQ	DNA	47711420	7136946138	110	149.6	150
																							SRR10083303_paired_clean_2.fastq	FASTQ	DNA	47711420	7131941250	110	149.5	150
SRR10083304	1	201711	2017	Nanchang	Jiangxi	Bird	Bird	/	/	/	/	/	PRJNA563508	SAMN12696733	SRR10083304.fasta	FASTA	DNA	131340	312204159	653	2377.1	400232	SRR10083304_paired_clean_1.fastq	FASTQ	DNA	56861762	8490209433	110	149.3	150
																							SRR10083304_paired_clean_2.fastq	FASTQ	DNA	56861762	8487670862	110	149.3	150
SRR10083305	1	201711	2017	Nanchang	Jiangxi	Bird	Bird	/	/	/	/	/	PRJNA563508	SAMN12696732	SRR10083305.fasta	FASTA	DNA	153001	344159824	407	2249.4	400232	SRR10083305_paired_clean_1.fastq	FASTQ	DNA	45078161	6734043118	110	149.4	150
																							SRR10083305_paired_clean_2.fastq	FASTQ	DNA	45078161	6734427215	110	149.4	150
SRR10083307	1	201711	2017	Nanchang	Jiangxi	Bird	Bird	/	/	/	/	/	PRJNA563508	SAMN12696731	SRR10083307.fasta	FASTA	DNA	130044	243752534	330	1874.4	136581	SRR10083307_paired_clean_1.fastq	FASTQ	DNA	47320137	7074724246	110	149.5	150
																							SRR10083307_paired_clean_2.fastq	FASTQ	DNA	47320137	7071154985	110	149.4	150
SRR10083308	1	201711	2017	Nanchang	Jiangxi	Bird	Bird	/	/	/	/	/	PRJNA563508	SAMN12696730	SRR10083308.fasta	FASTA	DNA	143755	314069877	527	2184.8	146610	SRR10083308_paired_clean_1.fastq	FASTQ	DNA	43341013	6470955449	110	149.3	150
																							SRR10083308_paired_clean_2.fastq	FASTQ	DNA	43341013	6470246936	110	149.3	150
SRR10083309	1	201711	2017	Nanchang	Jiangxi	Bird	Bird	/	/	/	/	/	PRJNA563508	SAMN12696729	SRR10083309.fasta	FASTA	DNA	131918	279272390	1000	2117	349632	SRR10083309_paired_clean_1.fastq	FASTQ	DNA	38918185	5820300537	110	149.6	150
																							SRR10083309_paired_clean_2.fastq	FASTQ	DNA	38918185	5817683973	110	149.5	150
SRR10083310	1	201711	2017	Nanchang	Jiangxi	Bird	Bird	/	/	/	/	/	PRJNA563508	SAMN12696728	SRR10083310.fasta	FASTA	DNA	191490	470407338	1000	2456.6	400232	SRR10083310_paired_clean_1.fastq	FASTQ	DNA	50372240	7524759399	110	149.4	150
																							SRR10083310_paired_clean_2.fastq	FASTQ	DNA	50372240	7524541940	110	149.4	150
SRR10083311	1	201711	2017	Nanchang	Jiangxi	Bird	Bird	/	/	/	/	/	PRJNA563508	SAMN12696727	SRR10083311.fasta	FASTA	DNA	210674	378803412	388	1798.1	119248	SRR10083311_paired_clean_1.fastq	FASTQ	DNA	58613224	8758704315	110	149.4	150
																							SRR10083311_paired_clean_2.fastq	FASTQ	DNA	58613224	8755972764	110	149.4	150
SRR10083323	1	201709	2017	Haibei	Qinghai	Bird	Bird	/	/	/	/	/	PRJNA563508	SAMN12696683	SRR10083323.fasta	FASTA	DNA	21777	63650673	305	2922.8	609218	SRR10083323_paired_clean_1.fastq	FASTQ	DNA	31028179	4638704934	110	149.5	150
																							SRR10083323_paired_clean_2.fastq	FASTQ	DNA	31028179	4641814243	110	149.6	150
SRR10083324	1	201709	2017	Haibei	Qinghai	Bird	Bird	/	/	/	/	/	PRJNA563508	SAMN12696682	SRR10083324.fasta	FASTA	DNA	17823	54322602	343	3047.9	480659	SRR10083324_paired_clean_1.fastq	FASTQ	DNA	30454195	4554216257	110	149.5	150
																							SRR10083324_paired_clean_2.fastq	FASTQ	DNA	30454195	4554069673	110	149.5	150
SRR21898906	1	2019.12	2019	Sanmenxia	Henan	Cygnus cygnus	Cygnus cygnus	Cygnus	Anatidae	Anseriformes	/	/	PRJNA890321	SAMN31276303	SRR21898906.fasta	FASTA	DNA	13112	33449208	337	2551	64325	SRR21898906_paired_clean_1.fastq	FASTQ	DNA	37194209	5566193430	110	149.7	150
																							SRR21898906_paired_clean_2.fastq	FASTQ	DNA	37194209	5554302517	110	149.3	150
SRR21898907	1	2019.12	2019	Sanmenxia	Henan	Cygnus cygnus	Cygnus cygnus	Cygnus	Anatidae	Anseriformes	/	/	PRJNA890321	SAMN31276302	SRR21898907.fasta	FASTA	DNA	115885	366476173	932	3162.4	867741	SRR21898907_paired_clean_1.fastq	FASTQ	DNA	38215309	5720931014	110	149.7	150
																							SRR21898907_paired_clean_2.fastq	FASTQ	DNA	38215309	5713511578	110	149.5	150
SRR21898908	1	2019.12	2019	Sanmenxia	Henan	Cygnus cygnus	Cygnus cygnus	Cygnus	Anatidae	Anseriformes	/	/	PRJNA890321	SAMN31276301	SRR21898908.fasta	FASTA	DNA	11972	33863279	372	2828.5	306489	SRR21898908_paired_clean_1.fastq	FASTQ	DNA	39517193	5914021154	110	149.7	150
																							SRR21898908_paired_clean_2.fastq	FASTQ	DNA	39517193	5906648571	110	149.5	150
SRR21898909	1	2019.12	2019	Sanmenxia	Henan	Cygnus cygnus	Cygnus cygnus	Cygnus	Anatidae	Anseriformes	/	/	PRJNA890321	SAMN31276300	SRR21898909.fasta	FASTA	DNA	118381	243335536	618	2055.5	355723	SRR21898909_paired_clean_1.fastq	FASTQ	DNA	36446600	5457841795	110	149.7	150
																							SRR21898909_paired_clean_2.fastq	FASTQ	DNA	36446600	5451918503	110	149.6	150
SRR21898910	1	2019.12	2019	Sanmenxia	Henan	Cygnus cygnus	Cygnus cygnus	Cygnus	Anatidae	Anseriformes	/	/	PRJNA890321	SAMN31276299	SRR21898910.fasta	FASTA	DNA	11252	32486860	335	2887.2	134307	SRR21898910_paired_clean_1.fastq	FASTQ	DNA	38992504	5836274477	110	149.7	150
																							SRR21898910_paired_clean_2.fastq	FASTQ	DNA	38992504	5819771601	110	149.3	150
SRR21898911	1	2020.1	2020	Sanmenxia	Henan	Cygnus cygnus	Cygnus cygnus	Cygnus	Anatidae	Anseriformes	/	/	PRJNA890321	SAMN31276298	SRR21898911.fasta	FASTA	DNA	15933	38342828	613	2406.5	357092	SRR21898911_paired_clean_1.fastq	FASTQ	DNA	37498427	5612532178	110	149.7	150
																							SRR21898911_paired_clean_2.fastq	FASTQ	DNA	37498427	5589229348	110	149.1	150
SRR21898912	1	2020.1	2020	Sanmenxia	Henan	Cygnus cygnus	Cygnus cygnus	Cygnus	Anatidae	Anseriformes	/	/	PRJNA890321	SAMN31276297	SRR21898912.fasta	FASTA	DNA	78698	156638304	616	1990.4	322796	SRR21898912_paired_clean_1.fastq	FASTQ	DNA	36846183	5505034957	110	149.4	150
																							SRR21898912_paired_clean_2.fastq	FASTQ	DNA	36846183	5481951230	110	148.8	150
SRR21898913	1	2020.1	2020	Sanmenxia	Henan	Cygnus cygnus	Cygnus cygnus	Cygnus	Anatidae	Anseriformes	/	/	PRJNA890321	SAMN31276321	SRR21898913.fasta	FASTA	DNA	51637	349753154	1000	6773.3	642307	SRR21898913_paired_clean_1.fastq	FASTQ	DNA	68617644	10216629936	110	148.9	150
																							SRR21898913_paired_clean_2.fastq	FASTQ	DNA	68617644	10123557181	110	147.5	150
SRR21898914	1	2020.1	2020	Sanmenxia	Henan	Cygnus cygnus	Cygnus cygnus	Cygnus	Anatidae	Anseriformes	/	/	PRJNA890321	SAMN31276320	SRR21898914.fasta	FASTA	DNA	199896	512869540	1000	2565.7	313234	SRR21898914_paired_clean_1.fastq	FASTQ	DNA	78370522	11701305377	110	149.3	150
																							SRR21898914_paired_clean_2.fastq	FASTQ	DNA	78370522	11638371032	110	148.5	150
SRR21898915	1	2020.1	2020	Sanmenxia	Henan	Cygnus cygnus	Cygnus cygnus	Cygnus	Anatidae	Anseriformes	/	/	PRJNA890321	SAMN31276319	SRR21898915.fasta	FASTA	DNA	91754	241549677	306	2632.6	418927	SRR21898915_paired_clean_1.fastq	FASTQ	DNA	39392350	5886147482	110	149.4	150
																							SRR21898915_paired_clean_2.fastq	FASTQ	DNA	39392350	5861380801	110	148.8	150
SRR21898916	1	2021.1	2021	Sanmenxia	Henan	Cygnus cygnus	Cygnus cygnus	Cygnus	Anatidae	Anseriformes	/	/	PRJNA890321	SAMN31276318	SRR21898916.fasta	FASTA	DNA	55142	153894824	877	2790.9	601662	SRR21898916_paired_clean_1.fastq	FASTQ	DNA	43124151	6453915735	110	149.7	150
																							SRR21898916_paired_clean_2.fastq	FASTQ	DNA	43124151	6430307818	110	149.1	150
SRR21898917	1	2021.1	2021	Sanmenxia	Henan	Cygnus cygnus	Cygnus cygnus	Cygnus	Anatidae	Anseriformes	/	/	PRJNA890321	SAMN31276317	SRR21898917.fasta	FASTA	DNA	68209	206757526	368	3031.2	345341	SRR21898917_paired_clean_1.fastq	FASTQ	DNA	38163756	5704528905	110	149.5	150
																							SRR21898917_paired_clean_2.fastq	FASTQ	DNA	38163756	5676405773	110	148.7	150
SRR21898918	1	2021.1	2021	Sanmenxia	Henan	Cygnus cygnus	Cygnus cygnus	Cygnus	Anatidae	Anseriformes	/	/	PRJNA890321	SAMN31276316	SRR21898918.fasta	FASTA	DNA	95668	251614623	384	2630.1	225993	SRR21898918_paired_clean_1.fastq	FASTQ	DNA	39631717	5926446843	110	149.5	150
																							SRR21898918_paired_clean_2.fastq	FASTQ	DNA	39631717	5906768128	110	149	150
SRR21898919	1	2021.1	2021	Sanmenxia	Henan	Cygnus cygnus	Cygnus cygnus	Cygnus	Anatidae	Anseriformes	/	/	PRJNA890321	SAMN31276315	SRR21898919.fasta	FASTA	DNA	22389	47948748	328	2141.6	355110	SRR21898919_paired_clean_1.fastq	FASTQ	DNA	38233697	5724198709	110	149.7	150
																							SRR21898919_paired_clean_2.fastq	FASTQ	DNA	38233697	5682022437	110	148.6	150
SRR21898920	1	2021.1	2021	Sanmenxia	Henan	Cygnus cygnus	Cygnus cygnus	Cygnus	Anatidae	Anseriformes	/	/	PRJNA890321	SAMN31276314	SRR21898920.fasta	FASTA	DNA	41094	104562700	361	2544.5	278149	SRR21898920_paired_clean_1.fastq	FASTQ	DNA	36557294	5463606366	110	149.5	150
																							SRR21898920_paired_clean_2.fastq	FASTQ	DNA	36557294	5436391373	110	148.7	150
SRR21898921	1	2021.1	2021	Sanmenxia	Henan	Cygnus cygnus	Cygnus cygnus	Cygnus	Anatidae	Anseriformes	/	/	PRJNA890321	SAMN31276296	SRR21898921.fasta	FASTA	DNA	90510	252995018	388	2795.2	875859	SRR21898921_paired_clean_1.fastq	FASTQ	DNA	36336975	5431261854	110	149.5	150
																							SRR21898921_paired_clean_2.fastq	FASTQ	DNA	36336975	5407375213	110	148.8	150
SRR21898922	1	2021.2	2021	Sanmenxia	Henan	Cygnus cygnus	Cygnus cygnus	Cygnus	Anatidae	Anseriformes	/	/	PRJNA890321	SAMN31276313	SRR21898922.fasta	FASTA	DNA	75139	165544930	440	2203.2	757483	SRR21898922_paired_clean_1.fastq	FASTQ	DNA	38722278	5788061205	110	149.5	150
																							SRR21898922_paired_clean_2.fastq	FASTQ	DNA	38722278	5763627269	110	148.8	150
SRR21898923	1	2021.2	2021	Sanmenxia	Henan	Cygnus cygnus	Cygnus cygnus	Cygnus	Anatidae	Anseriformes	/	/	PRJNA890321	SAMN31276312	SRR21898923.fasta	FASTA	DNA	33510	84932115	565	2534.5	301518	SRR21898923_paired_clean_1.fastq	FASTQ	DNA	38399639	5740694419	110	149.5	150
																							SRR21898923_paired_clean_2.fastq	FASTQ	DNA	38399639	5696149169	110	148.3	150
SRR21898924	1	2021.2	2021	Sanmenxia	Henan	Cygnus cygnus	Cygnus cygnus	Cygnus	Anatidae	Anseriformes	/	/	PRJNA890321	SAMN31276311	SRR21898924.fasta	FASTA	DNA	98524	216118750	665	2193.6	699547	SRR21898924_paired_clean_1.fastq	FASTQ	DNA	33757792	5047098136	110	149.5	150
																							SRR21898924_paired_clean_2.fastq	FASTQ	DNA	33757792	5022630933	110	148.8	150
SRR21898925	1	2021.2	2021	Sanmenxia	Henan	Cygnus cygnus	Cygnus cygnus	Cygnus	Anatidae	Anseriformes	/	/	PRJNA890321	SAMN31276310	SRR21898925.fasta	FASTA	DNA	137794	419886484	332	3047.2	528097	SRR21898925_paired_clean_1.fastq	FASTQ	DNA	38914335	5821583645	110	149.6	150
																							SRR21898925_paired_clean_2.fastq	FASTQ	DNA	38914335	5803901453	110	149.1	150
SRR21898926	1	2021.2	2021	Sanmenxia	Henan	Cygnus cygnus	Cygnus cygnus	Cygnus	Anatidae	Anseriformes	/	/	PRJNA890321	SAMN31276309	SRR21898926.fasta	FASTA	DNA	93588	299011265	516	3195	738897	SRR21898926_paired_clean_1.fastq	FASTQ	DNA	33042420	4946209614	110	149.7	150
																							SRR21898926_paired_clean_2.fastq	FASTQ	DNA	33042420	4938046415	110	149.4	150

## Sheet: read-mapping rates to assemblie
sample ID	# contigs (>= 0 bp)	# contigs (>= 1000 bp)	# contigs (>= 5000 bp)	# contigs (>= 10000 bp)	# contigs (>= 25000 bp)	# contigs (>= 50000 bp)	Total length (>= 0 bp)	Total length (>= 1000 bp)	Total length (>= 5000 bp)	Total length (>= 10000 bp)	Total length (>= 25000 bp)	Total length (>= 50000 bp)	# contigs	Largest contig	Total length	GC (%)	N50	N90	auN	L50	L90
GF-cj101	53034	53033	8216	3835	1304	530	236905426	236905039	151455754	121335328	82628985	55799808	53033	1182721	236905039	44.36	10734	1460	48884.3	3557	33238
GF-cj103	39157	39156	4261	1554	409	132	123302882	123302483	58793038	40280264	23316132	13769915	39156	619938	123302483	43.81	4527	1259	25392.3	4862	28116
GF-cj104	80242	80241	7147	2780	772	308	241931502	241931103	112561081	82674786	52863125	37018457	80241	577455	241931103	46.32	4219	1215	36075.4	8981	58198
GF-cj105	79182	79181	7637	2490	540	149	222549375	222548675	88983678	54051349	25445497	12258599	79182	280238	222549375	45.07	3538	1233	12404.9	12985	59064
GF-cj106	60339	60338	6221	2193	495	145	177626383	177625691	78579510	51142032	26010565	14177762	60339	438256	177626383	46.4	3974	1233	17430.3	8529	44282
GF-cj107	30377	30376	4664	1917	502	184	118204424	118203754	68504357	49433663	28476787	17899574	30377	285402	118204424	42.8	7107	1394	27387.1	3074	20285
GF-cj108	44671	44670	3754	1185	251	87	119103231	119102911	45190948	27753837	14373123	8841601	44670	549400	119102911	49.48	3258	1197	19117.8	7368	33749
GF-cj109	38008	38007	590	208	60	27	58470654	58469658	8640171	6043796	3865559	2674125	38008	204052	58470654	40.83	1331	1043	8308.3	12111	32278
GF-cj110	50435	50434	4510	1436	266	58	132615435	132615054	49442753	28568546	11469590	4584713	50434	244246	132615054	42.69	3211	1192	9719.7	8780	38244
GF-cj111	83213	83212	7969	3016	775	254	247984169	247983530	109271531	75477316	42476649	24872343	83213	803434	247984169	44.96	3932	1246	22281.7	11308	60914
GF-cj112	70235	70234	5475	1433	227	43	174751265	174751024	54495577	27284245	9895012	3718223	70234	203659	174751024	30.86	2870	1197	7659.1	14372	54216
GF-cj113	75513	75512	3748	754	93	19	159883017	159882475	32694254	12949815	3743904	1281225	75513	116185	159883017	32.76	2236	1143	4537.8	18827	60532
GF-cj114	79965	79964	4602	1180	159	25	174772235	174771746	44056516	21114853	6456892	1986735	79964	203660	174771746	31.96	2317	1138	5762.1	18085	63553
GF-cj116	78620	78619	3440	789	136	22	159707565	159707259	32039961	14534310	5377826	1569544	78619	151622	159707259	33.08	2060	1123	4878.1	19788	63523
GF-cj117	131840	131839	4883	1241	200	43	264323948	264323581	47590095	23508381	8485530	3377978	131839	180819	264323581	32.82	2011	1130	5003.3	34695	106955
GF-cj118	43032	43032	4408	1540	210	17	117126873	117126873	47169547	27479986	7741185	1400416	43032	376941	117126873	33.48	3472	1205	8845.8	7168	32318
GF-cj119	101119	101118	7872	2202	310	49	248773412	248772999	78056093	39948056	12151063	3589136	101118	289152	248772999	33.92	2822	1187	6867.5	20566	78217
GF-cj120	93979	93978	6017	1348	172	48	217004887	217004554	55697009	24624370	7978383	3775350	93978	190729	217004554	30.71	2547	1173	6067.4	21417	73906
GF-cj121	134297	134296	7031	1021	120	31	296926600	296926159	57138035	18157999	5861355	2984966	134296	431728	296926159	33.1	2413	1185	5224.8	34752	106991
GF-cj122	107699	107698	5829	1901	232	46	236250589	236250288	61603203	34849855	10595190	4427074	107698	310156	236250288	32.74	2252	1146	7284.9	24137	85594
GF-cj123	127515	127514	5345	990	205	73	275421885	275421490	51924656	23887181	12788390	8263262	127514	406158	275421490	34.63	2280	1170	8690.5	32532	102015
GF-cj124	64517	64516	3750	935	173	40	143299955	143299617	37199966	18432868	7715167	3413413	64516	367864	143299617	33.3	2372	1141	7455.3	14303	51078
GF-cj125	141664	141663	5833	1204	187	49	291927029	291926719	54477703	23962845	9649415	5013473	141663	275320	291926719	34.03	2115	1139	6120.9	36655	114276
GF-cj126	110881	110881	7016	2128	340	83	254996699	254996699	75194778	42203599	16085612	7693301	110881	406088	254996699	36.38	2491	1147	9128	22552	87021
GF-cj16	8144	8144	72	24	6	2	11870296	11870296	851771	542335	248111	110197	8144	55943	11870296	47.24	1318	1040	2974.8	2852	6980
GF-cj17	7664	7663	185	59	12	0	12247520	12247179	1967883	1094423	416651	0	7663	41878	12247179	49.89	1382	1044	3907.7	2292	6464
GF-cj18	8985	8984	66	27	7	1	12767588	12766885	812698	571823	265730	54261	8985	54261	12767588	48.6	1289	1037	2751.4	3247	7730
GF-cj21	20942	20941	543	116	19	1	35605944	35605311	4871050	1988342	609557	55055	20942	55055	35605944	44.13	1576	1065	3271.1	6148	17487
GF-cj23	10107	10106	81	31	7	0	14419639	14419256	923334	609226	240126	0	10106	41627	14419256	48.31	1294	1037	2560.3	3642	8690
GF-cj24	20029	20029	859	270	58	24	39686749	39686749	10217927	6249691	3250233	2008655	20029	183424	39686749	44.89	1897	1077	9402	4338	16197
GF-cj25	30153	30152	3055	1505	563	246	110970955	110970417	65068501	54340900	39894810	28913725	30153	628280	110970955	50.72	9368	1237	57339.4	1624	20081
GF-cj26	33100	33099	3781	1931	740	261	123178424	123177824	71975440	59226610	40860778	24083136	33100	541496	123178424	48.98	8753	1255	34399.7	2183	22000
GF-cj27	17496	17495	252	74	15	0	26058621	26058186	2562993	1399086	530821	0	17495	42516	26058186	52.74	1334	1041	2951.2	5941	14938
GF-cj28	36525	36524	3869	1610	497	194	122232401	122231774	63007055	47533241	30951128	20628884	36525	775222	122232401	51.06	5393	1257	38082.8	3505	25532
GF-cj29	31729	31728	4266	1675	398	117	109914015	109913670	57150540	39298340	20431334	11003228	31728	264653	109913670	55.1	5429	1334	19756	3846	22162
GF-cj30	25164	25163	2316	1030	400	186	88494922	88493951	48489427	39690140	30128520	22786118	25164	549171	88494922	49.18	6935	1243	53711.6	1586	17177
GF-cj31	53016	53015	4589	1369	284	68	141099275	141098672	50958701	29154484	13521765	6284840	53016	223429	141099275	47.84	3172	1222	11190.7	9599	40203
GF-cj32	26716	26715	3366	1022	177	60	85198250	85197939	38394691	22282151	10281912	6388428	26715	423909	85197939	54.59	4265	1346	18031.5	4277	19336
GF-cj33	25007	25007	2975	1208	272	70	79374107	79374107	38063847	25870983	12154200	5340533	25007	305668	79374107	54	4548	1279	14307.8	3317	17962
GF-cj34	27629	27628	3561	1172	227	59	89603849	89603471	41732066	25418365	11646101	5898043	27628	327409	89603471	52.81	4503	1333	16176.7	4209	19828
GF-cj37	27896	27895	3335	1243	289	80	90869933	90869622	42910369	28687402	14580706	7580946	27895	285507	90869622	54.93	4518	1325	17624.1	3868	19971
GF-cj39	68735	68734	8081	3123	730	193	218523126	218522796	104388517	70239295	34680031	16620780	68734	253080	218522796	47.39	4573	1284	15758.1	9100	49367
GF-cj40	21493	21492	2439	800	142	34	62881416	62881078	27009832	15777447	6240708	2451603	21492	129036	62881078	54.72	3902	1249	10237.6	3446	15845
GF-cj41	34292	34292	3950	1305	229	43	102547258	102547258	42818745	24846502	9421688	3047374	34292	164925	102547258	56.53	3843	1300	9496.3	5894	25273
GF-cj42	6358	6358	1268	587	205	73	31726642	31726642	21653989	17014469	11238752	6665874	6358	318760	31726642	47.75	12131	1615	36647.5	484	3808
GF-cj43	2480	2479	236	102	53	24	9603191	9602640	5718219	4812430	4078256	3064069	2480	477944	9603191	37.57	10318	1271	67738.4	101	1619
GF-cj44	167331	167330	1671	671	207	87	262600908	262600231	27009163	20196293	13340236	9215461	167331	490336	262600908	40.01	1450	1067	7827.5	56256	141888
GF-cj45	38622	38621	4360	1505	362	109	124237656	124236942	59133045	39680123	23091441	14499211	38622	828474	124237656	56.87	4570	1286	38346.1	4985	27599
GF-cj46	25507	25506	2532	996	275	114	83022647	83022235	42505819	32022896	21473394	15886963	25506	710122	83022235	49.19	5299	1214	52060.6	2339	17910
GF-cj47	64096	64095	2421	740	71	9	115129711	115129146	23706883	12162996	2534912	545318	64096	95322	115129711	55.01	1626	1065	4272.6	16475	52930
GF-cj48	39295	39294	3317	1160	164	13	95703532	95703196	35353479	20444898	5943012	898408	39294	173548	95703196	56.7	2990	1121	7395.3	6590	30230
GF-cj50	47421	47420	6263	2092	365	60	148985347	148984474	68745358	40124095	14780746	4522759	47421	231947	148985347	56.76	4404	1304	10457.9	7490	34307
GF-cj52	72256	72255	8353	2759	409	59	211439627	211439368	89095732	50853365	16545071	4739520	72255	250412	211439368	57.94	3893	1263	9360.2	12144	53360
GF-cj53	56509	56508	6898	2246	338	74	167610182	167609567	73628642	41900396	14121408	5258349	56509	158111	167610182	56.93	4035	1258	9484	9173	41507
GF-cj54	44059	44058	4185	1600	326	73	116524080	116523159	50882157	33051026	14224676	5738242	44059	261102	116524080	55.28	3708	1130	12006.8	5910	33061
GF-cj55	41854	41853	6229	2282	403	63	141207406	141206707	70396076	43192422	15581281	4270115	41854	118087	141207406	56.99	4976	1352	10629.5	6271	29639
GF-cj56	60993	60993	3268	1031	165	36	124066217	124066217	34239955	19027187	6604289	2461557	60993	143851	124066217	55.2	2015	1084	6391.4	12698	49052
GF-cj57	15717	15716	476	171	51	15	29664799	29664436	6434910	4373755	2505990	1193327	15716	111793	29664436	47.27	1767	1071	7998.3	3729	12845
GF-cj58	36607	36606	637	187	36	6	58744983	58744633	6818816	3830713	1534025	501181	36606	151933	58744633	45.77	1455	1052	3936.4	11378	30875
GF-cj61	9601	9600	473	197	53	13	19657056	19656577	6215101	4316702	2144646	795340	9600	101126	19656577	42.63	1937	1068	8674.1	1763	7695
GF-cj62	33888	33887	4480	1580	320	93	111952149	111951825	54957433	35012842	16328232	8710234	33887	341348	111951825	45.75	4840	1318	17394.4	4688	24073
GF-cj63	110572	110571	10828	4112	1376	564	362121034	362120715	177522788	132039660	91297592	63151817	110571	781086	362120715	48.57	4779	1274	38223.8	11552	78335
GF-cj65	167314	167313	13745	4536	1151	388	453989995	453989345	174447373	112080401	62319947	36259452	167314	463307	453989995	43.75	3273	1208	16000.4	26935	125863
GF-cj66	397354	397354	16913	2605	611	189	878564267	878564267	151045201	59679189	31382968	16828270	397354	439308	878564267	41.44	2377	1205	5961.4	106061	317270
GF-cj67	120120	120119	9517	3154	695	171	309775415	309774894	110272255	67234338	30632993	13096969	120120	241969	309775415	45.25	3016	1191	9980	21303	91657
GF-cj68	142000	141999	14724	5711	1591	574	450088254	450087934	215269766	153828153	92359657	57337123	141999	939781	450087934	45.72	4538	1265	26504.7	16777	101811
GF-cj69	112620	112619	10559	3619	829	263	320098006	320097392	133166480	85817292	44752914	25404733	112620	578908	320098006	44.42	3639	1224	17376.5	16898	83582
GF-cj72	310728	310727	3506	218	85	29	576733688	576733137	26372187	6709485	4737137	2802869	310728	246761	576733688	40.76	1927	1151	2992.8	100544	256958
GF-cj73	99081	99080	9936	4103	1366	556	332057537	332057190	169393666	129723078	88617797	60486933	99080	850049	332057190	44.55	5265	1268	39783.7	9279	69448
GF-cj75	27042	27041	2769	873	125	36	76057415	76056965	30388642	17401473	6728637	3869963	27041	399392	76056965	36.53	3567	1238	14971.4	4591	20177
GF-cj76	126311	126311	11976	3936	769	250	357459084	357459084	145007334	90406315	44131927	26489607	126311	515772	357459084	46.05	3581	1231	17319.2	20010	93993
GF-cj77	92115	92114	7729	2965	845	333	270566816	270565873	120802508	88230608	56736912	39623464	92115	725990	270566816	46.73	3915	1213	34493.9	11023	67450
GF-cj78	283246	283245	3068	632	185	70	494859546	494858777	32432491	17035842	10357885	6395856	283246	250540	494859546	42.88	1734	1113	3926.8	91872	236316
GF-cj79	128897	128896	14179	5076	1224	391	406082435	406081879	190911349	128935190	72539365	44404983	128897	892671	406082435	46.02	4455	1271	28238.5	16752	92710
GF-cj80	93116	93115	5363	1943	431	96	205410179	205409529	65459647	42016322	19488790	8101533	93116	251425	205410179	42.99	2330	1099	10066.2	16847	73486
GF-cj81	83090	83089	8043	2932	540	87	228667280	228666938	91563439	56745564	21228024	6218623	83089	387164	228666938	60.22	3453	1217	9631.4	13566	62292
GF-cj82	93081	93080	5724	1974	371	74	216853281	216852974	64614710	39060778	15462258	5498321	93080	147096	216852974	45.25	2455	1168	7659.8	18990	72984
GF-cj84	82184	82183	9213	3402	616	117	241930789	241930483	106723234	66782050	25658642	8910858	82183	324714	241930483	47.22	4001	1245	10981.5	12406	60401
GF-cj85	82756	82755	14849	5494	1011	163	310190573	310190350	169994119	105491073	39391729	11497587	82755	206065	310190350	47.59	5832	1474	12014.1	12087	57050
GF-cj86	50942	50941	3588	1208	261	75	125853567	125853105	43459946	27412155	13301822	6998078	50941	303235	125853105	47.72	2858	1153	12462.9	8893	39194
GF-cj87	126248	126248	14783	4861	708	77	366681119	366681119	154453607	86609890	26079132	5645623	126248	211391	366681119	47.78	3856	1255	8429.4	21378	93381
GF-cj88	55186	55186	5599	1934	395	82	155998610	155998610	64733422	39706050	17053814	6632661	55186	277500	155998610	52.02	3674	1222	11500.9	8726	41024
GF-cj89	54131	54130	4904	1946	403	59	147785202	147784819	60097519	39890399	16504024	5172514	54130	444388	147784819	56.89	3441	1193	12130.6	8265	40548
GF-cj91	110096	110095	9685	3426	622	122	291459299	291458959	109860778	67294148	25790560	9017391	110095	339598	291458959	58.38	3191	1199	9560.4	18814	83384
GF-cj95	49433	49432	5449	1765	332	60	144887088	144886742	59893009	34634119	13660883	4598789	49432	213401	144886742	43.34	3804	1269	10001.9	8342	36520
GF-cj96	153561	153561	2203	973	350	138	263967347	263967347	40691435	32436465	22822792	15358300	153561	538535	263967347	44.67	1563	1077	12950.8	45042	128100
GF-cj98	58352	58352	9651	4243	1389	581	270443847	270443847	173964325	136783268	93778065	65951886	58352	1010707	270443847	45.88	10338	1546	54040.9	4090	36359
GF-cj99	57624	57624	7930	3264	1001	380	224364758	224364758	128831833	96790362	63120886	41521062	57624	1182721	224364758	46.56	7076	1389	44209.6	5114	38455
KM-C1	124304	124303	2694	440	56	13	215462420	215461868	22250059	7594645	2366293	862377	124304	97278	215462420	64.42	1675	1078	3054.8	37279	103525
KM-C2	84656	84655	1299	222	23	0	136231480	136231068	10660048	3640179	783739	0	84655	48321	136231068	65.86	1518	1065	2496.1	27593	71439
KM-C3	27509	27508	328	57	1	0	40124873	40124470	2603172	802155	26615	0	27508	26615	40124470	64.86	1342	1046	2065.9	9832	23582
L10	71684	71683	636	233	42	9	100965437	100965020	7406868	4645981	1817064	759810	71683	145794	100965020	42.98	1287	1041	3070.1	26530	61781
L11	96966	96965	868	218	20	2	142055102	142054451	7880961	3484412	695359	114130	96966	60812	142055102	47.79	1366	1051	2176.5	34974	83096
L12	20485	20485	1462	349	60	16	45360173	45360173	14185858	6675668	2603391	1137362	20485	126085	45360173	40.69	2607	1087	6992.9	3868	16125
L13	26483	26482	1223	307	54	16	50420368	50419949	12346236	6092197	2554091	1227419	26482	154134	50419949	43.74	1777	1068	6323	6023	21596
L14	27314	27314	651	149	16	6	46990342	46990342	6072812	2746338	728329	403558	27314	92041	46990342	48.16	1617	1065	3625.5	7874	22754
L15	19289	19288	458	121	14	1	33190781	33190363	4210613	2004504	448240	52813	19288	52813	33190363	46.12	1637	1064	3233.4	5616	16068
L16	8035	8034	133	25	2	0	12982740	12982235	1051985	359276	61413	0	8035	35718	12982740	44.27	1526	1058	2454.5	2562	6771
L4	193996	193996	1035	367	99	29	292024415	292024415	13274504	8822179	4911902	2533781	193996	175419	292024415	44.06	1438	1066	3018.8	70284	165700
L5	21609	21608	469	162	59	18	35369179	35368582	6437088	4398730	2869242	1443649	21609	142182	35369179	42.11	1377	1043	7586.8	6010	18143
L6	46800	46799	481	234	100	48	71280081	71279572	10614126	8929351	6922260	5087683	46800	263641	71280081	42.99	1311	1042	11816.4	15050	39810
L7	67585	67584	1105	361	93	30	103929363	103928464	13313751	8265465	4318599	2248012	67585	186813	103929363	44.43	1359	1048	4793.9	21995	57425
L8	10222	10221	639	257	82	25	23885608	23885290	9184860	6549838	3885927	1937605	10221	210889	23885290	39.87	2747	1077	14294.5	1403	7914
L9	49950	49949	776	313	129	47	79968034	79967609	13207328	10135882	7327968	4370006	49949	261327	79967609	44.89	1375	1046	9952.6	14911	42125
LIB1	372574	372573	26729	7484	1119	171	892277906	892277586	263927068	134460061	42894149	11382067	372573	169396	892277586	48.73	2681	1181	6293.7	78373	290255
LIB10	40029	40028	4194	1313	270	56	112702718	112702264	46032038	26389394	11139050	3932842	40028	148095	112702264	43.49	3672	1229	9631.3	6616	29824
LIB11	77255	77254	6122	1858	348	66	194034896	194034548	64890086	36110151	13985564	4640302	77254	179928	194034548	45.46	2926	1185	7840.1	14707	59365
LIB12	67487	67486	5215	1468	292	68	170157603	170157245	54563782	29471463	12186720	4712085	67486	126824	170157245	41.71	2883	1203	7740.9	13466	51936
LIB13	87757	87756	6935	2117	404	91	221415109	221414530	74591657	41951797	17229843	6794849	87757	176824	221415109	46	2950	1186	8475	16550	67366
LIB14	56746	56745	4864	1787	527	186	160325580	160325255	66402551	45678780	26846363	15035655	56745	312651	160325255	46.81	3549	1215	15783.1	8167	42149
LIB15	190903	190902	14787	4339	557	92	465709553	465709093	147901677	77170822	22395635	6941168	190902	187762	465709093	46.19	2777	1178	6844.8	38278	147903
LIB16	105648	105647	6975	2414	496	116	248942688	248942367	80870293	49708438	21421593	8535001	105647	240082	248942367	44.44	2588	1141	8791.6	19619	82266
LIB17	100105	100104	5701	2111	607	163	233655260	233654528	75411563	51300938	28637324	13586255	100105	293534	233655260	47.77	2490	1133	11584.2	18071	78105
LIB18	53071	53070	3439	1322	438	216	139650378	139650068	57172116	42854214	29824196	22065962	53070	446477	139650068	50.49	3152	1148	26486	6676	40003
LIB19	106399	106398	9052	2816	572	146	280728907	280728268	100021368	58094676	25183588	10963612	106399	163474	280728907	46.78	3127	1216	9351.3	19450	80870
LIB2	336752	336751	25447	6591	689	88	808721935	808721185	236741766	109925900	25734512	6073032	336752	125245	808721935	48.03	2724	1184	5651	72345	262237
LIB20	144451	144451	8786	2942	642	171	336087814	336087814	103262233	63774077	29884956	13905261	144451	292471	336087814	50.71	2529	1140	9601.3	27867	112909
LIB21	123346	123345	5373	1971	508	123	255699811	255699471	67477809	44366176	22626209	9399244	123345	225984	255699471	49.04	2017	1102	8469.2	26472	98947
LIB22	142722	142721	3027	1356	487	153	257232650	257231891	48824191	37614524	23982203	12326642	142722	262343	257232650	51.54	1636	1075	8876.4	37950	117892
LIB23	107297	107296	5681	2360	739	257	248998219	248997712	84364984	61768328	37481334	20798378	107297	241704	248998219	50.96	2413	1120	13802	18024	83711
LIB24	91158	91157	8529	2646	402	68	240625148	240624768	88380840	48323209	15837292	4925500	91157	221343	240624768	53.62	3236	1204	7910	16569	69148
LIB25	147079	147078	4959	1418	266	46	275566144	275565640	51140687	27428804	10527879	3238134	147079	164777	275566144	54.57	1783	1089	4911.2	38503	120637
LIB26	123592	123592	6816	2135	392	104	267409236	267409236	74467932	42612327	17019747	7464056	123592	153361	267409236	59.21	2234	1114	7225.9	25760	98202
LIB27	139397	139397	5843	2082	590	182	295177825	295177825	75052485	49851238	27521076	13501909	139397	205713	295177825	57.18	2107	1116	8766.7	30496	111415
LIB28	238733	238732	13004	3451	526	114	527469999	527469623	127789037	64091610	22688790	8961495	238732	318412	527469623	44.88	2335	1154	6217.1	55328	189508
LIB29	128226	128225	8926	2427	327	56	300717684	300717352	86364776	42625355	12670721	3806416	128225	130522	300717352	42.02	2595	1168	6028.9	27355	100327
LIB3	264146	264145	17921	4644	642	129	618511804	618511384	172853395	83594669	26438879	9516814	264145	223639	618511384	49.68	2589	1171	6218.8	57459	206871
LIB30	128205	128204	8061	2383	426	68	291507367	291507054	83358969	45203324	16678994	4638318	128204	126707	291507054	50.84	2465	1138	6534.5	26705	100801
LIB31	94954	94953	4264	1713	581	191	209643793	209643439	62939453	45768857	28235536	14553533	94953	247180	209643439	50.18	2233	1110	11879	17869	75009
LIB32	47879	47878	2873	1300	307	46	108321602	108321195	38282645	27314998	12331082	3584279	47878	169159	108321195	53.25	2379	1097	9847.4	7761	37516
LIB33	91223	91222	3553	1450	572	227	199003009	199002388	59374228	45324422	31755122	19705958	91223	421662	199003009	50.83	2143	1106	16240.7	17096	72263
LIB34	117543	117542	5838	1930	627	269	273416271	273415949	84205658	57910179	38659798	26112548	117542	335197	273415949	54.61	2433	1140	16963.6	21860	91878
LIB35	148207	148206	12895	3622	600	140	387769906	387769427	133087620	70283329	26479216	11371576	148206	405358	387769427	49.4	3093	1224	9058.4	28639	113088
LIB36	139526	139525	6296	2150	522	109	293076233	293075765	73916695	46217081	21706500	7768871	139525	209630	293075765	58.12	2096	1113	7240.5	30932	111702
LIB37	175785	175785	9983	3151	546	106	384087840	384087840	106539930	60497591	22168863	7444817	175785	215117	384087840	49.58	2283	1122	6731.8	36872	139465
LIB38	106091	106090	3287	900	152	34	197769267	197768737	33197108	17308924	6357392	2478805	106091	205523	197769267	55.5	1797	1093	4772.9	28694	87142
LIB39	106863	106862	2840	471	62	8	195379762	195379255	23376182	7986915	2374774	563111	106863	98875	195379762	57.46	1811	1099	3235.3	31034	88203
LIB4	140079	140078	10294	3017	516	107	338236941	338236640	106505483	57359008	21355693	7622944	140078	228745	338236640	48.57	2735	1168	7452.2	27774	108688
LIB40	35085	35084	2476	1061	376	197	104484234	104483886	48900410	39243141	29030204	22838911	35084	548726	104483886	55.49	4155	1188	41380.6	3212	25456
LIB5	65592	65591	4930	1335	191	37	158170715	158170185	48356779	24111660	7588062	2538563	65592	111148	158170715	38.87	2744	1175	6488.2	13489	50965
LIB6	213024	213023	21619	7341	1565	364	608245197	608244209	250830125	153622750	69084057	28433371	213024	265565	608245197	49.96	3663	1239	11232.3	34178	158186
LIB7	56497	56496	5251	1356	164	34	145486016	145485642	49967382	23609345	6880098	2583130	56496	146563	145485642	41.18	3146	1201	7051.2	11076	43182
LIB8	79940	79939	5753	1393	159	16	188058775	188058140	52362683	23054685	5797221	1192442	79940	128134	188058775	43.21	2648	1175	5413.8	17598	62550
LIB9	57288	57287	4037	1222	286	71	140704171	140703435	45073168	26119356	12449179	5097488	57288	171268	140704171	41.84	2768	1177	8718.2	11070	44293
META23IMWYN41_D0219	13748	13747	1700	414	39	11	40325027	40324695	15868316	7264860	2144724	1204625	13747	372681	40324695	59.99	3803	1313	11061.4	2686	10218
META23IMWYN41_D0220	10226	10225	1759	804	194	57	43047333	43046570	26277373	19640115	10198945	5641328	10226	315778	43047333	58.54	8089	1500	28741	1014	6703
META23IMWYN41_D0221	335395	335394	11172	999	158	34	707107124	707106713	82911294	19011649	7224078	3023656	335394	164106	707106713	43.13	2269	1202	3518.9	97852	270931
META23IMWYN41_D0222	310544	310543	3640	736	238	81	569946345	569945917	41585499	23436717	16042731	10810630	310543	562792	569945917	42.21	1855	1135	7181.7	98015	257018
META23IMWYN41_D0223	227118	227117	1813	644	158	46	362048607	362047896	24577318	16665807	9437427	5588377	227118	488256	362048607	42.41	1525	1079	5561.1	77924	192240
META23IMWYN41_D0224	13102	13101	1735	717	248	103	59100469	59100081	37181720	30208380	23242698	18360981	13101	878585	59100081	63.22	10771	1468	99455.8	654	8164
META23IMWYN41_D0225	33395	33394	1686	758	293	126	82453295	82452969	36942299	30532097	23407698	17652654	33394	878585	82452969	54.97	3294	1079	61146.5	2752	25446
META23IMWYN41_D0226	372392	372391	8685	1102	328	107	766248844	766248158	81120763	34415287	22888392	15300419	372392	878578	766248844	41.3	2169	1189	8655.3	109433	302147
META23IMWYN41_D0227	88825	88824	2615	1142	358	106	168692575	168692154	44797880	34659817	22772463	14178078	88824	1572230	168692154	46.68	1642	1072	35715.6	19698	72510
META23IMWYN41_D0228	24986	24985	1893	791	179	55	63601011	63600702	30377840	22642010	13611364	9522555	24985	1444536	63600702	53.88	4361	1078	71360.1	2198	18850
META23IMWYN41_D0229	31748	31747	2144	873	265	116	86497292	86496977	41395963	32655043	23715435	18652286	31747	878585	86496977	56.32	4351	1100	68513.7	2544	23480
META23IMWYN41_D0230	13732	13731	1947	766	257	94	53803785	53803307	30967423	22859160	15225974	9623232	13731	320670	53803307	62.28	6934	1381	32128.5	1255	9068
META23IMWYN41_D0231	250996	250995	2136	880	319	128	431154172	431153552	40615414	32281685	23993750	17528897	250996	878501	431154172	42.4	1654	1098	13462.5	80066	209825
META23IMWYN41_D0233	101362	101362	2372	1004	356	156	187145479	187145479	49140554	39696185	30038144	23068444	101362	1168672	187145479	47.53	1557	1067	41372	23373	83228
META23IMWYN41_D0234	379815	379814	23703	1936	346	129	931072207	931071405	180970210	42918427	21271699	13888007	379815	419693	931072207	42.23	2773	1307	5947.1	102761	298581
META23IMWYN41_D0235	288851	288850	44374	5874	166	46	915341278	915340369	341275389	84756812	12271703	8396456	288851	589868	915341278	41.55	3951	1559	7550.1	70640	216288
META23IMWYN41_D0236	73382	73381	2803	1110	251	73	143759483	143758779	43648338	31880695	19306785	13332956	73382	958994	143759483	45.71	1685	1068	37865.7	14419	59456
META23IMWYN41_D0237	173689	173688	2072	725	130	31	270085550	270085012	23633027	14381326	5494229	2236064	173689	138322	270085550	42.65	1454	1068	3309	59681	147532
META23IMWYN41_D0238	270350	270350	1926	346	116	28	451788490	451788490	18915033	9158060	5630757	2718553	270350	257920	451788490	45.1	1656	1100	3029.8	91629	227258
META23IMWYN41_D0241	17599	17598	3116	1318	444	200	91260888	91260284	62720198	50329837	37276512	28943674	17599	878585	91260888	57.86	13210	1618	89010	911	10256
META23IMWYN41_D0242	11273	11272	1994	855	275	109	55159042	55158514	37273844	29380003	20472399	14800484	11273	707128	55159042	56.46	12059	1532	69351.2	691	6690
META23IMWYN41_D0243	23672	23671	1914	814	220	83	64704499	64703844	29875958	22254093	13587766	9142171	23672	427625	64704499	50.36	3955	1145	29635.1	2469	17607
META23IMWYN41_D0244	19185	19184	2163	920	333	154	76002264	76001923	45299007	36777278	27882146	21653909	19184	878575	76001923	60.08	8995	1306	76628.6	1050	12447
META23IMWYN41_D0245	23335	23334	3398	1601	567	224	103082021	103081740	66327494	53892248	38211297	26389216	23334	878585	103081740	57.52	11435	1408	64185	1382	14542
META23IMWYN41_D0246	26267	26267	4051	1830	545	183	108027916	108027916	65875598	50634428	30886083	18687448	26267	1040243	108027916	52.38	8539	1402	43422.6	2197	17065
META23IMWYN41_D0247	339153	339152	28524	2262	186	62	879094482	879094064	209890416	40607684	14455219	10315963	339152	878573	879094064	41.43	3038	1339	7574.4	88612	263313
META23IMWYN41_D0248	43656	43655	2708	1044	335	167	118708879	118708554	53137341	41714588	31223982	25454826	43655	697654	118708554	51.48	3508	1149	61317.8	4212	32560
META23IMWYN41_D0249	299397	299396	42651	5485	181	53	912402442	912402129	326668988	79183643	11780035	7615311	299396	430835	912402129	41.96	3806	1482	6442.9	72426	224849
META23IMWYN41_D0250	12237	12236	2327	1201	396	141	67500369	67499806	48807682	40827726	28459791	19759886	12237	1447639	67500369	61.3	16939	1624	97032.1	655	6826
META23IMWYN41_D0253	271657	271657	43252	7248	340	111	873193537	873193537	354613128	112307936	22676571	15050001	271657	878585	873193537	40.93	4119	1513	10087.9	61329	200960
META23IMWYN41_D0254	367474	367474	8066	786	153	40	737363562	737363562	61967138	17429567	8000178	4252089	367474	488253	737363562	41.12	2124	1183	3792.6	111969	299679
META23IMWYN41_D0255	310446	310446	4924	986	228	66	598807026	598807026	51807582	27489770	16192543	10785466	310446	700896	598807026	42.48	1983	1157	8467.3	94773	254766
META23IMWYN41_D0256	248836	248835	2234	884	268	84	430841068	430840575	36173318	27239500	17839177	11675065	248835	1017231	430840575	41.19	1688	1105	11445	79898	207818
META23IMWYN41_D0257	288562	288561	44034	5557	208	56	908643009	908642360	337611873	82113227	14508003	9491719	288562	878572	908643009	41.37	3927	1545	8259	70434	216149
META23IMWYN41_D0258	298651	298650	44490	6828	168	29	913126370	913125921	345174616	92612820	6919042	2308927	298650	188308	913125921	40.62	3894	1457	5297.8	69814	223239
META23IMWYN41_D0259	224832	224831	3231	1258	372	133	395587469	395586834	51527478	38233009	24946418	16959641	224832	878737	395587469	46.68	1661	1096	13971.1	67670	187008
META23IMWYN41_D0260	346174	346173	4473	1079	269	58	646938918	646938016	50817197	29493350	17228740	10189175	346174	1411340	646938918	41.27	1898	1143	9580.8	107963	285655
META23IMWYN41_D0261	325646	325645	46534	6824	428	118	1004587476	1004587048	372640706	107932253	25106724	14524092	325645	879529	1004587048	41.69	3863	1482	8504.4	76115	243548
META23IMWYN41_D0262	278190	278190	65660	16324	586	64	1079994321	1079994321	578904820	239191946	25282574	9174929	278190	694946	1079994321	42.35	5407	1739	9145.8	58178	197178
META23IMWYN41_D0263	385906	385906	14478	1314	228	78	842932193	842932193	111110139	28239772	13668403	8400048	385906	275635	842932193	44.08	2370	1228	4570.1	110749	309877
META23IMWYN41_D0266	300762	300761	31795	3435	196	65	829999844	829999363	241530827	55686974	15011237	10656681	300761	878585	829999363	41.6	3319	1379	8487.6	74821	230245
META23IMWYN41_D0267	363578	363578	5791	1002	300	125	704462042	704462042	63750815	33862384	23625529	17727346	363578	878585	704462042	41.77	1991	1156	9528.6	110146	298038
META23IMWYN41_D0268	26887	26887	4567	2049	752	352	131292246	131292246	86606520	69341741	49778470	35971159	26887	517889	131292246	50.38	11875	1597	46499.3	1710	16333
META23IMWYN41_D0269	186352	186351	2045	981	353	137	309738782	309738435	41316060	33916204	24398916	16888357	186351	878585	309738435	42.42	1525	1076	16860.7	58286	156474
META23IMWYN41_D0270	303584	303584	51097	10660	463	102	998185094	998185094	435528292	160520287	24521071	12942295	303584	644758	998185094	41.65	4341	1499	8989.3	64749	222262
META23IMWYN41_EN	30020	30019	653	107	40	29	56799743	56799398	11135091	7593316	6726832	6318172	30019	797458	56799398	65.5	1767	1078	42266.2	7363	24541
META23IMWYN41_EY-001	30536	30535	3067	943	298	116	97030829	97030440	45288253	30971969	21512552	15216692	30535	843223	97030440	58.26	4423	1243	45752	3755	21759
META23IMWYN41_EY-002	26616	26616	3397	1478	524	222	111353479	111353479	65532285	52397545	37834918	27373384	26616	568353	111353479	45.85	8333	1473	55189	1839	17405
META23IMWYN41_EY-003	17488	17487	3191	1425	504	220	91532315	91531537	62895778	50721490	36642087	26567503	17488	470292	91532315	44.86	13749	1665	59347.5	1001	10293
META23IMWYN41_EY-004	20318	20317	2988	1455	561	252	96776422	96776047	64810837	54207313	40596705	29813332	20317	586478	96776047	45.16	14681	1454	65096	972	12199
META23IMWYN41_F11	34660	34659	3908	1526	398	149	111611275	111610865	54797491	38594062	21871833	13268129	34659	247748	111610865	46.53	4803	1265	20025.7	4114	24674
META23IMWYN41_F12	14187	14186	1468	517	126	45	43345516	43344968	20260406	13791091	8199523	5391804	14187	473198	43345516	52.81	4398	1212	28912.9	1769	10217
META23IMWYN41_F20	361069	361069	4711	538	94	19	663484048	663484048	36067581	10464089	3965772	1509186	361069	182602	663484048	42.07	1890	1143	2705.4	116451	298982
META23IMWYN41_F21	379143	379143	19263	2086	129	22	857223571	857223571	141538067	30893813	5325668	1734623	379143	140313	857223571	42.61	2494	1237	3598	104889	302121
META23IMWYN41_F22	98233	98232	4608	1765	370	98	196715123	196714654	58725871	39053312	18346815	9364129	98232	414614	196714654	45.72	1823	1077	11486.6	19509	79247
META23IMWYN41_F23	6388	6387	126	17	1	0	9600702	9600218	973694	242960	44098	0	6387	44098	9600218	55.84	1325	1038	2451.7	2104	5445
META23IMWYN41_ZEN1	56518	56517	6848	2359	476	138	176649536	176648828	81769361	51111443	23416265	12107270	56518	270452	176649536	47.83	4383	1289	14522.1	8251	40892
META23IMWYN41_ZF1	35022	35021	3182	1166	305	109	101457329	101457117	43593701	29872611	17006324	10150849	35021	336721	101457117	45.13	3759	1226	18391.7	4845	25823
META23IMWYN41_ZF10	47758	47757	2406	676	148	37	106039447	106039046	25936047	14462238	6734557	2985888	47757	324678	106039046	48.52	2333	1153	7835.3	10908	37873
META23IMWYN41_ZF11	10421	10421	1306	525	128	29	34167219	34167219	16507773	11254173	5377860	1985107	10421	109048	34167219	48.24	4745	1315	12752.2	1425	7433
META23IMWYN41_ZF12	18495	18495	2170	886	292	145	69296243	69296243	38274586	29433664	20587507	15390915	18495	441824	69296243	48.64	6598	1362	39718.4	1536	12528
META23IMWYN41_ZF13	24979	24979	2213	651	108	25	64536463	64536463	23033183	12433690	4719322	1927885	24979	172065	64536463	46.1	3098	1196	8645.3	4594	19059
META23IMWYN41_ZF14	36555	36555	2866	955	184	69	95207550	95207550	34641774	21679258	10449125	6635713	36555	270638	95207550	48.68	3070	1189	14292.7	6251	27799
META23IMWYN41_ZF16	8544	8543	515	188	82	42	23904490	23904114	9798700	7613777	5991041	4536514	8543	279573	23904114	49.34	3288	1207	30185.2	1055	6365
META23IMWYN41_ZF17	48065	48064	3217	880	148	43	113982065	113981815	33893162	18161792	7708137	4203823	48064	257326	113981815	46.29	2626	1166	9452.6	9859	37483
META23IMWYN41_ZF22	59736	59735	4207	1047	103	8	138802216	138801351	38000973	16937019	3575188	479918	59736	83217	138802216	47.42	2588	1171	5083.2	13284	46879
META23IMWYN41_ZF23	29133	29132	2706	1338	496	231	106162578	106161636	58909963	49475225	36715605	27662594	29133	1015107	106162578	55.05	7633	1299	59487.2	1751	19781
META23IMWYN41_ZF3	61818	61817	3667	841	117	11	137574049	137573396	33511946	14498229	4213920	755526	61818	107620	137574049	49.57	2399	1155	5013.6	14400	48998
META23IMWYN41_ZF4	43896	43895	3932	1252	282	87	120425069	120424446	46783038	28658387	14480905	7901576	43896	269465	120425069	45.73	3411	1216	13744.2	7228	32941
META23IMWYN41_ZF5	80074	80073	7345	2229	450	130	221704637	221704023	85452139	50798693	25130107	14286055	80074	316925	221704637	46.67	3416	1228	15349.6	13563	60001
META23IMWYN41_ZF6	37304	37304	3000	773	125	49	96988651	96988651	32930439	18033814	8859759	6401965	37304	632961	96988651	43.36	3065	1206	20602	7048	28455
META23IMWYN41_ZF7	83388	83387	8242	2276	397	114	231979070	231978751	87197062	47064439	19938236	10280584	83387	355851	231978751	54.6	3441	1249	10988.4	15259	62575
META23IMWYN41_ZF8	80542	80541	5581	1454	257	74	196161401	196160817	57658489	30190400	13258781	6935696	80542	331477	196161401	44.97	2746	1185	9499.8	16850	62477
META23IMWYN41_ZF9	19181	19180	1278	380	93	48	48788716	48788271	16452192	10449544	6470082	4991139	19180	211398	48788271	54.18	2882	1189	17004.5	3429	14693
META23IMWYN41_ZG12	125886	125885	4133	639	42	14	241659561	241659025	33924512	10892932	2930210	2050830	125886	342967	241659561	52.69	1939	1118	4637.9	35381	102997
META23IMWYN41_ZG15	172021	172021	5787	1007	124	29	333630219	333630219	49321439	17714539	5642373	2348575	172021	236352	333630219	50.16	1952	1124	3982.4	47913	140522
META23IMWYN41_ZG18	25128	25127	2592	870	167	44	71628977	71628638	29353719	17623810	7269345	3101673	25127	180161	71628638	50.46	3654	1247	10274.4	4117	18693
META23IMWYN41_ZG19	84081	84080	1847	323	17	2	148524354	148523916	14619249	4639532	622915	153866	84080	103136	148523916	55.68	1737	1096	2761.7	25767	69876
META23IMWYN41_ZG20	11201	11200	687	246	92	45	30604925	30604239	11989783	9022728	6665102	5015163	11201	279573	30604925	50.11	3147	1199	27262.8	1538	8397
META23IMWYN41_ZG22	63419	63418	2860	841	132	46	130560219	130559845	31220513	17530037	7509345	4660109	63418	279570	130559845	60.57	2050	1110	8787.9	14605	51003
META23IMWYN54_BTY-11	44712	44711	3125	977	156	42	102736304	102735468	33509036	19051958	7251890	3362553	44712	237457	102736304	62.2	2583	1118	8585.3	8245	34963
META23IMWYN54_BTY-15	69338	69337	1374	184	4	1	120138372	120137945	10251773	2616812	154111	50378	69337	50378	120137945	57.85	1705	1083	2535.8	21401	57774
META23IMWYN54_BTY-18	24253	24252	1176	676	322	127	61525779	61525468	26688521	23262674	17603381	10722797	24252	342643	61525468	54.44	2996	1103	26091.2	2270	18378
META23IMWYN54_BTY-8	131918	131918	6504	1781	305	47	279272390	279272390	65324591	33601453	12219882	3865299	131918	349632	279272390	49.57	2176	1129	6208.4	30925	105585
META23IMWYN54_HJH-11	28716	28715	1873	566	132	46	68044646	68044043	22165243	13398951	7027061	4175885	28716	395842	68044646	42.48	2681	1131	13101.9	5211	22296
META23IMWYN54_HJH-12	23517	23516	1204	300	89	44	52314479	52314170	14487563	8506128	5477197	3924963	23516	220832	52314170	50.31	2362	1118	12322.5	4792	18552
META23IMWYN54_HJH-16	87950	87949	5228	1266	151	20	194942712	194942171	47959302	21236181	5714198	1450143	87950	145234	194942712	38.44	2389	1147	5127.8	20306	69721
META23IMWYN54_HJH-19	23245	23244	773	158	43	3	43803431	43803049	7197385	3232938	1556387	182568	23244	72505	43803049	52.92	1874	1085	4228.5	6125	19031
META23IMWYN54_HJH-2	153001	153000	9738	1685	172	64	344159824	344159417	83241923	29745677	9696367	6134004	153000	400232	344159417	39.76	2472	1166	6276.8	36108	121049
META23IMWYN54_HJH-20	13856	13855	1342	432	113	59	43898404	43897900	21706204	15423315	10817251	8975836	13856	598108	43898404	38.88	4870	1211	57216.7	1392	9845
META23IMWYN54_HJH-21	44626	44625	1733	359	56	31	88712359	88712054	17413645	8411361	4215227	3348307	44625	396506	88712054	59.16	1982	1107	9262.2	11158	36177
META23IMWYN54_HJH-22	130044	130043	4350	962	142	29	243752534	243752204	39903754	17522070	5841686	2002207	130043	136581	243752204	50.7	1832	1092	4167.8	34959	106680
META23IMWYN54_HJH-24	20355	20354	1048	334	88	28	45564869	45564498	13050272	8257526	4591760	2537774	20354	257582	45564498	53.81	2364	1120	11373.9	4075	16038
META23IMWYN54_HJH-26	79505	79504	5844	2022	475	149	199730901	199730533	72652588	46752365	24277099	13215652	79504	439683	199730533	46.68	2964	1155	13948.3	13063	60873
META23IMWYN54_HJH-27	71399	71398	8972	3667	1087	392	254937605	254937233	136555261	100134303	61216537	37310698	71398	683778	254937233	44.99	5868	1336	27771.9	7294	49221
META23IMWYN54_HJH-28	191490	191490	15179	3235	464	133	470407338	470407338	140925612	60520342	22639545	11521897	191490	400232	470407338	41.12	2814	1201	7553.1	40960	148480
META23IMWYN54_HJH-29	19203	19202	1639	592	136	50	53287136	53286713	21606466	14439886	7696981	4695626	19202	399684	53286713	37.74	3414	1211	18425.3	2879	14339
META23IMWYN54_HJH-3	131340	131339	9362	1449	149	78	312204159	312203506	80679074	28018451	11120152	8606242	131340	400232	312204159	35.43	2682	1204	8242.3	30681	102819
META23IMWYN54_HJH-30	27679	27678	1095	236	37	11	54288092	54287710	10492497	4781389	1962690	1042997	27678	235942	54287710	53.49	1950	1100	6072.6	6997	22489
META23IMWYN54_HJH-4	210674	210673	4735	882	155	26	378803412	378803024	41365952	16467666	6280799	1849635	210673	119248	378803024	42.18	1768	1097	3370.2	62758	174467
META23IMWYN54_HJH-6	26670	26669	1367	441	91	33	56810267	56809806	16525300	10278705	5275808	3327586	26669	639078	56809806	49.87	2152	1094	17395.9	5223	21223
META23IMWYN54_HJH-8	27792	27791	2753	1165	452	219	97805400	97805062	52657016	41840474	31168379	22942165	27791	772125	97805062	46.23	6224	1280	46643.3	2079	19087
META23IMWYN54_HSJ-1	21777	21776	1682	492	153	83	63650673	63650368	27124550	19189592	14367613	11939773	21776	609218	63650368	41.55	3711	1214	47916.5	2786	15966
META23IMWYN54_HSJ-5	22769	22769	2351	1088	494	228	86828289	86828289	50406161	41888537	32692848	23318802	22769	414271	86828289	46.64	8600	1274	44017.2	1253	14995
META23IMWYN54_HSJ-8	17823	17822	1477	627	201	81	54322602	54322259	25931643	20168926	13788492	9616706	17822	480659	54322259	46.62	4452	1199	41192.7	1739	12840
META24IMWYN1_2792	60944	60943	3989	1025	227	87	152595016	152594686	48444695	28570746	17292288	12296866	60943	720191	152594686	32.65	2794	1194	23570.7	11682	46941
META24IMWYN1_2794	87920	87920	6717	2385	612	163	232564966	232564966	87429024	58016219	31997015	16656617	87920	600056	232564966	40.85	3133	1191	17483.9	14170	66553
META24IMWYN1_2795	8101	8100	1815	1186	627	334	74295722	74295521	62363124	58011666	48951657	38524391	8100	1049685	74295521	53.75	54127	2516	123366	308	3113
META24IMWYN1_2796	10786	10785	1519	1005	501	241	65221470	65221120	48782102	45222054	37249687	28118793	10785	622403	65221120	53.17	36025	1599	90089.8	347	5553
META24IMWYN1_2797	6846	6845	897	452	227	137	43391050	43390187	32130503	29101097	25728545	22354203	6846	947895	43391050	52.34	54758	1726	161599	125	3460
META24IMWYN1_2798	10452	10452	2228	1298	617	319	83510187	83510187	67199676	60640247	50094159	39911746	10452	717678	83510187	59.65	43049	2226	101733	359	4696
META24IMWYN1_2799	10750	10749	2191	752	179	88	55336806	55336270	36767277	26830711	18500893	15320719	10750	814414	55336806	54.43	9398	1803	85591.5	839	6625
META24IMWYN1_2800	15532	15531	2684	1142	494	214	79887535	79887308	54073988	43479475	33753172	23825585	15531	1204100	79887308	54.37	13599	1635	71458.5	839	9216
META24IMWYN1_2801	2832	2831	873	576	259	125	35625664	35625461	32089200	29920993	25001788	20522284	2831	1229335	35625461	54.27	79485	5073	190216	84	868
META24IMWYN1_2802	5300	5299	1482	925	461	264	61328378	61327758	54014106	50063621	42715005	35645913	5300	833533	61328378	56.64	70872	3821	133989	181	1753
META24IMWYN1_2803	28503	28502	3620	1789	844	453	144669163	144668533	97592255	85124075	70700404	56899376	28503	701899	144669163	51.47	22560	1529	84174.1	913	16708
META24IMWYN1_2804	12275	12274	1088	529	253	159	54128608	54127816	34909535	31123903	26849600	23407584	12275	1285816	54128608	51.38	24541	1334	128179	262	7549
META24IMWYN1_2805	9880	9879	1561	846	336	176	57053684	57053456	41401162	36449653	28525832	23033402	9879	674158	57053456	55.01	24907	1641	90852.9	337	5379
META24IMWYN1_2806	12850	12849	1958	763	266	138	65742059	65741774	43426404	35252551	27918305	23609170	12849	1400288	65741774	49.13	12855	1649	120234	552	7679
META24IMWYN1_2807	19556	19555	3211	1419	580	289	102618266	102617946	69269399	57034288	44673051	34202508	19555	821655	102617946	58.7	14549	1689	67490	939	11591
META24IMWYN1_2808	7716	7715	778	369	208	136	46255731	46255139	33458464	30731140	28282487	25698123	7716	2193140	46255731	50.63	83655	1594	241866	97	3993
META24IMWYN1_2809	7674	7673	847	399	195	108	36502573	36502357	23471792	20435849	17310531	14252311	7673	693633	36502357	53.56	18988	1486	90610.5	238	4658
META24IMWYN1_2810	20880	20879	3047	1443	495	167	90574311	90573860	56773920	45764592	31321618	19896768	20879	693560	90573860	53.36	10304	1438	53052	1396	13291
META24IMWYN1_2811	12160	12159	2107	911	300	144	63471314	63471009	43996854	35735550	26576473	21239377	12159	666706	63471009	54.21	14388	1596	96127.9	576	7027
META24IMWYN1_2812	10929	10928	1099	362	75	40	37502253	37501849	18798218	13797386	9663459	8500716	10928	869431	37501849	50.35	5029	1323	87199.7	1090	7649
META24IMWYN1_2813	5773	5772	886	408	133	62	32705733	32705496	23531675	20196414	16106696	13674015	5772	967074	32705496	48.29	23577	1615	160010	144	3159
META24IMWYN1_2814	5363	5362	1476	816	399	203	56982661	56982444	48939088	44349548	37984477	31421856	5362	1298285	56982444	57.88	66472	3331	186278	153	2048
META24IMWYN1_2815	20144	20143	3631	1552	509	209	97262123	97261807	63194735	48910278	33207123	22788098	20143	699948	97261807	54.44	10148	1654	49283.1	1525	12513
META24IMWYN1_2816	4548	4547	633	360	265	187	42960177	42959181	35067466	33261770	31729877	28871706	4548	583327	42960177	54.13	122431	2378	156902	94	1712
META24IMWYN1_2817	25498	25497	3050	1578	612	279	109075494	109075092	69724604	59467951	44721776	33162678	25497	693723	109075092	53.35	13737	1341	63045.2	1156	16000
META24IMWYN1_2818	11204	11203	1514	609	291	183	59537907	59537383	40364904	34215735	29391300	25589074	11204	940188	59537907	52.4	22823	1597	106269	307	6441
META24IMWYN1_2819	15647	15646	2424	1090	453	242	86104664	86104451	60090847	50965329	41563888	34204780	15646	1059246	86104451	55.51	20352	1656	116541	519	8850
META24IMWYN1_2820	21542	21541	3916	1966	844	416	132170569	132170340	97637178	84148366	67051166	52105279	21541	1565621	132170340	54.92	26053	1782	103286	807	11450
META24IMWYN1_2821	6406	6405	1107	695	331	155	45857880	45857678	36279007	33417339	27654135	21399745	6405	643184	45857678	52.1	42660	1814	115994	189	2879
META24IMWYN1_2822	8681	8680	1606	852	357	186	65037760	65037539	51148310	45906699	38359476	32536874	8680	2193043	65037539	56.93	50722	2054	208185	186	4026
META24IMWYN1_2823	26213	26212	3976	1819	688	336	135685968	135685741	92656407	77874955	60974057	48492956	26212	1423011	135685741	50.79	16736	1576	112440	1030	15266
META24IMWYN1_2824	21799	21798	2105	829	303	149	83823713	83823265	46729470	38069108	29999036	24577423	21798	1049446	83823265	54.59	7116	1348	107772	1290	14529
META24IMWYN1_2825	22994	22993	3251	1236	389	217	105519794	105519556	66481022	52580868	40142856	34093678	22993	1159978	105519556	54.23	9864	1508	106579	1254	14325
S389_04A_CHG016282-IM16X26-C2-ATTGGCTC_L005	68410	68410	8685	3422	864	273	231260708	231260708	119816468	83825487	45871185	25804189	68410	694536	231260708	50.3	5390	1300	23833.9	7879	48018
S389_04A_CHG016282-IM16X26-C3-CAAGGAGC_L005	50153	50152	1922	534	69	11	99983089	99982421	19349844	10117599	3270994	1395076	50153	278351	99983089	59.42	1987	1115	6348	12763	40669
S389_04A_CHG016282-IM16X26-H12-CACCTTAC_L005	57785	57784	1363	414	74	7	96946645	96946336	14220927	7812639	2790657	494988	57784	86571	96946336	55.11	1522	1061	3951.1	17008	48365
S389_04A_CHG016282-IM16X26-H23-CCGACAAC_L005	44487	44486	1771	699	201	42	88696739	88695796	23414145	16183528	8632580	3358791	44487	203158	88696739	48.51	1899	1075	8911.8	9341	35923
S389_04A_CHG016282-IM16X26-H28-CCTAATCC_L005	8683	8682	269	112	39	14	16794023	16793616	4342637	3255835	2220688	1375617	8682	155888	16793616	42.85	1749	1067	13513.6	1865	7054
S389_04A_CHG016282-IM16X26-H33-CCTCTATC_L005	82727	82726	2120	422	50	13	133715545	133715234	18551922	7177861	2094938	918758	82726	97788	133715234	44.37	1442	1057	3370.9	25476	69710
S389_04A_CHG016282-IM16X26-H34-CGACACAC_L005	53599	53598	5246	1766	447	124	154975098	154974759	64471202	40832259	21478843	10786464	53598	430037	154974759	43.19	3695	1246	15156.1	8291	39662
S389_04A_CHG016282-IM16X26-H35-CGGATTGC_L005	22502	22501	1357	491	170	60	53840296	53839890	19973148	14120030	9453115	5516454	22501	333968	53839890	45.45	2735	1108	18589.5	3298	17372
S389_04A_CHG016282-IM16X26-H36-CTAAGGTC_L005	84839	84839	3045	1060	241	49	165277373	165277373	35864879	22555313	10317080	3949919	84839	236123	165277373	49.49	1844	1101	6922.1	20931	69073
S389_04A_CHG016282-IM16X26-H38-ACAGATTC_L005	21853	21852	557	152	27	6	39158555	39158082	5655986	2973343	1094377	374267	21852	78267	39158082	49.51	1713	1081	4091.3	6195	18077
S389_04A_CHG016283-IM16X27-H10-CTGAGCCA_L006	91128	91127	12356	5137	1501	544	343089031	343088595	193326647	143843996	88692794	55967176	91127	673682	343088595	48.17	6689	1363	33553.2	8572	61566
S389_04A_CHG016283-IM16X27-H22-CTGGCATA_L006	211238	211238	1972	762	352	173	352561947	352561947	35333588	27350685	20951707	14718274	211238	238990	352561947	45.48	1575	1085	6900.5	67777	177362
S389_04A_CHG016283-IM16X27-H25-GAATCTGA_L006	17342	17341	573	137	29	6	32490608	32489906	5526299	2652452	1096653	337634	17342	63912	32490608	48.24	1839	1079	4334	4549	14209
S389_04A_CHG016283-IM16X27-H6-CGCATACA_L006	100891	100890	1089	385	86	14	147400303	147399798	12924943	8134674	3766643	1277152	100891	303427	147400303	43.77	1334	1048	3841.7	36006	86479
S389_04A_CHG016283-IM16X27-H9-CTCAATGA_L006	13773	13772	337	81	24	7	23932525	23931910	3561544	1883873	1042281	452180	13773	83078	23932525	46.59	1615	1060	4741.8	3828	11445
SRR10083277	62123	62122	4589	1226	162	47	151176763	151176075	46322317	23610641	8539488	4861246	62123	270647	151176763	39.02	2741	1185	9080.5	12746	48196
SRR10083279	87920	87920	6717	2385	612	163	232564966	232564966	87429024	58016219	31997015	16656617	87920	600056	232564966	40.85	3133	1191	17483.9	14170	66553
SRR10083280	80177	80176	6295	1679	288	65	200111318	200110970	63554363	32616620	12696965	5212617	80176	173907	200110970	36.07	2883	1194	7920.9	16158	61812
SRR10083281	59970	59969	5018	1718	468	193	176482633	176482147	75224891	52671523	34128121	24561795	59969	500489	176482147	42.5	3713	1239	33063.4	8061	44063
SRR10083282	92864	92863	6627	2041	451	134	229177410	229176520	75855774	44789569	21056653	10242104	92864	160080	229177410	40.69	2801	1169	9669	17283	71607
SRR10083283	60944	60943	3989	1025	227	87	152595016	152594686	48444695	28570746	17292288	12296866	60943	720191	152594686	32.65	2794	1194	23570.7	11682	46941
SRR10083284	22769	22769	2351	1088	494	228	86828289	86828289	50406161	41888537	32692848	23318802	22769	414271	86828289	46.64	8600	1274	44017.2	1253	14995
SRR10083285	27792	27791	2753	1165	452	219	97805400	97805062	52657016	41840474	31168379	22942165	27791	772125	97805062	46.23	6224	1280	46643.3	2079	19087
SRR10083286	3902	3901	300	155	44	18	14097066	14096397	8280411	7278213	5598264	4695647	3902	894155	14097066	43.44	11735	1211	177693	134	2613
SRR10083300	87950	87949	5228	1266	151	20	194942712	194942171	47959302	21236181	5714198	1450143	87950	145234	194942712	38.44	2389	1147	5127.8	20306	69721
SRR10083302	71399	71398	8972	3667	1087	392	254937605	254937233	136555261	100134303	61216537	37310698	71398	683778	254937233	44.99	5868	1336	27771.9	7294	49221
SRR10083303	79505	79504	5844	2022	475	149	199730901	199730533	72652588	46752365	24277099	13215652	79504	439683	199730533	46.68	2964	1155	13948.3	13063	60873
SRR10083304	131340	131339	9362	1449	149	78	312204159	312203506	80679074	28018451	11120152	8606242	131340	400232	312204159	35.43	2682	1204	8242.3	30681	102819
SRR10083305	153001	153000	9738	1685	172	64	344159824	344159417	83241923	29745677	9696367	6134004	153000	400232	344159417	39.76	2472	1166	6276.8	36108	121049
SRR10083307	130044	130043	4350	962	142	29	243752534	243752204	39903754	17522070	5841686	2002207	130043	136581	243752204	50.7	1832	1092	4167.8	34959	106680
SRR10083308	143755	143754	8235	1310	176	51	314069877	314069350	68869367	23104523	7893046	3720380	143755	146610	314069877	36.74	2370	1155	4826.5	35120	114467
SRR10083309	131918	131918	6504	1781	305	47	279272390	279272390	65324591	33601453	12219882	3865299	131918	349632	279272390	49.57	2176	1129	6208.4	30925	105585
SRR10083310	191490	191490	15179	3235	464	133	470407338	470407338	140925612	60520342	22639545	11521897	191490	400232	470407338	41.12	2814	1201	7553.1	40960	148480
SRR10083311	210674	210673	4735	882	155	26	378803412	378803024	41365952	16467666	6280799	1849635	210673	119248	378803024	42.18	1768	1097	3370.2	62758	174467
SRR10083323	21777	21776	1682	492	153	83	63650673	63650368	27124550	19189592	14367613	11939773	21776	609218	63650368	41.55	3711	1214	47916.5	2786	15966
SRR10083324	17823	17822	1477	627	201	81	54322602	54322259	25931643	20168926	13788492	9616706	17822	480659	54322259	46.62	4452	1199	41192.7	1739	12840
SRR21898906	13112	13111	1149	328	54	8	33449208	33448871	11655770	6065512	2016134	463467	13111	64325	33448871	34.38	3094	1182	7029.6	2468	10024
SRR21898907	115885	115884	13329	5042	1218	314	366476173	366475241	174341415	117535536	60127069	29365980	115885	867741	366476173	46.9	4544	1275	19368.6	15197	83244
SRR21898908	11972	11971	1200	359	71	24	33863279	33862907	13667798	7957607	3779387	2181771	11971	306489	33862907	33.49	3591	1231	14530.5	1977	8916
SRR21898909	118381	118380	5001	1204	216	77	243335536	243334918	52203603	27103417	13252464	8560481	118381	355723	243335536	60.05	2083	1115	9267.6	28447	95301
SRR21898910	11252	11251	1255	437	52	7	32486860	32486525	13162411	7534646	2016483	500881	11251	134307	32486525	35.28	3678	1274	8154.4	1980	8366
SRR21898911	15933	15932	943	293	77	38	38342828	38342215	13315883	8984044	5841178	4523423	15933	357092	38342828	40	2639	1136	25845.6	2624	12323
SRR21898912	78698	78697	3080	800	145	37	156638304	156637688	31228669	16025894	6478105	2939725	78698	322796	156638304	34.27	1987	1108	5986.9	19636	63788
SRR21898913	51637	51637	19258	10371	2508	299	349753154	349753154	278140774	214589938	92897445	19745428	51637	642307	349753154	30.24	13765	2551	19706.3	6990	29452
SRR21898914	199896	199896	17009	4909	773	161	512869540	512869540	174671713	92643595	33337845	13107195	199896	313234	512869540	50.95	3019	1203	8377.6	38493	153021
SRR21898915	91754	91753	6747	2417	675	220	241549677	241549371	91391709	62107933	35815390	20122636	91753	418927	241549371	51.74	3091	1182	16646.3	14407	69454
SRR21898916	55142	55141	5290	1689	316	84	153894824	153893947	61628078	37108600	17151307	9500665	55142	601662	153894824	43.99	3500	1228	17938.6	8994	41209
SRR21898917	68209	68208	7675	2508	528	149	206757526	206757158	91108270	55946320	27200733	14430450	68208	345341	206757158	39.61	4080	1274	15546.7	10404	49796
SRR21898918	95668	95667	8272	2650	531	141	251614623	251614239	93249072	55016751	24435854	11360973	95667	225993	251614239	41.04	3166	1193	10489.1	16589	72556
SRR21898919	22389	22388	1148	187	28	11	47948748	47948420	10525402	4168395	2008321	1383145	22388	355110	47948420	45.64	2253	1141	8890.5	5423	17892
SRR21898920	41094	41093	3355	1160	218	64	104562700	104562339	39008179	24086913	10266815	4973464	41093	278149	104562339	35.29	3057	1161	10735.5	6831	31353
SRR21898921	90510	90509	8544	2740	596	155	252995018	252994630	101000709	61707300	30585239	15919932	90509	875859	252994630	41.69	3495	1227	19261.9	14710	67595
SRR21898922	75139	75138	4113	994	162	47	165544930	165544490	41385985	20505073	8741453	4890886	75138	757483	165544490	39.24	2337	1144	10549.1	16969	59630
SRR21898923	33510	33509	2696	846	141	36	84932115	84931550	30046062	17491061	7226912	3814491	33510	301518	84932115	35.56	2994	1175	11908.2	5970	25642
SRR21898924	98524	98523	4709	1384	305	96	216118750	216118085	54376994	32235016	16480265	9529883	98524	699547	216118750	44.88	2277	1137	12733.6	21831	78206
SRR21898925	137794	137793	13919	5194	1353	436	419886484	419886152	190048473	130635863	73442070	42093449	137793	528097	419886152	45.25	4106	1259	20700.7	18328	100224
SRR21898926	93588	93587	10370	3774	951	327	299011265	299010749	142499314	97477211	56146919	34813206	93588	738897	299011265	48.26	4539	1284	26435.9	11843	67042
