# Supplementary material for: A Genomic Catalog of Migratory Microbiomes from Wild Birds across China's Habitats
Source: Adv Sci (Weinh). 2026 Feb 26;13(26):e74581. doi: 10.1002/advs.74581 (PMC13159146; doi:10.1002/advs.74581)
Supplement: Supplementary file 2 — Supporting File 2: advs74581‐sup‐0002‐TableS1‐S19.xlsx. [file ADVS-13-e74581-s001.zip › Supplementary Tables 2-5.xlsx]

## Sheet: Table S2
Supplementary Table 2. Basic statistics of MAGs recovered from wild birds according to CheckM2 and CheckM.
CheckM2												CheckM
Name	Completeness	Contamination	Completeness_Model_Used	Translation_Table_Used	Coding_Density	Contig_N50	Average_Gene_Length	Genome_Size	GC_Content	Total_Coding_Sequences	Additional_Notes	genome	completeness	contamination	strain_heterogeneity	length	N50
META23IMWYN41_D0245_bin.12.orig	19.82	8.52	Neural Network (Specific Model)	11	0.595	31431	89.1829	9160308	0.49	20527	None	META23IMWYN41_D0245_bin.12.orig	50.26	3.63	0	9160308	31431
GF-cj117_bin.8.orig	22.73	6.23	Neural Network (Specific Model)	11	0.891	12171	301.402	648814	0.29	640	None	GF-cj117_bin.8.orig	51.72	2.59	0	648814	12171
GF-cj118_bin.5.orig	23.93	0	Neural Network (Specific Model)	11	0.899	7887	273.016	565974	0.28	622	None	GF-cj118_bin.5.orig	51.21	0	0	565974	7887
META23IMWYN41_ZF4_bin.2.strict	25.38	2.13	Neural Network (Specific Model)	11	0.893	8851	266.138	544059	0.44	610	None	META23IMWYN41_ZF4_bin.2.strict	53.45	5.17	6.25	544059	8851
GF-cj125_bin.5.orig	30.93	2.21	Neural Network (Specific Model)	11	0.895	8949	291.918	855099	0.35	875	None	GF-cj125_bin.5.orig	54.39	1.75	100	855099	8949
SRR21898921_SRR21898921_bin.18.orig	32.04	0.66	Neural Network (Specific Model)	11	0.897	1654	238.408	706127	0.39	887	None	SRR21898921_SRR21898921_bin.18.orig	50.41	0	0	706127	1654
GF-cj73_bin.47.orig	32.46	0.01	Neural Network (Specific Model)	11	0.863	2152	198.68	921614	0.46	1337	None	GF-cj73_bin.47.orig	52.79	0	0	921614	2152
GF-cj34_bin.6.orig	32.58	0.88	Neural Network (Specific Model)	11	0.891	4397	269.353	1496846	0.61	1653	None	GF-cj34_bin.6.orig	50.88	0	0	1496846	4397
GF-cj110_bin.17.orig	33.65	10.34	Neural Network (Specific Model)	11	0.881	9244	282.73	1001438	0.28	1041	None	GF-cj110_bin.17.orig	50.42	8.62	16.67	1001438	9244
LIB11_bin.30.orig	35.08	1.04	Neural Network (Specific Model)	11	0.88	6187	261.991	667263	0.42	748	None	LIB11_bin.30.orig	58.79	3.45	100	667263	6187
S389_04A_CHG016282-IM16X26-C2-ATTGGCTC_L005_bin.39.orig	35.25	4.64	Neural Network (Specific Model)	11	0.897	1433	199.1	2542064	0.68	3826	None	S389_04A_CHG016282-IM16X26-C2-ATTGGCTC_L005_bin.39.orig	50.44	9.03	15	2542064	1433
LIB9_bin.6.orig	35.26	0.19	Neural Network (Specific Model)	11	0.928	37165	312.518	695685	0.26	689	None	LIB9_bin.6.orig	55.17	0	0	695685	37165
META24IMWYN1_2800_bin.3.strict	35.59	0.34	Neural Network (Specific Model)	11	0.877	5252	263.98	1330885	0.53	1477	None	META24IMWYN1_2800_bin.3.strict	58.18	5.04	33.33	1330885	5252
S389_04A_CHG016283-IM16X27-H10-CTGAGCCA_L006_bin.55.orig	35.98	0.07	Neural Network (Specific Model)	11	0.917	40789	310.393	790335	0.3	779	None	S389_04A_CHG016283-IM16X27-H10-CTGAGCCA_L006_bin.55.orig	58.48	0	0	790335	40789
GF-cj63_bin.53.orig	36.15	1.16	Neural Network (Specific Model)	11	0.884	3129	241.592	901752	0.32	1101	None	GF-cj63_bin.53.orig	52.79	0	0	901752	3129
LIB8_bin.10.orig	36.47	1.77	Neural Network (Specific Model)	11	0.905	7236	272.141	733771	0.35	815	None	LIB8_bin.10.orig	56.03	0	0	733771	7236
LIB12_bin.18.orig	36.66	9.66	Neural Network (Specific Model)	11	0.909	8628	296.411	610722	0.4	625	None	LIB12_bin.18.orig	52.65	9.65	40.62	610722	8628
LIB7_bin.4.orig	36.77	2.22	Neural Network (Specific Model)	11	0.87	2443	220.464	745649	0.32	983	None	LIB7_bin.4.orig	55.64	2.66	71.43	745649	2443
LIB3_bin.93.strict	36.81	1.12	Neural Network (Specific Model)	11	0.936	2346	229.568	905943	0.49	1237	None	LIB3_bin.93.strict	50.59	0	0	905943	2346
SRR21898908_SRR21898908_bin.6.strict	37.08	1.32	Neural Network (Specific Model)	11	0.881	4091	256.401	754459	0.28	866	None	SRR21898908_SRR21898908_bin.6.strict	54.66	0	0	754459	4091
LIB8_bin.26.orig	37.45	1.56	Neural Network (Specific Model)	11	0.902	4537	253.69	619478	0.32	735	None	LIB8_bin.26.orig	57.35	2.44	71.43	619478	4537
LIB28_bin.16.orig	38.2	5.36	Neural Network (Specific Model)	11	0.9	1879	228.008	1010450	0.6	1332	None	LIB28_bin.16.orig	52.45	4.77	16	1010450	1879
META23IMWYN54_HJH-30_bin.7.orig	38.33	6.48	Neural Network (Specific Model)	11	0.924	2703	252.129	1416924	0.7	1734	None	META23IMWYN54_HJH-30_bin.7.orig	50.51	7.78	7.89	1416924	2703
LIB13_bin.42.orig	38.79	0.73	Neural Network (Specific Model)	11	0.926	1733	201.006	731169	0.52	1126	None	LIB13_bin.42.orig	53.1	1.88	0	731169	1733
LIB36_bin.14.orig	39.03	1.75	Gradient Boost (General Model)	11	0.919	1636	225.771	1093416	0.48	1487	None	LIB36_bin.14.orig	50.8	0	0	1093416	1636
GF-cj101_bin.52.orig	39.86	1.82	Neural Network (Specific Model)	11	0.909	1940	230.068	1206327	0.45	1593	None	GF-cj101_bin.52.orig	50.64	1.75	100	1206327	1940
LIB12_bin.26.orig	39.94	1.22	Neural Network (Specific Model)	11	0.92	44599	290.941	510171	0.33	539	None	LIB12_bin.26.orig	61.4	0	0	510171	44599
LIB15_bin.18.strict	40.02	1.65	Neural Network (Specific Model)	11	0.884	94100	296.935	841741	0.55	837	None	LIB15_bin.18.strict	57.76	0	0	841741	94100
SRR10083283_bin.2.orig	40.04	11.63	Gradient Boost (General Model)	11	0.895	1561	213.113	2038671	0.34	2861	None	SRR10083283_bin.2.orig	50.17	7.89	33.33	2038671	1561
GF-cj77_bin.54.orig	40.09	0.47	Neural Network (Specific Model)	11	0.918	1828	236.402	996477	0.57	1292	None	GF-cj77_bin.54.orig	52.76	1.71	0	996477	1828
GF-cj65_bin.20.strict	40.35	5.54	Neural Network (Specific Model)	11	0.899	1631	198.445	1109901	0.58	1681	None	GF-cj65_bin.20.strict	50.88	3.29	11.76	1109901	1631
SRR10083310_bin.37.orig	40.54	7.22	Gradient Boost (General Model)	11	0.935	1439	217.255	1015031	0.52	1462	None	SRR10083310_bin.37.orig	53.07	8.58	0	1015031	1439
GF-cj110_bin.9.orig	40.57	0.09	Gradient Boost (General Model)	11	0.896	3349	259.05	1518869	0.38	1754	None	GF-cj110_bin.9.orig	50.05	0.96	0	1518869	3349
GF-cj119_bin.6.orig	40.65	0.84	Neural Network (Specific Model)	11	0.953	1863	219.147	702201	0.32	1022	None	GF-cj119_bin.6.orig	50.31	0.53	0	702201	1863
LIB15_bin.75.orig	40.7	1.45	Gradient Boost (General Model)	11	0.886	1721	209.1	1212278	0.51	1718	None	LIB15_bin.75.orig	51.4	3.74	25	1212278	1721
SRR21898926_bin.44.orig	40.73	0.92	Neural Network (Specific Model)	11	0.908	1863	236.687	903195	0.57	1158	None	SRR21898926_bin.44.orig	53.11	0.84	66.67	903195	1863
LIB15_bin.65.orig	40.82	1.4	Neural Network (Specific Model)	11	0.903	1813	227.444	1015692	0.6	1346	None	LIB15_bin.65.orig	52.54	2.28	25	1015692	1813
S389_04A_CHG016282-IM16X26-C2-ATTGGCTC_L005_bin.43.orig	40.83	0.14	Neural Network (Specific Model)	11	0.906	4374	295.523	1317579	0.46	1348	None	S389_04A_CHG016282-IM16X26-C2-ATTGGCTC_L005_bin.43.orig	50.26	0.91	0	1317579	4374
GF-cj77_bin.53.orig	40.86	2.21	Gradient Boost (General Model)	11	0.891	1979	224.686	1152306	0.64	1528	None	GF-cj77_bin.53.orig	54.52	0	0	1152306	1979
LIB12_bin.2.orig	40.96	0.38	Neural Network (Specific Model)	11	0.896	18010	308.015	827110	0.49	803	None	LIB12_bin.2.orig	52.59	0	0	827110	18010
LIB27_bin.32.orig	41.07	0.83	Gradient Boost (General Model)	11	0.9	1712	224.687	1178573	0.6	1576	None	LIB27_bin.32.orig	50.13	0.88	50	1178573	1712
GF-cj111_bin.46.orig	41.21	6.02	Neural Network (Specific Model)	11	0.916	1663	231.449	1486477	0.4	1966	None	GF-cj111_bin.46.orig	51.87	6.67	7.14	1486477	1663
LIB10_bin.11.orig	41.22	1.23	Neural Network (Specific Model)	11	0.891	11220	287.019	701487	0.49	727	None	LIB10_bin.11.orig	59.48	0	0	701487	11220
L14_bin.6.orig	41.31	1.78	Neural Network (Specific Model)	11	0.937	1461	209.517	712433	0.4	1067	None	L14_bin.6.orig	51.42	4.25	25	712433	1461
LIB35_bin.34.strict	41.31	0.79	Neural Network (Specific Model)	11	0.937	29338	362.471	1050194	0.5	906	None	LIB35_bin.34.strict	51.72	0	0	1050194	29338
META23IMWYN41_ZF7_bin.3.orig	41.54	6.77	Neural Network (Specific Model)	11	0.902	5993	261.43	1850070	0.68	2132	None	META23IMWYN41_ZF7_bin.3.orig	52.28	5.46	50	1850070	5993
LIB4_bin.22.orig	41.58	1.66	Gradient Boost (General Model)	11	0.91	2578	265.695	1222499	0.64	1398	None	LIB4_bin.22.orig	50.25	1.68	0	1222499	2578
LIB2_bin.44.orig	41.75	5.21	Gradient Boost (General Model)	11	0.887	4158	253.065	1435736	0.66	1680	None	LIB2_bin.44.orig	50.31	4.96	75	1435736	4158
LIB39_bin.16.permissive	41.86	1.33	Neural Network (Specific Model)	11	0.913	1844	201.931	768940	0.52	1162	None	LIB39_bin.16.permissive	53.47	1.33	0	768940	1844
GF-cj63_bin.62.strict	41.88	0.14	Neural Network (Specific Model)	11	0.895	2020	240.821	1564010	0.53	1941	None	GF-cj63_bin.62.strict	53.16	1.51	0	1564010	2020
LIB1_bin.127.orig	42.08	3.29	Neural Network (Specific Model)	11	0.926	3657	275.836	1047311	0.61	1175	None	LIB1_bin.127.orig	50.81	7.83	11.76	1047311	3657
LIB11_bin.10.orig	42.18	3.96	Neural Network (Specific Model)	11	0.893	5335	259.776	707385	0.39	812	None	LIB11_bin.10.orig	57.06	6.33	17.65	707385	5335
LIB3_bin.6.orig	42.24	1.79	Neural Network (Specific Model)	11	0.896	3073	276.372	1225631	0.64	1327	None	LIB3_bin.6.orig	54.83	3.3	55.56	1225631	3073
S389_04A_CHG016283-IM16X27-H10-CTGAGCCA_L006_bin.22.orig	42.31	1.11	Neural Network (Specific Model)	11	0.915	24985	318.353	978054	0.59	939	None	S389_04A_CHG016283-IM16X27-H10-CTGAGCCA_L006_bin.22.orig	51.25	0	0	978054	24985
LIB5_bin.24.permissive	42.45	0.15	Neural Network (Specific Model)	11	0.897	2162	205.736	875836	0.5	1278	None	LIB5_bin.24.permissive	61.44	0.65	0	875836	2162
LIB28_bin.20.orig	42.51	0.97	Gradient Boost (General Model)	11	0.888	2344	246.923	768789	0.58	923	None	LIB28_bin.20.orig	55.24	3.21	33.33	768789	2344
LIB1_bin.105.orig	42.66	2.7	Neural Network (Specific Model)	11	0.894	2379	238.696	1190812	0.64	1489	None	LIB1_bin.105.orig	59.26	4.88	7.14	1190812	2379
SRR21898923_SRR21898923_bin.6.orig	42.66	0	Neural Network (Specific Model)	11	0.875	11077	283.997	946510	0.34	973	None	SRR21898923_SRR21898923_bin.6.orig	54.64	1.32	100	946510	11077
SRR21898912_SRR21898912_bin.3.orig	42.73	6.21	Gradient Boost (General Model)	11	0.852	1934	211.941	2227171	0.42	2993	None	SRR21898912_SRR21898912_bin.3.orig	53.89	7.12	30	2227171	1934
SRR21898924_SRR21898924_bin.22.strict	43.17	1.66	Neural Network (Specific Model)	11	0.946	2018	222.15	737170	0.32	1050	None	SRR21898924_SRR21898924_bin.22.strict	52.59	0.71	0	737170	2018
GF-cj28_bin.20.orig	43.38	5.95	Neural Network (Specific Model)	11	0.896	541497	367.642	936716	0.64	762	None	GF-cj28_bin.20.orig	55.12	7.27	30.56	936716	541497
SRR10083311_bin.1.strict	43.4	0.67	Neural Network (Specific Model)	11	0.957	7366	262.489	660050	0.48	804	None	SRR10083311_bin.1.strict	55.17	3.74	75	660050	7366
GF-cj39_bin.27.strict	43.53	1.9	Neural Network (Specific Model)	11	0.885	31023	328.467	1577461	0.44	1418	None	GF-cj39_bin.27.strict	51.72	6.11	10	1577461	31023
META23IMWYN41_D0221_bin.1.orig	43.54	1.59	Gradient Boost (General Model)	11	0.855	1988	206.024	2765429	0.59	3834	None	META23IMWYN41_D0221_bin.1.orig	56.79	0	0	2765429	1988
LIB1_bin.60.orig	43.64	0.53	Gradient Boost (General Model)	11	0.911	4655	298.719	793013	0.55	808	None	LIB1_bin.60.orig	54.66	0	0	793013	4655
META23IMWYN41_F22_bin.23.orig	43.75	4.54	Neural Network (Specific Model)	11	0.882	16392	323.066	1402914	0.59	1279	None	META23IMWYN41_F22_bin.23.orig	53.27	4.51	57.14	1402914	16392
S389_04A_CHG016282-IM16X26-C2-ATTGGCTC_L005_bin.8.orig	43.76	5.23	Neural Network (Specific Model)	11	0.926	5818	297.623	869056	0.31	903	None	S389_04A_CHG016282-IM16X26-C2-ATTGGCTC_L005_bin.8.orig	56.33	4.49	71.43	869056	5818
SRR21898917_SRR21898917_bin.23.orig	43.76	0.49	Neural Network (Specific Model)	11	0.885	5181	252.217	1396021	0.45	1636	None	SRR21898917_SRR21898917_bin.23.orig	58.02	0.99	50	1396021	5181
LIB38_bin.11.strict	43.82	3.65	Gradient Boost (General Model)	11	0.935	1752	229.314	1270087	0.54	1731	None	LIB38_bin.11.strict	51.58	2.9	9.09	1270087	1752
META23IMWYN54_HJH-21_bin.12.orig	43.86	3.46	Gradient Boost (General Model)	11	0.883	1402	204.314	2285963	0.65	3303	None	META23IMWYN54_HJH-21_bin.12.orig	52.19	3.12	16.67	2285963	1402
LIB2_bin.17.orig	43.88	0.14	Gradient Boost (General Model)	11	0.868	2612	243.613	789759	0.6	939	None	LIB2_bin.17.orig	52.64	2.33	66.67	789759	2612
LIB13_bin.24.orig	43.93	2.15	Gradient Boost (General Model)	11	0.891	7574	235.032	1220666	0.34	1547	None	LIB13_bin.24.orig	51.15	0	0	1220666	7574
SRR21898914_SRR21898914_bin.7.orig	43.95	6.33	Neural Network (Specific Model)	11	0.875	16058	282.35	1692732	0.27	1751	None	SRR21898914_SRR21898914_bin.7.orig	53.45	1.72	100	1692732	16058
LIB1_bin.136.orig	44.05	4.25	Gradient Boost (General Model)	11	0.91	2577	236.51	870857	0.41	1120	None	LIB1_bin.136.orig	50.16	2.59	50	870857	2577
LIB19_bin.26.orig	44.12	6.28	Gradient Boost (General Model)	11	0.86	2062	251.953	1559493	0.52	1777	None	LIB19_bin.26.orig	56.35	4.31	100	1559493	2062
SRR21898917_SRR21898917_bin.22.strict	44.12	1.12	Neural Network (Specific Model)	11	0.861	10108	274.715	1924218	0.43	2013	None	SRR21898917_SRR21898917_bin.22.strict	59.69	0.71	0	1924218	10108
GF-cj111_bin.48.permissive	44.19	0.33	Gradient Boost (General Model)	11	0.876	2612	220.648	1295228	0.51	1718	None	GF-cj111_bin.48.permissive	51.73	0	0	1295228	2612
GF-cj69_bin.7.strict	44.24	0.05	Neural Network (Specific Model)	11	0.886	3832	297.407	1151710	0.65	1146	None	GF-cj69_bin.7.strict	50.88	0	0	1151710	3832
GF-cj69_bin.34.permissive	44.26	2.03	Neural Network (Specific Model)	11	0.909	3278	242.734	1075298	0.35	1344	None	GF-cj69_bin.34.permissive	52.23	0	0	1075298	3278
LIB1_bin.10.orig	44.27	3.55	Neural Network (Specific Model)	11	0.875	2829	244.808	1284208	0.64	1533	None	LIB1_bin.10.orig	51.49	7.46	12.5	1284208	2829
META23IMWYN41_ZEN1_bin.12.orig	44.29	0.65	Gradient Boost (General Model)	11	0.885	2998	248.637	2023002	0.58	2407	None	META23IMWYN41_ZEN1_bin.12.orig	53.39	1.05	0	2023002	2998
META23IMWYN41_ZF5_bin.32.orig	44.36	0.8	Neural Network (Specific Model)	11	0.891	9653	287.818	1091071	0.47	1127	None	META23IMWYN41_ZF5_bin.32.orig	51.29	0	0	1091071	9653
GF-cj106_bin.11.orig	44.43	1.2	Gradient Boost (General Model)	11	0.898	3870	285.579	1094031	0.47	1149	None	GF-cj106_bin.11.orig	53.09	1.82	0	1094031	3870
SRR10083279_bin.13.strict	44.46	1.44	Neural Network (Specific Model)	11	0.905	2367	243.57	1028735	0.45	1277	None	SRR10083279_bin.13.strict	52.12	0	0	1028735	2367
GF-cj99_bin.9.strict	44.62	0.74	Gradient Boost (General Model)	11	0.898	10765	295.683	1342490	0.63	1361	None	GF-cj99_bin.9.strict	51.79	0	0	1342490	10765
LIB27_bin.30.permissive	44.66	0.79	Gradient Boost (General Model)	11	0.934	2915	272.493	1096322	0.48	1255	None	LIB27_bin.30.permissive	55.49	1.02	50	1096322	2915
LIB1_bin.134.orig	44.73	4.06	Gradient Boost (General Model)	11	0.919	3540	248.348	587686	0.41	726	None	LIB1_bin.134.orig	51.58	5.26	50	587686	3540
SRR21898909_SRR21898909_bin.6.orig	44.75	3.11	Neural Network (Specific Model)	11	0.895	2581	237.004	1887718	0.36	2380	None	SRR21898909_SRR21898909_bin.6.orig	50.23	6.22	33.33	1887718	2581
LIB13_bin.22.orig	44.79	1.67	Neural Network (Specific Model)	11	0.896	4020	254.65	767768	0.33	902	None	LIB13_bin.22.orig	56.03	1.72	100	767768	4020
LIB33_bin.12.orig	44.81	3.77	Neural Network (Specific Model)	11	0.907	5226	280.493	1468305	0.27	1585	None	LIB33_bin.12.orig	52	5.29	11.11	1468305	5226
LIB35_bin.25.permissive	45.02	2.33	Neural Network (Specific Model)	11	0.885	4936	260.987	1129841	0.59	1281	None	LIB35_bin.25.permissive	56.11	1.79	0	1129841	4936
GF-cj56_bin.5.permissive	45.06	0.1	Neural Network (Specific Model)	11	0.939	1907	212.658	756645	0.39	1119	None	GF-cj56_bin.5.permissive	50.34	0.12	0	756645	1907
LIB6_bin.112.orig	45.08	4.58	Neural Network (Specific Model)	11	0.911	1959	244.468	914374	0.54	1138	None	LIB6_bin.112.orig	51.83	2.95	0	914374	1959
LIB6_bin.40.orig	45.09	0.21	Neural Network (Specific Model)	11	0.885	7400	270.363	762745	0.52	833	None	LIB6_bin.40.orig	56.06	1.27	100	762745	7400
META23IMWYN41_D0261_bin.14.orig	45.13	1.02	Neural Network (Specific Model)	11	0.917	2102	229.042	1092142	0.28	1461	None	META23IMWYN41_D0261_bin.14.orig	58.32	1.69	0	1092142	2102
SRR21898909_SRR21898909_bin.18.orig	45.26	5.62	Gradient Boost (General Model)	11	0.909	2190	239.304	2383382	0.7	3024	None	SRR21898909_SRR21898909_bin.18.orig	50.86	6.03	50	2383382	2190
SRR21898924_SRR21898924_bin.11.permissive	45.28	5.51	Neural Network (Specific Model)	11	0.813	3919	252.189	1308931	0.43	1409	None	SRR21898924_SRR21898924_bin.11.permissive	56.21	1.72	0	1308931	3919
META23IMWYN41_D0238_bin.3.orig	45.35	0.45	Neural Network (Specific Model)	11	0.88	8765	263.525	758700	0.32	846	None	META23IMWYN41_D0238_bin.3.orig	59.69	2.62	66.67	758700	8765
LIB31_bin.30.orig	45.36	5.25	Gradient Boost (General Model)	11	0.918	1705	242.565	1664125	0.51	2104	None	LIB31_bin.30.orig	53.56	3.56	26.67	1664125	1705
GF-cj98_bin.21.orig	45.41	0.09	Neural Network (Specific Model)	11	0.91	16764	358.483	1559057	0.52	1320	None	GF-cj98_bin.21.orig	53.51	0.4	66.67	1559057	16764
GF-cj68_bin.82.orig	45.44	6.3	Gradient Boost (General Model)	11	0.904	1793	244.651	1773165	0.43	2188	None	GF-cj68_bin.82.orig	52.95	7.89	0	1773165	1793
LIB24_bin.11.orig	45.44	0.23	Neural Network (Specific Model)	11	0.898	3913	274.561	863538	0.68	943	None	LIB24_bin.11.orig	61.56	2.82	25	863538	3913
GF-cj77_bin.7.permissive	45.49	5.15	Neural Network (Specific Model)	11	0.924	2372	232.285	1638940	0.71	2179	None	GF-cj77_bin.7.permissive	55.68	8.05	6.12	1638940	2372
LIB3_bin.96.orig	45.52	1.14	Neural Network (Specific Model)	11	0.907	3460	275.147	1004834	0.52	1106	None	LIB3_bin.96.orig	51.49	0	0	1004834	3460
GF-cj44_bin.7.permissive	45.53	0.59	Neural Network (Specific Model)	11	0.891	7332	277.526	1893854	0.52	2031	None	GF-cj44_bin.7.permissive	58.62	0	0	1893854	7332
GF-cj99_bin.30.permissive	45.58	0.08	Neural Network (Specific Model)	11	0.903	67564	311.151	1274890	0.62	1235	None	GF-cj99_bin.30.permissive	58.62	0	0	1274890	67564
LIB25_bin.4.orig	45.76	1.53	Neural Network (Specific Model)	11	0.808	2253	229.422	1521825	0.58	1791	None	LIB25_bin.4.orig	51.25	9.46	35.56	1521825	2253
GF-cj110_bin.11.orig	45.77	5.46	Gradient Boost (General Model)	11	0.874	1459	204.046	1550670	0.38	2219	None	GF-cj110_bin.11.orig	57.85	9.81	0	1550670	1459
SRR10083279_bin.14.strict	45.77	5.02	Neural Network (Specific Model)	11	0.889	1786	232.054	1411963	0.65	1808	None	SRR10083279_bin.14.strict	51.78	3.77	30	1411963	1786
LIB3_bin.51.strict	45.87	1.5	Neural Network (Specific Model)	11	0.897	3467	237.181	1196203	0.61	1511	None	LIB3_bin.51.strict	60.79	0.46	0	1196203	3467
GF-cj73_bin.43.strict	45.92	0.04	Neural Network (Specific Model)	11	0.873	37844	285.883	952919	0.35	972	None	GF-cj73_bin.43.strict	52.59	0	0	952919	37844
GF-cj88_bin.27.permissive	45.92	0.96	Neural Network (Specific Model)	11	0.873	2410	229.154	2794454	0.4	3562	None	GF-cj88_bin.27.permissive	56.54	0.69	0	2794454	2410
META23IMWYN54_HSJ-1_bin.60.orig	45.95	1.39	Gradient Boost (General Model)	11	0.93	2569	260.253	988656	0.38	1180	None	META23IMWYN54_HSJ-1_bin.60.orig	54.05	2.24	71.43	988656	2569
SRR21898920_SRR21898920_bin.7.orig	45.96	3.63	Neural Network (Specific Model)	11	0.863	2018	219.578	984092	0.34	1291	None	SRR21898920_SRR21898920_bin.7.orig	64.5	6.7	0	984092	2018
LIB8_bin.28.orig	46.04	0.03	Neural Network (Specific Model)	11	0.9	3316	247.91	847966	0.4	1028	None	LIB8_bin.28.orig	56.19	0	0	847966	3316
SRR21898907_SRR21898907_bin.67.permissive	46.04	1.29	Neural Network (Specific Model)	11	0.898	2364	234.236	885417	0.45	1134	None	SRR21898907_SRR21898907_bin.67.permissive	50.09	1.12	0	885417	2364
SRR10083303_bin.19.orig	46.08	6.44	Neural Network (Specific Model)	11	0.902	4654	280.357	1781725	0.42	1915	None	SRR10083303_bin.19.orig	54.05	7.37	16.67	1781725	4654
GF-cj111_bin.47.orig	46.09	3.14	Gradient Boost (General Model)	11	0.942	1720	220.624	938154	0.37	1339	None	GF-cj111_bin.47.orig	52.43	2.6	11.11	938154	1720
SRR21898907_SRR21898907_bin.17.permissive	46.16	3.35	Gradient Boost (General Model)	11	0.914	3212	248.825	794681	0.52	975	None	SRR21898907_SRR21898907_bin.17.permissive	55.64	1.72	0	794681	3212
META23IMWYN41_ZF12_bin.12.strict	46.19	0.31	Neural Network (Specific Model)	11	0.874	2127	202.528	2228717	0.59	3211	None	META23IMWYN41_ZF12_bin.12.strict	65.88	1.75	0	2228717	2127
SRR21898923_SRR21898923_bin.2.strict	46.19	0.94	Neural Network (Specific Model)	11	0.9	5886	263.133	915929	0.33	1046	None	SRR21898923_SRR21898923_bin.2.strict	57.31	1.16	33.33	915929	5886
LIB24_bin.35.orig	46.28	2.42	Neural Network (Specific Model)	11	0.887	3081	246.943	1114110	0.44	1337	None	LIB24_bin.35.orig	50.54	0.04	100	1114110	3081
META23IMWYN54_HSJ-5_bin.62.orig	46.28	2.66	Gradient Boost (General Model)	11	0.91	1894	235.121	1573381	0.62	2033	None	META23IMWYN54_HSJ-5_bin.62.orig	58.15	3.91	0	1573381	1894
SRR21898925_SRR21898925_bin.2.orig	46.33	0.06	Neural Network (Specific Model)	11	0.907	148544	364.522	1157785	0.48	961	None	SRR21898925_SRR21898925_bin.2.orig	51.3	0	0	1157785	148544
SRR10083303_bin.10.strict	46.36	7.18	Neural Network (Specific Model)	11	0.915	15715	318.024	1054258	0.38	1012	None	SRR10083303_bin.10.strict	58.15	2.79	70	1054258	15715
SRR21898916_SRR21898916_bin.16.orig	46.37	2.96	Neural Network (Specific Model)	11	0.833	2393	211.176	1378524	0.43	1816	None	SRR21898916_SRR21898916_bin.16.orig	52.74	4.31	66.67	1378524	2393
KM-C1_bin.7.orig	46.38	7.15	Gradient Boost (General Model)	11	0.926	2846	254.712	2374635	0.68	2882	None	KM-C1_bin.7.orig	50.46	7.56	6.67	2374635	2846
LIB36_bin.6.strict	46.39	2.15	Gradient Boost (General Model)	11	0.927	3062	259.249	691992	0.29	826	None	LIB36_bin.6.strict	57.42	0.56	0	691992	3062
LIB17_bin.31.strict	46.4	0.23	Neural Network (Specific Model)	11	0.844	5745	257.402	1264924	0.35	1384	None	LIB17_bin.31.strict	51.88	0	0	1264924	5745
GF-cj30_bin.6.orig	46.42	0.02	Neural Network (Specific Model)	11	0.902	186179	360.561	1355197	0.5	1131	None	GF-cj30_bin.6.orig	51.3	0	0	1355197	186179
META23IMWYN54_HJH-29_bin.4.orig	46.43	4.18	Gradient Boost (General Model)	11	0.91	1521	225.444	1696453	0.68	2286	None	META23IMWYN54_HJH-29_bin.4.orig	50.76	3.56	52.38	1696453	1521
SRR10083309_bin.2.orig	46.43	0.52	Neural Network (Specific Model)	11	0.957	2563	242.264	844590	0.57	1116	None	SRR10083309_bin.2.orig	50.06	1.34	80	844590	2563
LIB6_bin.64.strict	46.44	0.81	Gradient Boost (General Model)	11	0.916	2104	221.511	1082299	0.56	1497	None	LIB6_bin.64.strict	53.01	1.89	0	1082299	2104
SRR21898925_SRR21898925_bin.58.orig	46.46	2.32	Gradient Boost (General Model)	11	0.905	2003	225.646	1047619	0.49	1405	None	SRR21898925_SRR21898925_bin.58.orig	59.1	1.34	0	1047619	2003
LIB10_bin.2.orig	46.48	0.11	Neural Network (Specific Model)	11	0.893	13702	279.18	728034	0.4	778	None	LIB10_bin.2.orig	56.74	0.72	100	728034	13702
SRR10083307_bin.14.strict	46.48	1.11	Gradient Boost (General Model)	11	0.926	1838	236.253	1644836	0.51	2156	None	SRR10083307_bin.14.strict	56.43	1.07	0	1644836	1838
LIB34_bin.40.orig	46.58	0.35	Gradient Boost (General Model)	11	0.904	1910	214.36	2258856	0.72	3182	None	LIB34_bin.40.orig	50.78	2.59	100	2258856	1910
SRR10083307_bin.13.orig	46.64	1.59	Gradient Boost (General Model)	11	0.931	1690	224.88	692525	0.43	959	None	SRR10083307_bin.13.orig	51.94	0	0	692525	1690
LIB21_bin.16.orig	46.74	0.06	Gradient Boost (General Model)	11	0.904	3460	277.18	911452	0.52	993	None	LIB21_bin.16.orig	51.97	0	0	911452	3460
META23IMWYN41_ZG22_bin.16.orig	46.74	6.32	Neural Network (Specific Model)	11	0.879	8890	276.684	1826892	0.62	1938	None	META23IMWYN41_ZG22_bin.16.orig	50.23	6.22	46.34	1826892	8890
S389_04A_CHG016282-IM16X26-H34-CGACACAC_L005_bin.30.orig	46.83	1.27	Gradient Boost (General Model)	11	0.916	3752	299.324	1402544	0.4	1433	None	S389_04A_CHG016282-IM16X26-H34-CGACACAC_L005_bin.30.orig	61.57	3.71	44.44	1402544	3752
META24IMWYN1_2805_bin.12.permissive	46.89	1.45	Neural Network (Specific Model)	11	0.896	2334	232.368	2074114	0.51	2671	None	META24IMWYN1_2805_bin.12.permissive	50.19	2.54	54.17	2074114	2334
LIB28_bin.43.strict	46.95	4.67	Neural Network (Specific Model)	11	0.936	2545	224.724	846138	0.38	1180	None	LIB28_bin.43.strict	52.55	6.41	27.78	846138	2545
META23IMWYN41_ZF10_bin.14.orig	46.96	3.41	Neural Network (Specific Model)	11	0.897	3264	271.727	1198486	0.4	1320	None	META23IMWYN41_ZF10_bin.14.orig	53.15	3.37	11.11	1198486	3264
S389_04A_CHG016282-IM16X26-C2-ATTGGCTC_L005_bin.27.strict	46.98	0.16	Neural Network (Specific Model)	11	0.898	31818	366.243	1519886	0.48	1244	None	S389_04A_CHG016282-IM16X26-C2-ATTGGCTC_L005_bin.27.strict	51.72	0	0	1519886	31818
GF-cj106_bin.22.orig	46.99	4	Gradient Boost (General Model)	11	0.906	2899	259.669	1525574	0.61	1777	None	GF-cj106_bin.22.orig	56.9	1.72	0	1525574	2899
GF-cj63_bin.50.strict	47.16	0.46	Gradient Boost (General Model)	11	0.936	2587	238.672	736818	0.3	965	None	GF-cj63_bin.50.strict	50.77	1.31	0	736818	2587
SRR21898914_SRR21898914_bin.50.strict	47.16	7.26	Neural Network (Specific Model)	11	0.916	2865	239.207	1771340	0.72	2268	None	SRR21898914_SRR21898914_bin.50.strict	57.18	7.76	0	1771340	2865
LIB15_bin.57.strict	47.23	2.75	Neural Network (Specific Model)	11	0.882	6622	264.124	1824702	0.44	2036	None	LIB15_bin.57.strict	52.28	1.75	100	1824702	6622
LIB4_bin.21.orig	47.29	4.79	Gradient Boost (General Model)	11	0.887	4954	231.236	2219754	0.28	2849	None	LIB4_bin.21.orig	50.08	0	0	2219754	4954
LIB3_bin.14.orig	47.33	1.73	Gradient Boost (General Model)	11	0.912	3538	269.808	865776	0.59	977	None	LIB3_bin.14.orig	58.01	0.4	0	865776	3538
GF-cj117_bin.1.orig	47.42	5.2	Neural Network (Specific Model)	11	0.901	10212	300.787	1341086	0.34	1341	None	GF-cj117_bin.1.orig	50.88	5.26	50	1341086	10212
LIB30_bin.39.orig	47.47	3.87	Neural Network (Specific Model)	11	0.879	1853	248.406	1756401	0.65	2076	None	LIB30_bin.39.orig	50.88	3.51	0	1756401	1853
SRR10083285_bin.9.orig	47.47	0.1	Neural Network (Specific Model)	11	0.887	151247	330.034	2085862	0.56	1872	None	SRR10083285_bin.9.orig	54.28	0.28	33.33	2085862	151247
GF-cj98_bin.56.strict	47.48	2.64	Neural Network (Specific Model)	11	0.897	3778	294.105	1615767	0.44	1646	None	GF-cj98_bin.56.strict	53.46	1.05	12.5	1615767	3778
META23IMWYN41_D0270_bin.13.strict	47.48	2.83	Gradient Boost (General Model)	11	0.922	1657	208.744	1646040	0.7	2429	None	META23IMWYN41_D0270_bin.13.strict	52.27	3.89	0	1646040	1657
SRR21898907_SRR21898907_bin.27.orig	47.48	1.88	Neural Network (Specific Model)	11	0.907	5015	300.53	1522891	0.43	1534	None	SRR21898907_SRR21898907_bin.27.orig	61.55	3.45	50	1522891	5015
GF-cj111_bin.38.strict	47.49	6.95	Gradient Boost (General Model)	11	0.895	5128	267.453	604101	0.27	675	None	GF-cj111_bin.38.strict	51.46	8.77	14.29	604101	5128
LIB40_bin.11.orig	47.5	9.36	Gradient Boost (General Model)	11	0.86	1787	208.796	2397794	0.33	3302	None	LIB40_bin.11.orig	50.07	9.53	7.69	2397794	1787
SRR21898909_SRR21898909_bin.16.orig	47.5	4.62	Neural Network (Specific Model)	11	0.91	2372	240.472	1837021	0.69	2322	None	SRR21898909_SRR21898909_bin.16.orig	54.8	3.91	90	1837021	2372
GF-cj30_bin.19.orig	47.58	4.88	Neural Network (Specific Model)	11	0.916	2912	245.915	1464012	0.48	1822	None	GF-cj30_bin.19.orig	53.35	4.48	7.14	1464012	2912
LIB2_bin.116.orig	47.58	9.2	Gradient Boost (General Model)	11	0.929	2321	238.471	911724	0.48	1188	None	LIB2_bin.116.orig	56.33	7.35	0	911724	2321
SRR21898920_SRR21898920_bin.6.orig	47.58	0.69	Neural Network (Specific Model)	11	0.911	6283	281.039	1068046	0.33	1156	None	SRR21898920_SRR21898920_bin.6.orig	58.54	0.63	0	1068046	6283
LIB3_bin.9.orig	47.67	1.66	Neural Network (Specific Model)	11	0.899	3959	292.973	1428267	0.47	1464	None	LIB3_bin.9.orig	51.31	2.96	28.57	1428267	3959
GF-cj66_bin.15.orig	47.74	1.28	Neural Network (Specific Model)	11	0.919	5589	288.203	1296327	0.48	1381	None	GF-cj66_bin.15.orig	54.8	0	0	1296327	5589
LIB39_bin.13.orig	47.83	2.95	Neural Network (Specific Model)	11	0.923	2247	266.993	1735300	0.6	2004	None	LIB39_bin.13.orig	66.73	3.51	14.29	1735300	2247
LIB26_bin.29.strict	47.86	0.04	Neural Network (Specific Model)	11	0.89	156719	313.25	726225	0.35	689	None	LIB26_bin.29.strict	72.43	0	0	726225	156719
GF-cj25_bin.19.orig	47.93	0.65	Neural Network (Specific Model)	11	0.9	2559	237.175	944159	0.6	1197	None	GF-cj25_bin.19.orig	53.54	1.9	100	944159	2559
LIB3_bin.43.strict	47.95	5.5	Gradient Boost (General Model)	11	0.911	1900	216.503	1109253	0.48	1561	None	LIB3_bin.43.strict	53.47	4.3	0	1109253	1900
SRR21898914_SRR21898914_bin.42.orig	47.95	1.3	Neural Network (Specific Model)	11	0.91	2590	245.196	1658783	0.71	2056	None	SRR21898914_SRR21898914_bin.42.orig	50.17	1.26	72.73	1658783	2590
GF-cj65_bin.62.permissive	47.98	0.02	Gradient Boost (General Model)	11	0.871	3439	258.474	873571	0.39	984	None	GF-cj65_bin.62.permissive	54.18	0	0	873571	3439
GF-cj69_bin.38.orig	47.99	4.06	Neural Network (Specific Model)	11	0.884	2652	269.254	1185181	0.65	1299	None	GF-cj69_bin.38.orig	52.73	6.51	13.33	1185181	2652
SRR10083280_bin.13.permissive	48.02	2.41	Gradient Boost (General Model)	11	0.894	1707	230.257	1930090	0.7	2502	None	SRR10083280_bin.13.permissive	53.23	3.34	0	1930090	1707
GF-cj124_bin.5.orig	48.08	5.47	Gradient Boost (General Model)	11	0.849	2476	222.791	1766853	0.27	2247	None	GF-cj124_bin.5.orig	51.18	5.17	100	1766853	2476
META23IMWYN41_ZF14_bin.10.orig	48.1	1.32	Neural Network (Specific Model)	11	0.91	1915	224.592	2140369	0.66	2898	None	META23IMWYN41_ZF14_bin.10.orig	53.09	0.75	66.67	2140369	1915
GF-cj99_bin.53.strict	48.11	4.85	Gradient Boost (General Model)	11	0.904	2343	227.559	1749953	0.44	2325	None	GF-cj99_bin.53.strict	51.7	2.34	0	1749953	2343
LIB15_bin.3.strict	48.12	0.03	Neural Network (Specific Model)	11	0.924	6555	279.416	750713	0.31	829	None	LIB15_bin.3.strict	61.46	0	0	750713	6555
LIB1_bin.55.orig	48.16	1.63	Gradient Boost (General Model)	11	0.927	2607	259.893	793993	0.61	946	None	LIB1_bin.55.orig	57.93	3.64	50	793993	2607
LIB1_bin.122.orig	48.17	0.14	Neural Network (Specific Model)	11	0.943	3320	282.705	1034183	0.49	1153	None	LIB1_bin.122.orig	53.45	0	0	1034183	3320
LIB2_bin.38.orig	48.21	4.51	Gradient Boost (General Model)	11	0.936	3362	282.528	1000035	0.59	1107	None	LIB2_bin.38.orig	54.87	7.39	41.67	1000035	3362
LIB17_bin.24.orig	48.24	1.11	Neural Network (Specific Model)	4	0.919	3559	259.462	393045	0.24	465	None	LIB17_bin.24.orig	47.48	1.54	33.33	393045	3559
LIB27_bin.31.strict	48.24	2.97	Gradient Boost (General Model)	11	0.884	2547	237.338	1261335	0.61	1570	None	LIB27_bin.31.strict	61.55	3.64	0	1261335	2547
META23IMWYN41_ZF1_bin.7.orig	48.25	4.26	Neural Network (Specific Model)	11	0.808	3606	251.721	1489119	0.42	1595	None	META23IMWYN41_ZF1_bin.7.orig	55.02	6.88	64	1489119	3606
LIB3_bin.69.orig	48.26	0.11	Neural Network (Specific Model)	11	0.907	5650	317.316	1252084	0.45	1194	None	LIB3_bin.69.orig	56.6	0.75	100	1252084	5650
LIB17_bin.44.orig	48.3	1.25	Gradient Boost (General Model)	11	0.899	1796	255.57	1976552	0.44	2322	None	LIB17_bin.44.orig	54.43	1.09	33.33	1976552	1796
META23IMWYN54_HJH-11_bin.10.strict	48.3	7.38	Gradient Boost (General Model)	11	0.836	4591	215.082	1377614	0.32	1791	None	META23IMWYN54_HJH-11_bin.10.strict	57.35	3.45	0	1377614	4591
META24IMWYN1_2806_bin.3.permissive	48.31	2.6	Neural Network (Specific Model)	11	0.866	2205	214.739	1301006	0.38	1754	None	META24IMWYN1_2806_bin.3.permissive	56.21	1.7	0	1301006	2205
LIB15_bin.17.orig	48.34	7.99	Gradient Boost (General Model)	11	0.934	2027	249.995	1103115	0.5	1376	None	LIB15_bin.17.orig	53.87	9.87	77.78	1103115	2027
SRR21898924_SRR21898924_bin.18.orig	48.34	0.24	Neural Network (Specific Model)	11	0.853	3257	238	1097883	0.34	1313	None	SRR21898924_SRR21898924_bin.18.orig	60.53	1.38	40	1097883	3257
LIB28_bin.12.orig	48.37	4.97	Gradient Boost (General Model)	11	0.871	2110	231.82	1135815	0.43	1425	None	LIB28_bin.12.orig	63.42	7.23	57.14	1135815	2110
META23IMWYN41_ZF5_bin.6.strict	48.39	0.64	Neural Network (Specific Model)	11	0.917	7941	291.499	1129583	0.38	1186	None	META23IMWYN41_ZF5_bin.6.strict	59.08	1.1	0	1129583	7941
LIB31_bin.3.strict	48.41	1.61	Neural Network (Specific Model)	11	0.902	3905	295.23	1820654	0.4	1856	None	LIB31_bin.3.strict	52.91	3.54	30.43	1820654	3905
LIB16_bin.8.strict	48.42	0.34	Gradient Boost (General Model)	11	0.684	2090	256.497	1790593	0.46	1595	None	LIB16_bin.8.strict	55.63	1.99	20	1790593	2090
LIB2_bin.40.orig	48.42	0.3	Neural Network (Specific Model)	11	0.902	3987	281.577	1146028	0.51	1226	None	LIB2_bin.40.orig	58.62	0	0	1146028	3987
META23IMWYN54_HSJ-1_bin.45.orig	48.45	3.15	Neural Network (Specific Model)	11	0.922	3985	264.277	1252799	0.47	1460	None	META23IMWYN54_HSJ-1_bin.45.orig	51.83	0	0	1252799	3985
LIB40_bin.12.strict	48.54	1.18	Neural Network (Specific Model)	11	0.925	2783	272.81	1490538	0.61	1687	None	LIB40_bin.12.strict	61.46	0.99	0	1490538	2783
META23IMWYN41_ZG15_bin.1.permissive	48.58	0.01	Neural Network (Specific Model)	11	0.89	73192	352.365	963828	0.59	813	None	META23IMWYN41_ZG15_bin.1.permissive	65.52	0	0	963828	73192
LIB15_bin.73.orig	48.67	3.84	Gradient Boost (General Model)	11	0.932	2474	236.749	1080452	0.36	1421	None	LIB15_bin.73.orig	57.48	0.36	0	1080452	2474
LIB26_bin.34.orig	48.67	5.1	Neural Network (Specific Model)	11	0.89	1497	211.589	2586066	0.6	3633	None	LIB26_bin.34.orig	54.57	8.05	11.11	2586066	1497
SRR10083310_bin.7.strict	48.74	6.28	Gradient Boost (General Model)	11	0.889	1658	215.968	2093926	0.65	2879	None	SRR10083310_bin.7.strict	54.15	8.51	0	2093926	1658
GF-cj107_bin.10.permissive	48.75	8.06	Gradient Boost (General Model)	11	0.835	2000	202.362	1555741	0.42	2148	None	GF-cj107_bin.10.permissive	54	6.5	0	1555741	2000
LIB27_bin.28.orig	48.75	1.9	Neural Network (Specific Model)	11	0.905	1696	220.386	1124170	0.55	1543	None	LIB27_bin.28.orig	59.24	2.67	30	1124170	1696
LIB38_bin.9.orig	48.75	4.4	Gradient Boost (General Model)	11	0.913	1552	202.55	2470158	0.68	3722	None	LIB38_bin.9.orig	52.07	7.28	70	2470158	1552
SRR21898914_SRR21898914_bin.2.strict	48.76	3.93	Gradient Boost (General Model)	11	0.904	3316	232.685	2245787	0.71	2914	None	SRR21898914_SRR21898914_bin.2.strict	51.32	6.38	0	2245787	3316
LIB39_bin.11.orig	48.8	3.74	Neural Network (Specific Model)	11	0.916	4092	266.28	2210792	0.7	2540	None	LIB39_bin.11.orig	60.37	2.63	0	2210792	4092
LIB1_bin.29.orig	48.81	6.47	Neural Network (Specific Model)	11	0.952	3223	284.399	993948	0.47	1112	None	LIB1_bin.29.orig	56.4	4.52	18.18	993948	3223
GF-cj76_bin.55.strict	48.84	1.43	Neural Network (Specific Model)	11	0.891	2586	243.882	1937690	0.38	2365	None	GF-cj76_bin.55.strict	57.45	2.12	0	1937690	2586
SRR21898925_SRR21898925_bin.62.permissive	48.89	1.04	Gradient Boost (General Model)	11	0.875	2194	219.889	1176565	0.41	1565	None	SRR21898925_SRR21898925_bin.62.permissive	55.35	0.12	0	1176565	2194
META23IMWYN41_ZF5_bin.1.strict	48.95	6.55	Gradient Boost (General Model)	11	0.908	4819	287.829	1346074	0.3	1418	None	META23IMWYN41_ZF5_bin.1.strict	51.72	8.62	0	1346074	4819
LIB19_bin.31.strict	48.96	2.06	Neural Network (Specific Model)	11	0.923	1628	199.628	926860	0.37	1433	None	LIB19_bin.31.strict	53.32	3.88	4.76	926860	1628
LIB27_bin.29.orig	48.98	2.28	Neural Network (Specific Model)	11	0.94	1763	220.12	945864	0.32	1351	None	LIB27_bin.29.orig	62.03	3.11	30.77	945864	1763
S389_04A_CHG016282-IM16X26-H35-CGGATTGC_L005_bin.9.permissive	49.01	1.89	Neural Network (Specific Model)	11	0.892	1815	206.468	1356456	0.68	1961	None	S389_04A_CHG016282-IM16X26-H35-CGGATTGC_L005_bin.9.permissive	52.17	2.59	7.69	1356456	1815
META23IMWYN41_ZF3_bin.1.strict	49.03	0.54	Neural Network (Specific Model)	11	0.938	3537	259.32	1612130	0.7	1949	None	META23IMWYN41_ZF3_bin.1.strict	55.11	1.42	28.57	1612130	3537
GF-cj105_bin.27.orig	49.06	9.45	Neural Network (Specific Model)	11	0.914	10481	357.998	2028325	0.41	1728	None	GF-cj105_bin.27.orig	53.45	6.9	57.14	2028325	10481
GF-cj32_bin.5.orig	49.1	0	Neural Network (Specific Model)	11	0.889	175204	326.234	2372789	0.53	2159	None	GF-cj32_bin.5.orig	53.45	0	0	2372789	175204
GF-cj68_bin.2.orig	49.12	0.44	Neural Network (Specific Model)	11	0.909	27729	384.129	1744788	0.45	1377	None	GF-cj68_bin.2.orig	53.1	0.56	0	1744788	27729
LIB13_bin.2.orig	49.13	3.98	Neural Network (Specific Model)	11	0.905	8779	283.836	733139	0.4	781	None	LIB13_bin.2.orig	65.04	2.85	25	733139	8779
LIB14_bin.32.orig	49.16	18.84	Gradient Boost (General Model)	11	0.856	1737	193.902	4125255	0.27	6086	None	LIB14_bin.32.orig	57.73	8.98	6.67	4125255	1737
META23IMWYN41_ZF3_bin.10.strict	49.17	3.47	Neural Network (Specific Model)	11	0.858	4216	248.671	1803380	0.58	2078	None	META23IMWYN41_ZF3_bin.10.strict	62.07	0	0	1803380	4216
LIB3_bin.98.orig	49.2	0.26	Gradient Boost (General Model)	11	0.924	2809	272.405	1131874	0.48	1283	None	LIB3_bin.98.orig	58.95	1.08	0	1131874	2809
META24IMWYN1_2806_bin.1.orig	49.21	1	Neural Network (Specific Model)	11	0.878	184640	299.256	1658745	0.39	1623	None	META24IMWYN1_2806_bin.1.orig	52.91	0.82	100	1658745	184640
L12_bin.6.orig	49.24	0.79	Gradient Boost (General Model)	11	0.887	1744	200.434	930890	0.3	1377	None	L12_bin.6.orig	50.34	0	0	930890	1744
GF-cj65_bin.16.strict	49.25	1.06	Gradient Boost (General Model)	11	0.932	3866	291.556	1379230	0.5	1472	None	GF-cj65_bin.16.strict	57.08	1.51	0	1379230	3866
META23IMWYN41_ZF5_bin.45.permissive	49.25	2.57	Gradient Boost (General Model)	11	0.859	3144	262.231	1433299	0.43	1568	None	META23IMWYN41_ZF5_bin.45.permissive	52.51	0.16	0	1433299	3144
GF-cj76_bin.29.permissive	49.27	3.29	Gradient Boost (General Model)	11	0.933	2404	238.737	851315	0.31	1112	None	GF-cj76_bin.29.permissive	63.88	1.35	66.67	851315	2404
GF-cj110_bin.18.strict	49.3	0.64	Neural Network (Specific Model)	11	0.836	6999	256.489	1121479	0.34	1219	None	GF-cj110_bin.18.strict	60.34	0	0	1121479	6999
LIB3_bin.47.orig	49.31	7.71	Gradient Boost (General Model)	11	0.914	3228	267.918	1275169	0.57	1453	None	LIB3_bin.47.orig	57.51	4.2	11.11	1275169	3228
GF-cj68_bin.33.orig	49.32	9.28	Gradient Boost (General Model)	11	0.882	5636	247.259	1380869	0.26	1645	None	GF-cj68_bin.33.orig	52	7.27	0	1380869	5636
LIB35_bin.22.orig	49.33	2.69	Gradient Boost (General Model)	11	0.856	3189	225.345	1010232	0.36	1283	None	LIB35_bin.22.orig	55.45	1.41	0	1010232	3189
GF-cj65_bin.65.strict	49.37	3.23	Neural Network (Specific Model)	11	0.89	3725	242.808	1284599	0.58	1572	None	GF-cj65_bin.65.strict	50.86	1.72	0	1284599	3725
LIB14_bin.6.orig	49.37	6.4	Neural Network (Specific Model)	11	0.917	16938	303.456	719771	0.36	726	None	LIB14_bin.6.orig	51.22	5.75	100	719771	16938
LIB23_bin.12.orig	49.38	2.38	Neural Network (Specific Model)	11	0.86	5990	303.975	1438397	0.49	1359	None	LIB23_bin.12.orig	52.82	5.02	23.08	1438397	5990
META23IMWYN41_D0226_bin.4.permissive	49.38	0.38	Gradient Boost (General Model)	11	0.928	19731	332.769	588980	0.47	549	None	META23IMWYN41_D0226_bin.4.permissive	57.43	0	0	588980	19731
GF-cj105_bin.25.orig	49.41	3.43	Neural Network (Specific Model)	11	0.919	7033	356.276	1802601	0.43	1551	None	GF-cj105_bin.25.orig	50.62	3.16	13.33	1802601	7033
META23IMWYN41_D0226_bin.13.strict	49.45	0.07	Neural Network (Specific Model)	11	0.837	766740	401.681	770559	0.5	536	None	META23IMWYN41_D0226_bin.13.strict	56.9	0	0	770559	766740
LIB1_bin.64.orig	49.53	7.11	Neural Network (Specific Model)	11	0.92	3614	299.055	2055509	0.43	2111	None	LIB1_bin.64.orig	51.72	1.72	0	2055509	3614
GF-cj111_bin.43.permissive	49.55	0.27	Neural Network (Specific Model)	11	0.879	3241	239.318	1428794	0.46	1753	None	GF-cj111_bin.43.permissive	63.63	4.03	0	1428794	3241
LIB22_bin.8.permissive	49.57	0.85	Neural Network (Specific Model)	11	0.874	4733	253.876	1231827	0.35	1416	None	LIB22_bin.8.permissive	59.97	0.92	25	1231827	4733
S389_04A_CHG016283-IM16X27-H10-CTGAGCCA_L006_bin.38.permissive	49.57	3.14	Gradient Boost (General Model)	11	0.912	3197	242.43	1448584	0.64	1822	None	S389_04A_CHG016283-IM16X27-H10-CTGAGCCA_L006_bin.38.permissive	54.54	1.81	0	1448584	3197
LIB6_bin.42.strict	49.58	2.13	Neural Network (Specific Model)	11	0.899	2304	228.42	881804	0.49	1160	None	LIB6_bin.42.strict	53.21	1.12	100	881804	2304
LIB13_bin.41.orig	49.64	6.1	Gradient Boost (General Model)	11	0.882	1693	217.398	1256123	0.46	1703	None	LIB13_bin.41.orig	52.87	0	0	1256123	1693
SRR21898914_SRR21898914_bin.23.strict	49.64	2.45	Neural Network (Specific Model)	11	0.92	3535	253.082	1845859	0.69	2242	None	SRR21898914_SRR21898914_bin.23.strict	55.54	2.97	0	1845859	3535
S389_04A_CHG016282-IM16X26-H34-CGACACAC_L005_bin.9.strict	49.65	0.02	Gradient Boost (General Model)	11	0.877	3522	238.011	1525872	0.46	1880	None	S389_04A_CHG016282-IM16X26-H34-CGACACAC_L005_bin.9.strict	57.14	0.11	0	1525872	3522
LIB14_bin.31.orig	49.69	3	Neural Network (Specific Model)	11	0.888	3193	227.685	924504	0.33	1204	None	LIB14_bin.31.orig	58.01	6.53	20.83	924504	3193
GF-cj67_bin.22.strict	49.71	2.35	Neural Network (Specific Model)	11	0.853	10461	314.34	1533996	0.5	1390	None	GF-cj67_bin.22.strict	60.34	1.52	0	1533996	10461
SRR10083307_bin.15.orig	49.71	4.1	Gradient Boost (General Model)	11	0.907	1982	257.849	2468274	0.66	2900	None	SRR10083307_bin.15.orig	61.06	4.27	20	2468274	1982
LIB33_bin.18.permissive	49.72	1.21	Gradient Boost (General Model)	11	0.941	2454	258.272	1091017	0.51	1330	None	LIB33_bin.18.permissive	55.71	0.8	0	1091017	2454
LIB6_bin.37.orig	49.72	0.09	Neural Network (Specific Model)	11	0.908	5899	284.847	1273540	0.65	1355	None	LIB6_bin.37.orig	53.57	0	0	1273540	5899
LIB15_bin.1.orig	49.74	1.03	Gradient Boost (General Model)	11	0.888	4556	261.166	1067316	0.49	1212	None	LIB15_bin.1.orig	54.97	2.59	100	1067316	4556
GF-cj81_bin.14.orig	49.76	2.49	Neural Network (Specific Model)	11	0.914	3203	263.05	1436471	0.47	1666	None	GF-cj81_bin.14.orig	56.9	1.72	100	1436471	3203
LIB37_bin.35.orig	49.78	1.01	Neural Network (Specific Model)	4	0.891	7987	256.808	683077	0.25	792	None	LIB37_bin.35.orig	44.95	1.54	0	683077	7987
LIB1_bin.52.strict	49.81	4.69	Neural Network (Specific Model)	11	0.898	4539	245.233	1502184	0.56	1838	None	LIB1_bin.52.strict	62.36	3.4	0	1502184	4539
SRR21898915_SRR21898915_bin.8.permissive	49.85	2.14	Gradient Boost (General Model)	11	0.907	2107	219.708	644447	0.41	888	None	SRR21898915_SRR21898915_bin.8.permissive	53.23	2.32	16.67	644447	2107
GF-cj80_bin.16.strict	49.87	1.27	Neural Network (Specific Model)	11	0.897	4136	244.156	937349	0.38	1151	None	GF-cj80_bin.16.strict	55.36	0	0	937349	4136
GF-cj91_bin.34.orig	49.87	7.85	Neural Network (Specific Model)	11	0.925	20606	325.824	1621363	0.64	1537	None	GF-cj91_bin.34.orig	55.34	6.9	40	1621363	20606
META23IMWYN41_ZF8_bin.8.orig	49.94	0.95	Gradient Boost (General Model)	11	0.845	3954	246.075	1425401	0.38	1633	None	META23IMWYN41_ZF8_bin.8.orig	56.03	1.72	100	1425401	3954
META23IMWYN41_F12_bin.6.strict	49.96	1.17	Gradient Boost (General Model)	11	0.904	1824	233.819	1268188	0.55	1637	None	META23IMWYN41_F12_bin.6.strict	52.03	1.91	8.33	1268188	1824
LIB36_bin.8.orig	49.97	0.05	Neural Network (Specific Model)	11	0.943	4393	305.46	1063114	0.48	1096	None	LIB36_bin.8.orig	56.54	0	0	1063114	4393
GF-cj110_bin.12.permissive	49.99	0.67	Gradient Boost (General Model)	11	0.889	2007	221.125	2263103	0.46	3044	None	GF-cj110_bin.12.permissive	54.46	2.28	30	2263103	2007
META24IMWYN1_2812_bin.6.permissive	50.04	2.27	Neural Network (Specific Model)	11	0.915	2308	240.98	2293445	0.67	2908	None	META24IMWYN1_2812_bin.6.permissive	58.46	1.38	0	2293445	2308
GF-cj123_bin.12.strict	50.05	3.02	Neural Network (Specific Model)	11	0.913	2613	233.305	2978802	0.65	3895	None	GF-cj123_bin.12.strict	51.66	1.55	6.67	2978802	2613
META23IMWYN54_HSJ-5_bin.7.strict	50.05	5.1	Neural Network (Specific Model)	11	0.905	17364	341.608	1957840	0.4	1730	None	META23IMWYN54_HSJ-5_bin.7.strict	54.73	2.35	50	1957840	17364
GF-cj65_bin.71.orig	50.07	3.95	Neural Network (Specific Model)	11	0.854	4614	272.663	1923055	0.48	2011	None	GF-cj65_bin.71.orig	55.6	3.34	80	1923055	4614
META23IMWYN41_D0220_bin.11.strict	50.11	3.77	Neural Network (Specific Model)	11	0.882	1767	209.726	3517387	0.6	4942	None	META23IMWYN41_D0220_bin.11.strict	52.03	1.39	14.29	3517387	1767
META23IMWYN41_ZF7_bin.2.strict	50.11	0.27	Neural Network (Specific Model)	11	0.876	2841	235.521	1206270	0.37	1499	None	META23IMWYN41_ZF7_bin.2.strict	70.08	0	0	1206270	2841
LIB23_bin.23.orig	50.2	0.58	Gradient Boost (General Model)	11	0.905	1987	236.189	1241050	0.56	1588	None	LIB23_bin.23.orig	58.19	3.05	33.33	1241050	1987
LIB13_bin.26.orig	50.24	6.3	Neural Network (Specific Model)	11	0.893	3397	245.533	1063322	0.39	1292	None	LIB13_bin.26.orig	59.66	1.72	100	1063322	3397
LIB2_bin.74.strict	50.27	6.25	Gradient Boost (General Model)	11	0.924	2942	229.083	781863	0.44	1054	None	LIB2_bin.74.strict	53.71	7.76	20	781863	2942
LIB6_bin.117.orig	50.27	0.32	Gradient Boost (General Model)	11	0.901	1965	218.187	1365637	0.56	1884	None	LIB6_bin.117.orig	51.52	0	0	1365637	1965
META23IMWYN41_EY-004_bin.18.orig	50.27	9.07	Gradient Boost (General Model)	11	0.877	1713	227.55	2193246	0.28	2821	None	META23IMWYN41_EY-004_bin.18.orig	50.54	7.41	5	2193246	1713
SRR10083323_bin.5.strict	50.27	0.05	Neural Network (Specific Model)	11	0.881	25228	304.006	1930307	0.56	1868	Low confidence prediction - substantial (27%) disagreement between completeness prediction models	SRR10083323_bin.5.strict	60.21	0.1	50	1930307	25228
LIB39_bin.4.strict	50.29	5.09	Neural Network (Specific Model)	11	0.93	2632	243.374	1551348	0.52	1982	None	LIB39_bin.4.strict	53.57	8.04	32	1551348	2632
META23IMWYN41_ZF5_bin.11.orig	50.29	5.36	Gradient Boost (General Model)	11	0.929	1613	229.761	2467756	0.69	3335	None	META23IMWYN41_ZF5_bin.11.orig	50.16	4.47	0	2467756	1613
GF-cj105_bin.11.orig	50.37	10.02	Neural Network (Specific Model)	11	0.9	19276	391.825	2490411	0.38	1908	None	GF-cj105_bin.11.orig	50.34	6.9	75	2490411	19276
LIB29_bin.14.orig	50.37	0.09	Neural Network (Specific Model)	11	0.907	11349	355.595	1823868	0.49	1553	None	LIB29_bin.14.orig	54.23	1.72	100	1823868	11349
LIB1_bin.58.orig	50.39	3.98	Neural Network (Specific Model)	11	0.886	3279	243.947	1546048	0.66	1876	None	LIB1_bin.58.orig	52.31	0	0	1546048	3279
S389_04A_CHG016283-IM16X27-H10-CTGAGCCA_L006_bin.14.permissive	50.4	0.28	Gradient Boost (General Model)	11	0.928	5097	298.164	1251384	0.52	1302	None	S389_04A_CHG016283-IM16X27-H10-CTGAGCCA_L006_bin.14.permissive	54.06	1.19	33.33	1251384	5097
SRR21898907_SRR21898907_bin.63.permissive	50.4	0.61	Neural Network (Specific Model)	11	0.859	2327	235.426	1122886	0.42	1369	None	SRR21898907_SRR21898907_bin.63.permissive	55.96	0.81	0	1122886	2327
LIB2_bin.90.permissive	50.44	6.1	Gradient Boost (General Model)	11	0.927	2812	245.858	1167728	0.54	1473	None	LIB2_bin.90.permissive	63.96	1.78	0	1167728	2812
SRR10083282_bin.20.permissive	50.44	4.17	Gradient Boost (General Model)	11	0.899	1718	208.47	842784	0.38	1214	None	SRR10083282_bin.20.permissive	53.63	4.01	21.43	842784	1718
SRR21898916_SRR21898916_bin.8.orig	50.44	2.86	Neural Network (Specific Model)	11	0.908	6955	313.46	1952473	0.37	1889	None	SRR21898916_SRR21898916_bin.8.orig	55.34	2	33.33	1952473	6955
LIB16_bin.40.orig	50.45	1.21	Gradient Boost (General Model)	11	0.898	1927	220.674	3639917	0.65	4949	None	LIB16_bin.40.orig	53.59	2.73	37.5	3639917	1927
LIB33_bin.3.orig	50.45	7.61	Gradient Boost (General Model)	11	0.911	1420	209.988	3038468	0.69	4406	None	LIB33_bin.3.orig	59.79	8.1	1.75	3038468	1420
LIB35_bin.43.strict	50.45	1.97	Neural Network (Specific Model)	11	0.858	3389	260.994	1456636	0.61	1599	None	LIB35_bin.43.strict	57.95	2.4	44.44	1456636	3389
GF-cj21_bin.2.permissive	50.5	0.14	Neural Network (Specific Model)	11	0.944	3335	243.766	754431	0.32	978	None	GF-cj21_bin.2.permissive	56.27	0	0	754431	3335
LIB12_bin.27.orig	50.51	1.66	Neural Network (Specific Model)	11	0.898	5660	264.002	1024510	0.42	1164	None	LIB12_bin.27.orig	53.45	2.59	100	1024510	5660
META23IMWYN54_HSJ-5_bin.63.orig	50.51	0.47	Gradient Boost (General Model)	11	0.909	2068	227.001	995235	0.53	1332	None	META23IMWYN54_HSJ-5_bin.63.orig	50.34	0.34	0	995235	2068
LIB5_bin.18.orig	50.52	0.35	Gradient Boost (General Model)	11	0.877	6273	304.376	1140721	0.32	1097	None	LIB5_bin.18.orig	52.23	1.9	33.33	1140721	6273
GF-cj73_bin.34.orig	50.55	3.59	Neural Network (Specific Model)	11	0.917	4246	270.38	1682933	0.47	1906	None	GF-cj73_bin.34.orig	70.94	3.06	50	1682933	4246
GF-cj81_bin.5.orig	50.55	2.79	Neural Network (Specific Model)	11	0.898	3117	256.376	1664731	0.67	1947	None	GF-cj81_bin.5.orig	50.25	3.86	18.18	1664731	3117
SRR10083300_bin.7.strict	50.58	0.74	Neural Network (Specific Model)	11	0.945	4154	249.343	733340	0.39	930	None	SRR10083300_bin.7.strict	59.11	0	0	733340	4154
SRR10083282_bin.11.strict	50.6	2.68	Neural Network (Specific Model)	11	0.898	35824	360.977	1460491	0.45	1212	None	SRR10083282_bin.11.strict	51.9	3.11	47.83	1460491	35824
LIB26_bin.6.orig	50.62	0.75	Neural Network (Specific Model)	11	0.892	8379	273.607	3110074	0.62	3384	None	LIB26_bin.6.orig	50.33	2.68	10	3110074	8379
SRR21898924_SRR21898924_bin.17.orig	50.62	3.92	Neural Network (Specific Model)	11	0.907	2765	245.305	2502281	0.64	3088	None	SRR21898924_SRR21898924_bin.17.orig	50.33	2.22	23.08	2502281	2765
GF-cj99_bin.21.permissive	50.7	0.14	Gradient Boost (General Model)	11	0.855	3535	253.262	722066	0.29	814	None	GF-cj99_bin.21.permissive	60.47	0	0	722066	3535
KM-C2_bin.3.orig	50.72	0.7	Neural Network (Specific Model)	11	0.932	4529	277.681	1626936	0.7	1824	None	KM-C2_bin.3.orig	55.65	2.36	57.14	1626936	4529
GF-cj123_bin.6.orig	50.74	16.15	Neural Network (Specific Model)	11	0.865	4738	259.671	2100483	0.34	2335	None	GF-cj123_bin.6.orig	59.65	8.77	33.33	2100483	4738
LIB15_bin.77.orig	50.76	2.8	Neural Network (Specific Model)	11	0.899	2146	249.459	1614399	0.61	1943	None	LIB15_bin.77.orig	61.68	6.01	60	1614399	2146
GF-cj62_bin.22.orig	50.79	1.71	Neural Network (Specific Model)	11	0.884	6145	285.36	1583133	0.59	1638	None	GF-cj62_bin.22.orig	54.72	4.25	14.29	1583133	6145
LIB3_bin.59.strict	50.85	5.56	Gradient Boost (General Model)	11	0.921	2830	243.973	1491091	0.33	1882	None	LIB3_bin.59.strict	54.86	3.51	33.33	1491091	2830
META24IMWYN1_2800_bin.13.permissive	50.85	3.68	Gradient Boost (General Model)	11	0.852	2216	219.76	1779467	0.38	2306	None	META24IMWYN1_2800_bin.13.permissive	57.69	0.63	57.14	1779467	2216
SRR10083304_bin.6.strict	50.85	0.11	Neural Network (Specific Model)	11	0.916	2878	252.086	1632341	0.72	1981	None	SRR10083304_bin.6.strict	58.54	0	0	1632341	2878
LIB36_bin.26.orig	50.88	0.04	Neural Network (Specific Model)	4	0.955	6041	350.657	540631	0.25	492	None	LIB36_bin.26.orig	43.41	1.54	0	540631	6041
LIB4_bin.72.orig	50.91	3.96	Gradient Boost (General Model)	11	0.91	2105	253.834	1580138	0.49	1892	None	LIB4_bin.72.orig	51.33	8.62	0	1580138	2105
META23IMWYN41_D0256_bin.2.permissive	50.92	0.33	Gradient Boost (General Model)	11	0.914	1829	210.832	1515279	0.7	2196	None	META23IMWYN41_D0256_bin.2.permissive	53.79	0.64	0	1515279	1829
SRR10083277_bin.10.strict	50.94	1.62	Neural Network (Specific Model)	11	0.878	3042	242.959	1382857	0.39	1668	None	SRR10083277_bin.10.strict	58.84	3.43	33.33	1382857	3042
SRR21898922_SRR21898922_bin.8.orig	50.94	3.91	Neural Network (Specific Model)	11	0.87	5284	271.948	1656896	0.4	1769	None	SRR21898922_SRR21898922_bin.8.orig	50.63	3.45	100	1656896	5284
SRR10083310_bin.31.orig	50.96	5.85	Neural Network (Specific Model)	11	0.925	3336	274.713	1972704	0.4	2220	None	SRR10083310_bin.31.orig	52.79	5.84	8.7	1972704	3336
LIB9_bin.2.orig	50.97	3.7	Neural Network (Specific Model)	11	0.901	5933	248.643	1075312	0.34	1301	None	LIB9_bin.2.orig	56.03	2.59	50	1075312	5933
GF-cj76_bin.43.orig	50.99	3.44	Gradient Boost (General Model)	11	0.909	2835	264.02	1213696	0.63	1396	None	GF-cj76_bin.43.orig	53.46	2.68	50	1213696	2835
GF-cj77_bin.12.strict	50.99	4.92	Neural Network (Specific Model)	11	0.878	4189	267.087	1234408	0.56	1355	None	GF-cj77_bin.12.strict	51.9	6.03	0	1234408	4189
GF-cj39_bin.44.orig	51	2.68	Gradient Boost (General Model)	11	0.926	2250	269.013	1507804	0.44	1732	None	GF-cj39_bin.44.orig	50.36	1.33	10	1507804	2250
META23IMWYN41_ZF9_bin.11.permissive	51	1.79	Gradient Boost (General Model)	11	0.863	1855	225.318	1470176	0.59	1882	None	META23IMWYN41_ZF9_bin.11.permissive	53.53	1.38	25	1470176	1855
LIB23_bin.1.permissive	51.02	1.76	Neural Network (Specific Model)	11	0.894	8726	277.962	977670	0.6	1050	None	LIB23_bin.1.permissive	55.83	2.17	0	977670	8726
GF-cj62_bin.24.strict	51.04	1.13	Neural Network (Specific Model)	11	0.881	8602	291.587	1023876	0.66	1033	None	GF-cj62_bin.24.strict	55.88	2.42	33.33	1023876	8602
META23IMWYN54_HSJ-1_bin.61.permissive	51.05	3.2	Gradient Boost (General Model)	11	0.898	1783	221.949	1650452	0.47	2233	None	META23IMWYN54_HSJ-1_bin.61.permissive	52.63	6.38	0	1650452	1783
LIB5_bin.23.orig	51.06	2.1	Neural Network (Specific Model)	11	0.904	3154	239.54	919510	0.37	1159	None	LIB5_bin.23.orig	56.87	1.4	71.43	919510	3154
GF-cj85_bin.29.orig	51.07	8.61	Gradient Boost (General Model)	11	0.894	1427	240.412	3684779	0.61	4577	None	GF-cj85_bin.29.orig	51.34	5.82	12.5	3684779	1427
META23IMWYN41_ZF13_bin.12.orig	51.07	1.91	Neural Network (Specific Model)	11	0.866	1636	240.545	1164104	0.44	1399	None	META23IMWYN41_ZF13_bin.12.orig	52.82	1.56	63.64	1164104	1636
GF-cj77_bin.2.strict	51.09	1.53	Gradient Boost (General Model)	11	0.916	3234	233.436	738288	0.42	968	None	GF-cj77_bin.2.strict	59.36	3.23	0	738288	3234
LIB6_bin.43.orig	51.09	1.59	Gradient Boost (General Model)	11	0.863	3755	278.943	1118578	0.6	1155	None	LIB6_bin.43.orig	63	2.69	40	1118578	3755
GF-cj26_bin.10.strict	51.1	1.4	Gradient Boost (General Model)	11	0.902	4271	275.125	1150527	0.67	1260	None	GF-cj26_bin.10.strict	59.35	1.96	25	1150527	4271
S389_04A_CHG016282-IM16X26-H34-CGACACAC_L005_bin.23.permissive	51.11	2.16	Gradient Boost (General Model)	11	0.888	5568	247.472	1238569	0.29	1485	None	S389_04A_CHG016282-IM16X26-H34-CGACACAC_L005_bin.23.permissive	53.13	4.59	0	1238569	5568
LIB34_bin.37.strict	51.14	3.23	Neural Network (Specific Model)	11	0.915	2246	245.718	1468858	0.61	1828	None	LIB34_bin.37.strict	63.86	5.57	5.26	1468858	2246
LIB6_bin.15.orig	51.14	0.26	Neural Network (Specific Model)	11	0.903	4721	285.817	1387754	0.52	1464	None	LIB6_bin.15.orig	54.31	0	0	1387754	4721
SRR21898915_SRR21898915_bin.25.strict	51.18	6.87	Gradient Boost (General Model)	11	0.905	2337	222.656	1854912	0.65	2518	None	SRR21898915_SRR21898915_bin.25.strict	51.9	5.6	2.38	1854912	2337
GF-cj104_bin.49.orig	51.2	2.05	Gradient Boost (General Model)	11	0.906	1393	200.33	708353	0.63	1070	None	GF-cj104_bin.49.orig	65.28	4.26	11.11	708353	1393
GF-cj67_bin.28.strict	51.25	6.39	Gradient Boost (General Model)	11	0.916	6358	265.7	1339469	0.29	1542	None	GF-cj67_bin.28.strict	59.67	5.66	0	1339469	6358
LIB1_bin.143.orig	51.25	3.78	Neural Network (Specific Model)	11	0.899	1820	227.958	1242875	0.47	1637	None	LIB1_bin.143.orig	59.88	4.94	7.14	1242875	1820
LIB37_bin.38.strict	51.27	4.23	Neural Network (Specific Model)	11	0.913	6464	280.835	1661979	0.4	1804	None	LIB37_bin.38.strict	57.29	6.34	4.76	1661979	6464
META23IMWYN54_HSJ-5_bin.53.orig	51.28	7.86	Neural Network (Specific Model)	11	0.925	3919	315.279	2194875	0.44	2150	None	META23IMWYN54_HSJ-5_bin.53.orig	51.36	9.66	16.67	2194875	3919
GF-cj62_bin.27.orig	51.32	13.08	Gradient Boost (General Model)	11	0.851	1610	203.994	3389575	0.36	4725	None	GF-cj62_bin.27.orig	50.21	9.39	2.04	3389575	1610
GF-cj68_bin.23.orig	51.34	5.23	Gradient Boost (General Model)	11	0.908	4452	258.824	1075877	0.41	1261	None	GF-cj68_bin.23.orig	55.14	3.23	0	1075877	4452
GF-cj77_bin.55.strict	51.34	0.17	Neural Network (Specific Model)	11	0.9	3600	236.428	1320004	0.59	1678	None	GF-cj77_bin.55.strict	56.78	0	0	1320004	3600
SRR10083277_bin.9.strict	51.34	0.61	Neural Network (Specific Model)	11	0.893	14576	291.664	1654026	0.34	1690	None	SRR10083277_bin.9.strict	50.88	0	0	1654026	14576
META23IMWYN41_ZF13_bin.7.strict	51.35	1.18	Neural Network (Specific Model)	11	0.872	16304	285.568	809868	0.4	826	None	META23IMWYN41_ZF13_bin.7.strict	56.67	0.15	0	809868	16304
GF-cj68_bin.39.strict	51.38	0.43	Gradient Boost (General Model)	11	0.903	12571	281.054	792590	0.38	851	None	GF-cj68_bin.39.strict	51.46	1.61	0	792590	12571
LIB22_bin.10.orig	51.38	12.41	Gradient Boost (General Model)	11	0.396	1334	143.683	7255266	0.3	6690	None	LIB22_bin.10.orig	54.53	9.12	12.5	7255266	1334
SRR10083300_bin.13.orig	51.43	5.4	Gradient Boost (General Model)	11	0.894	5399	281.214	833355	0.31	884	None	SRR10083300_bin.13.orig	58.28	7.99	29.41	833355	5399
LIB1_bin.82.orig	51.45	4.22	Neural Network (Specific Model)	11	0.912	4636	290.705	1419809	0.52	1488	None	LIB1_bin.82.orig	62.14	5.6	64	1419809	4636
LIB33_bin.24.orig	51.46	11.58	Neural Network (Specific Model)	11	0.912	1518	201.159	3172596	0.75	4810	None	LIB33_bin.24.orig	51.58	8.77	100	3172596	1518
LIB3_bin.64.permissive	51.48	1.74	Gradient Boost (General Model)	11	0.869	3854	273.695	1135404	0.48	1204	None	LIB3_bin.64.permissive	54.49	0.29	0	1135404	3854
LIB30_bin.36.orig	51.49	3.68	Gradient Boost (General Model)	11	0.916	1822	230.999	3879619	0.71	5140	None	LIB30_bin.36.orig	64.29	2.81	20	3879619	1822
LIB40_bin.14.permissive	51.51	2.32	Gradient Boost (General Model)	11	0.906	2245	238.083	1291506	0.29	1642	None	LIB40_bin.14.permissive	56.45	1.12	0	1291506	2245
LIB15_bin.13.permissive	51.52	3.45	Neural Network (Specific Model)	11	0.893	2663	225.798	799751	0.48	1057	None	LIB15_bin.13.permissive	57.2	0.91	0	799751	2663
LIB37_bin.6.orig	51.52	1.25	Neural Network (Specific Model)	11	0.941	4119	295.377	1253951	0.49	1335	None	LIB37_bin.6.orig	64.33	2.65	0	1253951	4119
LIB15_bin.78.orig	51.56	1.56	Gradient Boost (General Model)	11	0.858	3026	260.995	2038749	0.32	2239	None	LIB15_bin.78.orig	56.71	2.82	16.67	2038749	3026
GF-cj105_bin.29.strict	51.59	0.38	Neural Network (Specific Model)	11	0.903	2890	238.305	1180716	0.45	1496	None	GF-cj105_bin.29.strict	56.22	1.89	0	1180716	2890
LIB30_bin.34.strict	51.62	0.29	Neural Network (Specific Model)	11	0.92	4641	278.194	920750	0.32	1017	None	LIB30_bin.34.strict	56.59	1.12	0	920750	4641
LIB2_bin.63.strict	51.65	0.92	Gradient Boost (General Model)	11	0.91	4196	257.544	813059	0.42	959	None	LIB2_bin.63.strict	54.16	1.61	0	813059	4196
L15_bin.3.orig	51.69	1.15	Neural Network (Specific Model)	11	0.867	1795	226.986	4166350	0.72	5317	None	L15_bin.3.orig	59.74	1.11	25	4166350	1795
S389_04A_CHG016282-IM16X26-H23-CCGACAAC_L005_bin.5.orig	51.7	3.35	Gradient Boost (General Model)	11	0.91	2753	255.551	3754549	0.7	4467	None	S389_04A_CHG016282-IM16X26-H23-CCGACAAC_L005_bin.5.orig	56.36	2.99	25	3754549	2753
GF-cj63_bin.58.permissive	51.74	2.07	Gradient Boost (General Model)	11	0.935	2209	247.399	1074387	0.33	1357	None	GF-cj63_bin.58.permissive	59.62	4.77	14.29	1074387	2209
GF-cj57_bin.3.strict	51.75	0.43	Neural Network (Specific Model)	11	0.913	4006	229.35	772326	0.38	1029	None	GF-cj57_bin.3.strict	55.44	0	0	772326	4006
LIB20_bin.7.orig	51.77	2.98	Neural Network (Specific Model)	11	0.896	2462	273.92	1471252	0.53	1607	None	LIB20_bin.7.orig	60.83	3.61	77.27	1471252	2462
LIB34_bin.28.strict	51.77	1.03	Gradient Boost (General Model)	11	0.898	4064	279.934	1209785	0.61	1296	None	LIB34_bin.28.strict	59.12	2.15	0	1209785	4064
META23IMWYN41_ZF3_bin.13.orig	51.77	1.19	Neural Network (Specific Model)	11	0.902	1777	221.419	2499705	0.65	3402	None	META23IMWYN41_ZF3_bin.13.orig	55.57	0.87	14.29	2499705	1777
S389_04A_CHG016282-IM16X26-H35-CGGATTGC_L005_bin.3.orig	51.77	7.49	Neural Network (Specific Model)	11	0.905	28811	303.246	1406275	0.29	1401	None	S389_04A_CHG016282-IM16X26-H35-CGGATTGC_L005_bin.3.orig	63.53	5.34	62.5	1406275	28811
GF-cj99_bin.18.strict	51.78	0.38	Gradient Boost (General Model)	11	0.918	6883	286.523	1668559	0.55	1786	None	GF-cj99_bin.18.strict	55.42	0	0	1668559	6883
LIB2_bin.55.orig	51.81	2.35	Neural Network (Specific Model)	11	0.911	3794	269.057	1802071	0.56	2039	None	LIB2_bin.55.orig	53.68	1.75	0	1802071	3794
LIB27_bin.34.permissive	51.82	0.78	Neural Network (Specific Model)	11	0.899	2528	239.197	1184876	0.29	1488	None	LIB27_bin.34.permissive	64.11	1.12	0	1184876	2528
LIB2_bin.42.orig	51.84	0.03	Neural Network (Specific Model)	11	0.863	5487	334.598	1292029	0.52	1113	None	LIB2_bin.42.orig	54.51	0.5	33.33	1292029	5487
LIB28_bin.38.orig	51.86	5.41	Neural Network (Specific Model)	11	0.911	8980	336.079	1823153	0.46	1650	None	LIB28_bin.38.orig	51.21	2.59	100	1823153	8980
SRR21898922_SRR21898922_bin.3.orig	51.92	1.12	Neural Network (Specific Model)	11	0.872	7511	278.029	1134329	0.35	1187	None	SRR21898922_SRR21898922_bin.3.orig	58.22	1.77	20	1134329	7511
META23IMWYN41_EY-004_bin.19.strict	51.95	2.15	Neural Network (Specific Model)	11	0.919	1884	243.584	3080775	0.67	3881	None	META23IMWYN41_EY-004_bin.19.strict	51.15	1.97	14.29	3080775	1884
GF-cj122_bin.4.orig	51.97	2.52	Gradient Boost (General Model)	11	0.894	4340	281.327	1094506	0.38	1161	None	GF-cj122_bin.4.orig	52.44	1.68	0	1094506	4340
META24IMWYN1_2816_bin.8.permissive	51.98	3.01	Gradient Boost (General Model)	11	0.908	2365	238.46	2281989	0.75	2903	None	META24IMWYN1_2816_bin.8.permissive	55.59	1.48	0	2281989	2365
META23IMWYN54_HSJ-8_bin.14.strict	51.99	12.07	Neural Network (Specific Model)	11	0.905	11377	339.16	2183517	0.43	1945	None	META23IMWYN54_HSJ-8_bin.14.strict	54.31	8.62	83.33	2183517	11377
SRR21898909_SRR21898909_bin.2.orig	52.01	0.99	Gradient Boost (General Model)	11	0.913	3891	255.273	1839130	0.65	2197	None	SRR21898909_SRR21898909_bin.2.orig	51.49	0	0	1839130	3891
META23IMWYN41_D0269_bin.7.permissive	52.02	0.48	Neural Network (Specific Model)	11	0.929	2784	238.813	1520488	0.71	1976	None	META23IMWYN41_D0269_bin.7.permissive	53.77	0.91	0	1520488	2784
META23IMWYN41_ZEN1_bin.2.permissive	52.03	4.17	Gradient Boost (General Model)	11	0.91	1894	227.533	1714742	0.72	2291	None	META23IMWYN41_ZEN1_bin.2.permissive	51.48	2.03	0	1714742	1894
LIB38_bin.12.orig	52.06	2.84	Gradient Boost (General Model)	11	0.92	2201	215.157	1847181	0.69	2640	None	LIB38_bin.12.orig	51.96	7.17	84	1847181	2201
LIB2_bin.41.orig	52.07	2.84	Neural Network (Specific Model)	11	0.912	4075	293.511	1527223	0.53	1586	None	LIB2_bin.41.orig	57.83	5.07	46.67	1527223	4075
GF-cj111_bin.20.permissive	52.1	0.08	Neural Network (Specific Model)	11	0.859	4223	296.524	1648861	0.62	1595	None	GF-cj111_bin.20.permissive	67.23	0.02	0	1648861	4223
GF-cj123_bin.13.orig	52.11	3.26	Neural Network (Specific Model)	4	0.951	2301	258.164	445530	0.26	548	None	GF-cj123_bin.13.orig	48.98	3.05	0	445530	2301
GF-cj44_bin.11.strict	52.13	0.03	Gradient Boost (General Model)	11	0.861	7942	267.342	747481	0.32	804	None	GF-cj44_bin.11.strict	50.64	0.56	0	747481	7942
LIB7_bin.13.orig	52.14	8.75	Neural Network (Specific Model)	11	0.887	9141	275.729	1267668	0.36	1362	None	LIB7_bin.13.orig	54.31	8.62	0	1267668	9141
META23IMWYN54_BTY-11_bin.6.strict	52.14	1.06	Neural Network (Specific Model)	11	0.904	3471	270.044	2472787	0.43	2762	None	META23IMWYN54_BTY-11_bin.6.strict	59.77	1.98	33.33	2472787	3471
GF-cj80_bin.5.strict	52.15	2.95	Gradient Boost (General Model)	11	0.921	3189	239.147	1298379	0.66	1672	None	GF-cj80_bin.5.strict	54.49	3.47	27.27	1298379	3189
LIB29_bin.12.strict	52.16	1.17	Neural Network (Specific Model)	11	0.896	4317	245.623	744529	0.4	907	None	LIB29_bin.12.strict	58.09	2.75	11.11	744529	4317
META23IMWYN41_D0270_bin.10.orig	52.16	0.77	Gradient Boost (General Model)	11	0.868	1924	210.062	1657797	0.59	2289	None	META23IMWYN41_D0270_bin.10.orig	50.19	0.77	0	1657797	1924
GF-cj39_bin.11.orig	52.18	8.69	Neural Network (Specific Model)	11	0.875	8409	257.637	1812802	0.3	2055	None	GF-cj39_bin.11.orig	50.88	7.02	0	1812802	8409
LIB8_bin.20.permissive	52.18	1.04	Neural Network (Specific Model)	11	0.867	3494	267.375	1076564	0.48	1167	None	LIB8_bin.20.permissive	53.37	0.57	0	1076564	3494
SRR21898920_SRR21898920_bin.5.strict	52.19	2.45	Neural Network (Specific Model)	11	0.872	4250	291.212	1617117	0.51	1616	None	SRR21898920_SRR21898920_bin.5.strict	54.27	5.94	63.64	1617117	4250
GF-cj67_bin.18.strict	52.21	2.23	Neural Network (Specific Model)	11	0.898	2177	247.451	1320171	0.49	1600	None	GF-cj67_bin.18.strict	57.81	2.54	0	1320171	2177
SRR21898925_SRR21898925_bin.56.orig	52.23	5.41	Gradient Boost (General Model)	11	0.91	2360	235.698	1237579	0.48	1596	None	SRR21898925_SRR21898925_bin.56.orig	56.76	2.24	55.56	1237579	2360
GF-cj91_bin.11.permissive	52.24	0.58	Gradient Boost (General Model)	11	0.894	2646	250.576	1968004	0.56	2349	None	GF-cj91_bin.11.permissive	57.08	0.34	0	1968004	2646
LIB34_bin.6.permissive	52.25	1.24	Neural Network (Specific Model)	11	0.894	4326	274.704	1332282	0.6	1447	None	LIB34_bin.6.permissive	53.27	1.04	0	1332282	4326
SRR10083277_bin.13.permissive	52.26	4.33	Gradient Boost (General Model)	11	0.788	4655	364.775	2325952	0.43	1675	None	SRR10083277_bin.13.permissive	53.71	0.8	0	2325952	4655
GF-cj39_bin.47.strict	52.27	2.05	Gradient Boost (General Model)	11	0.908	2767	255.469	2025383	0.51	2405	None	GF-cj39_bin.47.strict	61.17	2.14	0	2025383	2767
LIB27_bin.27.orig	52.27	6.42	Neural Network (Specific Model)	11	0.926	2578	239.783	3074971	0.68	3970	None	LIB27_bin.27.orig	55.76	8.15	50	3074971	2578
GF-cj99_bin.45.strict	52.28	3.63	Neural Network (Specific Model)	11	0.873	180773	354.404	1732942	0.38	1424	None	GF-cj99_bin.45.strict	55.9	0.57	37.5	1732942	180773
GF-cj28_bin.27.orig	52.29	0.66	Gradient Boost (General Model)	11	0.89	2028	219.511	1336195	0.61	1808	None	GF-cj28_bin.27.orig	52.54	0.89	0	1336195	2028
META23IMWYN54_BTY-15_bin.5.orig	52.29	3.45	Gradient Boost (General Model)	11	0.899	1565	235.32	914678	0.67	1167	None	META23IMWYN54_BTY-15_bin.5.orig	56.06	6.51	37.5	914678	1565
SRR21898925_SRR21898925_bin.41.permissive	52.29	6.38	Neural Network (Specific Model)	11	0.926	4313	259.857	1077282	0.5	1282	None	SRR21898925_SRR21898925_bin.41.permissive	52.89	5.45	0	1077282	4313
GF-cj76_bin.36.orig	52.32	0.41	Gradient Boost (General Model)	11	0.906	9816	334.325	1062377	0.53	961	None	GF-cj76_bin.36.orig	55.82	0	0	1062377	9816
SRR21898915_SRR21898915_bin.6.strict	52.33	0.02	Neural Network (Specific Model)	11	0.911	57523	290.801	1069060	0.29	1120	None	SRR21898915_SRR21898915_bin.6.strict	52.97	0.73	0	1069060	57523
LIB37_bin.45.orig	52.36	3.69	Gradient Boost (General Model)	11	0.882	1691	205.819	1475682	0.55	2113	None	LIB37_bin.45.orig	53.16	2.89	11.11	1475682	1691
META23IMWYN54_HJH-11_bin.6.orig	52.37	3.37	Neural Network (Specific Model)	11	0.936	2379	234.54	2739559	0.66	3656	None	META23IMWYN54_HJH-11_bin.6.orig	50.04	6.19	6.98	2739559	2379
META24IMWYN1_2795_bin.3.strict	52.37	2.74	Neural Network (Specific Model)	11	0.891	3359	255.599	2012675	0.39	2342	None	META24IMWYN1_2795_bin.3.strict	59.89	1.85	8.33	2012675	3359
LIB12_bin.11.orig	52.39	1.81	Neural Network (Specific Model)	11	0.892	1852	214.929	3428971	0.62	4754	None	LIB12_bin.11.orig	54.74	2.21	11.11	3428971	1852
META23IMWYN54_HSJ-1_bin.52.strict	52.39	2.58	Gradient Boost (General Model)	11	0.708	4855	337.933	2804206	0.44	1959	None	META23IMWYN54_HSJ-1_bin.52.strict	57.78	0	0	2804206	4855
META24IMWYN1_2810_bin.14.orig	52.42	2.8	Neural Network (Specific Model)	11	0.873	1909	222.166	2859212	0.53	3753	None	META24IMWYN1_2810_bin.14.orig	51.25	2.8	8.33	2859212	1909
META23IMWYN54_HSJ-1_bin.40.strict	52.43	1.34	Neural Network (Specific Model)	11	0.896	11013	297.017	1413875	0.62	1423	None	META23IMWYN54_HSJ-1_bin.40.strict	58.79	0	0	1413875	11013
GF-cj85_bin.19.strict	52.44	0.15	Gradient Boost (General Model)	11	0.897	6488	277.256	1993774	0.73	2154	None	GF-cj85_bin.19.strict	58.35	0	0	1993774	6488
LIB3_bin.12.orig	52.44	2.54	Gradient Boost (General Model)	11	0.925	3097	262.382	1776848	0.55	2094	None	LIB3_bin.12.orig	67.02	0.85	25	1776848	3097
GF-cj81_bin.24.orig	52.45	2.02	Neural Network (Specific Model)	11	0.939	4788	292.487	2100860	0.71	2254	None	GF-cj81_bin.24.orig	56.62	2.14	0	2100860	4788
LIB2_bin.128.orig	52.46	5.62	Gradient Boost (General Model)	11	0.906	1422	206.795	1203267	0.49	1763	None	LIB2_bin.128.orig	53.79	5.17	0	1203267	1422
SRR10083280_bin.15.orig	52.47	1.07	Neural Network (Specific Model)	11	0.879	8074	295.396	1683323	0.35	1671	None	SRR10083280_bin.15.orig	52.63	0	0	1683323	8074
GF-cj25_bin.1.orig	52.49	7.68	Neural Network (Specific Model)	11	0.916	9288	328.033	2090282	0.47	1948	None	GF-cj25_bin.1.orig	54.96	7.93	2.44	2090282	9288
META23IMWYN41_D0227_bin.12.permissive	52.5	1.09	Gradient Boost (General Model)	11	0.876	2024	216.771	921473	0.35	1244	None	META23IMWYN41_D0227_bin.12.permissive	53.1	1.7	28.57	921473	2024
META23IMWYN54_HJH-22_bin.3.strict	52.5	0.27	Gradient Boost (General Model)	11	0.951	9929	287.859	508011	0.34	562	None	META23IMWYN54_HJH-22_bin.3.strict	61.91	0	0	508011	9929
GF-cj69_bin.40.orig	52.51	0.26	Gradient Boost (General Model)	11	0.887	1808	209.348	1119393	0.48	1584	None	GF-cj69_bin.40.orig	54.84	1.34	50	1119393	1808
KM-C1_bin.1.orig	52.53	2.75	Neural Network (Specific Model)	11	0.912	3388	252.143	4240172	0.71	5126	None	KM-C1_bin.1.orig	58.93	3.1	12.5	4240172	3388
META23IMWYN41_D0225_bin.10.strict	52.53	1.6	Neural Network (Specific Model)	11	0.871	1885	211.683	3017618	0.63	4146	None	META23IMWYN41_D0225_bin.10.strict	56.95	0.64	0	3017618	1885
L12_bin.1.orig	52.54	0	Neural Network (Specific Model)	11	0.897	24327	299.871	715866	0.34	715	None	L12_bin.1.orig	68.32	0.59	50	715866	24327
LIB30_bin.24.orig	52.54	2.53	Neural Network (Specific Model)	11	0.908	2421	237	2140882	0.74	2740	None	LIB30_bin.24.orig	58.26	2.61	80	2140882	2421
GF-cj109_bin.5.orig	52.55	2.76	Neural Network (Specific Model)	11	0.838	1720	212.427	1065538	0.34	1403	None	GF-cj109_bin.5.orig	50.83	0.72	0	1065538	1720
META23IMWYN41_ZF4_bin.17.orig	52.56	2.47	Gradient Boost (General Model)	11	0.9	1901	226.762	1265741	0.48	1679	None	META23IMWYN41_ZF4_bin.17.orig	55.42	0	0	1265741	1901
LIB34_bin.41.permissive	52.57	1.05	Neural Network (Specific Model)	11	0.941	2170	254.663	1313916	0.59	1624	None	LIB34_bin.41.permissive	60.29	2.08	42.86	1313916	2170
LIB6_bin.32.orig	52.6	2.02	Gradient Boost (General Model)	11	0.895	3176	263.314	1516293	0.61	1721	None	LIB6_bin.32.orig	56.67	1.11	0	1516293	3176
GF-cj68_bin.41.orig	52.61	0.25	Neural Network (Specific Model)	11	0.907	11124	325.734	1744290	0.49	1621	None	GF-cj68_bin.41.orig	56	0.96	100	1744290	11124
LIB2_bin.103.orig	52.61	9.01	Gradient Boost (General Model)	11	0.899	3458	273.815	1046939	0.56	1148	None	LIB2_bin.103.orig	51.87	5.17	0	1046939	3458
SRR10083302_bin.3.permissive	52.63	1.35	Neural Network (Specific Model)	11	0.927	1933	225.586	1044953	0.61	1435	None	SRR10083302_bin.3.permissive	62.11	0	0	1044953	1933
GF-cj79_bin.8.orig	52.64	1.67	Neural Network (Specific Model)	11	0.911	70959	391.381	1986820	0.4	1542	None	GF-cj79_bin.8.orig	55.8	1.72	0	1986820	70959
META23IMWYN41_D0231_bin.11.orig	52.64	2.28	Neural Network (Specific Model)	11	0.867	1788	207.008	3060846	0.62	4283	None	META23IMWYN41_D0231_bin.11.orig	57.98	2.13	10.53	3060846	1788
GF-cj26_bin.29.strict	52.65	0.06	Neural Network (Specific Model)	11	0.866	4535	267.808	1167350	0.6	1260	None	GF-cj26_bin.29.strict	52.83	1.08	0	1167350	4535
SRR21898923_SRR21898923_bin.9.orig	52.66	2.45	Neural Network (Specific Model)	11	0.842	2095	227.182	1414676	0.34	1751	None	SRR21898923_SRR21898923_bin.9.orig	57.67	2.8	40	1414676	2095
LIB2_bin.22.strict	52.68	1.12	Neural Network (Specific Model)	11	0.932	2213	229.487	892599	0.39	1214	None	LIB2_bin.22.strict	54.29	1.51	0	892599	2213
SRR21898906_SRR21898906_bin.4.orig	52.69	6.87	Neural Network (Specific Model)	11	0.897	1994	222.249	1503330	0.36	2027	None	SRR21898906_SRR21898906_bin.4.orig	63.82	5.42	64.71	1503330	1994
SRR21898921_SRR21898921_bin.16.orig	52.72	2.28	Neural Network (Specific Model)	11	0.841	10755	348.726	1855409	0.5	1493	None	SRR21898921_SRR21898921_bin.16.orig	50.86	1.72	0	1855409	10755
GF-cj104_bin.25.orig	52.78	5.95	Neural Network (Specific Model)	11	0.89	2951	250.881	1774973	0.64	2103	None	GF-cj104_bin.25.orig	57.21	3.97	10	1774973	2951
GF-cj98_bin.54.orig	52.78	2.96	Gradient Boost (General Model)	11	0.931	2133	236.358	734652	0.3	967	None	GF-cj98_bin.54.orig	53.6	0.31	0	734652	2133
LIB38_bin.20.orig	52.79	4.46	Neural Network (Specific Model)	11	0.908	1523	212.51	3554414	0.67	5075	None	LIB38_bin.20.orig	56.78	9.75	1.49	3554414	1523
S389_04A_CHG016282-IM16X26-C2-ATTGGCTC_L005_bin.11.strict	52.84	0.51	Gradient Boost (General Model)	11	0.914	2326	239.095	2374545	0.62	3033	None	S389_04A_CHG016282-IM16X26-C2-ATTGGCTC_L005_bin.11.strict	54.46	2.04	33.33	2374545	2326
META23IMWYN41_F11_bin.14.strict	52.87	1.84	Neural Network (Specific Model)	11	0.819	13666	296.653	1511872	0.44	1393	None	META23IMWYN41_F11_bin.14.strict	55.37	1.14	66.67	1511872	13666
LIB28_bin.17.orig	52.9	0.04	Neural Network (Specific Model)	11	0.888	78084	316.398	1246475	0.54	1167	None	LIB28_bin.17.orig	63.09	0	0	1246475	78084
LIB35_bin.62.strict	52.91	4.53	Gradient Boost (General Model)	11	0.901	2364	229.88	1511699	0.31	1982	None	LIB35_bin.62.strict	54.87	1.93	16.67	1511699	2364
META23IMWYN54_HJH-11_bin.15.orig	52.91	2.06	Neural Network (Specific Model)	11	0.888	3166	265.271	1050078	0.35	1174	None	META23IMWYN54_HJH-11_bin.15.orig	51.88	0.16	100	1050078	3166
SRR21898910_SRR21898910_bin.1.orig	52.91	0.15	Neural Network (Specific Model)	11	0.872	18807	311.648	1395724	0.29	1303	Low confidence prediction - substantial (25%) disagreement between completeness prediction models	SRR21898910_SRR21898910_bin.1.orig	78.65	0.4	50	1395724	18807
META23IMWYN54_BTY-15_bin.4.orig	52.93	0.62	Gradient Boost (General Model)	11	0.913	2294	233.393	1145315	0.73	1497	None	META23IMWYN54_BTY-15_bin.4.orig	54.54	2.09	70	1145315	2294
S389_04A_CHG016282-IM16X26-C3-CAAGGAGC_L005_bin.3.strict	52.97	4.03	Gradient Boost (General Model)	11	0.926	2702	235.715	3274392	0.71	4299	None	S389_04A_CHG016282-IM16X26-C3-CAAGGAGC_L005_bin.3.strict	58.63	8.91	0	3274392	2702
LIB11_bin.31.strict	53	0.92	Gradient Boost (General Model)	11	0.884	2489	260.787	1561256	0.59	1770	None	LIB11_bin.31.strict	60.22	2.23	0	1561256	2489
GF-cj73_bin.1.orig	53.01	0.15	Neural Network (Specific Model)	11	0.886	235509	297.799	1605041	0.51	1595	None	GF-cj73_bin.1.orig	53.45	0	0	1605041	235509
SRR21898917_SRR21898917_bin.30.orig	53.03	4.29	Gradient Boost (General Model)	11	0.788	5938	384.326	2542354	0.43	1740	None	SRR21898917_SRR21898917_bin.30.orig	59.05	0.71	0	2542354	5938
GF-cj66_bin.5.orig	53.06	5.39	Gradient Boost (General Model)	11	0.938	5084	310.154	1339434	0.5	1353	None	GF-cj66_bin.5.orig	63.24	3.45	0	1339434	5084
SRR21898922_SRR21898922_bin.15.orig	53.06	0.36	Neural Network (Specific Model)	11	0.909	93545	314.405	902989	0.35	872	None	SRR21898922_SRR21898922_bin.15.orig	51.72	0	0	902989	93545
LIB35_bin.60.orig	53.08	4.7	Gradient Boost (General Model)	11	0.917	2147	237.482	1996586	0.61	2575	None	LIB35_bin.60.orig	59.4	3.06	55.56	1996586	2147
LIB37_bin.18.orig	53.1	0.01	Neural Network (Specific Model)	11	0.914	46018	353.599	1483911	0.46	1280	None	LIB37_bin.18.orig	56.43	0.12	100	1483911	46018
GF-cj84_bin.31.orig	53.11	4.42	Neural Network (Specific Model)	11	0.899	2242	242.619	1762664	0.66	2183	None	GF-cj84_bin.31.orig	55.32	2.94	78.57	1762664	2242
GF-cj79_bin.70.strict	53.12	2.43	Neural Network (Specific Model)	11	0.882	2553	248.586	1447756	0.55	1717	None	GF-cj79_bin.70.strict	63.56	1.63	0	1447756	2553
GF-cj124_bin.4.orig	53.13	3.6	Neural Network (Specific Model)	11	0.884	9339	292.111	1526819	0.27	1542	None	GF-cj124_bin.4.orig	58.85	4.84	18.75	1526819	9339
LIB8_bin.9.strict	53.21	0.24	Neural Network (Specific Model)	11	0.886	3351	246.266	2568720	0.63	3089	None	LIB8_bin.9.strict	52.54	0.44	0	2568720	3351
META23IMWYN54_HSJ-5_bin.39.strict	53.21	0	Neural Network (Specific Model)	11	0.908	119462	314.527	1497043	0.44	1443	None	META23IMWYN54_HSJ-5_bin.39.strict	68.42	0	0	1497043	119462
GF-cj98_bin.10.strict	53.24	2.89	Neural Network (Specific Model)	11	0.895	17702	307.449	1852787	0.62	1800	None	GF-cj98_bin.10.strict	60.99	0.91	0	1852787	17702
META23IMWYN41_EN_bin.5.orig	53.24	1.19	Gradient Boost (General Model)	11	0.794	4651	235.926	3065397	0.69	3445	None	META23IMWYN41_EN_bin.5.orig	58.37	1.56	50	3065397	4651
META23IMWYN41_ZF13_bin.9.orig	53.27	2.66	Neural Network (Specific Model)	11	0.902	1738	214.458	2533850	0.65	3560	None	META23IMWYN41_ZF13_bin.9.orig	53.2	3.67	0	2533850	1738
SRR10083307_bin.11.orig	53.33	3.39	Gradient Boost (General Model)	11	0.926	2717	261.599	1522126	0.39	1799	None	SRR10083307_bin.11.orig	59.66	1.72	0	1522126	2717
LIB4_bin.23.orig	53.37	4.75	Gradient Boost (General Model)	11	0.878	3508	256.669	1480449	0.65	1691	None	LIB4_bin.23.orig	53.42	4.21	20	1480449	3508
S389_04A_CHG016283-IM16X27-H10-CTGAGCCA_L006_bin.60.orig	53.42	0.42	Neural Network (Specific Model)	11	0.888	39717	369.361	1772928	0.44	1423	None	S389_04A_CHG016283-IM16X27-H10-CTGAGCCA_L006_bin.60.orig	51.74	0.75	0	1772928	39717
LIB13_bin.39.orig	53.47	4.94	Neural Network (Specific Model)	11	0.902	1887	223.001	1948555	0.46	2634	None	LIB13_bin.39.orig	56.24	2.76	14.29	1948555	1887
LIB30_bin.44.strict	53.47	4.81	Gradient Boost (General Model)	11	0.786	1738	294.655	1384292	0.42	1232	None	LIB30_bin.44.strict	53.92	2.36	25	1384292	1738
GF-cj85_bin.30.strict	53.51	1.49	Neural Network (Specific Model)	11	0.906	2493	225.061	1878630	0.65	2529	None	GF-cj85_bin.30.strict	58.9	2.48	11.76	1878630	2493
LIB6_bin.17.orig	53.54	3.96	Neural Network (Specific Model)	11	0.893	4620	257.484	971261	0.52	1125	None	LIB6_bin.17.orig	50.31	6.9	40	971261	4620
SRR10083281_bin.5.permissive	53.54	1.89	Neural Network (Specific Model)	11	0.892	188841	307.759	2654199	0.51	2567	None	SRR10083281_bin.5.permissive	58.62	0	0	2654199	188841
S389_04A_CHG016282-IM16X26-H23-CCGACAAC_L005_bin.10.permissive	53.55	0.76	Gradient Boost (General Model)	11	0.841	1953	219.09	3310990	0.5	4250	None	S389_04A_CHG016282-IM16X26-H23-CCGACAAC_L005_bin.10.permissive	53.48	0.83	25	3310990	1953
SRR21898926_bin.52.orig	53.58	3.07	Gradient Boost (General Model)	11	0.861	1882	246.26	1260454	0.53	1472	None	SRR21898926_bin.52.orig	50.61	3.72	0	1260454	1882
LIB20_bin.14.orig	53.61	8.21	Neural Network (Specific Model)	11	0.858	2727	230.268	1730531	0.34	2155	None	LIB20_bin.14.orig	50.4	5.85	58.33	1730531	2727
LIB34_bin.39.orig	53.63	2.11	Gradient Boost (General Model)	11	0.9	2562	267.778	1702993	0.5	1911	None	LIB34_bin.39.orig	50.86	0	0	1702993	2562
GF-cj68_bin.84.permissive	53.64	0.94	Gradient Boost (General Model)	11	0.904	2602	229.848	1203796	0.45	1584	None	GF-cj68_bin.84.permissive	58.67	0	0	1203796	2602
GF-cj63_bin.30.permissive	53.68	0	Neural Network (Specific Model)	11	0.899	4629	281.305	1205120	0.65	1285	None	GF-cj63_bin.30.permissive	62.66	0.27	0	1205120	4629
LIB20_bin.27.strict	53.7	1.03	Neural Network (Specific Model)	11	0.913	10103	309.057	1622086	0.55	1601	None	LIB20_bin.27.strict	59.41	0	0	1622086	10103
SRR21898909_SRR21898909_bin.5.permissive	53.7	1.01	Neural Network (Specific Model)	11	0.919	4197	284.447	3167528	0.47	3417	None	SRR21898909_SRR21898909_bin.5.permissive	51.9	0	0	3167528	4197
LIB20_bin.23.orig	53.72	6.44	Neural Network (Specific Model)	11	0.914	7324	296.89	793108	0.36	815	None	LIB20_bin.23.orig	54.66	6.9	75	793108	7324
LIB9_bin.20.orig	53.72	1.08	Neural Network (Specific Model)	4	0.944	3615	284.097	419664	0.24	466	None	LIB9_bin.20.orig	51.79	4.46	0	419664	3615
GF-cj89_bin.8.orig	53.73	1.89	Gradient Boost (General Model)	11	0.9	2650	306.319	2706649	0.63	2657	None	GF-cj89_bin.8.orig	58.67	2.35	0	2706649	2650
SRR21898918_SRR21898918_bin.3.orig	53.75	3.34	Neural Network (Specific Model)	11	0.907	1656	231.326	1929835	0.73	2528	None	SRR21898918_SRR21898918_bin.3.orig	57.42	5.56	31.25	1929835	1656
SRR21898911_SRR21898911_bin.5.strict	53.76	4.48	Gradient Boost (General Model)	11	0.872	2798	220.932	2074347	0.27	2734	None	SRR21898911_SRR21898911_bin.5.strict	60.66	8.05	0	2074347	2798
LIB4_bin.56.permissive	53.77	10.36	Gradient Boost (General Model)	11	0.903	3361	246.274	1106368	0.49	1356	None	LIB4_bin.56.permissive	55.34	6.9	0	1106368	3361
GF-cj103_bin.12.orig	53.78	4.45	Gradient Boost (General Model)	11	0.932	2115	236.076	1797063	0.55	2370	None	GF-cj103_bin.12.orig	54.98	9.4	2.7	1797063	2115
LIB24_bin.25.orig	53.79	2.49	Neural Network (Specific Model)	11	0.907	11825	329.556	1059816	0.6	974	None	LIB24_bin.25.orig	55.17	0	0	1059816	11825
GF-cj104_bin.10.orig	53.8	3.33	Neural Network (Specific Model)	11	0.915	4223	259.47	1046322	0.36	1233	None	GF-cj104_bin.10.orig	58.63	7.69	0	1046322	4223
SRR10083307_bin.16.orig	53.82	6.07	Gradient Boost (General Model)	11	0.894	1866	208.948	2774688	0.58	3970	None	SRR10083307_bin.16.orig	57.22	8.83	3.03	2774688	1866
LIB14_bin.36.permissive	53.85	1.78	Neural Network (Specific Model)	11	0.889	1968	219.888	2191202	0.51	2959	None	LIB14_bin.36.permissive	55.58	2.08	14.81	2191202	1968
SRR21898925_SRR21898925_bin.8.orig	53.85	1.22	Gradient Boost (General Model)	11	0.929	3641	264.017	805403	0.42	947	None	SRR21898925_SRR21898925_bin.8.orig	64.7	0.83	0	805403	3641
GF-cj28_bin.25.strict	53.87	1.89	Neural Network (Specific Model)	11	0.881	3542	243.579	1193246	0.51	1443	None	GF-cj28_bin.25.strict	57.72	1.9	25	1193246	3542
GF-cj108_bin.6.strict	53.88	0	Neural Network (Specific Model)	11	0.888	3950	251.977	1303238	0.63	1534	None	GF-cj108_bin.6.strict	62.14	0	0	1303238	3950
META23IMWYN54_HSJ-5_bin.58.strict	53.88	1.9	Neural Network (Specific Model)	11	0.905	4413	289.965	1151481	0.64	1200	None	META23IMWYN54_HSJ-5_bin.58.strict	66.67	1.17	0	1151481	4413
META23IMWYN41_ZF13_bin.6.orig	53.89	2.16	Neural Network (Specific Model)	11	0.903	4942	281.071	1153736	0.36	1238	None	META23IMWYN41_ZF13_bin.6.orig	55.49	1.72	100	1153736	4942
LIB1_bin.40.orig	53.91	5.39	Gradient Boost (General Model)	11	0.868	3131	253.473	856777	0.47	981	None	LIB1_bin.40.orig	57.38	9.37	0	856777	3131
LIB3_bin.23.orig	53.93	7.32	Gradient Boost (General Model)	11	0.935	2047	241.938	1325991	0.54	1713	None	LIB3_bin.23.orig	57.21	6.03	75	1325991	2047
LIB4_bin.51.orig	53.93	1.48	Gradient Boost (General Model)	11	0.904	2706	240.791	1169573	0.61	1467	None	LIB4_bin.51.orig	54.78	0.15	100	1169573	2706
META23IMWYN41_D0260_bin.8.strict	53.95	2.77	Neural Network (Specific Model)	11	0.877	1968	218.407	1649745	0.57	2216	None	META23IMWYN41_D0260_bin.8.strict	57.58	2.65	0	1649745	1968
GF-cj111_bin.2.orig	53.96	0.17	Neural Network (Specific Model)	11	0.917	6311	327.921	1704624	0.43	1591	None	GF-cj111_bin.2.orig	51.72	0	0	1704624	6311
GF-cj87_bin.21.strict	53.96	6.56	Gradient Boost (General Model)	11	0.903	3169	248.61	2100846	0.63	2549	None	GF-cj87_bin.21.strict	52.92	8.26	9.26	2100846	3169
LIB2_bin.34.orig	54	0.24	Neural Network (Specific Model)	11	0.893	4406	279.237	1098982	0.5	1173	None	LIB2_bin.34.orig	71.66	0.34	0	1098982	4406
META23IMWYN41_EN_bin.2.strict	54	4.94	Gradient Boost (General Model)	11	0.893	2527	226.69	4346626	0.73	5725	None	META23IMWYN41_EN_bin.2.strict	60.01	4.76	0	4346626	2527
GF-cj91_bin.2.strict	54.02	1.93	Neural Network (Specific Model)	11	0.88	3080	229.41	1955671	0.33	2507	None	GF-cj91_bin.2.strict	60.65	1.53	12.5	1955671	3080
META23IMWYN54_BTY-15_bin.6.orig	54.02	0.1	Neural Network (Specific Model)	11	0.886	5048	314.179	1351883	0.57	1273	None	META23IMWYN54_BTY-15_bin.6.orig	50.83	0.63	33.33	1351883	5048
GF-cj68_bin.3.strict	54.03	4.8	Neural Network (Specific Model)	11	0.901	18185	329.088	1765689	0.43	1614	None	GF-cj68_bin.3.strict	58.62	3.45	0	1765689	18185
SRR21898907_SRR21898907_bin.65.orig	54.05	0.62	Neural Network (Specific Model)	11	0.923	5397	244.369	1328687	0.3	1678	None	SRR21898907_SRR21898907_bin.65.orig	64.41	0	0	1328687	5397
SRR21898914_SRR21898914_bin.1.permissive	54.05	2.78	Gradient Boost (General Model)	11	0.914	3915	240.942	1509261	0.35	1912	None	SRR21898914_SRR21898914_bin.1.permissive	56.03	2.59	0	1509261	3915
GF-cj99_bin.52.orig	54.07	3.92	Gradient Boost (General Model)	11	0.89	2184	232.745	1644891	0.65	2100	None	GF-cj99_bin.52.orig	52.41	2.68	100	1644891	2184
LIB2_bin.125.orig	54.08	5.17	Gradient Boost (General Model)	11	0.939	1899	240.273	655958	0.34	857	None	LIB2_bin.125.orig	58.04	8.52	0	655958	1899
META23IMWYN41_ZG22_bin.14.orig	54.08	5.85	Gradient Boost (General Model)	11	0.893	2224	221.31	2821840	0.65	3805	None	META23IMWYN41_ZG22_bin.14.orig	53.94	9.1	2.13	2821840	2224
SRR10083277_bin.12.permissive	54.08	1.25	Neural Network (Specific Model)	11	0.916	7104	256.866	853176	0.39	1017	None	SRR10083277_bin.12.permissive	50.78	1.75	100	853176	7104
GF-cj66_bin.12.strict	54.12	3.68	Gradient Boost (General Model)	11	0.905	3405	242.892	1240700	0.29	1544	None	GF-cj66_bin.12.strict	59.98	2.16	0	1240700	3405
META23IMWYN41_D0250_bin.12.strict	54.12	2.7	Neural Network (Specific Model)	11	0.877	2146	222.982	3425169	0.63	4497	None	META23IMWYN41_D0250_bin.12.strict	61.8	2.88	10	3425169	2146
LIB39_bin.1.orig	54.13	7.04	Gradient Boost (General Model)	11	0.922	2065	247.991	943401	0.3	1171	None	LIB39_bin.1.orig	53.3	8.28	20	943401	2065
GF-cj31_bin.11.orig	54.14	4.88	Neural Network (Specific Model)	11	0.835	2937	252.789	1423168	0.43	1568	None	GF-cj31_bin.11.orig	54.55	3.88	78.79	1423168	2937
GF-cj87_bin.11.orig	54.17	2.18	Gradient Boost (General Model)	11	0.907	4004	262.561	2307741	0.69	2662	None	GF-cj87_bin.11.orig	52.59	0	0	2307741	4004
LIB29_bin.3.strict	54.17	0.42	Neural Network (Specific Model)	11	0.893	2682	225.857	3579605	0.64	4733	None	LIB29_bin.3.strict	54.78	1.1	0	3579605	2682
LIB14_bin.37.permissive	54.2	1.87	Gradient Boost (General Model)	11	0.845	2084	224.466	1488987	0.44	1871	None	LIB14_bin.37.permissive	53.76	1.29	0	1488987	2084
GF-cj39_bin.43.strict	54.22	0.36	Neural Network (Specific Model)	11	0.819	10009	326.509	2161432	0.47	1810	None	GF-cj39_bin.43.strict	53.63	0.4	33.33	2161432	10009
GF-cj67_bin.20.strict	54.22	0.03	Neural Network (Specific Model)	11	0.834	21111	344.623	2075636	0.5	1677	None	GF-cj67_bin.20.strict	60.34	0	0	2075636	21111
GF-cj73_bin.36.strict	54.25	2.89	Gradient Boost (General Model)	11	0.911	6221	283.503	1450676	0.6	1556	None	GF-cj73_bin.36.strict	51.55	3.45	0	1450676	6221
GF-cj68_bin.13.orig	54.26	0.02	Neural Network (Specific Model)	11	0.878	85893	370.877	2219300	0.5	1753	None	GF-cj68_bin.13.orig	60.05	0.19	0	2219300	85893
SRR21898914_SRR21898914_bin.37.orig	54.26	5.33	Neural Network (Specific Model)	11	0.869	2595	229.794	1327301	0.34	1676	None	SRR21898914_SRR21898914_bin.37.orig	51.59	7.09	37.5	1327301	2595
LIB14_bin.12.orig	54.28	1.02	Neural Network (Specific Model)	11	0.889	17217	300.158	1019206	0.46	1008	None	LIB14_bin.12.orig	73.71	0.68	0	1019206	17217
META23IMWYN41_ZG18_bin.5.strict	54.3	12.55	Neural Network (Specific Model)	11	0.893	6790	304.443	1817039	0.42	1779	None	META23IMWYN41_ZG18_bin.5.strict	57.21	5.17	33.33	1817039	6790
LIB39_bin.14.orig	54.32	8.8	Gradient Boost (General Model)	11	0.879	1966	200.254	5245624	0.63	7707	None	LIB39_bin.14.orig	55.95	7.89	0	5245624	1966
GF-cj66_bin.28.orig	54.37	1.95	Gradient Boost (General Model)	11	0.87	2446	248.19	1302427	0.49	1525	None	GF-cj66_bin.28.orig	54.42	0.02	0	1302427	2446
GF-cj66_bin.3.strict	54.39	4.16	Neural Network (Specific Model)	11	0.815	3499	263.782	1879475	0.62	1940	None	GF-cj66_bin.3.strict	60.41	2.06	50	1879475	3499
LIB3_bin.41.orig	54.39	1.6	Neural Network (Specific Model)	11	0.897	5540	261.559	1104968	0.35	1266	None	LIB3_bin.41.orig	53.11	4.11	28.57	1104968	5540
SRR10083302_bin.27.strict	54.4	1.04	Neural Network (Specific Model)	11	0.891	2298	263.059	1419765	0.58	1606	None	SRR10083302_bin.27.strict	53.73	0	0	1419765	2298
LIB1_bin.68.orig	54.41	0.25	Gradient Boost (General Model)	11	0.895	4798	296.759	1011192	0.52	1018	None	LIB1_bin.68.orig	63.93	0.3	100	1011192	4798
GF-cj67_bin.8.strict	54.42	12.76	Gradient Boost (General Model)	11	0.914	2983	251.412	1406307	0.47	1708	None	GF-cj67_bin.8.strict	51.2	8.48	9.09	1406307	2983
LIB6_bin.45.orig	54.47	4.86	Neural Network (Specific Model)	11	0.878	3931	257.328	1742760	0.68	1986	None	LIB6_bin.45.orig	51.08	6.66	20	1742760	3931
GF-cj65_bin.53.strict	54.49	6.71	Neural Network (Specific Model)	11	0.906	3644	257.582	1652387	0.46	1942	None	GF-cj65_bin.53.strict	54.31	6.03	20	1652387	3644
LIB1_bin.111.orig	54.51	0.23	Gradient Boost (General Model)	11	0.919	6035	317.145	1870558	0.5	1810	None	LIB1_bin.111.orig	50.34	1.72	100	1870558	6035
LIB3_bin.100.orig	54.52	1.47	Gradient Boost (General Model)	11	0.921	2614	268.288	1822426	0.53	2089	None	LIB3_bin.100.orig	67.73	4.42	20	1822426	2614
META23IMWYN41_F21_bin.11.permissive	54.62	3.58	Neural Network (Specific Model)	11	0.869	1994	209.496	2708284	0.53	3755	None	META23IMWYN41_F21_bin.11.permissive	54.05	1.22	10	2708284	1994
GF-cj26_bin.21.orig	54.63	7.21	Neural Network (Specific Model)	11	0.9	255298	370.849	1171852	0.64	949	None	GF-cj26_bin.21.orig	64.7	7.88	30.77	1171852	255298
LIB30_bin.8.orig	54.63	3.24	Gradient Boost (General Model)	11	0.911	3010	265.866	771606	0.56	883	None	LIB30_bin.8.orig	58.3	3.12	0	771606	3010
GF-cj120_bin.1.orig	54.65	9.24	Neural Network (Specific Model)	11	0.907	7432	290.352	2944745	0.35	3070	None	GF-cj120_bin.1.orig	50.88	0.88	0	2944745	7432
S389_04A_CHG016282-IM16X26-C2-ATTGGCTC_L005_bin.13.strict	54.65	1.4	Neural Network (Specific Model)	11	0.909	5978	275.674	1165086	0.38	1283	None	S389_04A_CHG016282-IM16X26-C2-ATTGGCTC_L005_bin.13.strict	61.33	0.09	0	1165086	5978
GF-cj108_bin.9.strict	54.67	0.19	Neural Network (Specific Model)	11	0.91	12153	351.287	1765278	0.45	1527	None	GF-cj108_bin.9.strict	50.34	0	0	1765278	12153
LIB1_bin.104.permissive	54.68	0.13	Neural Network (Specific Model)	11	0.924	3301	240.836	841565	0.35	1080	None	LIB1_bin.104.permissive	63.62	1.22	0	841565	3301
LIB37_bin.49.orig	54.68	0.33	Neural Network (Specific Model)	11	0.906	2373	257.445	1681997	0.61	1975	None	LIB37_bin.49.orig	66.63	5.53	53.33	1681997	2373
SRR21898916_SRR21898916_bin.13.strict	54.7	4.3	Neural Network (Specific Model)	11	0.912	7384	267.658	1335755	0.39	1518	None	SRR21898916_SRR21898916_bin.13.strict	51.72	0	0	1335755	7384
GF-cj108_bin.17.strict	54.72	0.26	Gradient Boost (General Model)	11	0.939	4939	292.322	1201109	0.48	1290	None	GF-cj108_bin.17.strict	63.42	0.73	0	1201109	4939
LIB6_bin.31.strict	54.74	3.13	Neural Network (Specific Model)	11	0.914	13369	295.673	1422934	0.52	1470	None	LIB6_bin.31.strict	53.15	3.85	54.55	1422934	13369
LIB34_bin.14.orig	54.75	1.01	Neural Network (Specific Model)	11	0.9	2276	237.006	1990507	0.63	2526	None	LIB34_bin.14.orig	54.66	1.72	100	1990507	2276
GF-cj85_bin.16.permissive	54.76	2.34	Neural Network (Specific Model)	11	0.906	3967	251.286	2547702	0.7	3071	None	GF-cj85_bin.16.permissive	50.91	1.81	16.67	2547702	3967
GF-cj69_bin.41.orig	54.77	10.46	Gradient Boost (General Model)	11	0.901	1563	213.723	1778896	0.45	2507	None	GF-cj69_bin.41.orig	51.36	4.39	66.67	1778896	1563
LIB8_bin.8.orig	54.77	3.55	Gradient Boost (General Model)	11	0.904	1867	221.214	877528	0.54	1197	None	LIB8_bin.8.orig	63.83	5.34	87.5	877528	1867
GF-cj110_bin.16.orig	54.78	1.49	Neural Network (Specific Model)	11	0.92	3653	272.888	1884665	0.72	2123	None	GF-cj110_bin.16.orig	62.07	0	0	1884665	3653
LIB11_bin.20.strict	54.79	2.65	Gradient Boost (General Model)	11	0.909	3036	240.968	1247746	0.53	1573	None	LIB11_bin.20.strict	56.41	1.46	0	1247746	3036
META23IMWYN41_ZEN1_bin.18.orig	54.81	12.69	Neural Network (Specific Model)	11	0.864	4746	292.444	2274646	0.43	2243	None	META23IMWYN41_ZEN1_bin.18.orig	50.16	6.9	25	2274646	4746
LIB22_bin.16.permissive	54.83	6.48	Gradient Boost (General Model)	11	0.891	1968	230.867	2016765	0.43	2600	None	LIB22_bin.16.permissive	56.94	6.63	11.11	2016765	1968
META23IMWYN54_HSJ-1_bin.55.strict	54.84	0.51	Neural Network (Specific Model)	11	0.94	2726	249.436	1061304	0.39	1337	None	META23IMWYN54_HSJ-1_bin.55.strict	62.89	0	0	1061304	2726
SRR21898909_SRR21898909_bin.3.strict	54.84	3.99	Neural Network (Specific Model)	11	0.815	3280	244.571	1711910	0.43	1903	None	SRR21898909_SRR21898909_bin.3.strict	62.55	4.17	34.38	1711910	3280
LIB13_bin.40.orig	54.85	5.88	Gradient Boost (General Model)	11	0.864	1551	220.859	1675255	0.66	2190	None	LIB13_bin.40.orig	53.62	6.73	16.67	1675255	1551
LIB3_bin.83.orig	54.85	9.15	Neural Network (Specific Model)	11	0.891	30480	336.72	1668232	0.54	1473	None	LIB3_bin.83.orig	58.43	9.51	4.76	1668232	30480
META23IMWYN41_ZF7_bin.25.orig	54.85	2.62	Neural Network (Specific Model)	11	0.92	2742	244.673	1710852	0.68	2149	None	META23IMWYN41_ZF7_bin.25.orig	57.72	1.26	83.33	1710852	2742
LIB1_bin.38.orig	54.86	9.01	Neural Network (Specific Model)	11	0.882	2980	261.869	1873909	0.53	2107	None	LIB1_bin.38.orig	51.15	8.25	24.14	1873909	2980
LIB23_bin.21.permissive	54.86	1.74	Neural Network (Specific Model)	11	0.879	2196	270.436	1627280	0.64	1766	None	LIB23_bin.21.permissive	64.8	1.38	0	1627280	2196
GF-cj114_bin.2.orig	54.87	2.1	Neural Network (Specific Model)	4	0.895	4181	309.998	523425	0.26	505	None	GF-cj114_bin.2.orig	51.2	2.51	20	523425	4181
META23IMWYN41_ZF13_bin.13.orig	54.9	5.81	Neural Network (Specific Model)	11	0.887	1489	211.467	3869886	0.59	5424	None	META23IMWYN41_ZF13_bin.13.orig	51.73	5.47	75	3869886	1489
GF-cj101_bin.39.strict	54.91	0.22	Gradient Boost (General Model)	11	0.868	3297	271.644	1224732	0.63	1307	None	GF-cj101_bin.39.strict	55.17	0	0	1224732	3297
LIB4_bin.11.strict	54.94	5.87	Neural Network (Specific Model)	11	0.902	12800	244.468	1074581	0.37	1326	None	LIB4_bin.11.strict	58.41	5.11	4.48	1074581	12800
LIB40_bin.13.strict	54.94	1.99	Gradient Boost (General Model)	11	0.911	2074	244.358	1040138	0.63	1295	None	LIB40_bin.13.strict	59.48	1.19	0	1040138	2074
LIB1_bin.74.orig	54.96	0.82	Gradient Boost (General Model)	11	0.935	18592	306.854	830594	0.27	845	None	LIB1_bin.74.orig	56.74	2.25	0	830594	18592
GF-cj39_bin.46.strict	54.97	2.25	Gradient Boost (General Model)	11	0.877	1850	220.973	1160786	0.65	1539	None	GF-cj39_bin.46.strict	55.72	6.03	0	1160786	1850
S389_04A_CHG016282-IM16X26-H38-ACAGATTC_L005_bin.2.permissive	54.97	1.04	Neural Network (Specific Model)	11	0.858	2406	230.506	2794140	0.4	3475	None	S389_04A_CHG016282-IM16X26-H38-ACAGATTC_L005_bin.2.permissive	59.71	1.03	14.29	2794140	2406
SRR10083310_bin.11.strict	54.99	3.02	Neural Network (Specific Model)	11	0.938	4009	254.641	1859498	0.64	2288	None	SRR10083310_bin.11.strict	54.19	3.67	15.79	1859498	4009
GF-cj84_bin.34.strict	55	1.07	Neural Network (Specific Model)	11	0.915	5592	265.358	1930798	0.65	2224	None	GF-cj84_bin.34.strict	51.52	1.84	20	1930798	5592
LIB2_bin.20.strict	55	3.46	Gradient Boost (General Model)	11	0.886	2626	238.443	1593861	0.39	1979	None	LIB2_bin.20.strict	61.33	0.49	0	1593861	2626
LIB8_bin.18.orig	55	3.26	Neural Network (Specific Model)	11	0.895	10016	351.577	2048415	0.47	1741	None	LIB8_bin.18.orig	56.9	1.72	0	2048415	10016
META24IMWYN1_2817_bin.10.strict	55	1.41	Neural Network (Specific Model)	11	0.865	25610	272.851	2484640	0.66	2629	None	META24IMWYN1_2817_bin.10.strict	57.42	2.31	23.08	2484640	25610
GF-cj99_bin.46.orig	55.01	4.97	Neural Network (Specific Model)	11	0.901	6882	318.529	1932281	0.47	1825	None	GF-cj99_bin.46.orig	54.66	4.31	33.33	1932281	6882
LIB25_bin.9.orig	55.01	0.24	Neural Network (Specific Model)	11	0.906	9669	332.353	1123367	0.6	1022	None	LIB25_bin.9.orig	58.96	1.76	83.33	1123367	9669
META24IMWYN1_2808_bin.6.permissive	55.01	1.91	Gradient Boost (General Model)	11	0.916	2189	269.818	2223046	0.42	2520	None	META24IMWYN1_2808_bin.6.permissive	60.33	3.36	0	2223046	2189
META23IMWYN41_ZF4_bin.23.strict	55.03	0.35	Neural Network (Specific Model)	11	0.836	30933	260.882	1550058	0.39	1658	None	META23IMWYN41_ZF4_bin.23.strict	54.31	1.72	0	1550058	30933
META23IMWYN54_HSJ-1_bin.13.strict	55.03	0.55	Neural Network (Specific Model)	11	0.903	6121	301.619	1102380	0.64	1101	None	META23IMWYN54_HSJ-1_bin.13.strict	55.92	1.76	75	1102380	6121
LIB15_bin.64.orig	55.09	3.39	Gradient Boost (General Model)	11	0.868	2501	231.431	1359327	0.62	1702	None	LIB15_bin.64.orig	55.93	0.68	100	1359327	2501
META23IMWYN41_ZG22_bin.17.strict	55.09	2.88	Neural Network (Specific Model)	11	0.904	1930	220.511	3728419	0.68	5106	None	META23IMWYN41_ZG22_bin.17.strict	60.69	1.97	0	3728419	1930
GF-cj26_bin.22.permissive	55.1	0.1	Neural Network (Specific Model)	11	0.896	9502	286.381	1000872	0.6	1046	None	GF-cj26_bin.22.permissive	55.38	0	0	1000872	9502
LIB33_bin.27.permissive	55.11	5.38	Gradient Boost (General Model)	11	0.883	2573	240.303	1148071	0.34	1408	None	LIB33_bin.27.permissive	61.74	4.49	30.77	1148071	2573
SRR21898925_SRR21898925_bin.43.strict	55.12	7.34	Neural Network (Specific Model)	11	0.918	6075	283.182	1504498	0.42	1629	None	SRR21898925_SRR21898925_bin.43.strict	52.69	3.2	15	1504498	6075
LIB35_bin.19.strict	55.13	0.55	Neural Network (Specific Model)	11	0.904	6581	289.996	1319212	0.42	1374	None	LIB35_bin.19.strict	58.96	2.15	0	1319212	6581
META23IMWYN54_HSJ-5_bin.17.strict	55.13	7.76	Neural Network (Specific Model)	11	0.914	10957	315.141	1614432	0.48	1564	None	META23IMWYN54_HSJ-5_bin.17.strict	60.34	6.9	50	1614432	10957
GF-cj63_bin.4.strict	55.15	1.9	Neural Network (Specific Model)	11	0.834	64377	356.137	2051553	0.49	1603	None	GF-cj63_bin.4.strict	58.55	1.12	40	2051553	64377
GF-cj82_bin.24.permissive	55.16	3.16	Gradient Boost (General Model)	11	0.883	2473	267.351	3479358	0.65	3845	None	GF-cj82_bin.24.permissive	58.22	0	0	3479358	2473
SRR21898908_SRR21898908_bin.5.orig	55.16	4.65	Neural Network (Specific Model)	11	0.904	6340	299.279	1445123	0.29	1457	None	SRR21898908_SRR21898908_bin.5.orig	76.76	5.28	0	1445123	6340
META23IMWYN41_D0237_bin.9.permissive	55.19	0.68	Neural Network (Specific Model)	11	0.92	3063	255.714	2152447	0.7	2587	None	META23IMWYN41_D0237_bin.9.permissive	65.15	0.25	0	2152447	3063
LIB35_bin.2.orig	55.23	6.3	Gradient Boost (General Model)	11	0.85	1665	197.022	1432678	0.3	2065	None	LIB35_bin.2.orig	61.51	7.67	0	1432678	1665
GF-cj26_bin.30.strict	55.25	1.78	Neural Network (Specific Model)	11	0.89	83107	310.74	1720577	0.6	1645	None	GF-cj26_bin.30.strict	65.44	2.01	0	1720577	83107
GF-cj98_bin.3.strict	55.26	0.65	Neural Network (Specific Model)	11	0.907	20358	328.518	1969871	0.4	1814	None	GF-cj98_bin.3.strict	56.38	0	0	1969871	20358
SRR10083305_bin.7.orig	55.28	1.91	Gradient Boost (General Model)	11	0.908	1982	263.723	3966916	0.66	4560	None	SRR10083305_bin.7.orig	67.25	4.06	18.18	3966916	1982
LIB6_bin.76.strict	55.29	2.44	Gradient Boost (General Model)	11	0.888	7803	283.99	1176352	0.58	1229	None	LIB6_bin.76.strict	66.2	4.03	0	1176352	7803
META23IMWYN54_HJH-3_bin.1.strict	55.29	0.7	Neural Network (Specific Model)	11	0.89	4428	278.7	1155054	0.36	1232	None	META23IMWYN54_HJH-3_bin.1.strict	57.81	1.09	10	1155054	4428
LIB1_bin.96.orig	55.3	0.86	Gradient Boost (General Model)	11	0.908	3831	278.659	1219927	0.57	1328	None	LIB1_bin.96.orig	56.68	0	0	1219927	3831
LIB34_bin.31.strict	55.3	1.34	Gradient Boost (General Model)	11	0.924	2954	277.122	1373525	0.65	1530	None	LIB34_bin.31.strict	63.49	2.46	14.29	1373525	2954
META23IMWYN54_HSJ-1_bin.21.strict	55.3	2.01	Neural Network (Specific Model)	11	0.92	2350	274.63	1427481	0.55	1596	None	META23IMWYN54_HSJ-1_bin.21.strict	60.35	0.49	0	1427481	2350
SRR21898909_SRR21898909_bin.14.orig	55.3	3.29	Neural Network (Specific Model)	11	0.909	4295	266.266	2312435	0.67	2635	None	SRR21898909_SRR21898909_bin.14.orig	59.89	6.52	28.21	2312435	4295
S389_04A_CHG016282-IM16X26-H23-CCGACAAC_L005_bin.8.strict	55.31	1.92	Gradient Boost (General Model)	11	0.896	2670	229.545	2109101	0.7	2754	None	S389_04A_CHG016282-IM16X26-H23-CCGACAAC_L005_bin.8.strict	53.04	1.58	14.29	2109101	2670
LIB3_bin.61.orig	55.38	1.24	Neural Network (Specific Model)	11	0.849	6069	284.885	1357278	0.63	1351	None	LIB3_bin.61.orig	51.13	0.86	0	1357278	6069
META24IMWYN1_2803_bin.13.orig	55.38	0.97	Gradient Boost (General Model)	11	0.912	2006	265.475	2966941	0.4	3403	None	META24IMWYN1_2803_bin.13.orig	60.24	0	0	2966941	2006
GF-cj65_bin.41.strict	55.45	5.07	Neural Network (Specific Model)	11	0.912	5689	254.67	1308671	0.34	1566	None	GF-cj65_bin.41.strict	62.03	4.27	66.67	1308671	5689
LIB2_bin.122.orig	55.46	0.49	Gradient Boost (General Model)	11	0.934	2367	239.429	1362572	0.58	1778	None	LIB2_bin.122.orig	57.5	1.14	0	1362572	2367
META23IMWYN41_D0246_bin.18.orig	55.5	5.33	Gradient Boost (General Model)	11	0.935	1564	215.333	1773687	0.71	2574	None	META23IMWYN41_D0246_bin.18.orig	51.23	6.12	19.23	1773687	1564
LIB6_bin.106.orig	55.53	10.74	Neural Network (Specific Model)	11	0.911	4351	255.11	1858506	0.53	2217	None	LIB6_bin.106.orig	50.88	7.02	20	1858506	4351
META23IMWYN41_ZG22_bin.8.strict	55.54	2.88	Gradient Boost (General Model)	11	0.867	2129	237.2	1537444	0.6	1877	None	META23IMWYN41_ZG22_bin.8.strict	57.45	1.7	0	1537444	2129
LIB2_bin.123.permissive	55.55	3.41	Gradient Boost (General Model)	11	0.908	4410	262.934	1145292	0.51	1322	None	LIB2_bin.123.permissive	65.4	1.41	0	1145292	4410
LIB17_bin.42.permissive	55.56	4.14	Neural Network (Specific Model)	11	0.921	2586	267.954	1057130	0.58	1215	None	LIB17_bin.42.permissive	63.89	8.35	5.56	1057130	2586
GF-cj120_bin.3.orig	55.59	0.31	Neural Network (Specific Model)	11	0.957	3318	248.188	833189	0.32	1075	None	GF-cj120_bin.3.orig	56.72	0.58	0	833189	3318
META23IMWYN54_HSJ-8_bin.4.strict	55.6	1.61	Gradient Boost (General Model)	11	0.729	4368	313.86	2650743	0.49	2054	None	META23IMWYN54_HSJ-8_bin.4.strict	67.28	0.88	100	2650743	4368
SRR21898921_SRR21898921_bin.8.orig	55.6	1.91	Neural Network (Specific Model)	11	0.892	21321	364.79	1932529	0.44	1577	None	SRR21898921_SRR21898921_bin.8.orig	54.88	0.69	0	1932529	21321
SRR10083286_bin.3.permissive	55.62	2.65	Gradient Boost (General Model)	11	0.905	2094	230.663	841401	0.4	1102	None	SRR10083286_bin.3.permissive	59.75	0.52	0	841401	2094
SRR21898914_SRR21898914_bin.41.orig	55.62	7.24	Gradient Boost (General Model)	11	0.928	2152	243.225	1929826	0.44	2459	None	SRR21898914_SRR21898914_bin.41.orig	66.01	5.16	9.68	1929826	2152
META23IMWYN41_ZF6_bin.6.strict	55.64	0.61	Neural Network (Specific Model)	11	0.883	4339	253.392	2495535	0.6	2902	None	META23IMWYN41_ZF6_bin.6.strict	58.39	0	0	2495535	4339
LIB35_bin.15.orig	55.65	4.3	Gradient Boost (General Model)	11	0.899	1931	221.043	1547920	0.56	2103	None	LIB35_bin.15.orig	54.97	7.3	35.29	1547920	1931
GF-cj67_bin.23.strict	55.74	1.37	Neural Network (Specific Model)	11	0.852	8176	321.917	1591047	0.52	1406	None	GF-cj67_bin.23.strict	57.63	1.18	0	1591047	8176
LIB3_bin.13.strict	55.74	1.25	Gradient Boost (General Model)	11	0.917	3207	252.961	935598	0.52	1135	None	LIB3_bin.13.strict	57.04	2.41	0	935598	3207
S389_04A_CHG016283-IM16X27-H10-CTGAGCCA_L006_bin.71.orig	55.76	1.49	Neural Network (Specific Model)	11	0.914	7794	321.734	1809562	0.43	1715	None	S389_04A_CHG016283-IM16X27-H10-CTGAGCCA_L006_bin.71.orig	54.31	0	0	1809562	7794
LIB37_bin.40.orig	55.78	4.41	Neural Network (Specific Model)	11	0.893	2468	229.713	1410710	0.32	1830	None	LIB37_bin.40.orig	71.3	6.03	64.71	1410710	2468
META23IMWYN41_F21_bin.12.permissive	55.78	2.52	Neural Network (Specific Model)	11	0.851	2038	229.383	1935340	0.39	2400	None	META23IMWYN41_F21_bin.12.permissive	58.22	1.59	0	1935340	2038
META23IMWYN41_ZF11_bin.9.strict	55.79	0.09	Neural Network (Specific Model)	11	0.968	2025	252.496	747405	0.33	958	None	META23IMWYN41_ZF11_bin.9.strict	53.38	0.79	0	747405	2025
SRR21898926_bin.20.strict	55.79	2.73	Neural Network (Specific Model)	11	0.869	4447	274.697	1171900	0.42	1237	None	SRR21898926_bin.20.strict	62.2	2.13	11.11	1171900	4447
GF-cj81_bin.16.strict	55.81	2.86	Gradient Boost (General Model)	11	0.89	10022	289.025	2289082	0.72	2354	None	GF-cj81_bin.16.strict	61.21	0	0	2289082	10022
LIB34_bin.13.strict	55.81	2.49	Neural Network (Specific Model)	11	0.929	3411	231.372	1887618	0.7	2533	None	LIB34_bin.13.strict	56.44	6.49	13.64	1887618	3411
LIB3_bin.54.orig	55.87	0.75	Neural Network (Specific Model)	11	0.941	7845	315.935	1263808	0.53	1257	None	LIB3_bin.54.orig	53.89	1.8	16.67	1263808	7845
LIB25_bin.3.strict	55.88	0.79	Gradient Boost (General Model)	11	0.888	3500	259.211	1036295	0.64	1185	None	LIB25_bin.3.strict	57.54	0	0	1036295	3500
META23IMWYN54_HSJ-5_bin.54.strict	55.88	11.05	Gradient Boost (General Model)	11	0.927	2531	255.749	1820511	0.49	2206	None	META23IMWYN54_HSJ-5_bin.54.strict	52.57	5.17	75	1820511	2531
LIB1_bin.141.strict	55.89	6.21	Gradient Boost (General Model)	11	0.901	2070	237.235	1796495	0.53	2280	None	LIB1_bin.141.strict	53.01	1.72	0	1796495	2070
S389_04A_CHG016282-IM16X26-H12-CACCTTAC_L005_bin.4.orig	55.89	7.33	Gradient Boost (General Model)	11	0.94	1702	220.406	3194943	0.7	4552	None	S389_04A_CHG016282-IM16X26-H12-CACCTTAC_L005_bin.4.orig	57.09	5.73	22.22	3194943	1702
META23IMWYN41_ZF1_bin.3.orig	55.92	11.93	Neural Network (Specific Model)	11	0.882	20752	289.243	1969539	0.43	2006	None	META23IMWYN41_ZF1_bin.3.orig	56.77	8.84	54.55	1969539	20752
LIB26_bin.16.orig	55.93	1.39	Gradient Boost (General Model)	11	0.877	3550	259.933	1466573	0.58	1652	None	LIB26_bin.16.orig	63.29	0.86	0	1466573	3550
LIB5_bin.4.orig	55.93	3.02	Gradient Boost (General Model)	11	0.889	1802	218.89	895421	0.52	1215	None	LIB5_bin.4.orig	53.5	1.82	20	895421	1802
LIB28_bin.34.orig	55.94	1.84	Neural Network (Specific Model)	11	0.913	4754	313.625	1813744	0.41	1761	None	LIB28_bin.34.orig	50.86	5.17	66.67	1813744	4754
META23IMWYN41_ZF10_bin.16.orig	55.97	1.48	Neural Network (Specific Model)	11	0.912	1742	220.939	3457411	0.69	4766	None	META23IMWYN41_ZF10_bin.16.orig	55.06	2.61	11.11	3457411	1742
LIB4_bin.41.strict	55.98	3.44	Gradient Boost (General Model)	11	0.893	4153	249.171	1559546	0.61	1869	None	LIB4_bin.41.strict	53.21	1.88	0	1559546	4153
SRR10083307_bin.9.orig	56	1.07	Gradient Boost (General Model)	11	0.929	7598	311.995	1871655	0.67	1859	None	SRR10083307_bin.9.orig	64.28	1.01	100	1871655	7598
META23IMWYN54_HJH-27_bin.3.orig	56.01	3.53	Neural Network (Specific Model)	11	0.885	3635	248.109	2911360	0.64	3467	None	META23IMWYN54_HJH-27_bin.3.orig	50.03	5.17	33.33	2911360	3635
META23IMWYN41_ZF12_bin.1.orig	56.05	0.18	Neural Network (Specific Model)	11	0.897	116890	331.296	2781951	0.53	2513	None	META23IMWYN41_ZF12_bin.1.orig	56.56	0.53	66.67	2781951	116890
META23IMWYN54_HJH-8_bin.6.orig	56.06	3.33	Gradient Boost (General Model)	11	0.912	2852	261.467	2412969	0.69	2811	None	META23IMWYN54_HJH-8_bin.6.orig	57.76	2.59	0	2412969	2852
LIB10_bin.14.strict	56.08	0.73	Neural Network (Specific Model)	4	0.922	5609	282.144	487474	0.25	533	None	LIB10_bin.14.strict	53.2	5.36	0	487474	5609
META24IMWYN1_2808_bin.2.strict	56.08	2.06	Neural Network (Specific Model)	11	0.895	2435	237.14	2866880	0.62	3616	None	META24IMWYN1_2808_bin.2.strict	65.53	1.46	16.67	2866880	2435
GF-cj67_bin.10.orig	56.09	2.11	Gradient Boost (General Model)	11	0.905	3722	271.752	1889984	0.48	2103	None	GF-cj67_bin.10.orig	61.54	1.85	16.67	1889984	3722
META23IMWYN41_D0254_bin.6.orig	56.13	2.06	Neural Network (Specific Model)	11	0.872	2046	212.235	1654023	0.37	2269	None	META23IMWYN41_D0254_bin.6.orig	59.39	1.79	12.5	1654023	2046
GF-cj67_bin.36.orig	56.15	0.4	Neural Network (Specific Model)	11	0.86	19418	357.499	1767477	0.45	1419	None	GF-cj67_bin.36.orig	55.71	1.23	50	1767477	19418
LIB5_bin.11.orig	56.19	8.45	Neural Network (Specific Model)	11	0.887	8789	296.667	922934	0.41	921	None	LIB5_bin.11.orig	63.9	5.43	46.15	922934	8789
GF-cj98_bin.37.orig	56.2	0.13	Gradient Boost (General Model)	11	0.922	1856	234.605	1159471	0.34	1522	None	GF-cj98_bin.37.orig	51.67	0.05	0	1159471	1856
GF-cj31_bin.14.orig	56.22	3.77	Neural Network (Specific Model)	11	0.88	1862	228.111	1776412	0.41	2289	None	GF-cj31_bin.14.orig	59.3	4.3	44	1776412	1862
GF-cj48_bin.5.permissive	56.23	1.29	Neural Network (Specific Model)	11	0.934	2792	245.609	1038179	0.39	1322	None	GF-cj48_bin.5.permissive	59.1	1.28	20	1038179	2792
LIB2_bin.36.orig	56.23	3.29	Neural Network (Specific Model)	11	0.917	3353	265.938	1472137	0.4	1697	None	LIB2_bin.36.orig	58.18	0	0	1472137	3353
LIB17_bin.36.orig	56.25	8.84	Neural Network (Specific Model)	11	0.907	2583	246.904	2635893	0.68	3234	None	LIB17_bin.36.orig	59.34	8.41	0	2635893	2583
S389_04A_CHG016282-IM16X26-H34-CGACACAC_L005_bin.29.strict	56.25	4.29	Gradient Boost (General Model)	11	0.922	2595	252.548	1671753	0.49	2044	None	S389_04A_CHG016282-IM16X26-H34-CGACACAC_L005_bin.29.strict	60.17	9.39	0	1671753	2595
LIB29_bin.4.orig	56.28	2.59	Gradient Boost (General Model)	11	0.908	2193	233.364	1403332	0.58	1823	None	LIB29_bin.4.orig	57.42	1.34	75	1403332	2193
LIB1_bin.45.permissive	56.29	4.69	Gradient Boost (General Model)	11	0.881	7646	266.212	1818736	0.53	2011	None	LIB1_bin.45.permissive	69.46	4.15	0	1818736	7646
GF-cj67_bin.48.orig	56.33	1.51	Gradient Boost (General Model)	11	0.898	3707	301.696	1749046	0.39	1738	None	GF-cj67_bin.48.orig	59.35	2.51	22.22	1749046	3707
SRR21898915_SRR21898915_bin.19.strict	56.33	1.03	Neural Network (Specific Model)	11	0.826	11877	263.106	1491369	0.34	1562	None	SRR21898915_SRR21898915_bin.19.strict	56.9	1.72	0	1491369	11877
LIB35_bin.55.strict	56.35	2.34	Neural Network (Specific Model)	11	0.88	8974	289.009	1214155	0.61	1234	None	LIB35_bin.55.strict	72.37	2.28	14.29	1214155	8974
SRR10083281_bin.12.permissive	56.35	0.39	Neural Network (Specific Model)	11	0.847	2142	237.796	1682595	0.44	2000	None	SRR10083281_bin.12.permissive	58.51	0.6	66.67	1682595	2142
LIB1_bin.77.orig	56.37	3.5	Neural Network (Specific Model)	11	0.911	4876	297.93	1681961	0.52	1717	None	LIB1_bin.77.orig	62.98	3.01	33.33	1681961	4876
S389_04A_CHG016282-IM16X26-H12-CACCTTAC_L005_bin.3.orig	56.42	1.18	Neural Network (Specific Model)	4	0.943	2383	254.692	446173	0.24	552	None	S389_04A_CHG016282-IM16X26-H12-CACCTTAC_L005_bin.3.orig	57.1	1.92	0	446173	2383
SRR10083308_bin.7.orig	56.45	1	Gradient Boost (General Model)	11	0.914	2758	274.941	1340082	0.32	1487	None	SRR10083308_bin.7.orig	56.28	1.69	0	1340082	2758
S389_04A_CHG016283-IM16X27-H10-CTGAGCCA_L006_bin.26.strict	56.46	1.3	Neural Network (Specific Model)	11	0.911	14782	343.303	1850248	0.41	1639	None	S389_04A_CHG016283-IM16X27-H10-CTGAGCCA_L006_bin.26.strict	55.6	1.66	25	1850248	14782
LIB26_bin.12.orig	56.47	1.85	Neural Network (Specific Model)	11	0.892	4867	288.964	1242507	0.64	1280	None	LIB26_bin.12.orig	71	1.72	0	1242507	4867
META23IMWYN41_D0244_bin.12.orig	56.48	5.08	Neural Network (Specific Model)	11	0.877	2334	231.282	4646754	0.65	5883	None	META23IMWYN41_D0244_bin.12.orig	52.84	6.28	32.08	4646754	2334
SRR21898926_bin.13.strict	56.48	1.5	Neural Network (Specific Model)	11	0.926	4063	268.43	1269934	0.46	1466	None	SRR21898926_bin.13.strict	60.38	0	0	1269934	4063
LIB2_bin.50.permissive	56.49	2.11	Neural Network (Specific Model)	11	0.922	4450	257.136	890116	0.54	1066	None	LIB2_bin.50.permissive	57.86	1.33	0	890116	4450
LIB6_bin.93.orig	56.51	0.03	Neural Network (Specific Model)	11	0.929	11225	286.538	687635	0.29	744	None	LIB6_bin.93.orig	64.54	0.54	0	687635	11225
LIB38_bin.16.strict	56.52	0.32	Gradient Boost (General Model)	11	0.937	4344	262.908	1359385	0.6	1619	None	LIB38_bin.16.strict	60.17	0.29	0	1359385	4344
GF-cj28_bin.26.strict	56.54	1.03	Gradient Boost (General Model)	11	0.875	2064	240.459	1020179	0.61	1240	None	GF-cj28_bin.26.strict	53.52	0.86	0	1020179	2064
SRR21898916_SRR21898916_bin.20.orig	56.54	2.09	Gradient Boost (General Model)	11	0.912	3027	248.386	1371170	0.34	1680	None	SRR21898916_SRR21898916_bin.20.orig	58.8	1.73	40	1371170	3027
META23IMWYN41_ZF8_bin.15.orig	56.55	0.06	Neural Network (Specific Model)	11	0.926	8635	298.384	1261428	0.36	1306	None	META23IMWYN41_ZF8_bin.15.orig	59.27	0.33	0	1261428	8635
SRR10083300_bin.16.permissive	56.56	0.33	Gradient Boost (General Model)	11	0.932	2034	237.679	1871428	0.56	2452	None	SRR10083300_bin.16.permissive	54.1	1.26	0	1871428	2034
META23IMWYN41_D0260_bin.11.strict	56.57	1.2	Neural Network (Specific Model)	11	0.864	2169	217.048	1839517	0.37	2446	None	META23IMWYN41_D0260_bin.11.strict	56.98	0.42	0	1839517	2169
LIB35_bin.59.orig	56.6	1.73	Gradient Boost (General Model)	11	0.916	2998	258.281	1622360	0.49	1921	None	LIB35_bin.59.orig	66.36	2.63	85.71	1622360	2998
META23IMWYN54_HJH-4_bin.7.strict	56.62	6.24	Gradient Boost (General Model)	11	0.871	2179	211.885	2101943	0.39	2886	None	META23IMWYN54_HJH-4_bin.7.strict	53.89	5.44	2.86	2101943	2179
SRR21898918_SRR21898918_bin.9.strict	56.62	1.75	Neural Network (Specific Model)	11	0.883	9675	273.409	1404904	0.37	1515	None	SRR21898918_SRR21898918_bin.9.strict	65.86	2.01	0	1404904	9675
META23IMWYN41_F22_bin.20.orig	56.64	1.05	Neural Network (Specific Model)	11	0.888	8241	322.116	1345691	0.61	1238	None	META23IMWYN41_F22_bin.20.orig	63.91	2.16	50	1345691	8241
GF-cj101_bin.45.orig	56.65	3.56	Neural Network (Specific Model)	11	0.903	13567	345.782	1998557	0.51	1741	None	GF-cj101_bin.45.orig	62.48	3.81	75	1998557	13567
META23IMWYN41_D0225_bin.9.permissive	56.65	3.2	Neural Network (Specific Model)	11	0.873	1815	208.363	4512143	0.64	6313	None	META23IMWYN41_D0225_bin.9.permissive	56.44	3.45	2.7	4512143	1815
SRR10083303_bin.24.permissive	56.65	5.51	Gradient Boost (General Model)	11	0.855	3244	242.499	2835516	0.29	3337	None	SRR10083303_bin.24.permissive	55.27	3.41	0	2835516	3244
META23IMWYN41_ZF1_bin.6.orig	56.66	3.71	Gradient Boost (General Model)	11	0.863	2859	234.938	1912343	0.35	2345	None	META23IMWYN41_ZF1_bin.6.orig	53.37	4.23	8.33	1912343	2859
SRR21898917_SRR21898917_bin.14.permissive	56.68	0.61	Neural Network (Specific Model)	11	0.919	2831	246.583	1520810	0.46	1895	None	SRR21898917_SRR21898917_bin.14.permissive	64.98	0.07	0	1520810	2831
GF-cj82_bin.12.orig	56.69	3.73	Neural Network (Specific Model)	11	0.903	34416	316.89	1990707	0.54	1893	None	GF-cj82_bin.12.orig	60.25	1.72	66.67	1990707	34416
LIB15_bin.70.strict	56.7	7.38	Gradient Boost (General Model)	11	0.715	2466	278.608	3618343	0.41	3101	None	LIB15_bin.70.strict	71.41	9.26	7.41	3618343	2466
LIB27_bin.1.strict	56.7	3.69	Gradient Boost (General Model)	11	0.922	5753	285.691	1944529	0.52	2097	None	LIB27_bin.1.strict	69.34	3.38	0	1944529	5753
S389_04A_CHG016282-IM16X26-C2-ATTGGCTC_L005_bin.44.orig	56.7	2.49	Neural Network (Specific Model)	11	0.912	4063	298.084	1899289	0.48	1940	None	S389_04A_CHG016282-IM16X26-C2-ATTGGCTC_L005_bin.44.orig	59.65	1.07	25	1899289	4063
GF-cj26_bin.35.permissive	56.72	1.13	Gradient Boost (General Model)	11	0.876	2946	253.16	1203600	0.61	1391	None	GF-cj26_bin.35.permissive	64.62	0.62	0	1203600	2946
META23IMWYN54_HJH-22_bin.2.strict	56.72	14.15	Neural Network (Specific Model)	11	0.848	49997	272.997	2846327	0.28	2951	None	META23IMWYN54_HJH-22_bin.2.strict	56.9	6.9	40	2846327	49997
SRR10083307_bin.5.permissive	56.72	2.95	Gradient Boost (General Model)	11	0.925	2955	251.527	1218596	0.36	1497	None	SRR10083307_bin.5.permissive	58.92	2.44	0	1218596	2955
META23IMWYN54_BTY-11_bin.8.orig	56.77	2.53	Neural Network (Specific Model)	11	0.909	9225	313.736	3030583	0.7	2932	None	META23IMWYN54_BTY-11_bin.8.orig	54.94	3.45	100	3030583	9225
GF-cj42_bin.5.strict	56.79	4.8	Neural Network (Specific Model)	11	0.881	8647	274.212	2193732	0.44	2353	None	GF-cj42_bin.5.strict	56.35	3.76	62.5	2193732	8647
GF-cj103_bin.3.orig	56.8	4.68	Gradient Boost (General Model)	11	0.92	3896	263.642	1657848	0.49	1934	None	GF-cj103_bin.3.orig	64.65	4.02	8.33	1657848	3896
SRR21898925_SRR21898925_bin.57.strict	56.82	2.57	Neural Network (Specific Model)	11	0.911	4631	243.048	1241571	0.34	1554	None	SRR21898925_SRR21898925_bin.57.strict	63.46	6.13	0	1241571	4631
META23IMWYN41_ZG20_bin.9.orig	56.83	3.03	Gradient Boost (General Model)	11	0.914	1523	217.043	1359513	0.72	1912	None	META23IMWYN41_ZG20_bin.9.orig	51.51	3.41	29.41	1359513	1523
GF-cj106_bin.19.strict	56.85	7.73	Neural Network (Specific Model)	11	0.904	24719	341.538	1934817	0.42	1709	None	GF-cj106_bin.19.strict	60.34	7.76	60	1934817	24719
LIB36_bin.34.permissive	56.88	3.1	Neural Network (Specific Model)	11	0.926	3184	270.481	1619200	0.43	1853	None	LIB36_bin.34.permissive	63.63	2.23	0	1619200	3184
META23IMWYN54_HSJ-1_bin.46.orig	56.88	1.77	Gradient Boost (General Model)	11	0.928	2017	247.484	1108880	0.54	1390	None	META23IMWYN54_HSJ-1_bin.46.orig	59.87	0.34	0	1108880	2017
LIB18_bin.13.orig	56.89	2.86	Gradient Boost (General Model)	11	0.917	4464	265.626	952019	0.35	1098	None	LIB18_bin.13.orig	59.11	0	0	952019	4464
LIB19_bin.28.orig	56.89	2.46	Gradient Boost (General Model)	11	0.879	2728	269.619	1571823	0.57	1711	None	LIB19_bin.28.orig	60.47	6.91	75	1571823	2728
META23IMWYN41_ZF17_bin.11.orig	56.9	2.49	Neural Network (Specific Model)	11	0.883	7155	271.674	1869527	0.39	2029	None	META23IMWYN41_ZF17_bin.11.orig	53.79	5.17	100	1869527	7155
SRR21898924_SRR21898924_bin.15.strict	56.9	6.11	Neural Network (Specific Model)	11	0.914	8563	264.064	2592084	0.66	2997	None	SRR21898924_SRR21898924_bin.15.strict	56.19	5.17	66.67	2592084	8563
GF-cj68_bin.83.orig	56.91	3.36	Gradient Boost (General Model)	11	0.943	3448	302.488	1333637	0.5	1387	None	GF-cj68_bin.83.orig	55.97	4.21	0	1333637	3448
META24IMWYN1_2824_bin.3.strict	56.91	0.95	Neural Network (Specific Model)	11	0.887	6273	262.667	2257584	0.67	2546	None	META24IMWYN1_2824_bin.3.strict	59.06	1.3	20	2257584	6273
GF-cj76_bin.17.strict	56.93	2.08	Neural Network (Specific Model)	11	0.908	4485	281.576	1820904	0.45	1961	None	GF-cj76_bin.17.strict	51.6	1.19	25	1820904	4485
META23IMWYN54_HJH-8_bin.7.orig	56.96	9.92	Gradient Boost (General Model)	11	0.882	14944	309.766	1465031	0.29	1391	None	META23IMWYN54_HJH-8_bin.7.orig	58.97	9.48	14.29	1465031	14944
SRR10083311_bin.15.permissive	56.96	1.22	Gradient Boost (General Model)	11	0.88	1844	221.553	687182	0.4	911	None	SRR10083311_bin.15.permissive	53.55	2.06	85.71	687182	1844
GF-cj63_bin.63.permissive	56.97	0.08	Neural Network (Specific Model)	11	0.913	2308	257.646	1499213	0.3	1774	None	GF-cj63_bin.63.permissive	58.4	0.85	0	1499213	2308
META23IMWYN54_HJH-11_bin.8.strict	56.98	0.16	Neural Network (Specific Model)	11	0.91	3844	267.964	793321	0.4	899	None	META23IMWYN54_HJH-11_bin.8.strict	51.44	0.31	0	793321	3844
GF-cj124_bin.6.orig	56.99	6.51	Gradient Boost (General Model)	11	0.886	2526	255.073	822546	0.3	953	None	GF-cj124_bin.6.orig	60.34	6.9	35.48	822546	2526
LIB36_bin.33.permissive	56.99	2.21	Neural Network (Specific Model)	11	0.895	3318	253.082	1128759	0.33	1332	None	LIB36_bin.33.permissive	52.35	0.43	0	1128759	3318
LIB28_bin.30.orig	57	1.43	Neural Network (Specific Model)	11	0.874	6005	278.483	1341142	0.56	1405	None	LIB28_bin.30.orig	57.2	1.79	100	1341142	6005
LIB35_bin.28.orig	57.01	7.44	Gradient Boost (General Model)	11	0.906	5161	275.523	2697787	0.54	2962	None	LIB35_bin.28.orig	59.84	8.02	20	2697787	5161
SRR21898915_SRR21898915_bin.22.strict	57.04	0.92	Neural Network (Specific Model)	11	0.858	2400	218.485	1959818	0.54	2574	None	SRR21898915_SRR21898915_bin.22.strict	65.84	1.11	0	1959818	2400
LIB30_bin.26.orig	57.05	3.05	Neural Network (Specific Model)	11	0.899	2230	245.848	2409232	0.34	2940	None	LIB30_bin.26.orig	63.71	0.83	66.67	2409232	2230
SRR10083279_bin.16.orig	57.05	0.42	Neural Network (Specific Model)	4	0.964	2459	270.792	396084	0.24	471	None	SRR10083279_bin.16.orig	50.61	2.69	0	396084	2459
S389_04A_CHG016282-IM16X26-H38-ACAGATTC_L005_bin.4.orig	57.06	1.06	Gradient Boost (General Model)	11	0.885	6494	277.768	1933012	0.6	2056	None	S389_04A_CHG016282-IM16X26-H38-ACAGATTC_L005_bin.4.orig	52.9	0.85	60	1933012	6494
META23IMWYN41_ZF5_bin.37.orig	57.07	0.32	Neural Network (Specific Model)	11	0.904	2196	243.077	1748318	0.64	2171	None	META23IMWYN41_ZF5_bin.37.orig	58.29	1.8	33.33	1748318	2196
SRR21898926_bin.53.strict	57.08	5.59	Gradient Boost (General Model)	11	0.911	1935	226.722	1141369	0.43	1534	None	SRR21898926_bin.53.strict	53.21	4.42	0	1141369	1935
SRR10083280_bin.16.orig	57.09	0.08	Neural Network (Specific Model)	11	0.899	6425	291.394	1503392	0.35	1549	None	SRR10083280_bin.16.orig	55.26	1.75	100	1503392	6425
SRR21898911_SRR21898911_bin.6.strict	57.12	1.78	Neural Network (Specific Model)	11	0.791	10992	281.943	1510135	0.33	1415	None	SRR21898911_SRR21898911_bin.6.strict	63.46	1.9	33.33	1510135	10992
GF-cj87_bin.7.permissive	57.2	0.91	Gradient Boost (General Model)	11	0.91	9888	287.214	1085461	0.4	1148	None	GF-cj87_bin.7.permissive	63.59	1.41	50	1085461	9888
LIB2_bin.49.orig	57.21	4.69	Gradient Boost (General Model)	11	0.906	3608	294.717	1639918	0.56	1683	None	LIB2_bin.49.orig	51.72	0	0	1639918	3608
LIB6_bin.74.orig	57.22	0.99	Gradient Boost (General Model)	11	0.912	5927	275.07	1407012	0.58	1558	None	LIB6_bin.74.orig	58.93	0.86	100	1407012	5927
LIB31_bin.4.orig	57.24	1.91	Gradient Boost (General Model)	11	0.905	2979	245.527	909333	0.33	1119	None	LIB31_bin.4.orig	52.59	0	0	909333	2979
LIB36_bin.19.orig	57.24	9.98	Gradient Boost (General Model)	11	0.857	1736	212.008	1910081	0.35	2578	None	LIB36_bin.19.orig	50.37	9.33	1.47	1910081	1736
LIB4_bin.65.permissive	57.26	3.1	Gradient Boost (General Model)	11	0.904	2979	224.823	1270069	0.51	1708	None	LIB4_bin.65.permissive	66.86	2.16	0	1270069	2979
META23IMWYN41_ZF7_bin.37.orig	57.26	2.52	Neural Network (Specific Model)	11	0.889	2410	231.307	1760692	0.43	2261	None	META23IMWYN41_ZF7_bin.37.orig	59.48	1.72	100	1760692	2410
GF-cj76_bin.21.permissive	57.27	0.84	Gradient Boost (General Model)	11	0.916	2567	240.088	1370736	0.33	1747	None	GF-cj76_bin.21.permissive	60.4	3.88	0	1370736	2567
LIB28_bin.11.orig	57.28	3.15	Neural Network (Specific Model)	11	0.925	2289	245.152	1380780	0.41	1741	None	LIB28_bin.11.orig	59.63	0.35	0	1380780	2289
LIB6_bin.5.orig	57.28	3.52	Neural Network (Specific Model)	11	0.867	5185	268.478	1541443	0.65	1662	None	LIB6_bin.5.orig	64.11	3.29	42.86	1541443	5185
META23IMWYN54_HSJ-8_bin.9.permissive	57.3	8.8	Gradient Boost (General Model)	11	0.925	2393	226.231	2601300	0.64	3556	None	META23IMWYN54_HSJ-8_bin.9.permissive	57.54	7.21	0	2601300	2393
GF-cj73_bin.11.orig	57.31	1.99	Neural Network (Specific Model)	11	0.891	95119	383.589	2246758	0.48	1741	None	GF-cj73_bin.11.orig	57.91	2.85	25	2246758	95119
LIB11_bin.27.orig	57.35	1.84	Neural Network (Specific Model)	11	0.883	17114	285.451	1229141	0.45	1269	None	LIB11_bin.27.orig	68.26	0	0	1229141	17114
GF-cj65_bin.72.strict	57.36	2.7	Gradient Boost (General Model)	11	0.896	3381	251.11	1573655	0.49	1877	None	GF-cj65_bin.72.strict	69.94	1.11	0	1573655	3381
GF-cj79_bin.11.orig	57.37	0.88	Neural Network (Specific Model)	11	0.866	5723	284.678	1533420	0.64	1557	None	GF-cj79_bin.11.orig	58.19	0.79	100	1533420	5723
GF-cj79_bin.9.permissive	57.37	5.64	Gradient Boost (General Model)	11	0.934	4083	268.683	1379534	0.52	1602	None	GF-cj79_bin.9.permissive	55.77	5.26	0	1379534	4083
META24IMWYN1_2824_bin.11.strict	57.37	2.44	Neural Network (Specific Model)	11	0.899	2662	256.095	1481280	0.35	1736	None	META24IMWYN1_2824_bin.11.strict	56.72	3.61	15.79	1481280	2662
SRR10083282_bin.4.orig	57.39	0.98	Neural Network (Specific Model)	11	0.895	8658	296.055	2624850	0.55	2649	None	SRR10083282_bin.4.orig	57.76	0	0	2624850	8658
LIB32_bin.11.permissive	57.45	0.38	Neural Network (Specific Model)	11	0.937	4786	302.08	1295309	0.52	1342	None	LIB32_bin.11.permissive	55.67	0	0	1295309	4786
LIB1_bin.137.permissive	57.46	4.11	Gradient Boost (General Model)	11	0.887	2320	227.892	1007527	0.5	1311	None	LIB1_bin.137.permissive	56.19	5.29	0	1007527	2320
GF-cj39_bin.16.orig	57.48	5.58	Neural Network (Specific Model)	11	0.94	3912	305.14	1914549	0.62	1970	None	GF-cj39_bin.16.orig	63.17	7.05	100	1914549	3912
SRR10083323_bin.8.permissive	57.49	1.3	Neural Network (Specific Model)	11	0.899	1866	229.629	836593	0.4	1093	None	SRR10083323_bin.8.permissive	57.64	2.48	0	836593	1866
LIB17_bin.29.strict	57.51	0.14	Neural Network (Specific Model)	11	0.896	3615	257.114	1020646	0.36	1188	None	LIB17_bin.29.strict	61.52	0	0	1020646	3615
META23IMWYN41_EY-002_bin.14.orig	57.51	3.82	Gradient Boost (General Model)	11	0.915	1852	264.23	1973872	0.42	2283	None	META23IMWYN41_EY-002_bin.14.orig	58.58	2.46	12	1973872	1852
GF-cj80_bin.3.orig	57.53	0.66	Gradient Boost (General Model)	11	0.881	7855	289.073	2366476	0.33	2408	None	GF-cj80_bin.3.orig	56.52	2.03	50	2366476	7855
LIB3_bin.71.strict	57.54	1.07	Neural Network (Specific Model)	11	0.9	2811	230.2	1268021	0.4	1657	None	LIB3_bin.71.strict	67.07	2.09	0	1268021	2811
LIB2_bin.126.strict	57.57	0.4	Gradient Boost (General Model)	11	0.916	3608	248.75	608185	0.42	749	None	LIB2_bin.126.strict	55.02	0	0	608185	3608
GF-cj98_bin.41.strict	57.58	4.11	Neural Network (Specific Model)	11	0.897	4919	263.096	1810976	0.64	2061	None	GF-cj98_bin.41.strict	62.92	5.82	8.33	1810976	4919
SRR21898925_SRR21898925_bin.63.strict	57.65	1	Gradient Boost (General Model)	11	0.922	2796	244.371	1040341	0.44	1312	None	SRR21898925_SRR21898925_bin.63.strict	50.78	0	0	1040341	2796
META23IMWYN54_HJH-6_bin.4.orig	57.68	2.03	Neural Network (Specific Model)	11	0.914	4554	257.946	737695	0.39	872	None	META23IMWYN54_HJH-6_bin.4.orig	67.96	0.79	50	737695	4554
LIB9_bin.1.orig	57.69	7.78	Gradient Boost (General Model)	11	0.903	4909	287.208	1270230	0.29	1333	None	LIB9_bin.1.orig	59.8	9.8	37.5	1270230	4909
META23IMWYN41_EY-004_bin.17.permissive	57.69	3.87	Gradient Boost (General Model)	11	0.907	1871	266.05	1917535	0.42	2183	None	META23IMWYN41_EY-004_bin.17.permissive	60.54	4.64	15.79	1917535	1871
LIB4_bin.58.strict	57.7	4.82	Neural Network (Specific Model)	11	0.875	10011	234.993	1499884	0.39	1867	None	LIB4_bin.58.strict	57.63	2.92	0	1499884	10011
LIB31_bin.8.orig	57.76	1.63	Gradient Boost (General Model)	11	0.902	2635	246.955	2483487	0.71	3031	None	LIB31_bin.8.orig	59.29	3.72	30	2483487	2635
META23IMWYN54_HJH-16_bin.10.permissive	57.77	2.42	Neural Network (Specific Model)	11	0.919	3640	264.587	785105	0.39	910	None	META23IMWYN54_HJH-16_bin.10.permissive	51.23	0	0	785105	3640
LIB20_bin.34.orig	57.78	3.1	Neural Network (Specific Model)	11	0.899	2472	263.502	1528041	0.65	1740	None	LIB20_bin.34.orig	64.34	4.65	40.91	1528041	2472
LIB26_bin.10.orig	57.78	9.2	Neural Network (Specific Model)	11	0.899	4954	269.304	3848539	0.62	4290	None	LIB26_bin.10.orig	60.53	5.26	40	3848539	4954
GF-cj79_bin.35.strict	57.8	7.14	Neural Network (Specific Model)	11	0.887	8215	274.079	1790209	0.64	1935	None	GF-cj79_bin.35.strict	65.38	7.39	0	1790209	8215
GF-cj104_bin.46.orig	57.81	0.16	Neural Network (Specific Model)	11	0.877	42810	305.991	1453715	0.62	1392	None	GF-cj104_bin.46.orig	62.91	0.59	0	1453715	42810
SRR10083311_bin.16.orig	57.81	5.97	Gradient Boost (General Model)	11	0.949	1862	212.31	885330	0.51	1323	None	SRR10083311_bin.16.orig	58.5	9.89	50	885330	1862
LIB31_bin.29.strict	57.82	2.45	Gradient Boost (General Model)	11	0.905	2155	244.324	1270192	0.5	1572	None	LIB31_bin.29.strict	60.46	1.57	0	1270192	2155
META23IMWYN41_ZF1_bin.8.orig	57.82	0.68	Gradient Boost (General Model)	11	0.909	1752	222.396	2238040	0.66	3057	None	META23IMWYN41_ZF1_bin.8.orig	50.86	2.56	30	2238040	1752
META24IMWYN1_2820_bin.4.orig	57.82	0.66	Neural Network (Specific Model)	11	0.894	75937	330.806	3126065	0.62	2821	None	META24IMWYN1_2820_bin.4.orig	54.39	0	0	3126065	75937
LIB1_bin.129.orig	57.83	1.17	Gradient Boost (General Model)	11	0.895	3537	272.796	1024150	0.57	1122	None	LIB1_bin.129.orig	52.18	0	0	1024150	3537
LIB9_bin.26.strict	57.84	4.9	Neural Network (Specific Model)	11	0.914	3580	261.074	1459117	0.59	1708	None	LIB9_bin.26.strict	73.99	4.55	6.25	1459117	3580
META23IMWYN54_HJH-21_bin.4.orig	57.84	1.73	Neural Network (Specific Model)	11	0.908	4089	268.011	2651340	0.64	3000	None	META23IMWYN54_HJH-21_bin.4.orig	63.62	3.56	70	2651340	4089
META23IMWYN41_ZF14_bin.13.orig	57.86	0.88	Neural Network (Specific Model)	11	0.97	2202	255.994	867205	0.33	1099	None	META23IMWYN41_ZF14_bin.13.orig	57.31	0.5	0	867205	2202
SRR21898914_SRR21898914_bin.14.orig	57.88	15.71	Neural Network (Specific Model)	11	0.916	3215	247.07	2150835	0.67	2665	None	SRR21898914_SRR21898914_bin.14.orig	53.24	6.03	33.33	2150835	3215
GF-cj68_bin.85.permissive	57.89	1.4	Gradient Boost (General Model)	11	0.929	2727	232.021	1163580	0.5	1558	None	GF-cj68_bin.85.permissive	75.24	0.4	0	1163580	2727
META23IMWYN41_ZF12_bin.4.strict	57.89	2.63	Neural Network (Specific Model)	11	0.902	13392	281.467	2650582	0.57	2836	None	META23IMWYN41_ZF12_bin.4.strict	61.21	0	0	2650582	13392
GF-cj47_bin.1.orig	57.9	2.2	Gradient Boost (General Model)	11	0.91	2303	247.309	1400807	0.69	1721	None	GF-cj47_bin.1.orig	51.04	2.32	28.57	1400807	2303
GF-cj39_bin.10.permissive	57.91	1.09	Neural Network (Specific Model)	11	0.891	49754	361.169	1615274	0.45	1329	None	GF-cj39_bin.10.permissive	56.9	0	0	1615274	49754
LIB19_bin.8.orig	57.91	6.86	Gradient Boost (General Model)	11	0.885	3523	257.016	2093978	0.63	2407	None	LIB19_bin.8.orig	54.46	7.14	0	2093978	3523
SRR10083282_bin.18.orig	57.93	0.25	Neural Network (Specific Model)	11	0.915	7517	301.133	1002427	0.35	1017	None	SRR10083282_bin.18.orig	64.19	2.35	30	1002427	7517
GF-cj77_bin.33.orig	57.94	0.08	Neural Network (Specific Model)	11	0.917	11865	337.081	1432934	0.41	1301	None	GF-cj77_bin.33.orig	56.9	0	0	1432934	11865
LIB19_bin.14.orig	57.94	3.83	Neural Network (Specific Model)	11	0.922	20596	323.599	1537317	0.46	1463	None	LIB19_bin.14.orig	55.15	4.33	45.16	1537317	20596
LIB2_bin.23.orig	57.94	3.49	Gradient Boost (General Model)	11	0.921	1718	213.404	774718	0.48	1118	None	LIB2_bin.23.orig	62.31	2.73	50	774718	1718
GF-cj86_bin.1.strict	57.96	1	Gradient Boost (General Model)	11	0.921	2146	225.044	2029197	0.69	2777	None	GF-cj86_bin.1.strict	60.64	0.08	100	2029197	2146
META23IMWYN41_D0231_bin.10.orig	57.96	5.93	Gradient Boost (General Model)	11	0.864	1380	194.936	4568573	0.64	6766	None	META23IMWYN41_D0231_bin.10.orig	52.23	4.95	14.75	4568573	1380
SRR21898920_SRR21898920_bin.1.orig	57.96	4.88	Neural Network (Specific Model)	11	0.913	4565	273.043	943312	0.36	1053	None	SRR21898920_SRR21898920_bin.1.orig	62.33	5.67	37.5	943312	4565
SRR10083311_bin.14.strict	57.97	2.36	Gradient Boost (General Model)	11	0.928	2096	228.615	2049331	0.53	2785	None	SRR10083311_bin.14.strict	59.86	3.29	0	2049331	2096
LIB20_bin.15.strict	57.99	1.66	Neural Network (Specific Model)	11	0.897	6324	261.518	1169694	0.6	1340	None	LIB20_bin.15.strict	58.46	3.77	5.56	1169694	6324
LIB38_bin.3.strict	58.02	1.68	Gradient Boost (General Model)	11	0.852	3044	228.913	1648904	0.42	2052	None	LIB38_bin.3.strict	72.3	1.9	25	1648904	3044
META23IMWYN41_ZF16_bin.6.orig	58.02	2.41	Gradient Boost (General Model)	11	0.867	1954	234.492	1614173	0.6	1994	None	META23IMWYN41_ZF16_bin.6.orig	57.23	2.72	0	1614173	1954
SRR10083279_bin.8.orig	58.03	1.54	Neural Network (Specific Model)	11	0.881	2336	245.261	3117332	0.4	3738	None	SRR10083279_bin.8.orig	66.58	1.43	9.09	3117332	2336
LIB19_bin.18.orig	58.04	5.32	Neural Network (Specific Model)	11	0.894	4933	282.171	1600632	0.46	1693	None	LIB19_bin.18.orig	61.98	1.01	0	1600632	4933
GF-cj66_bin.24.strict	58.05	1.9	Gradient Boost (General Model)	11	0.844	5222	276.316	1658531	0.63	1692	None	GF-cj66_bin.24.strict	53.38	5.33	63.64	1658531	5222
GF-cj69_bin.42.orig	58.06	13.44	Gradient Boost (General Model)	11	0.901	3492	285.582	2452330	0.44	2582	None	GF-cj69_bin.42.orig	56.9	8.62	20	2452330	3492
GF-cj87_bin.24.strict	58.06	0.68	Gradient Boost (General Model)	11	0.895	2942	250.816	1604513	0.37	1912	None	GF-cj87_bin.24.strict	67.52	1.78	0	1604513	2942
LIB6_bin.25.orig	58.09	0.72	Gradient Boost (General Model)	11	0.891	4386	268.121	856059	0.59	950	None	LIB6_bin.25.orig	59.1	1.57	66.67	856059	4386
SRR10083283_bin.6.orig	58.11	4.72	Gradient Boost (General Model)	11	0.947	2629	243.701	1002545	0.28	1303	None	SRR10083283_bin.6.orig	58.97	3.45	100	1002545	2629
LIB16_bin.43.orig	58.12	1.21	Gradient Boost (General Model)	11	0.902	1685	194.968	830058	0.44	1284	None	LIB16_bin.43.orig	58.09	1.21	66.67	830058	1685
LIB20_bin.17.strict	58.12	2.42	Neural Network (Specific Model)	11	0.909	10646	328.483	1271866	0.56	1175	None	LIB20_bin.17.strict	69.07	2.05	18.18	1271866	10646
LIB28_bin.6.strict	58.12	5.52	Neural Network (Specific Model)	11	0.937	8962	326.157	1537658	0.48	1476	None	LIB28_bin.6.strict	56.9	1.72	0	1537658	8962
LIB29_bin.35.strict	58.12	1.69	Gradient Boost (General Model)	11	0.89	2785	240.902	1110943	0.36	1374	None	LIB29_bin.35.strict	65.93	3.88	0	1110943	2785
META24IMWYN1_2796_bin.14.permissive	58.12	1.98	Neural Network (Specific Model)	11	0.913	2307	252.889	2371079	0.41	2859	None	META24IMWYN1_2796_bin.14.permissive	60.57	0.58	0	2371079	2307
META23IMWYN41_D0224_bin.4.orig	58.13	3.21	Neural Network (Specific Model)	11	0.885	2591	242.647	4867769	0.65	5927	None	META23IMWYN41_D0224_bin.4.orig	63.5	3.6	44.12	4867769	2591
LIB2_bin.98.orig	58.14	1.95	Gradient Boost (General Model)	11	0.948	2209	244.402	1060607	0.49	1377	None	LIB2_bin.98.orig	64.81	0.07	0	1060607	2209
META23IMWYN41_EY-002_bin.15.orig	58.14	0.03	Gradient Boost (General Model)	11	0.915	1936	237.025	980235	0.33	1264	None	META23IMWYN41_EY-002_bin.15.orig	52.55	0.17	0	980235	1936
META24IMWYN1_2824_bin.8.strict	58.15	5.91	Neural Network (Specific Model)	11	0.904	9473	284.833	2802124	0.67	2969	None	META24IMWYN1_2824_bin.8.strict	54.31	1.72	0	2802124	9473
LIB37_bin.32.orig	58.2	3.33	Neural Network (Specific Model)	11	0.921	4889	316.878	2059950	0.47	1999	None	LIB37_bin.32.orig	51.72	6.9	60	2059950	4889
LIB8_bin.36.orig	58.2	1.58	Gradient Boost (General Model)	11	0.896	2774	270.01	1514418	0.38	1677	None	LIB8_bin.36.orig	63.98	1.79	20	1514418	2774
GF-cj42_bin.3.permissive	58.22	5.51	Neural Network (Specific Model)	11	0.867	23002	282.059	3284184	0.54	3371	None	GF-cj42_bin.3.permissive	52.61	6.69	50.57	3284184	23002
GF-cj91_bin.8.permissive	58.22	9.96	Gradient Boost (General Model)	11	0.871	3863	269.454	2668368	0.46	2880	None	GF-cj91_bin.8.permissive	50.86	5.17	0	2668368	3863
GF-cj107_bin.3.permissive	58.23	0.26	Neural Network (Specific Model)	11	0.819	2530	225.197	1499323	0.44	1821	None	GF-cj107_bin.3.permissive	56.79	0.79	25	1499323	2530
META23IMWYN41_ZF7_bin.20.strict	58.23	0.39	Neural Network (Specific Model)	11	0.907	8399	316.425	2541342	0.34	2431	None	META23IMWYN41_ZF7_bin.20.strict	63.16	3.51	50	2541342	8399
META23IMWYN41_ZF5_bin.29.strict	58.24	3.5	Neural Network (Specific Model)	11	0.902	3747	249.164	1762882	0.41	2131	None	META23IMWYN41_ZF5_bin.29.strict	58.03	2.1	0	1762882	3747
META24IMWYN1_2812_bin.5.strict	58.26	1.66	Neural Network (Specific Model)	11	0.888	2502	231.468	3799387	0.6	4871	None	META24IMWYN1_2812_bin.5.strict	66	0.99	6.67	3799387	2502
GF-cj76_bin.56.orig	58.27	1.76	Neural Network (Specific Model)	11	0.892	4614	312.186	1777303	0.39	1695	None	GF-cj76_bin.56.orig	58.92	1.95	33.33	1777303	4614
META23IMWYN54_HJH-21_bin.7.orig	58.28	2.22	Neural Network (Specific Model)	11	0.915	2790	256.418	2175304	0.69	2592	None	META23IMWYN54_HJH-21_bin.7.orig	50.66	0	0	2175304	2790
LIB27_bin.4.orig	58.29	1.55	Neural Network (Specific Model)	11	0.891	5389	289.175	2138558	0.61	2201	None	LIB27_bin.4.orig	63.23	0.91	100	2138558	5389
LIB30_bin.16.strict	58.32	2.15	Neural Network (Specific Model)	11	0.868	4790	303.202	1866506	0.62	1784	None	LIB30_bin.16.strict	68.13	3.79	22.22	1866506	4790
LIB12_bin.24.strict	58.33	4.73	Neural Network (Specific Model)	11	0.82	2529	218.589	1928510	0.43	2416	None	LIB12_bin.24.strict	65.77	5.21	6.45	1928510	2529
LIB28_bin.44.orig	58.34	7.01	Neural Network (Specific Model)	11	0.929	4054	295.042	1649717	0.43	1734	None	LIB28_bin.44.orig	52.85	8.62	0	1649717	4054
GF-cj101_bin.1.orig	58.35	0.16	Gradient Boost (General Model)	11	0.885	19352	325.634	1336384	0.29	1212	None	GF-cj101_bin.1.orig	53.77	0.94	0	1336384	19352
META23IMWYN54_HJH-3_bin.9.permissive	58.37	3.32	Neural Network (Specific Model)	11	0.916	2345	249.743	1812287	0.44	2220	None	META23IMWYN54_HJH-3_bin.9.permissive	62.72	1.01	0	1812287	2345
GF-cj25_bin.16.strict	58.39	4.76	Neural Network (Specific Model)	11	0.894	110900	309.634	1571225	0.61	1514	None	GF-cj25_bin.16.strict	56.27	0.7	50	1571225	110900
GF-cj73_bin.52.orig	58.39	8.41	Neural Network (Specific Model)	11	0.925	3302	246.852	1460693	0.32	1828	None	GF-cj73_bin.52.orig	57.88	5.67	66.67	1460693	3302
META24IMWYN1_2815_bin.10.orig	58.4	5.94	Neural Network (Specific Model)	11	0.9	51660	324.873	2734347	0.63	2528	None	META24IMWYN1_2815_bin.10.orig	55.52	7.76	100	2734347	51660
LIB15_bin.6.orig	58.41	2.99	Neural Network (Specific Model)	11	0.898	4335	296.288	1899001	0.5	1922	None	LIB15_bin.6.orig	63.13	2.33	33.33	1899001	4335
LIB12_bin.8.orig	58.44	3.51	Neural Network (Specific Model)	11	0.863	3263	242.916	1764847	0.34	2095	None	LIB12_bin.8.orig	51.21	0.86	0	1764847	3263
LIB2_bin.57.strict	58.44	1.84	Neural Network (Specific Model)	11	0.856	5343	265.866	1608154	0.64	1728	None	LIB2_bin.57.strict	59.65	2.63	0	1608154	5343
LIB3_bin.22.strict	58.44	2.59	Neural Network (Specific Model)	11	0.892	8623	261.322	844423	0.41	962	None	LIB3_bin.22.strict	67.76	2.36	0	844423	8623
GF-cj76_bin.58.strict	58.46	0.31	Gradient Boost (General Model)	11	0.887	2822	238.148	1678594	0.49	2090	None	GF-cj76_bin.58.strict	60.15	1.41	0	1678594	2822
LIB32_bin.15.orig	58.47	9.6	Gradient Boost (General Model)	11	0.886	2030	233.45	2504020	0.59	3175	None	LIB32_bin.15.orig	66.46	6.57	21.05	2504020	2030
SRR21898924_SRR21898924_bin.5.orig	58.48	6.59	Neural Network (Specific Model)	11	0.847	2512	223.767	1791069	0.27	2263	None	SRR21898924_SRR21898924_bin.5.orig	65.67	7.76	16.67	1791069	2512
LIB5_bin.13.orig	58.49	1.75	Neural Network (Specific Model)	11	0.876	6623	273.095	1091172	0.45	1169	None	LIB5_bin.13.orig	55.77	1.03	0	1091172	6623
SRR21898921_SRR21898921_bin.13.strict	58.49	1.38	Neural Network (Specific Model)	11	0.82	16470	323.961	2298227	0.47	1941	None	SRR21898921_SRR21898921_bin.13.strict	55.86	3.27	23.53	2298227	16470
LIB1_bin.5.permissive	58.51	0.95	Neural Network (Specific Model)	11	0.909	3716	249.444	1049734	0.48	1279	None	LIB1_bin.5.permissive	64.38	0.69	0	1049734	3716
GF-cj106_bin.20.strict	58.53	0.79	Neural Network (Specific Model)	11	0.912	38757	360.889	1649189	0.46	1392	None	GF-cj106_bin.20.strict	56.9	0	0	1649189	38757
GF-cj69_bin.30.orig	58.53	0.84	Neural Network (Specific Model)	11	0.923	5166	288.743	1426013	0.48	1522	None	GF-cj69_bin.30.orig	66.26	2.55	20	1426013	5166
LIB2_bin.28.orig	58.54	5.24	Gradient Boost (General Model)	11	0.928	3102	253.333	924104	0.35	1131	None	LIB2_bin.28.orig	68.17	0.12	0	924104	3102
GF-cj65_bin.63.permissive	58.55	4.65	Gradient Boost (General Model)	11	0.923	3698	257.844	1247330	0.5	1493	None	GF-cj65_bin.63.permissive	60.59	6.67	37.5	1247330	3698
META23IMWYN54_HJH-4_bin.6.strict	58.56	3.74	Neural Network (Specific Model)	11	0.829	6968	251.798	3149907	0.38	3464	None	META23IMWYN54_HJH-4_bin.6.strict	55.94	4.8	70.59	3149907	6968
S389_04A_CHG016282-IM16X26-H38-ACAGATTC_L005_bin.6.permissive	58.56	3.48	Gradient Boost (General Model)	11	0.893	1779	216.066	1774111	0.64	2451	None	S389_04A_CHG016282-IM16X26-H38-ACAGATTC_L005_bin.6.permissive	64.33	5.17	0	1774111	1779
LIB30_bin.23.orig	58.57	1.8	Gradient Boost (General Model)	11	0.907	3293	252.375	4143288	0.65	4972	None	LIB30_bin.23.orig	61.69	1.85	42.86	4143288	3293
GF-cj82_bin.17.permissive	58.6	10.33	Gradient Boost (General Model)	11	0.915	23811	304.252	1444724	0.31	1450	None	GF-cj82_bin.17.permissive	59.14	4.31	33.33	1444724	23811
META23IMWYN54_HJH-22_bin.10.strict	58.6	7.45	Neural Network (Specific Model)	11	0.886	4623	268.364	1132282	0.35	1248	None	META23IMWYN54_HJH-22_bin.10.strict	60.71	7.57	23.81	1132282	4623
META24IMWYN1_2820_bin.10.orig	58.6	10.42	Neural Network (Specific Model)	11	0.877	155986	287.843	3955333	0.54	4026	None	META24IMWYN1_2820_bin.10.orig	57.14	8	45.88	3955333	155986
GF-cj81_bin.18.strict	58.62	2.19	Gradient Boost (General Model)	11	0.907	5115	268.481	1782935	0.61	2011	None	GF-cj81_bin.18.strict	60.86	5.17	33.33	1782935	5115
SRR21898923_SRR21898923_bin.5.orig	58.62	6.47	Gradient Boost (General Model)	11	0.89	6075	279.591	2218635	0.28	2356	None	SRR21898923_SRR21898923_bin.5.orig	62.23	7.05	0	2218635	6075
META23IMWYN54_HJH-24_bin.2.orig	58.63	5.61	Gradient Boost (General Model)	11	0.892	1833	222.36	3147047	0.6	4216	None	META23IMWYN54_HJH-24_bin.2.orig	62.82	7.69	18.75	3147047	1833
LIB33_bin.29.orig	58.64	0.27	Neural Network (Specific Model)	11	0.913	2858	284.659	1420076	0.4	1520	None	LIB33_bin.29.orig	55.75	0	0	1420076	2858
S389_04A_CHG016283-IM16X27-H10-CTGAGCCA_L006_bin.74.permissive	58.64	1.49	Neural Network (Specific Model)	11	0.9	4744	261.256	1814518	0.43	2091	None	S389_04A_CHG016283-IM16X27-H10-CTGAGCCA_L006_bin.74.permissive	61.16	0.21	0	1814518	4744
GF-cj88_bin.26.orig	58.65	5.46	Gradient Boost (General Model)	11	0.887	1560	225.147	2493282	0.47	3282	None	GF-cj88_bin.26.orig	57.65	8.47	0	2493282	1560
SRR10083302_bin.53.strict	58.65	0.26	Gradient Boost (General Model)	11	0.888	2752	274.841	1729849	0.56	1868	None	SRR10083302_bin.53.strict	71.04	0.36	0	1729849	2752
GF-cj39_bin.14.strict	58.66	1.57	Neural Network (Specific Model)	11	0.891	40570	332.03	2188926	0.47	1960	None	GF-cj39_bin.14.strict	60.4	1.77	25	2188926	40570
GF-cj39_bin.37.strict	58.66	0.58	Gradient Boost (General Model)	11	0.947	4450	314.176	1466822	0.48	1476	None	GF-cj39_bin.37.strict	62.68	3.27	0	1466822	4450
GF-cj32_bin.2.strict	58.67	6.73	Gradient Boost (General Model)	11	0.859	1726	200.383	1537225	0.42	2203	None	GF-cj32_bin.2.strict	53.93	7.08	2.7	1537225	1726
GF-cj76_bin.5.strict	58.67	4.16	Neural Network (Specific Model)	11	0.849	26500	321.948	1996822	0.63	1758	None	GF-cj76_bin.5.strict	59.82	0	0	1996822	26500
SRR10083282_bin.12.strict	58.68	2.7	Neural Network (Specific Model)	11	0.9	19660	331.948	1719670	0.47	1556	None	SRR10083282_bin.12.strict	63.39	3.29	80	1719670	19660
SRR21898907_SRR21898907_bin.52.strict	58.68	1.89	Neural Network (Specific Model)	11	0.864	8761	275.934	1482752	0.42	1550	None	SRR21898907_SRR21898907_bin.52.strict	65.09	1.34	50	1482752	8761
LIB35_bin.7.permissive	58.7	1.46	Gradient Boost (General Model)	11	0.911	5497	273.317	1307372	0.32	1456	None	LIB35_bin.7.permissive	65.95	0.91	0	1307372	5497
S389_04A_CHG016283-IM16X27-H10-CTGAGCCA_L006_bin.10.permissive	58.7	1.07	Neural Network (Specific Model)	11	0.886	3037	257.398	1415008	0.56	1628	None	S389_04A_CHG016283-IM16X27-H10-CTGAGCCA_L006_bin.10.permissive	66.08	0.55	0	1415008	3037
META23IMWYN54_HSJ-5_bin.40.orig	58.71	0.69	Gradient Boost (General Model)	11	0.902	3424	284.342	1086837	0.62	1150	None	META23IMWYN54_HSJ-5_bin.40.orig	62.86	0.83	0	1086837	3424
GF-cj63_bin.33.permissive	58.72	1.83	Neural Network (Specific Model)	11	0.901	2908	252.669	1683277	0.52	2004	None	GF-cj63_bin.33.permissive	71.06	3.15	0	1683277	2908
META23IMWYN54_HJH-12_bin.10.strict	58.75	1.53	Neural Network (Specific Model)	11	0.839	8243	264.58	1876463	0.35	1986	None	META23IMWYN54_HJH-12_bin.10.strict	74.14	0	0	1876463	8243
LIB19_bin.29.orig	58.77	1.97	Neural Network (Specific Model)	11	0.89	2527	227.583	1389366	0.42	1815	None	LIB19_bin.29.orig	62.3	0.85	21.43	1389366	2527
META23IMWYN54_BTY-8_bin.4.orig	58.77	2.94	Gradient Boost (General Model)	11	0.943	3589	245.671	1859843	0.71	2386	None	META23IMWYN54_BTY-8_bin.4.orig	59.84	2.18	57.14	1859843	3589
GF-cj89_bin.4.strict	58.78	0.02	Neural Network (Specific Model)	11	0.868	4218	249.956	2349401	0.66	2729	None	GF-cj89_bin.4.strict	58.14	0.74	0	2349401	4218
META23IMWYN41_ZF9_bin.6.orig	58.79	3.34	Neural Network (Specific Model)	11	0.878	3471	272.114	1355891	0.65	1460	None	META23IMWYN41_ZF9_bin.6.orig	65.77	3.65	7.14	1355891	3471
LIB3_bin.70.orig	58.82	2.44	Neural Network (Specific Model)	11	0.898	3497	254.327	1359875	0.55	1604	None	LIB3_bin.70.orig	73.61	2.1	40	1359875	3497
GF-cj98_bin.57.strict	58.83	4.03	Gradient Boost (General Model)	11	0.883	1858	223.699	1680006	0.39	2216	None	GF-cj98_bin.57.strict	59.8	7.25	8.77	1680006	1858
SRR21898924_SRR21898924_bin.21.orig	58.83	0.76	Gradient Boost (General Model)	11	0.926	3644	287.985	3961518	0.58	4257	None	SRR21898924_SRR21898924_bin.21.orig	64.49	0.65	0	3961518	3644
LIB12_bin.12.orig	58.87	5.16	Neural Network (Specific Model)	11	0.892	2418	229.255	1128901	0.53	1468	None	LIB12_bin.12.orig	61.17	4.85	13.33	1128901	2418
LIB19_bin.27.permissive	58.89	1.16	Gradient Boost (General Model)	11	0.895	1975	209.381	660803	0.47	944	None	LIB19_bin.27.permissive	52.67	1.73	18.18	660803	1975
META23IMWYN54_HSJ-1_bin.62.strict	58.9	2.71	Gradient Boost (General Model)	11	0.877	2855	253.855	1371514	0.45	1583	None	META23IMWYN54_HSJ-1_bin.62.strict	64.02	2.36	0	1371514	2855
LIB2_bin.70.orig	58.92	4	Gradient Boost (General Model)	11	0.934	6725	260.571	648614	0.28	777	None	LIB2_bin.70.orig	50.83	4.01	0	648614	6725
GF-cj99_bin.41.strict	58.97	4.86	Neural Network (Specific Model)	11	0.901	192105	362.698	2647166	0.43	2194	None	GF-cj99_bin.41.strict	58.97	5.17	100	2647166	192105
SRR10083302_bin.55.strict	59.02	0.16	Neural Network (Specific Model)	11	0.924	3929	339.32	1913481	0.52	1740	None	SRR10083302_bin.55.strict	60.9	0.25	0	1913481	3929
S389_04A_CHG016282-IM16X26-H35-CGGATTGC_L005_bin.4.strict	59.06	1.79	Neural Network (Specific Model)	11	0.905	91839	295.565	1239148	0.3	1267	None	S389_04A_CHG016282-IM16X26-H35-CGGATTGC_L005_bin.4.strict	67.93	1.89	25	1239148	91839
KM-C1_bin.5.orig	59.08	1.18	Gradient Boost (General Model)	11	0.854	6633	268.926	4118334	0.65	4364	None	KM-C1_bin.5.orig	64.63	2.72	22.22	4118334	6633
LIB17_bin.43.orig	59.08	3.53	Neural Network (Specific Model)	11	0.884	2070	240.015	1408846	0.6	1733	None	LIB17_bin.43.orig	60.11	6.41	0	1408846	2070
S389_04A_CHG016282-IM16X26-C2-ATTGGCTC_L005_bin.1.strict	59.08	2.27	Gradient Boost (General Model)	11	0.913	9509	281.395	1606362	0.35	1741	None	S389_04A_CHG016282-IM16X26-C2-ATTGGCTC_L005_bin.1.strict	52.9	0	0	1606362	9509
GF-cj79_bin.64.orig	59.12	5.93	Gradient Boost (General Model)	11	0.924	7597	276.893	741208	0.26	826	None	GF-cj79_bin.64.orig	50.56	7.87	0	741208	7597
META23IMWYN54_HSJ-1_bin.16.strict	59.13	0.78	Neural Network (Specific Model)	11	0.897	21526	300.946	1284597	0.32	1277	None	META23IMWYN54_HSJ-1_bin.16.strict	72.57	0.63	0	1284597	21526
S389_04A_CHG016282-IM16X26-C3-CAAGGAGC_L005_bin.13.permissive	59.14	4.09	Neural Network (Specific Model)	11	0.852	3468	258.766	4481641	0.41	4930	None	S389_04A_CHG016282-IM16X26-C3-CAAGGAGC_L005_bin.13.permissive	62.12	4.94	9.09	4481641	3468
GF-cj44_bin.14.permissive	59.15	1.26	Neural Network (Specific Model)	11	0.899	2964	226.409	1279948	0.31	1701	None	GF-cj44_bin.14.permissive	64.53	1.81	0	1279948	2964
LIB16_bin.33.permissive	59.16	3.53	Neural Network (Specific Model)	11	0.889	2865	228.849	4133341	0.62	5367	None	LIB16_bin.33.permissive	59.49	2.13	0	4133341	2865
META23IMWYN54_HJH-16_bin.18.orig	59.18	7.1	Neural Network (Specific Model)	11	0.914	2404	249.622	2525457	0.7	3090	None	META23IMWYN54_HJH-16_bin.18.orig	58.76	7.4	4	2525457	2404
GF-cj101_bin.13.orig	59.19	0.55	Neural Network (Specific Model)	11	0.904	7441	284.271	1221944	0.32	1297	None	GF-cj101_bin.13.orig	58.79	2.22	0	1221944	7441
GF-cj111_bin.24.orig	59.2	7.71	Gradient Boost (General Model)	11	0.902	12848	281.365	965884	0.3	1035	None	GF-cj111_bin.24.orig	52.14	7.77	7.14	965884	12848
S389_04A_CHG016282-IM16X26-C2-ATTGGCTC_L005_bin.12.strict	59.23	0.04	Neural Network (Specific Model)	11	0.913	52860	356.056	1817494	0.46	1555	None	S389_04A_CHG016282-IM16X26-C2-ATTGGCTC_L005_bin.12.strict	65.63	0.59	0	1817494	52860
META23IMWYN41_ZF17_bin.6.strict	59.25	1.89	Neural Network (Specific Model)	11	0.853	5819	261.973	2629911	0.45	2858	None	META23IMWYN41_ZF17_bin.6.strict	61.4	0	0	2629911	5819
META24IMWYN1_2810_bin.5.strict	59.25	1.99	Neural Network (Specific Model)	11	0.901	3848	271.008	1617483	0.35	1795	None	META24IMWYN1_2810_bin.5.strict	67.48	0.19	50	1617483	3848
SRR21898914_SRR21898914_bin.51.permissive	59.25	0.76	Gradient Boost (General Model)	11	0.903	2681	234.384	1841273	0.58	2371	None	SRR21898914_SRR21898914_bin.51.permissive	65.9	2.18	11.11	1841273	2681
GF-cj104_bin.50.orig	59.27	1.76	Gradient Boost (General Model)	11	0.888	2083	230.515	1280232	0.48	1648	None	GF-cj104_bin.50.orig	55.58	0.49	25	1280232	2083
GF-cj30_bin.14.strict	59.28	2.07	Neural Network (Specific Model)	11	0.943	3341	239.307	879632	0.32	1161	None	GF-cj30_bin.14.strict	63.66	0.51	0	879632	3341
LIB7_bin.15.orig	59.29	8.17	Gradient Boost (General Model)	11	0.903	3629	246.184	1050063	0.5	1286	None	LIB7_bin.15.orig	53.61	6.03	100	1050063	3629
META23IMWYN41_ZF14_bin.2.orig	59.29	17.27	Neural Network (Specific Model)	11	0.901	3314	258.212	3154835	0.66	3677	None	META23IMWYN41_ZF14_bin.2.orig	50.31	3.45	50	3154835	3314
GF-cj117_bin.11.orig	59.3	0.99	Gradient Boost (General Model)	11	0.929	2264	225.305	1144783	0.43	1580	None	GF-cj117_bin.11.orig	63.35	0.1	0	1144783	2264
SRR10083284_bin.11.permissive	59.3	0.19	Neural Network (Specific Model)	11	0.922	3499	265.517	914077	0.29	1061	None	SRR10083284_bin.11.permissive	57.52	0	0	914077	3499
LIB12_bin.21.orig	59.31	1.84	Neural Network (Specific Model)	11	0.902	4790	250.755	1023853	0.34	1231	None	LIB12_bin.21.orig	58.49	2.99	50	1023853	4790
LIB17_bin.11.orig	59.33	1.73	Neural Network (Specific Model)	11	0.884	7557	287.999	967458	0.35	992	None	LIB17_bin.11.orig	64.14	0	0	967458	7557
META24IMWYN1_2805_bin.11.orig	59.34	3.25	Neural Network (Specific Model)	11	0.896	3845	258.317	4124654	0.64	4778	None	META24IMWYN1_2805_bin.11.orig	56.26	8.2	6.82	4124654	3845
LIB25_bin.2.orig	59.35	3.28	Neural Network (Specific Model)	11	0.893	4383	289.627	1262841	0.64	1300	None	LIB25_bin.2.orig	74.53	0.4	100	1262841	4383
LIB27_bin.5.orig	59.35	0.59	Neural Network (Specific Model)	11	0.932	3219	258.845	2258210	0.7	2717	None	LIB27_bin.5.orig	62.15	5.26	66.67	2258210	3219
GF-cj63_bin.25.strict	59.36	2.34	Gradient Boost (General Model)	11	0.897	5538	268.71	1731853	0.59	1932	None	GF-cj63_bin.25.strict	61.68	1.72	0	1731853	5538
SRR21898907_SRR21898907_bin.40.strict	59.37	1.74	Neural Network (Specific Model)	11	0.907	3002	236.081	957982	0.41	1229	None	SRR21898907_SRR21898907_bin.40.strict	66.47	0.9	0	957982	3002
META23IMWYN54_HJH-22_bin.7.orig	59.39	9.26	Neural Network (Specific Model)	11	0.912	1505	218.821	2991740	0.68	4164	None	META23IMWYN54_HJH-22_bin.7.orig	50.11	6.9	60	2991740	1505
SRR21898925_SRR21898925_bin.55.orig	59.41	1.92	Neural Network (Specific Model)	11	0.917	30086	362.368	1935445	0.49	1635	None	SRR21898925_SRR21898925_bin.55.orig	58.57	2.13	25	1935445	30086
GF-cj76_bin.35.orig	59.42	3.23	Gradient Boost (General Model)	11	0.904	4505	267.736	1530526	0.65	1726	None	GF-cj76_bin.35.orig	65.8	1.43	75	1530526	4505
LIB2_bin.7.orig	59.42	3.81	Neural Network (Specific Model)	11	0.903	4279	286.978	1886723	0.52	1982	None	LIB2_bin.7.orig	55.17	2.59	50	1886723	4279
GF-cj75_bin.5.orig	59.43	0.02	Neural Network (Specific Model)	11	0.846	12853	338.891	2053994	0.47	1711	None	GF-cj75_bin.5.orig	51.47	0	0	2053994	12853
S389_04A_CHG016283-IM16X27-H10-CTGAGCCA_L006_bin.6.orig	59.43	7.04	Gradient Boost (General Model)	11	0.917	11124	309.875	1535630	0.64	1517	None	S389_04A_CHG016283-IM16X27-H10-CTGAGCCA_L006_bin.6.orig	50.89	7.14	20	1535630	11124
META23IMWYN41_ZEN1_bin.9.strict	59.46	2.74	Gradient Boost (General Model)	11	0.863	8537	277.997	1480514	0.35	1534	None	META23IMWYN41_ZEN1_bin.9.strict	61.82	3.64	0	1480514	8537
LIB24_bin.4.orig	59.47	6.35	Gradient Boost (General Model)	11	0.909	2804	250.928	3405293	0.7	4118	None	LIB24_bin.4.orig	55.45	7.24	15.38	3405293	2804
META23IMWYN54_HJH-8_bin.12.orig	59.51	1.52	Neural Network (Specific Model)	11	0.933	2838	254.648	3177197	0.65	3890	None	META23IMWYN54_HJH-8_bin.12.orig	63.58	1.65	44.44	3177197	2838
SRR10083283_bin.9.orig	59.51	1.54	Gradient Boost (General Model)	11	0.891	2616	256.396	2741777	0.38	3181	None	SRR10083283_bin.9.orig	69.84	1.68	33.33	2741777	2616
LIB18_bin.9.orig	59.55	7.49	Neural Network (Specific Model)	4	0.939	12648	357.785	534700	0.26	469	None	LIB18_bin.9.orig	48.31	7.69	0	534700	12648
L12_bin.2.strict	59.56	9.63	Neural Network (Specific Model)	4	0.939	7501	347.022	746397	0.25	675	None	L12_bin.2.strict	52.49	6	0	746397	7501
LIB37_bin.43.orig	59.59	6.2	Gradient Boost (General Model)	11	0.913	5113	271.635	1512165	0.57	1698	None	LIB37_bin.43.orig	54.62	5.17	0	1512165	5113
GF-cj86_bin.5.permissive	59.6	1.29	Gradient Boost (General Model)	11	0.921	2893	256.073	1530507	0.67	1839	None	GF-cj86_bin.5.permissive	52.13	0.16	0	1530507	2893
GF-cj62_bin.29.strict	59.63	0.66	Neural Network (Specific Model)	11	0.878	3840	269.497	1372237	0.57	1494	None	GF-cj62_bin.29.strict	67.25	2.78	15.38	1372237	3840
LIB28_bin.41.orig	59.63	0.54	Neural Network (Specific Model)	11	0.948	9083	364.956	1680851	0.5	1458	None	LIB28_bin.41.orig	61.43	0.95	0	1680851	9083
META23IMWYN41_ZF10_bin.9.strict	59.63	1.78	Neural Network (Specific Model)	11	0.903	3660	254.135	1717464	0.44	2038	None	META23IMWYN41_ZF10_bin.9.strict	52.04	0	0	1717464	3660
LIB25_bin.24.strict	59.64	1.12	Gradient Boost (General Model)	11	0.867	2360	233.048	1733115	0.56	2154	None	LIB25_bin.24.strict	61.63	1.95	33.33	1733115	2360
GF-cj57_bin.2.strict	59.66	2.85	Neural Network (Specific Model)	11	0.937	48189	299.664	898965	0.38	940	None	GF-cj57_bin.2.strict	55.41	1.45	16.67	898965	48189
LIB16_bin.21.orig	59.66	0.69	Neural Network (Specific Model)	11	0.929	6146	277.624	1056191	0.35	1182	None	LIB16_bin.21.orig	67.18	1.42	0	1056191	6146
GF-cj91_bin.21.strict	59.68	0.09	Neural Network (Specific Model)	11	0.859	12270	295.176	1941170	0.44	1886	None	GF-cj91_bin.21.strict	61.21	0	0	1941170	12270
GF-cj39_bin.6.orig	59.69	0.1	Neural Network (Specific Model)	11	0.858	91057	363.995	2010444	0.44	1582	None	GF-cj39_bin.6.orig	61.05	0.37	0	2010444	91057
LIB21_bin.13.orig	59.73	3.12	Neural Network (Specific Model)	11	0.896	4112	277.665	1409448	0.7	1518	None	LIB21_bin.13.orig	74.19	0.99	66.67	1409448	4112
META23IMWYN41_ZG20_bin.3.permissive	59.73	12	Gradient Boost (General Model)	11	0.893	2251	228.717	1183866	0.28	1545	None	META23IMWYN41_ZG20_bin.3.permissive	52.79	7.51	0	1183866	2251
LIB16_bin.41.strict	59.76	5.99	Gradient Boost (General Model)	11	0.9	2219	225.626	2408905	0.46	3212	None	LIB16_bin.41.strict	60.68	4.57	21.43	2408905	2219
SRR21898925_SRR21898925_bin.7.orig	59.76	0.25	Neural Network (Specific Model)	11	0.833	13327	339.561	2063071	0.5	1690	None	SRR21898925_SRR21898925_bin.7.orig	61.67	0.6	50	2063071	13327
META23IMWYN41_D0219_bin.6.permissive	59.79	1.27	Neural Network (Specific Model)	11	0.915	3906	263.577	2392326	0.7	2775	None	META23IMWYN41_D0219_bin.6.permissive	62.02	0.29	100	2392326	3906
LIB28_bin.45.strict	59.82	0.7	Neural Network (Specific Model)	11	0.888	5672	256.329	1138700	0.3	1318	None	LIB28_bin.45.strict	60.6	0	0	1138700	5672
LIB30_bin.41.strict	59.83	4.3	Neural Network (Specific Model)	11	0.901	3585	240.668	1622960	0.56	2031	None	LIB30_bin.41.strict	64.6	4.44	0	1622960	3585
GF-cj67_bin.30.strict	59.84	15.68	Gradient Boost (General Model)	11	0.896	2441	225.139	2257138	0.42	3001	None	GF-cj67_bin.30.strict	53.9	7.72	8.33	2257138	2441
LIB37_bin.37.orig	59.84	2.44	Neural Network (Specific Model)	11	0.904	3680	273.564	1742745	0.45	1923	None	LIB37_bin.37.orig	63.49	1.91	0	1742745	3680
GF-cj105_bin.7.strict	59.9	8.34	Gradient Boost (General Model)	11	0.945	2011	245.509	906544	0.3	1167	None	GF-cj105_bin.7.strict	51.83	8.11	0	906544	2011
GF-cj67_bin.2.strict	59.92	4.25	Gradient Boost (General Model)	11	0.941	10274	344.483	1154878	0.48	1053	None	GF-cj67_bin.2.strict	55.52	4.59	6.25	1154878	10274
LIB14_bin.5.orig	59.94	0.16	Neural Network (Specific Model)	11	0.894	10310	281.482	868562	0.41	921	None	LIB14_bin.5.orig	73.62	0	0	868562	10310
META23IMWYN41_ZF7_bin.9.strict	59.94	0.04	Neural Network (Specific Model)	11	0.891	15015	279.819	1758792	0.42	1870	None	META23IMWYN41_ZF7_bin.9.strict	75.42	0.88	0	1758792	15015
GF-cj108_bin.19.orig	59.95	2.63	Neural Network (Specific Model)	11	0.941	2066	288.793	1080797	0.34	1176	None	GF-cj108_bin.19.orig	64.91	3.67	0	1080797	2066
LIB33_bin.8.strict	59.95	3.55	Neural Network (Specific Model)	11	0.886	6113	328.507	2537640	0.38	2285	None	LIB33_bin.8.strict	59.66	3.45	0	2537640	6113
LIB30_bin.43.orig	59.97	2.86	Gradient Boost (General Model)	11	0.905	1778	212.352	1232370	0.51	1755	None	LIB30_bin.43.orig	52.7	2.79	62.5	1232370	1778
SRR21898925_SRR21898925_bin.12.orig	59.97	3.49	Gradient Boost (General Model)	11	0.913	4483	263.293	1690894	0.61	1957	None	SRR21898925_SRR21898925_bin.12.orig	63.28	7.2	55.56	1690894	4483
META23IMWYN54_HJH-20_bin.7.permissive	59.98	8.82	Gradient Boost (General Model)	11	0.893	1587	214.959	1910507	0.67	2651	None	META23IMWYN54_HJH-20_bin.7.permissive	53.15	4.76	9.09	1910507	1587
GF-cj108_bin.21.permissive	60.01	0.81	Neural Network (Specific Model)	11	0.889	3226	237.839	1350861	0.45	1690	None	GF-cj108_bin.21.permissive	53.05	0.47	0	1350861	3226
SRR21898922_SRR21898922_bin.4.orig	60.02	7.24	Gradient Boost (General Model)	11	0.881	2197	227.947	1014546	0.33	1310	None	SRR21898922_SRR21898922_bin.4.orig	58.62	8.75	61.54	1014546	2197
GF-cj91_bin.25.orig	60.03	8.13	Neural Network (Specific Model)	11	0.908	5330	271.5	2450997	0.67	2736	None	GF-cj91_bin.25.orig	50.86	6.9	60	2450997	5330
SRR21898915_SRR21898915_bin.16.orig	60.03	3.26	Neural Network (Specific Model)	11	0.906	3057	262.394	1946467	0.65	2244	None	SRR21898915_SRR21898915_bin.16.orig	55.85	1.72	100	1946467	3057
LIB39_bin.8.strict	60.07	3.96	Gradient Boost (General Model)	11	0.915	2104	236.347	1242694	0.63	1606	None	LIB39_bin.8.strict	64.46	1.34	7.69	1242694	2104
LIB34_bin.36.strict	60.11	1.48	Gradient Boost (General Model)	11	0.898	4995	254.18	1687767	0.53	1992	None	LIB34_bin.36.strict	55.75	1.79	0	1687767	4995
GF-cj63_bin.59.strict	60.14	3.42	Neural Network (Specific Model)	11	0.916	5248	272.491	1531688	0.48	1720	None	GF-cj63_bin.59.strict	63.9	1.37	33.33	1531688	5248
SRR10083282_bin.14.orig	60.14	0.83	Neural Network (Specific Model)	11	0.897	5065	289.038	1443606	0.66	1496	None	SRR10083282_bin.14.orig	57.19	2.66	80	1443606	5065
SRR21898914_SRR21898914_bin.52.orig	60.15	6.33	Gradient Boost (General Model)	11	0.93	3889	261.407	2222680	0.71	2643	None	SRR21898914_SRR21898914_bin.52.orig	53.61	7.76	83.33	2222680	3889
S389_04A_CHG016283-IM16X27-H10-CTGAGCCA_L006_bin.16.strict	60.17	6.2	Gradient Boost (General Model)	11	0.875	3578	245.439	1666317	0.52	1985	None	S389_04A_CHG016283-IM16X27-H10-CTGAGCCA_L006_bin.16.strict	57.15	1.72	0	1666317	3578
SRR21898914_SRR21898914_bin.45.orig	60.19	4.75	Neural Network (Specific Model)	11	0.897	5058	278.304	2784386	0.67	2997	None	SRR21898914_SRR21898914_bin.45.orig	55.52	3.45	0	2784386	5058
LIB24_bin.12.strict	60.2	1.42	Gradient Boost (General Model)	11	0.689	15103	306.362	1614838	0.5	1212	None	LIB24_bin.12.strict	60.82	0.57	0	1614838	15103
SRR21898907_SRR21898907_bin.28.orig	60.2	1.83	Gradient Boost (General Model)	11	0.899	2229	247.119	1216745	0.65	1478	None	SRR21898907_SRR21898907_bin.28.orig	66.54	1.48	100	1216745	2229
SRR21898926_bin.47.orig	60.2	2.2	Gradient Boost (General Model)	11	0.873	4120	266.454	1553618	0.63	1701	None	SRR21898926_bin.47.orig	62.73	3.08	62.5	1553618	4120
LIB21_bin.4.strict	60.21	4.44	Neural Network (Specific Model)	11	0.846	8206	294.403	1365098	0.58	1311	None	LIB21_bin.4.strict	58.36	5.41	24.14	1365098	8206
LIB13_bin.16.orig	60.24	2.89	Neural Network (Specific Model)	11	0.917	5224	271.524	1535395	0.5	1733	None	LIB13_bin.16.orig	73.7	1.58	42.86	1535395	5224
META23IMWYN41_ZG20_bin.8.strict	60.24	13.06	Gradient Boost (General Model)	11	0.926	1712	214.505	1325753	0.36	1913	None	META23IMWYN41_ZG20_bin.8.strict	53.33	9.11	33.33	1325753	1712
LIB6_bin.113.orig	60.25	2.29	Gradient Boost (General Model)	11	0.898	3745	315.377	1972778	0.39	1875	None	LIB6_bin.113.orig	53.21	0.16	0	1972778	3745
LIB1_bin.79.strict	60.27	0.78	Gradient Boost (General Model)	11	0.944	3910	268.201	1046231	0.49	1232	None	LIB1_bin.79.strict	62.83	0	0	1046231	3910
LIB11_bin.5.orig	60.27	3.92	Neural Network (Specific Model)	11	0.89	7043	280.402	1140309	0.51	1209	None	LIB11_bin.5.orig	67.06	2.82	66.67	1140309	7043
LIB16_bin.35.orig	60.27	6.11	Neural Network (Specific Model)	11	0.946	4051	256.906	1049217	0.37	1293	None	LIB16_bin.35.orig	53.43	7.02	83.33	1049217	4051
META23IMWYN41_D0236_bin.10.orig	60.27	3.19	Neural Network (Specific Model)	11	0.865	1984	210.642	4883738	0.64	6696	None	META23IMWYN41_D0236_bin.10.orig	65.63	2.53	16.67	4883738	1984
LIB1_bin.19.orig	60.32	9.67	Neural Network (Specific Model)	11	0.889	10147	321.968	1994099	0.45	1838	None	LIB1_bin.19.orig	59.48	7.76	50	1994099	10147
GF-cj67_bin.19.orig	60.33	7	Gradient Boost (General Model)	11	0.904	3337	280.764	2057948	0.48	2213	None	GF-cj67_bin.19.orig	50.47	3.45	66.67	2057948	3337
LIB2_bin.83.orig	60.37	0.28	Gradient Boost (General Model)	11	0.901	5095	298.411	775971	0.55	783	None	LIB2_bin.83.orig	60.23	0	0	775971	5095
LIB26_bin.5.strict	60.38	2.15	Gradient Boost (General Model)	11	0.858	2193	210.971	1030255	0.29	1402	None	LIB26_bin.5.strict	63.61	1.45	0	1030255	2193
LIB3_bin.75.orig	60.38	2.16	Neural Network (Specific Model)	11	0.832	9150	325.398	1979678	0.5	1689	None	LIB3_bin.75.orig	56.5	1.85	80	1979678	9150
META23IMWYN54_HSJ-1_bin.19.strict	60.4	1.76	Gradient Boost (General Model)	11	0.71	6338	347.671	3219956	0.41	2194	None	META23IMWYN54_HSJ-1_bin.19.strict	75.49	3.24	66.67	3219956	6338
GF-cj69_bin.19.orig	60.41	6.67	Gradient Boost (General Model)	11	0.905	4025	276.419	1820626	0.6	1989	None	GF-cj69_bin.19.orig	59.01	4.29	60	1820626	4025
LIB6_bin.108.strict	60.41	2.75	Gradient Boost (General Model)	11	0.907	8758	276.412	1145119	0.61	1256	None	LIB6_bin.108.strict	64.32	5.17	33.33	1145119	8758
META23IMWYN54_HSJ-1_bin.17.strict	60.41	0.49	Neural Network (Specific Model)	11	0.906	19372	293.362	1587160	0.59	1636	None	META23IMWYN54_HSJ-1_bin.17.strict	62.7	2.35	20	1587160	19372
GF-cj111_bin.45.orig	60.43	2.31	Gradient Boost (General Model)	11	0.88	1904	216.891	1300093	0.47	1763	None	GF-cj111_bin.45.orig	52.2	4.04	0	1300093	1904
SRR21898915_SRR21898915_bin.46.orig	60.43	0.34	Neural Network (Specific Model)	11	0.916	3274	252.641	1506220	0.43	1822	None	SRR21898915_SRR21898915_bin.46.orig	64.05	0.25	0	1506220	3274
GF-cj87_bin.23.strict	60.45	0.77	Gradient Boost (General Model)	11	0.893	2320	246.733	3140551	0.4	3797	None	GF-cj87_bin.23.strict	67.9	0.21	0	3140551	2320
META23IMWYN41_ZG22_bin.4.orig	60.45	1.31	Neural Network (Specific Model)	11	0.915	3639	260.771	2336026	0.73	2738	None	META23IMWYN41_ZG22_bin.4.orig	61.46	3.45	55.56	2336026	3639
LIB25_bin.8.orig	60.47	1.33	Neural Network (Specific Model)	11	0.901	3632	281.483	1235752	0.7	1320	None	LIB25_bin.8.orig	60.08	2.93	66.67	1235752	3632
LIB3_bin.7.strict	60.47	8.17	Neural Network (Specific Model)	11	0.946	8002	308.602	1326290	0.48	1358	None	LIB3_bin.7.strict	68.68	8.63	46.43	1326290	8002
LIB36_bin.22.orig	60.47	2.77	Gradient Boost (General Model)	11	0.919	2733	252.456	3039710	0.71	3696	None	LIB36_bin.22.orig	67.07	4.4	61.54	3039710	2733
META23IMWYN41_D0223_bin.7.orig	60.5	5.52	Neural Network (Specific Model)	11	0.891	2263	228.32	4162004	0.61	5427	None	META23IMWYN41_D0223_bin.7.orig	64.58	1.95	17.24	4162004	2263
META23IMWYN41_ZF10_bin.8.orig	60.5	17.64	Gradient Boost (General Model)	11	0.887	1645	228.187	3101522	0.51	4026	None	META23IMWYN41_ZF10_bin.8.orig	50.16	6.9	80	3101522	1645
GF-cj110_bin.15.strict	60.51	2.39	Gradient Boost (General Model)	11	0.916	4819	258.921	1752884	0.69	2073	None	GF-cj110_bin.15.strict	67.63	4.56	7.41	1752884	4819
LIB19_bin.11.strict	60.51	2.12	Gradient Boost (General Model)	11	0.905	9365	263.246	1297982	0.6	1490	None	LIB19_bin.11.strict	55.86	1.72	0	1297982	9365
SRR21898907_SRR21898907_bin.15.orig	60.55	2.44	Neural Network (Specific Model)	11	0.889	156667	373.784	2028192	0.43	1610	None	SRR21898907_SRR21898907_bin.15.orig	58.87	2.64	40	2028192	156667
GF-cj52_bin.7.orig	60.58	4.69	Gradient Boost (General Model)	11	0.893	1510	204.071	2634157	0.59	3850	None	GF-cj52_bin.7.orig	50.73	5.95	50	2634157	1510
META23IMWYN54_HJH-19_bin.3.orig	60.59	1.48	Gradient Boost (General Model)	11	0.921	2778	227.378	2450502	0.7	3319	None	META23IMWYN54_HJH-19_bin.3.orig	58.16	0.69	66.67	2450502	2778
META24IMWYN1_2817_bin.13.strict	60.59	5.46	Neural Network (Specific Model)	11	0.861	3020	222.882	3001035	0.52	3875	None	META24IMWYN1_2817_bin.13.strict	73.21	6.61	75	3001035	3020
LIB3_bin.55.strict	60.6	0.36	Gradient Boost (General Model)	11	0.88	37707	349.426	1882010	0.42	1583	None	LIB3_bin.55.strict	71.55	0	0	1882010	37707
GF-cj119_bin.1.orig	60.61	3.43	Gradient Boost (General Model)	11	0.845	4724	244.709	1757178	0.32	2025	None	GF-cj119_bin.1.orig	60.34	3.45	50	1757178	4724
META23IMWYN41_D0249_bin.4.orig	60.62	0.45	Neural Network (Specific Model)	11	0.891	4759	273.335	3694486	0.61	4020	None	META23IMWYN41_D0249_bin.4.orig	55.6	0.6	20	3694486	4759
META23IMWYN41_ZF17_bin.13.strict	60.63	0.31	Neural Network (Specific Model)	11	0.849	3806	271.645	1457214	0.44	1520	None	META23IMWYN41_ZF17_bin.13.strict	60.88	1.65	16.67	1457214	3806
META24IMWYN1_2803_bin.17.strict	60.63	4.75	Neural Network (Specific Model)	11	0.862	4145	247.513	1928334	0.43	2241	None	META24IMWYN1_2803_bin.17.strict	64.3	4.05	60.61	1928334	4145
LIB14_bin.17.orig	60.65	0.57	Neural Network (Specific Model)	11	0.882	13858	292.768	1187926	0.45	1195	None	LIB14_bin.17.orig	75.8	0.82	100	1187926	13858
GF-cj76_bin.7.orig	60.66	1.27	Neural Network (Specific Model)	11	0.848	5044	266.397	1476750	0.34	1568	None	GF-cj76_bin.7.orig	67.27	0.74	0	1476750	5044
LIB6_bin.96.orig	60.68	1.18	Neural Network (Specific Model)	11	0.898	13966	309.297	1833985	0.62	1776	None	LIB6_bin.96.orig	62.18	1.93	50	1833985	13966
META23IMWYN41_F11_bin.9.strict	60.68	5.45	Gradient Boost (General Model)	11	0.906	1866	218.716	2245710	0.69	3110	None	META23IMWYN41_F11_bin.9.strict	57.77	4.66	5	2245710	1866
LIB1_bin.24.strict	60.76	2.18	Gradient Boost (General Model)	11	0.914	4603	271.84	1108618	0.49	1246	None	LIB1_bin.24.strict	58.12	3.2	40	1108618	4603
LIB1_bin.139.strict	60.77	2.71	Neural Network (Specific Model)	11	0.91	2773	258.866	2781370	0.43	3266	None	LIB1_bin.139.strict	56.44	2.79	0	2781370	2773
GF-cj98_bin.9.strict	60.8	0.48	Neural Network (Specific Model)	11	0.928	218169	328.4	917184	0.33	866	None	GF-cj98_bin.9.strict	60.34	0	0	917184	218169
LIB14_bin.35.strict	60.8	2.23	Neural Network (Specific Model)	11	0.879	2589	231.179	1311857	0.45	1666	None	LIB14_bin.35.strict	62.13	2.1	10	1311857	2589
LIB2_bin.100.orig	60.81	3.97	Neural Network (Specific Model)	11	0.909	5186	262.236	990779	0.37	1146	None	LIB2_bin.100.orig	64.53	6.69	63.16	990779	5186
META23IMWYN41_ZF1_bin.11.strict	60.86	1.17	Neural Network (Specific Model)	11	0.897	9418	276.182	1735173	0.43	1883	None	META23IMWYN41_ZF1_bin.11.strict	67.56	3.01	64.29	1735173	9418
GF-cj77_bin.46.strict	60.88	0.58	Neural Network (Specific Model)	11	0.903	18484	341.489	1480152	0.4	1306	None	GF-cj77_bin.46.strict	57.07	2.62	25	1480152	18484
SRR21898907_SRR21898907_bin.61.orig	60.9	13.81	Neural Network (Specific Model)	11	0.916	3582	296.387	2828501	0.48	2917	None	SRR21898907_SRR21898907_bin.61.orig	52.35	8.62	50	2828501	3582
META23IMWYN41_ZG12_bin.5.strict	60.95	0.49	Neural Network (Specific Model)	11	0.865	3671	249.239	2679913	0.53	3106	None	META23IMWYN41_ZG12_bin.5.strict	60.09	3.48	71.74	2679913	3671
META23IMWYN54_HSJ-1_bin.34.orig	60.95	4.16	Neural Network (Specific Model)	11	0.913	8378	286.98	1756361	0.62	1864	None	META23IMWYN54_HSJ-1_bin.34.orig	69.77	3.6	22.22	1756361	8378
GF-cj107_bin.21.permissive	60.98	0.31	Gradient Boost (General Model)	11	0.917	10605	266.858	988718	0.26	1135	None	GF-cj107_bin.21.permissive	70.93	0	0	988718	10605
LIB13_bin.30.orig	61.01	5.04	Neural Network (Specific Model)	11	0.894	4759	267.183	1170779	0.52	1309	None	LIB13_bin.30.orig	66.32	4.48	46.67	1170779	4759
LIB28_bin.46.orig	61.01	4.94	Gradient Boost (General Model)	11	0.912	3934	251.703	1856575	0.35	2247	None	LIB28_bin.46.orig	52.63	3.51	50	1856575	3934
LIB21_bin.5.strict	61.04	0.32	Neural Network (Specific Model)	11	0.849	16792	336.847	2020293	0.48	1700	None	LIB21_bin.5.strict	60.7	0.46	33.33	2020293	16792
META24IMWYN1_2813_bin.3.permissive	61.04	0.11	Neural Network (Specific Model)	11	0.908	3497	252.82	1520761	0.33	1825	None	META24IMWYN1_2813_bin.3.permissive	65.65	0.83	50	1520761	3497
GF-cj82_bin.23.strict	61.05	13.66	Neural Network (Specific Model)	11	0.925	6578	282.497	1394457	0.42	1525	None	GF-cj82_bin.23.strict	51.13	2.59	0	1394457	6578
GF-cj126_bin.9.orig	61.09	1.44	Gradient Boost (General Model)	11	0.893	6677	293.426	1859098	0.34	1889	None	GF-cj126_bin.9.orig	55.26	1.75	0	1859098	6677
GF-cj85_bin.21.permissive	61.1	0.11	Gradient Boost (General Model)	11	0.924	5742	267.699	1442060	0.28	1662	None	GF-cj85_bin.21.permissive	62.41	0	0	1442060	5742
META23IMWYN41_F22_bin.27.orig	61.1	5.22	Gradient Boost (General Model)	11	0.883	1911	210.298	1677245	0.43	2353	None	META23IMWYN41_F22_bin.27.orig	61.91	7.05	26.32	1677245	1911
LIB8_bin.35.orig	61.13	6.02	Gradient Boost (General Model)	11	0.881	2109	236.465	2357541	0.57	2939	None	LIB8_bin.35.orig	67.23	9.97	15.38	2357541	2109
GF-cj114_bin.7.permissive	61.14	1.07	Neural Network (Specific Model)	11	0.925	10222	265.739	963461	0.39	1122	None	GF-cj114_bin.7.permissive	69.46	0.35	100	963461	10222
GF-cj25_bin.9.permissive	61.14	0.6	Neural Network (Specific Model)	11	0.888	26348	289.994	1516840	0.35	1550	None	GF-cj25_bin.9.permissive	59.14	0.34	0	1516840	26348
LIB1_bin.118.orig	61.14	2.33	Neural Network (Specific Model)	11	0.926	6046	286.909	1137631	0.31	1226	None	LIB1_bin.118.orig	71.87	0	0	1137631	6046
GF-cj63_bin.57.strict	61.17	3.42	Gradient Boost (General Model)	11	0.91	6479	282.293	1771419	0.56	1907	None	GF-cj63_bin.57.strict	69.68	0.56	0	1771419	6479
S389_04A_CHG016282-IM16X26-C2-ATTGGCTC_L005_bin.37.permissive	61.17	1.09	Neural Network (Specific Model)	11	0.879	8544	307.002	1990258	0.39	1902	None	S389_04A_CHG016282-IM16X26-C2-ATTGGCTC_L005_bin.37.permissive	59.48	0	0	1990258	8544
LIB16_bin.38.orig	61.2	4.59	Gradient Boost (General Model)	11	0.895	3860	258.282	1548117	0.61	1791	None	LIB16_bin.38.orig	52.93	5.84	16.67	1548117	3860
GF-cj31_bin.8.strict	61.21	8.18	Gradient Boost (General Model)	11	0.872	8752	254.135	2229381	0.35	2554	None	GF-cj31_bin.8.strict	55.28	3.03	0	2229381	8752
GF-cj67_bin.11.strict	61.22	0.59	Neural Network (Specific Model)	11	0.944	10283	328.609	1368906	0.48	1314	None	GF-cj67_bin.11.strict	52.59	0	0	1368906	10283
SRR10083324_bin.5.strict	61.22	1.73	Neural Network (Specific Model)	11	0.828	3463	221.198	2920581	0.55	3650	None	SRR10083324_bin.5.strict	66.87	2.7	29.17	2920581	3463
SRR21898921_SRR21898921_bin.2.orig	61.22	7.54	Gradient Boost (General Model)	11	0.91	4383	293.482	1494481	0.66	1547	None	SRR21898921_SRR21898921_bin.2.orig	70.18	1.75	100	1494481	4383
GF-cj29_bin.8.orig	61.23	1.43	Neural Network (Specific Model)	11	0.887	129795	316.315	2586867	0.53	2421	None	GF-cj29_bin.8.orig	63.57	0.64	21.43	2586867	129795
GF-cj68_bin.40.orig	61.24	1.73	Neural Network (Specific Model)	11	0.935	1940	227.024	1193243	0.32	1642	None	GF-cj68_bin.40.orig	61.97	1.5	25	1193243	1940
SRR10083283_bin.8.orig	61.25	3.83	Gradient Boost (General Model)	11	0.889	6273	282.516	2119658	0.31	2226	None	SRR10083283_bin.8.orig	63.86	0.99	16.67	2119658	6273
LIB26_bin.35.strict	61.26	5.28	Gradient Boost (General Model)	11	0.911	2244	243.18	921256	0.51	1153	None	LIB26_bin.35.strict	64.84	2.68	3.85	921256	2244
LIB16_bin.42.orig	61.28	0.79	Neural Network (Specific Model)	11	0.886	5917	315.559	1617241	0.53	1516	None	LIB16_bin.42.orig	51.02	0	0	1617241	5917
LIB28_bin.47.orig	61.29	0.66	Gradient Boost (General Model)	11	0.888	4415	276.339	1436902	0.52	1542	None	LIB28_bin.47.orig	77.14	1.71	60	1436902	4415
META24IMWYN1_2820_bin.13.orig	61.29	6.36	Neural Network (Specific Model)	11	0.887	133026	302.988	3136750	0.55	3067	None	META24IMWYN1_2820_bin.13.orig	55.38	3.69	59.68	3136750	133026
SRR10083311_bin.3.orig	61.32	7.85	Neural Network (Specific Model)	11	0.956	2927	245.954	827663	0.48	1076	None	SRR10083311_bin.3.orig	53.63	7.5	10	827663	2927
SRR10083302_bin.54.strict	61.34	2.2	Neural Network (Specific Model)	11	0.905	2330	270.765	1672412	0.58	1866	None	SRR10083302_bin.54.strict	63.23	3.21	0	1672412	2330
META24IMWYN1_2818_bin.6.strict	61.35	1.08	Neural Network (Specific Model)	11	0.881	9572	262.272	2859882	0.63	3207	None	META24IMWYN1_2818_bin.6.strict	70.31	0.57	40	2859882	9572
GF-cj26_bin.36.strict	61.43	0.88	Neural Network (Specific Model)	11	0.865	6161	295.873	1522977	0.56	1486	None	GF-cj26_bin.36.strict	62.28	1.18	0	1522977	6161
LIB34_bin.17.strict	61.43	4.68	Neural Network (Specific Model)	11	0.892	10350	267.62	2044264	0.57	2276	None	LIB34_bin.17.strict	61.72	6.32	6.25	2044264	10350
LIB27_bin.26.orig	61.44	1.53	Gradient Boost (General Model)	11	0.896	3087	246.937	1248280	0.59	1513	None	LIB27_bin.26.orig	55.6	2.01	60	1248280	3087
LIB1_bin.99.permissive	61.46	0.14	Neural Network (Specific Model)	11	0.931	3670	238.106	1019845	0.35	1336	None	LIB1_bin.99.permissive	63.15	0.55	0	1019845	3670
LIB36_bin.3.permissive	61.46	5.63	Neural Network (Specific Model)	11	0.884	4586	281.355	1327868	0.3	1393	None	LIB36_bin.3.permissive	60.18	5.95	42.86	1327868	4586
LIB31_bin.19.strict	61.48	0.28	Neural Network (Specific Model)	11	0.913	9558	258.678	1007488	0.37	1190	None	LIB31_bin.19.strict	65.37	2.44	7.14	1007488	9558
LIB6_bin.114.orig	61.5	2.33	Gradient Boost (General Model)	11	0.941	2702	267.143	1428664	0.58	1682	None	LIB6_bin.114.orig	65.29	3.52	33.33	1428664	2702
LIB7_bin.7.orig	61.5	4.72	Neural Network (Specific Model)	11	0.905	2207	237.893	1903490	0.48	2419	None	LIB7_bin.7.orig	59.72	4.33	27.27	1903490	2207
META24IMWYN1_2822_bin.9.orig	61.5	3.01	Gradient Boost (General Model)	11	0.901	2121	255.743	4639263	0.4	5458	None	META24IMWYN1_2822_bin.9.orig	68.35	4.62	8.33	4639263	2121
META23IMWYN41_ZF7_bin.23.orig	61.51	11.48	Neural Network (Specific Model)	11	0.91	1919	225.444	1786568	0.42	2409	None	META23IMWYN41_ZF7_bin.23.orig	54.22	7.76	60	1786568	1919
META23IMWYN54_HSJ-1_bin.43.orig	61.51	1.06	Neural Network (Specific Model)	11	0.908	8211	327.599	2018068	0.48	1867	None	META23IMWYN54_HSJ-1_bin.43.orig	51.72	1.72	100	2018068	8211
GF-cj67_bin.25.orig	61.52	1.74	Gradient Boost (General Model)	11	0.908	1940	246.216	1075552	0.4	1324	None	GF-cj67_bin.25.orig	64.99	0.59	0	1075552	1940
L10_bin.4.orig	61.52	5.11	Neural Network (Specific Model)	4	0.907	2805	270.378	660062	0.24	740	None	L10_bin.4.orig	52.25	5.58	13.33	660062	2805
LIB11_bin.28.orig	61.52	6.38	Neural Network (Specific Model)	11	0.907	2641	238.617	950073	0.54	1206	None	LIB11_bin.28.orig	58.08	5.57	78.95	950073	2641
META23IMWYN41_ZG18_bin.6.strict	61.52	6.68	Neural Network (Specific Model)	11	0.874	6279	280.433	2371346	0.4	2468	None	META23IMWYN41_ZG18_bin.6.strict	50.86	6.9	100	2371346	6279
LIB11_bin.3.orig	61.54	6.54	Neural Network (Specific Model)	11	0.884	25097	300.851	1547745	0.45	1518	None	LIB11_bin.3.orig	81.66	2.5	30	1547745	25097
LIB31_bin.9.orig	61.54	7.34	Gradient Boost (General Model)	11	0.91	2042	232.689	2342630	0.46	3062	None	LIB31_bin.9.orig	55.26	0.88	0	2342630	2042
LIB2_bin.80.orig	61.55	3.72	Neural Network (Specific Model)	11	0.923	6473	321.847	1805718	0.43	1729	None	LIB2_bin.80.orig	60.34	5.17	0	1805718	6473
S389_04A_CHG016282-IM16X26-C3-CAAGGAGC_L005_bin.2.orig	61.57	1.81	Neural Network (Specific Model)	11	0.943	9580	285.222	1119941	0.37	1238	None	S389_04A_CHG016282-IM16X26-C3-CAAGGAGC_L005_bin.2.orig	59.77	3.94	60	1119941	9580
SRR21898925_SRR21898925_bin.13.orig	61.57	2.67	Neural Network (Specific Model)	11	0.837	3992	248.451	1495710	0.34	1682	None	SRR21898925_SRR21898925_bin.13.orig	72.41	2.59	100	1495710	3992
GF-cj89_bin.7.strict	61.6	1.74	Gradient Boost (General Model)	11	0.903	3156	232.24	1236589	0.45	1607	None	GF-cj89_bin.7.strict	59.64	7.18	4.55	1236589	3156
LIB1_bin.63.orig	61.6	2.58	Gradient Boost (General Model)	11	0.936	12724	360.512	1695217	0.52	1469	None	LIB1_bin.63.orig	70.93	1.67	0	1695217	12724
LIB23_bin.7.permissive	61.6	1.51	Gradient Boost (General Model)	11	0.921	2828	280.724	1744510	0.5	1911	None	LIB23_bin.7.permissive	72.08	2.41	0	1744510	2828
GF-cj66_bin.23.orig	61.61	0.03	Neural Network (Specific Model)	11	0.834	41127	358.134	2191674	0.49	1703	None	GF-cj66_bin.23.orig	58.59	0.37	100	2191674	41127
SRR21898907_SRR21898907_bin.64.orig	61.63	2.45	Gradient Boost (General Model)	11	0.923	3139	280.848	1798153	0.48	1972	None	SRR21898907_SRR21898907_bin.64.orig	70.82	0.59	0	1798153	3139
GF-cj26_bin.28.strict	61.64	1.21	Gradient Boost (General Model)	11	0.882	3395	244.266	972489	0.51	1174	None	GF-cj26_bin.28.strict	62.2	1.38	25	972489	3395
SRR10083309_bin.10.orig	61.66	1.04	Gradient Boost (General Model)	11	0.938	3305	248.324	2337357	0.68	2952	None	SRR10083309_bin.10.orig	64.71	0.43	0	2337357	3305
LIB9_bin.24.orig	61.67	7.3	Neural Network (Specific Model)	11	0.873	2465	221.302	1404597	0.33	1849	None	LIB9_bin.24.orig	68.18	4.34	47.06	1404597	2465
META23IMWYN41_D0268_bin.30.permissive	61.67	0.68	Neural Network (Specific Model)	11	0.84	5467	289.773	2309386	0.65	2239	None	META23IMWYN41_D0268_bin.30.permissive	52.6	0	0	2309386	5467
SRR21898914_SRR21898914_bin.44.permissive	61.67	7.84	Gradient Boost (General Model)	11	0.865	2544	228.346	2539977	0.43	3214	None	SRR21898914_SRR21898914_bin.44.permissive	66.77	8.45	5.08	2539977	2544
LIB1_bin.66.strict	61.68	1.01	Gradient Boost (General Model)	11	0.909	4352	242.235	1342123	0.51	1683	None	LIB1_bin.66.strict	71.16	1.23	0	1342123	4352
META23IMWYN41_D0268_bin.29.strict	61.68	1.22	Neural Network (Specific Model)	11	0.911	5052	294.11	1920512	0.48	1987	None	META23IMWYN41_D0268_bin.29.strict	69.13	1.61	0	1920512	5052
LIB21_bin.3.orig	61.69	9.73	Neural Network (Specific Model)	11	0.883	5372	303.98	1668122	0.57	1617	None	LIB21_bin.3.orig	59.83	8.62	100	1668122	5372
LIB27_bin.6.strict	61.69	1.76	Neural Network (Specific Model)	11	0.892	7690	277.23	1390703	0.32	1494	None	LIB27_bin.6.strict	74.74	0	0	1390703	7690
GF-cj30_bin.17.permissive	61.72	6.61	Neural Network (Specific Model)	11	0.92	3720	271.237	2332637	0.49	2643	None	GF-cj30_bin.17.permissive	51.8	5.17	0	2332637	3720
LIB1_bin.16.orig	61.72	9.58	Gradient Boost (General Model)	11	0.889	3060	249.923	2076474	0.63	2466	None	LIB1_bin.16.orig	60.08	9.14	4.08	2076474	3060
LIB25_bin.23.strict	61.77	9.47	Neural Network (Specific Model)	11	0.887	2371	241.723	1759380	0.53	2158	None	LIB25_bin.23.strict	64.14	6.46	26.32	1759380	2371
META23IMWYN54_BTY-11_bin.3.permissive	61.77	1.28	Neural Network (Specific Model)	11	0.741	3281	185.644	1608440	0.37	2149	None	META23IMWYN54_BTY-11_bin.3.permissive	65.51	2.43	0	1608440	3281
SRR10083308_bin.13.permissive	61.78	2.52	Gradient Boost (General Model)	11	0.94	1950	208.52	1315258	0.56	1982	None	SRR10083308_bin.13.permissive	56.05	0.57	0	1315258	1950
GF-cj121_bin.2.strict	61.8	5.61	Gradient Boost (General Model)	11	0.875	3957	263.399	2090824	0.38	2319	None	GF-cj121_bin.2.strict	71.87	4.99	0	2090824	3957
LIB23_bin.6.strict	61.83	4.5	Neural Network (Specific Model)	11	0.816	2845	165.514	2230083	0.52	3688	None	LIB23_bin.6.strict	60.45	2.3	25.81	2230083	2845
META23IMWYN41_D0223_bin.1.strict	61.83	2.19	Neural Network (Specific Model)	11	0.912	3533	259.172	2296827	0.7	2699	None	META23IMWYN41_D0223_bin.1.strict	63.74	1	0	2296827	3533
SRR21898921_SRR21898921_bin.3.orig	61.83	6.94	Gradient Boost (General Model)	11	0.901	2543	241.385	1696574	0.5	2114	None	SRR21898921_SRR21898921_bin.3.orig	51.33	5.17	66.67	1696574	2543
GF-cj67_bin.13.strict	61.84	5.26	Neural Network (Specific Model)	11	0.945	5100	307.769	1570169	0.56	1611	None	GF-cj67_bin.13.strict	56.82	1.72	0	1570169	5100
LIB24_bin.23.strict	61.84	5.01	Gradient Boost (General Model)	11	0.876	7293	291.017	1454802	0.63	1461	None	LIB24_bin.23.strict	72.79	1.24	0	1454802	7293
SRR10083309_bin.9.strict	61.84	5.04	Gradient Boost (General Model)	11	0.952	3464	242.366	918685	0.46	1207	None	SRR10083309_bin.9.strict	64.01	6.88	0	918685	3464
GF-cj30_bin.21.orig	61.89	4.82	Gradient Boost (General Model)	11	0.885	1544	225.292	1457626	0.6	1912	None	GF-cj30_bin.21.orig	54.68	8.39	0	1457626	1544
GF-cj88_bin.13.strict	61.89	4.27	Gradient Boost (General Model)	11	0.885	3565	243.279	1905248	0.32	2316	None	GF-cj88_bin.13.strict	67.63	4.86	0	1905248	3565
LIB28_bin.8.orig	61.89	0.25	Gradient Boost (General Model)	11	0.886	11634	341.326	1758881	0.44	1524	None	LIB28_bin.8.orig	51.72	1.72	0	1758881	11634
META23IMWYN41_D0220_bin.10.permissive	61.89	1.24	Gradient Boost (General Model)	11	0.934	2228	220.489	1283639	0.66	1817	None	META23IMWYN41_D0220_bin.10.permissive	52.85	1.36	50	1283639	2228
SRR10083304_bin.3.strict	61.89	5.58	Gradient Boost (General Model)	11	0.683	4086	260.446	2334360	0.28	2044	None	SRR10083304_bin.3.strict	65.67	5.17	0	2334360	4086
LIB1_bin.6.strict	61.9	0.61	Neural Network (Specific Model)	11	0.928	4859	253.981	1054362	0.41	1289	None	LIB1_bin.6.strict	58.24	0.94	0	1054362	4859
SRR21898922_SRR21898922_bin.2.orig	61.9	2.14	Gradient Boost (General Model)	11	0.921	4445	267.078	1707898	0.3	1966	None	SRR21898922_SRR21898922_bin.2.orig	55.17	0	0	1707898	4445
SRR21898915_SRR21898915_bin.11.orig	61.91	4.4	Neural Network (Specific Model)	11	0.825	4390	273.448	1849012	0.44	1861	None	SRR21898915_SRR21898915_bin.11.orig	55.33	2.59	100	1849012	4390
LIB13_bin.23.orig	61.92	1.47	Gradient Boost (General Model)	11	0.904	2052	220.094	857798	0.52	1176	None	LIB13_bin.23.orig	67.71	1.57	0	857798	2052
LIB1_bin.95.orig	61.93	1.86	Gradient Boost (General Model)	11	0.926	4518	266.086	647696	0.46	753	None	LIB1_bin.95.orig	62.75	0	0	647696	4518
LIB35_bin.18.orig	61.93	2.71	Neural Network (Specific Model)	11	0.895	6091	330.625	1891497	0.44	1708	None	LIB35_bin.18.orig	67.07	2.24	64.29	1891497	6091
LIB1_bin.49.orig	61.95	0.12	Neural Network (Specific Model)	11	0.912	9021	323.175	1801559	0.49	1696	None	LIB1_bin.49.orig	56.9	0	0	1801559	9021
GF-cj85_bin.17.strict	61.96	2.12	Gradient Boost (General Model)	11	0.895	4202	243.376	3468842	0.69	4263	None	GF-cj85_bin.17.strict	63.16	4.41	7.14	3468842	4202
META23IMWYN41_ZF8_bin.20.orig	61.96	11.57	Gradient Boost (General Model)	11	0.819	1644	219.975	2367273	0.46	2943	None	META23IMWYN41_ZF8_bin.20.orig	50.5	3.45	100	2367273	1644
SRR10083310_bin.19.permissive	61.97	1.33	Gradient Boost (General Model)	11	0.882	2696	268.814	1281336	0.32	1404	None	SRR10083310_bin.19.permissive	63.66	2.49	0	1281336	2696
GF-cj65_bin.19.orig	61.99	1.65	Neural Network (Specific Model)	11	0.91	7774	326.359	1678971	0.41	1562	None	GF-cj65_bin.19.orig	60.34	0.86	100	1678971	7774
GF-cj63_bin.64.strict	62.01	4.07	Gradient Boost (General Model)	11	0.872	3728	233.669	1399901	0.46	1745	None	GF-cj63_bin.64.strict	59.27	1.78	0	1399901	3728
GF-cj68_bin.25.orig	62.03	0.01	Neural Network (Specific Model)	11	0.857	3316	286.237	1777320	0.62	1776	None	GF-cj68_bin.25.orig	70.04	1.29	25	1777320	3316
L7_bin.2.orig	62.03	2.33	Neural Network (Specific Model)	11	0.896	4245	253.646	1252680	0.35	1479	None	L7_bin.2.orig	68.35	1.24	33.33	1252680	4245
GF-cj69_bin.17.permissive	62.04	3.32	Neural Network (Specific Model)	11	0.923	4254	274.758	1660835	0.4	1864	None	GF-cj69_bin.17.permissive	71.18	1.22	0	1660835	4254
S389_04A_CHG016282-IM16X26-H34-CGACACAC_L005_bin.6.orig	62.06	3.06	Neural Network (Specific Model)	11	0.907	3599	261.904	1972385	0.46	2283	None	S389_04A_CHG016282-IM16X26-H34-CGACACAC_L005_bin.6.orig	63.88	1.35	10	1972385	3599
LIB16_bin.15.orig	62.11	1.82	Neural Network (Specific Model)	11	0.896	4241	262.957	1657373	0.49	1886	None	LIB16_bin.15.orig	68.97	0.86	100	1657373	4241
GF-cj80_bin.11.strict	62.13	3.31	Gradient Boost (General Model)	11	0.834	9787	287.496	2352979	0.34	2280	None	GF-cj80_bin.11.strict	57.89	2.23	0	2352979	9787
GF-cj99_bin.37.orig	62.15	1.8	Gradient Boost (General Model)	11	0.878	18175	297.489	1811181	0.58	1784	None	GF-cj99_bin.37.orig	54.55	1.9	50	1811181	18175
LIB26_bin.21.orig	62.15	2.8	Neural Network (Specific Model)	11	0.875	3620	253.661	1166435	0.53	1345	None	LIB26_bin.21.orig	72.25	0.79	66.67	1166435	3620
GF-cj76_bin.47.strict	62.16	2.92	Gradient Boost (General Model)	11	0.886	2154	233.32	2792769	0.59	3542	None	GF-cj76_bin.47.strict	61.13	3.49	2.7	2792769	2154
LIB31_bin.25.orig	62.16	4.81	Gradient Boost (General Model)	11	0.91	1837	215.842	2079082	0.73	2929	None	LIB31_bin.25.orig	69.58	5.03	65	2079082	1837
SRR10083300_bin.1.orig	62.17	0.56	Neural Network (Specific Model)	11	0.891	6506	285.775	1927503	0.35	2006	None	SRR10083300_bin.1.orig	55.26	1.75	100	1927503	6506
LIB6_bin.57.orig	62.19	1.06	Gradient Boost (General Model)	11	0.888	3528	254.931	1440139	0.62	1674	None	LIB6_bin.57.orig	78.63	1.23	66.67	1440139	3528
LIB20_bin.36.orig	62.2	4.53	Gradient Boost (General Model)	11	0.879	2811	270.402	1737803	0.56	1885	None	LIB20_bin.36.orig	64.73	8.75	61.36	1737803	2811
SRR21898923_SRR21898923_bin.8.orig	62.24	8.01	Gradient Boost (General Model)	11	0.685	51361	207.695	3597922	0.47	3971	None	SRR21898923_SRR21898923_bin.8.orig	57.53	8.98	44.05	3597922	51361
LIB28_bin.56.orig	62.25	3.93	Gradient Boost (General Model)	11	0.9	1678	209.348	1173876	0.36	1686	None	LIB28_bin.56.orig	64.41	2.24	57.14	1173876	1678
SRR21898926_bin.21.orig	62.27	0.1	Neural Network (Specific Model)	11	0.917	23553	355.845	1851984	0.49	1593	None	SRR21898926_bin.21.orig	55.17	0	0	1851984	23553
META23IMWYN41_ZF17_bin.8.orig	62.28	1.68	Neural Network (Specific Model)	11	0.858	6010	270.513	2008417	0.38	2124	None	META23IMWYN41_ZF17_bin.8.orig	54.66	3.79	100	2008417	6010
META23IMWYN41_ZG22_bin.12.orig	62.31	0.21	Neural Network (Specific Model)	11	0.915	1993	287.513	1353745	0.48	1437	None	META23IMWYN41_ZG22_bin.12.orig	61.43	0	0	1353745	1993
SRR21898909_SRR21898909_bin.13.orig	62.32	4.56	Neural Network (Specific Model)	11	0.946	4145	262.11	2093667	0.7	2524	None	SRR21898909_SRR21898909_bin.13.orig	69.13	3.17	38.46	2093667	4145
SRR21898918_SRR21898918_bin.11.strict	62.37	5.59	Gradient Boost (General Model)	11	0.883	7607	268.138	2509940	0.34	2759	None	SRR21898918_SRR21898918_bin.11.strict	55.52	5.17	20	2509940	7607
LIB2_bin.91.strict	62.38	6.05	Gradient Boost (General Model)	11	0.89	6251	277.546	2080642	0.49	2227	None	LIB2_bin.91.strict	63.21	4.42	13.79	2080642	6251
META23IMWYN54_HJH-19_bin.2.permissive	62.38	1.28	Gradient Boost (General Model)	11	0.921	3365	260.214	1130935	0.28	1338	None	META23IMWYN54_HJH-19_bin.2.permissive	54.7	0.98	0	1130935	3365
GF-cj46_bin.6.orig	62.4	2.98	Neural Network (Specific Model)	11	0.842	4051	243.715	2145760	0.38	2478	None	GF-cj46_bin.6.orig	58.07	2.37	0	2145760	4051
LIB31_bin.26.orig	62.41	0.01	Neural Network (Specific Model)	4	0.942	9904	341.672	565565	0.24	521	None	LIB31_bin.26.orig	51.78	0	0	565565	9904
META23IMWYN54_HSJ-5_bin.18.orig	62.41	13.1	Gradient Boost (General Model)	11	0.903	3621	266.023	2582504	0.45	2928	None	META23IMWYN54_HSJ-5_bin.18.orig	53.98	7.76	66.67	2582504	3621
GF-cj76_bin.53.strict	62.44	1.59	Gradient Boost (General Model)	11	0.875	19681	304.927	2073241	0.6	1986	None	GF-cj76_bin.53.strict	61.55	1.72	0	2073241	19681
SRR10083286_bin.2.orig	62.47	7.56	Gradient Boost (General Model)	11	0.875	1654	206.662	1473892	0.37	2086	None	SRR10083286_bin.2.orig	64.9	8.72	4.88	1473892	1654
GF-cj81_bin.11.strict	62.5	1.29	Gradient Boost (General Model)	11	0.897	15410	304.371	1860501	0.73	1831	None	GF-cj81_bin.11.strict	55.86	0	0	1860501	15410
GF-cj85_bin.27.permissive	62.53	1.82	Gradient Boost (General Model)	11	0.898	9379	253.26	561609	0.41	665	None	GF-cj85_bin.27.permissive	51.21	1.72	0	561609	9379
META24IMWYN1_2809_bin.3.strict	62.54	1.42	Neural Network (Specific Model)	11	0.897	2948	234.84	2300613	0.67	2936	None	META24IMWYN1_2809_bin.3.strict	68.62	1.17	14.29	2300613	2948
GF-cj62_bin.9.orig	62.56	2.6	Neural Network (Specific Model)	11	0.906	17745	304.749	1790293	0.58	1776	None	GF-cj62_bin.9.orig	79.71	6.82	19.23	1790293	17745
LIB2_bin.2.permissive	62.57	2.2	Neural Network (Specific Model)	11	0.832	2923	238.41	1947741	0.44	2268	None	LIB2_bin.2.permissive	68.38	1.63	0	1947741	2923
META23IMWYN54_HJH-19_bin.5.orig	62.57	16.88	Gradient Boost (General Model)	11	0.915	1845	226.522	3121670	0.68	4214	None	META23IMWYN54_HJH-19_bin.5.orig	56.03	9.48	16.67	3121670	1845
META23IMWYN41_F11_bin.11.strict	62.58	0.14	Neural Network (Specific Model)	11	0.843	9744	273.577	1381338	0.34	1420	None	META23IMWYN41_F11_bin.11.strict	61.32	1.72	0	1381338	9744
META23IMWYN41_EY-002_bin.16.strict	62.59	0.97	Neural Network (Specific Model)	11	0.915	2139	250.06	3660852	0.68	4475	None	META23IMWYN41_EY-002_bin.16.strict	64.74	1.21	0	3660852	2139
LIB17_bin.16.strict	62.61	1.95	Gradient Boost (General Model)	11	0.917	5012	265.955	2060867	0.62	2372	None	LIB17_bin.16.strict	52.82	0	0	2060867	5012
SRR10083310_bin.35.permissive	62.61	5.21	Gradient Boost (General Model)	11	0.92	2013	226.694	1980005	0.54	2687	None	SRR10083310_bin.35.permissive	59.69	4.09	16.67	1980005	2013
META23IMWYN54_HJH-11_bin.13.permissive	62.63	6.63	Neural Network (Specific Model)	11	0.941	1955	228.539	1110650	0.31	1529	None	META23IMWYN54_HJH-11_bin.13.permissive	67.93	6.92	26.32	1110650	1955
GF-cj25_bin.20.orig	62.64	3.97	Gradient Boost (General Model)	11	0.85	3017	268.098	2520270	0.45	2666	None	GF-cj25_bin.20.orig	65.16	2.33	18.18	2520270	3017
LIB2_bin.120.strict	62.64	3.32	Gradient Boost (General Model)	11	0.88	3186	215.559	1195573	0.47	1631	None	LIB2_bin.120.strict	74.23	1.22	50	1195573	3186
LIB2_bin.26.strict	62.65	1.79	Gradient Boost (General Model)	11	0.901	3885	234.54	1078297	0.41	1384	None	LIB2_bin.26.strict	77.72	5.8	31.25	1078297	3885
GF-cj111_bin.13.strict	62.66	2.41	Gradient Boost (General Model)	11	0.923	2155	229.615	796102	0.32	1069	None	GF-cj111_bin.13.strict	58.88	0.5	0	796102	2155
GF-cj67_bin.15.permissive	62.66	0.15	Gradient Boost (General Model)	11	0.715	3896	335.668	3093405	0.41	2199	None	GF-cj67_bin.15.permissive	78.84	1.21	0	3093405	3896
LIB3_bin.97.orig	62.67	4.53	Gradient Boost (General Model)	11	0.902	2858	261.831	1148947	0.54	1322	None	LIB3_bin.97.orig	65.03	2.02	25	1148947	2858
GF-cj66_bin.27.orig	62.74	2.74	Neural Network (Specific Model)	11	0.898	38162	364.421	1997441	0.45	1643	None	GF-cj66_bin.27.orig	53.79	3.45	0	1997441	38162
LIB1_bin.12.orig	62.74	2.3	Neural Network (Specific Model)	11	0.903	7741	291.264	1996762	0.45	2069	None	LIB1_bin.12.orig	72.13	1.11	100	1996762	7741
META23IMWYN54_HSJ-5_bin.25.orig	62.76	0.38	Gradient Boost (General Model)	11	0.88	8618	271.656	1005002	0.28	1087	None	META23IMWYN54_HSJ-5_bin.25.orig	58.43	3.37	0	1005002	8618
META23IMWYN41_F21_bin.2.strict	62.81	9.53	Gradient Boost (General Model)	11	0.914	2888	235.449	625018	0.35	810	None	META23IMWYN41_F21_bin.2.strict	56.32	7.91	2.78	625018	2888
GF-cj65_bin.55.strict	62.83	7.57	Gradient Boost (General Model)	11	0.873	4197	250.543	2480526	0.6	2888	None	GF-cj65_bin.55.strict	58.57	2.74	33.33	2480526	4197
GF-cj76_bin.18.orig	62.84	0.61	Gradient Boost (General Model)	11	0.937	7642	323.472	1443896	0.49	1397	None	GF-cj76_bin.18.orig	67.17	0.48	100	1443896	7642
LIB13_bin.27.orig	62.84	5.12	Gradient Boost (General Model)	11	0.884	2013	232.147	1849750	0.68	2354	None	LIB13_bin.27.orig	73.23	5.49	25	1849750	2013
LIB1_bin.8.orig	62.85	3.14	Neural Network (Specific Model)	11	0.859	10471	331.126	1848975	0.53	1602	None	LIB1_bin.8.orig	64.64	2.86	50	1848975	10471
LIB29_bin.5.orig	62.87	2.09	Gradient Boost (General Model)	11	0.896	2603	242.407	1949033	0.51	2407	None	LIB29_bin.5.orig	73.98	1.86	0	1949033	2603
META23IMWYN54_BTY-15_bin.3.strict	62.87	3.38	Gradient Boost (General Model)	11	0.895	2339	241.812	944525	0.5	1168	None	META23IMWYN54_BTY-15_bin.3.strict	64.97	1.88	0	944525	2339
SRR21898924_SRR21898924_bin.7.orig	62.87	9.35	Neural Network (Specific Model)	11	0.931	2594	237.021	2253235	0.63	2956	None	SRR21898924_SRR21898924_bin.7.orig	54.87	8.62	14.29	2253235	2594
META24IMWYN1_2806_bin.2.orig	62.88	2.01	Neural Network (Specific Model)	11	0.881	4911	262.185	2618798	0.62	2935	None	META24IMWYN1_2806_bin.2.orig	62.28	1.46	100	2618798	4911
LIB15_bin.23.strict	62.89	3.42	Gradient Boost (General Model)	11	0.922	3771	251.021	1387733	0.54	1704	None	LIB15_bin.23.strict	71.24	3.62	0	1387733	3771
LIB16_bin.6.orig	62.89	8.25	Gradient Boost (General Model)	11	0.929	8874	290.744	1583072	0.28	1690	None	LIB16_bin.6.orig	65.52	1.72	100	1583072	8874
S389_04A_CHG016283-IM16X27-H10-CTGAGCCA_L006_bin.47.permissive	62.9	1.6	Neural Network (Specific Model)	11	0.911	4771	257.9	1009643	0.5	1192	None	S389_04A_CHG016283-IM16X27-H10-CTGAGCCA_L006_bin.47.permissive	65.47	2.25	100	1009643	4771
S389_04A_CHG016282-IM16X26-H33-CCTCTATC_L005_bin.4.permissive	62.91	0.13	Neural Network (Specific Model)	11	0.906	2437	213.537	1702400	0.68	2418	None	S389_04A_CHG016282-IM16X26-H33-CCTCTATC_L005_bin.4.permissive	66.21	0.77	20	1702400	2437
SRR10083309_bin.3.permissive	62.91	8.3	Gradient Boost (General Model)	11	0.916	2398	250.141	1854305	0.44	2268	None	SRR10083309_bin.3.permissive	62.46	4	7.69	1854305	2398
GF-cj68_bin.57.orig	62.96	8.16	Gradient Boost (General Model)	11	0.871	5109	245.648	760373	0.29	901	None	GF-cj68_bin.57.orig	54.39	9.8	3.7	760373	5109
LIB35_bin.48.permissive	63	0.6	Gradient Boost (General Model)	11	0.925	4288	262.149	1423844	0.5	1680	None	LIB35_bin.48.permissive	65.14	2.03	0	1423844	4288
S389_04A_CHG016283-IM16X27-H25-GAATCTGA_L006_bin.3.permissive	63	4.71	Gradient Boost (General Model)	11	0.863	2097	202.364	2467224	0.6	3515	None	S389_04A_CHG016283-IM16X27-H25-GAATCTGA_L006_bin.3.permissive	50.38	5.74	16.67	2467224	2097
SRR21898914_SRR21898914_bin.22.orig	63.01	0.18	Neural Network (Specific Model)	11	0.866	12929	292.268	3007712	0.42	2975	None	SRR21898914_SRR21898914_bin.22.orig	78.53	1.15	100	3007712	12929
LIB32_bin.8.strict	63.02	6.68	Neural Network (Specific Model)	11	0.882	2705	239.37	1807734	0.57	2223	None	LIB32_bin.8.strict	61.74	4.75	41.67	1807734	2705
META23IMWYN41_ZG20_bin.10.orig	63.03	1.16	Gradient Boost (General Model)	11	0.92	1868	248.044	2042822	0.55	2530	None	META23IMWYN41_ZG20_bin.10.orig	56.73	0.23	80	2042822	1868
GF-cj111_bin.44.permissive	63.04	2.49	Gradient Boost (General Model)	11	0.928	4891	262.991	1343497	0.35	1584	None	GF-cj111_bin.44.permissive	65.41	0.13	0	1343497	4891
GF-cj119_bin.4.strict	63.1	0.7	Neural Network (Specific Model)	11	0.904	17512	305.804	2746967	0.6	2711	None	GF-cj119_bin.4.strict	51.75	1.75	100	2746967	17512
SRR21898910_SRR21898910_bin.5.orig	63.11	3.65	Neural Network (Specific Model)	11	0.879	10258	268.971	1620980	0.36	1770	None	SRR21898910_SRR21898910_bin.5.orig	56.9	3.45	100	1620980	10258
GF-cj62_bin.18.strict	63.12	0.59	Neural Network (Specific Model)	11	0.872	8028	246.848	3086866	0.51	3646	None	GF-cj62_bin.18.strict	63.89	0.62	9.09	3086866	8028
GF-cj63_bin.41.strict	63.12	1.12	Neural Network (Specific Model)	11	0.889	9017	284.876	2032964	0.62	2120	None	GF-cj63_bin.41.strict	54.29	0	0	2032964	9017
S389_04A_CHG016283-IM16X27-H9-CTCAATGA_L006_bin.4.strict	63.12	2.79	Neural Network (Specific Model)	11	0.921	3370	247.821	1429822	0.33	1779	None	S389_04A_CHG016283-IM16X27-H9-CTCAATGA_L006_bin.4.strict	71.03	2.76	0	1429822	3370
GF-cj79_bin.71.orig	63.14	4.02	Neural Network (Specific Model)	11	0.857	5538	305.955	2371628	0.48	2217	None	GF-cj79_bin.71.orig	71.49	2.15	6.67	2371628	5538
GF-cj30_bin.11.orig	63.16	0.03	Neural Network (Specific Model)	11	0.847	40191	365.967	2349669	0.46	1814	None	GF-cj30_bin.11.orig	54.62	0	0	2349669	40191
LIB17_bin.7.strict	63.16	2.46	Gradient Boost (General Model)	11	0.914	6647	258.938	1176173	0.35	1389	None	LIB17_bin.7.strict	72.64	1.6	0	1176173	6647
LIB27_bin.15.strict	63.16	4.89	Neural Network (Specific Model)	11	0.924	29801	286.707	913583	0.61	985	None	LIB27_bin.15.strict	80.73	6.29	83.33	913583	29801
GF-cj104_bin.15.orig	63.19	0.79	Neural Network (Specific Model)	11	0.899	3304	247.122	1957292	0.61	2378	None	GF-cj104_bin.15.orig	59.78	0	0	1957292	3304
GF-cj63_bin.17.orig	63.2	3.46	Gradient Boost (General Model)	11	0.913	5076	266.564	1581790	0.57	1808	None	GF-cj63_bin.17.orig	68.32	3.57	0	1581790	5076
GF-cj79_bin.26.orig	63.2	0.16	Neural Network (Specific Model)	11	0.867	55886	352.82	1962428	0.5	1610	None	GF-cj79_bin.26.orig	60.97	0.6	33.33	1962428	55886
META23IMWYN41_D0268_bin.31.orig	63.2	5.54	Neural Network (Specific Model)	11	0.907	107405	301.986	2328420	0.46	2337	None	META23IMWYN41_D0268_bin.31.orig	53.16	1.75	0	2328420	107405
META23IMWYN41_ZG20_bin.2.strict	63.24	1.43	Gradient Boost (General Model)	11	0.866	2800	248.781	1744239	0.6	2029	None	META23IMWYN41_ZG20_bin.2.strict	67.45	0.14	0	1744239	2800
LIB34_bin.25.orig	63.26	3.78	Gradient Boost (General Model)	11	0.91	5346	291.554	1976917	0.62	2061	None	LIB34_bin.25.orig	69.5	2.4	80	1976917	5346
META23IMWYN41_EY-002_bin.17.strict	63.29	0.08	Gradient Boost (General Model)	11	0.865	5144	287.72	1154223	0.33	1158	None	META23IMWYN41_EY-002_bin.17.strict	51.72	0.84	33.33	1154223	5144
META23IMWYN54_HSJ-1_bin.12.orig	63.3	0.81	Gradient Boost (General Model)	11	0.922	7494	277.091	1500825	0.33	1669	None	META23IMWYN54_HSJ-1_bin.12.orig	63.89	0.94	0	1500825	7494
S389_04A_CHG016282-IM16X26-C2-ATTGGCTC_L005_bin.19.strict	63.32	0.65	Gradient Boost (General Model)	11	0.889	2797	224.299	2488522	0.68	3297	None	S389_04A_CHG016282-IM16X26-C2-ATTGGCTC_L005_bin.19.strict	67.2	1.75	28.57	2488522	2797
LIB6_bin.58.strict	63.33	2.16	Neural Network (Specific Model)	11	0.895	8664	284.429	1193532	0.46	1255	None	LIB6_bin.58.strict	60.34	0	0	1193532	8664
GF-cj86_bin.3.strict	63.34	0.21	Gradient Boost (General Model)	11	0.904	2304	218.862	2553201	0.6	3528	None	GF-cj86_bin.3.strict	60.33	1.4	0	2553201	2304
SRR21898907_SRR21898907_bin.8.orig	63.37	6.62	Neural Network (Specific Model)	11	0.909	16872	350.62	2142834	0.47	1855	None	SRR21898907_SRR21898907_bin.8.orig	68.27	6.53	54.17	2142834	16872
LIB1_bin.97.strict	63.39	3.95	Neural Network (Specific Model)	11	0.874	10159	285.388	2044030	0.51	2091	None	LIB1_bin.97.strict	65.1	2.39	12.5	2044030	10159
META23IMWYN41_D0247_bin.4.strict	63.4	0.09	Neural Network (Specific Model)	11	0.908	14502	293.999	2730294	0.66	2815	None	META23IMWYN41_D0247_bin.4.strict	77.96	0.43	0	2730294	14502
LIB29_bin.34.strict	63.41	4.8	Gradient Boost (General Model)	11	0.911	3069	232.468	1641715	0.31	2151	None	LIB29_bin.34.strict	56.41	1.26	12.5	1641715	3069
SRR21898914_SRR21898914_bin.49.orig	63.42	0.08	Gradient Boost (General Model)	11	0.936	2285	228.915	1075128	0.28	1470	None	SRR21898914_SRR21898914_bin.49.orig	58.95	0.68	0	1075128	2285
META24IMWYN1_2825_bin.8.strict	63.43	1.51	Neural Network (Specific Model)	11	0.903	2878	240.624	3973531	0.66	4982	None	META24IMWYN1_2825_bin.8.strict	70.61	2.02	0	3973531	2878
GF-cj30_bin.1.orig	63.44	0.12	Neural Network (Specific Model)	11	0.9	341513	368.823	1265761	0.64	1031	None	GF-cj30_bin.1.orig	73.68	1.02	0	1265761	341513
META23IMWYN54_HJH-21_bin.1.strict	63.45	0.98	Neural Network (Specific Model)	11	0.898	8463	273.282	834454	0.39	915	None	META23IMWYN54_HJH-21_bin.1.strict	71.61	1.13	25	834454	8463
LIB29_bin.13.orig	63.46	5.42	Gradient Boost (General Model)	11	0.92	4466	263.055	1642400	0.63	1917	None	LIB29_bin.13.orig	57.9	4.66	16.67	1642400	4466
LIB15_bin.56.orig	63.48	3.04	Neural Network (Specific Model)	11	0.892	3449	273.107	1281979	0.61	1398	None	LIB15_bin.56.orig	58.62	3.45	100	1281979	3449
LIB16_bin.34.strict	63.48	0	Neural Network (Specific Model)	11	0.904	11591	280.098	778652	0.4	839	None	LIB16_bin.34.strict	79.52	1.7	25	778652	11591
SRR10083311_bin.13.strict	63.5	2.69	Neural Network (Specific Model)	11	0.935	6600	262.102	1142838	0.45	1362	None	SRR10083311_bin.13.strict	59.48	2.01	0	1142838	6600
LIB1_bin.115.orig	63.52	7.84	Gradient Boost (General Model)	11	0.907	1779	220.115	1881079	0.62	2589	None	LIB1_bin.115.orig	63.48	3.54	75	1881079	1779
META23IMWYN41_ZF5_bin.9.strict	63.52	0.77	Neural Network (Specific Model)	11	0.893	9156	265.057	1101099	0.37	1238	None	META23IMWYN41_ZF5_bin.9.strict	75.41	0.25	0	1101099	9156
GF-cj99_bin.36.orig	63.54	0.48	Neural Network (Specific Model)	11	0.913	26857	354.067	2146827	0.4	1847	None	GF-cj99_bin.36.orig	58.62	0.86	100	2146827	26857
META24IMWYN1_2819_bin.15.orig	63.6	0.8	Neural Network (Specific Model)	11	0.897	2850	244.942	3053196	0.59	3734	None	META24IMWYN1_2819_bin.15.orig	50	0	0	3053196	2850
GF-cj73_bin.51.strict	63.61	1.84	Gradient Boost (General Model)	11	0.907	3204	237.105	1817344	0.35	2323	None	GF-cj73_bin.51.strict	63.85	1.22	0	1817344	3204
LIB3_bin.62.orig	63.61	5.6	Neural Network (Specific Model)	11	0.898	5275	275.016	1867206	0.48	2037	None	LIB3_bin.62.orig	67.21	7.33	53.85	1867206	5275
META23IMWYN41_ZF11_bin.1.orig	63.61	0.64	Neural Network (Specific Model)	11	0.879	3183	264.302	1763626	0.54	1958	None	META23IMWYN41_ZF11_bin.1.orig	76.52	1.08	66.67	1763626	3183
SRR21898907_SRR21898907_bin.30.strict	63.61	1.29	Neural Network (Specific Model)	11	0.875	64624	313.31	1230307	0.51	1147	None	SRR21898907_SRR21898907_bin.30.strict	61.93	0.81	0	1230307	64624
LIB1_bin.88.strict	63.62	1.08	Gradient Boost (General Model)	11	0.921	5465	273.436	1123005	0.49	1264	None	LIB1_bin.88.strict	71.89	0.4	0	1123005	5465
LIB21_bin.23.permissive	63.64	1.48	Neural Network (Specific Model)	11	0.878	3292	248.608	2763246	0.51	3261	None	LIB21_bin.23.permissive	63.35	1.17	11.11	2763246	3292
SRR21898922_SRR21898922_bin.11.orig	63.65	8.37	Neural Network (Specific Model)	11	0.885	12621	294.17	1759749	0.28	1767	None	SRR21898922_SRR21898922_bin.11.orig	77.66	5.81	18.18	1759749	12621
META24IMWYN1_2796_bin.16.permissive	63.67	2.94	Neural Network (Specific Model)	11	0.909	3322	249.131	3673284	0.66	4475	None	META24IMWYN1_2796_bin.16.permissive	69.82	3.57	0	3673284	3322
META23IMWYN41_F11_bin.19.strict	63.69	1.07	Gradient Boost (General Model)	11	0.882	2392	241.771	1279383	0.44	1559	None	META23IMWYN41_F11_bin.19.strict	61.35	1.26	0	1279383	2392
L14_bin.1.strict	63.72	2.82	Neural Network (Specific Model)	11	0.912	3526	250.781	1114635	0.3	1354	None	L14_bin.1.strict	68.26	1.44	50	1114635	3526
META23IMWYN54_HSJ-5_bin.36.orig	63.72	2.9	Neural Network (Specific Model)	11	0.95	2267	276.558	1464705	0.51	1680	None	META23IMWYN54_HSJ-5_bin.36.orig	69.83	3.28	54.55	1464705	2267
META24IMWYN1_2796_bin.12.permissive	63.74	1.43	Neural Network (Specific Model)	11	0.898	3240	235.275	2319379	0.68	2957	None	META24IMWYN1_2796_bin.12.permissive	70.18	0.67	0	2319379	3240
LIB34_bin.38.strict	63.75	1.89	Neural Network (Specific Model)	11	0.893	4202	293.871	2001374	0.39	2030	None	LIB34_bin.38.strict	70.76	2.24	7.69	2001374	4202
S389_04A_CHG016282-IM16X26-C2-ATTGGCTC_L005_bin.28.orig	63.76	4.3	Gradient Boost (General Model)	11	0.931	3032	252.954	3067193	0.71	3772	None	S389_04A_CHG016282-IM16X26-C2-ATTGGCTC_L005_bin.28.orig	60.69	3.79	84.62	3067193	3032
SRR21898919_SRR21898919_bin.2.orig	63.76	3.93	Gradient Boost (General Model)	11	0.92	2445	254.117	1651456	0.66	1997	None	SRR21898919_SRR21898919_bin.2.orig	57.92	1.72	0	1651456	2445
GF-cj104_bin.45.orig	63.77	2.03	Neural Network (Specific Model)	11	0.852	4124	301.902	1896312	0.62	1787	None	GF-cj104_bin.45.orig	76.62	4.44	88.89	1896312	4124
LIB1_bin.27.orig	63.78	1.28	Gradient Boost (General Model)	11	0.928	6214	271.915	567287	0.37	646	None	LIB1_bin.27.orig	64.38	2.2	100	567287	6214
LIB35_bin.42.orig	63.78	3.72	Neural Network (Specific Model)	11	0.91	3269	269.404	1366745	0.6	1541	None	LIB35_bin.42.orig	69.32	2.3	25	1366745	3269
LIB13_bin.34.orig	63.79	2.58	Neural Network (Specific Model)	11	0.839	7985	272.986	1607476	0.35	1648	None	LIB13_bin.34.orig	60.34	1.72	100	1607476	7985
GF-cj105_bin.9.orig	63.82	0.62	Neural Network (Specific Model)	11	0.921	11157	353.236	1799313	0.42	1565	None	GF-cj105_bin.9.orig	69.48	2.21	69.23	1799313	11157
META24IMWYN1_2804_bin.3.strict	63.82	2.23	Neural Network (Specific Model)	11	0.904	3078	244.667	3774847	0.66	4660	None	META24IMWYN1_2804_bin.3.strict	70.34	0.58	0	3774847	3078
GF-cj31_bin.10.permissive	63.83	3.88	Neural Network (Specific Model)	11	0.927	3048	237.424	2805367	0.66	3661	None	GF-cj31_bin.10.permissive	71.33	4.14	8.33	2805367	3048
META23IMWYN41_ZF7_bin.4.strict	63.83	3.7	Neural Network (Specific Model)	11	0.861	4085	262.493	1623633	0.37	1777	None	META23IMWYN41_ZF7_bin.4.strict	73.37	4.01	0	1623633	4085
GF-cj110_bin.3.orig	63.85	1.74	Neural Network (Specific Model)	11	0.864	4678	277.263	2300327	0.49	2391	None	GF-cj110_bin.3.orig	55.17	0	0	2300327	4678
META23IMWYN54_HSJ-5_bin.16.permissive	63.86	3.94	Neural Network (Specific Model)	11	0.918	27055	311.024	1712143	0.53	1687	None	META23IMWYN54_HSJ-5_bin.16.permissive	64.03	1.72	100	1712143	27055
SRR21898907_SRR21898907_bin.34.orig	63.87	0.11	Neural Network (Specific Model)	11	0.896	16015	342.467	1987646	0.49	1737	None	SRR21898907_SRR21898907_bin.34.orig	63.96	0.94	25	1987646	16015
LIB3_bin.91.orig	63.88	2.8	Gradient Boost (General Model)	11	0.875	2884	228.045	1531246	0.52	1962	None	LIB3_bin.91.orig	57.55	0.86	0	1531246	2884
META23IMWYN54_HSJ-5_bin.14.strict	63.89	4.72	Neural Network (Specific Model)	11	0.91	5239	310.532	1869894	0.58	1828	None	META23IMWYN54_HSJ-5_bin.14.strict	52.07	3.45	100	1869894	5239
LIB2_bin.64.strict	63.9	3.22	Gradient Boost (General Model)	11	0.909	4918	287.154	1176320	0.49	1244	None	LIB2_bin.64.strict	72.45	1.61	50	1176320	4918
LIB15_bin.53.strict	63.91	2.23	Neural Network (Specific Model)	11	0.809	4684	211.471	1906216	0.32	2436	None	LIB15_bin.53.strict	65.22	2.95	0	1906216	4684
META23IMWYN41_ZF8_bin.4.strict	63.91	0.34	Gradient Boost (General Model)	11	0.924	3464	259.028	910449	0.4	1085	None	META23IMWYN41_ZF8_bin.4.strict	56	0.16	0	910449	3464
SRR10083300_bin.15.orig	63.94	4.73	Gradient Boost (General Model)	11	0.91	3774	264.808	1199475	0.28	1378	None	SRR10083300_bin.15.orig	69.51	0.11	0	1199475	3774
LIB5_bin.3.orig	63.95	2.85	Neural Network (Specific Model)	11	0.866	2453	229.883	1888181	0.44	2376	None	LIB5_bin.3.orig	74.73	3.92	50	1888181	2453
GF-cj101_bin.8.orig	63.96	0.48	Neural Network (Specific Model)	11	0.926	218168	329.821	1024233	0.33	961	None	GF-cj101_bin.8.orig	74.59	0.69	0	1024233	218168
GF-cj29_bin.5.orig	63.97	0.11	Gradient Boost (General Model)	11	0.904	3407	257.264	2533213	0.62	2970	None	GF-cj29_bin.5.orig	56.9	2.59	50	2533213	3407
LIB15_bin.46.permissive	64.01	4.52	Gradient Boost (General Model)	11	0.878	6580	267.796	1444954	0.42	1582	None	LIB15_bin.46.permissive	69.52	3.66	0	1444954	6580
GF-cj104_bin.37.permissive	64.02	3.14	Neural Network (Specific Model)	11	0.863	7802	245.214	1790008	0.27	2103	None	GF-cj104_bin.37.permissive	75.86	0	0	1790008	7802
GF-cj39_bin.45.strict	64.02	0.36	Neural Network (Specific Model)	11	0.844	19193	324.685	1788029	0.56	1551	None	GF-cj39_bin.45.strict	62.07	0.93	20	1788029	19193
META24IMWYN1_2799_bin.1.strict	64.03	1.35	Neural Network (Specific Model)	11	0.895	7660	288.735	2866267	0.62	2968	None	META24IMWYN1_2799_bin.1.strict	56.03	1.72	0	2866267	7660
SRR21898926_bin.8.permissive	64.04	2.35	Neural Network (Specific Model)	11	0.909	3672	256.212	1291928	0.33	1530	None	SRR21898926_bin.8.permissive	66.25	3.88	11.11	1291928	3672
GF-cj77_bin.25.strict	64.06	3.17	Gradient Boost (General Model)	11	0.905	20092	298.867	1047831	0.28	1060	None	GF-cj77_bin.25.strict	58.4	1.83	0	1047831	20092
GF-cj26_bin.12.strict	64.07	2.38	Neural Network (Specific Model)	11	0.903	7508	272.704	1397264	0.6	1545	None	GF-cj26_bin.12.strict	64.2	0.45	0	1397264	7508
SRR21898923_SRR21898923_bin.3.orig	64.07	1.89	Gradient Boost (General Model)	11	0.915	6843	287.251	969837	0.33	1032	None	SRR21898923_SRR21898923_bin.3.orig	71.55	1.84	0	969837	6843
LIB21_bin.18.strict	64.08	1.35	Neural Network (Specific Model)	11	0.874	9504	326.655	1994923	0.52	1781	None	LIB21_bin.18.strict	69.17	2.61	38.46	1994923	9504
GF-cj88_bin.24.strict	64.09	1.52	Gradient Boost (General Model)	11	0.893	4398	256.315	3282201	0.7	3823	None	GF-cj88_bin.24.strict	64.38	1.53	0	3282201	4398
LIB19_bin.30.orig	64.1	3.12	Gradient Boost (General Model)	11	0.903	2249	228.341	1412128	0.49	1867	None	LIB19_bin.30.orig	55.29	3.36	50	1412128	2249
S389_04A_CHG016283-IM16X27-H10-CTGAGCCA_L006_bin.7.permissive	64.1	1.28	Gradient Boost (General Model)	11	0.868	2942	227.948	1527668	0.57	1945	None	S389_04A_CHG016283-IM16X27-H10-CTGAGCCA_L006_bin.7.permissive	65.38	0.15	0	1527668	2942
SRR21898917_SRR21898917_bin.5.orig	64.12	4.15	Gradient Boost (General Model)	11	0.87	3551	247.945	2063657	0.3	2418	None	SRR21898917_SRR21898917_bin.5.orig	53.51	1.75	0	2063657	3551
GF-cj76_bin.31.strict	64.14	0.91	Gradient Boost (General Model)	11	0.887	5411	291.53	1331667	0.47	1353	None	GF-cj76_bin.31.strict	73.14	2.56	0	1331667	5411
LIB14_bin.2.strict	64.15	2.93	Gradient Boost (General Model)	11	0.891	2673	244.444	1735123	0.69	2111	None	LIB14_bin.2.strict	65.19	1.88	14.29	1735123	2673
SRR21898917_SRR21898917_bin.8.permissive	64.17	3.48	Neural Network (Specific Model)	11	0.893	12905	289.915	2519405	0.52	2591	None	SRR21898917_SRR21898917_bin.8.permissive	60.88	1.41	34.15	2519405	12905
GF-cj117_bin.3.orig	64.18	8.29	Gradient Boost (General Model)	11	0.791	5544	247.652	2899627	0.33	3093	None	GF-cj117_bin.3.orig	52.76	4.31	66.67	2899627	5544
LIB2_bin.6.orig	64.18	2.91	Neural Network (Specific Model)	11	0.928	5336	281.121	1816110	0.5	2003	None	LIB2_bin.6.orig	67.33	2.91	0	1816110	5336
LIB3_bin.57.orig	64.18	1.55	Neural Network (Specific Model)	11	0.901	23073	317.15	2156233	0.45	2045	None	LIB3_bin.57.orig	69.14	0	0	2156233	23073
GF-cj69_bin.2.orig	64.21	9.07	Gradient Boost (General Model)	11	0.899	9963	348.933	2692241	0.39	2313	None	GF-cj69_bin.2.orig	58.1	5.17	75	2692241	9963
META23IMWYN41_ZF8_bin.13.strict	64.21	2.86	Neural Network (Specific Model)	11	0.84	9810	250.134	2037019	0.38	2283	None	META23IMWYN41_ZF8_bin.13.strict	73.68	3.7	7.14	2037019	9810
GF-cj73_bin.29.strict	64.23	1.42	Neural Network (Specific Model)	11	0.853	3857	287.331	1911951	0.61	1896	None	GF-cj73_bin.29.strict	71.42	1.33	0	1911951	3857
META23IMWYN54_HJH-6_bin.7.strict	64.23	0.96	Neural Network (Specific Model)	11	0.908	13558	277.659	873703	0.39	954	None	META23IMWYN54_HJH-6_bin.7.strict	63.39	0	0	873703	13558
GF-cj99_bin.16.orig	64.24	6.64	Gradient Boost (General Model)	11	0.923	6267	276.487	1888928	0.56	2106	None	GF-cj99_bin.16.orig	59.09	7.76	80	1888928	6267
GF-cj67_bin.44.orig	64.26	5.25	Neural Network (Specific Model)	11	0.908	26342	344.775	1942854	0.43	1707	None	GF-cj67_bin.44.orig	68.28	5.17	0	1942854	26342
LIB23_bin.14.strict	64.26	0.22	Neural Network (Specific Model)	11	0.881	4982	256.712	1407957	0.34	1612	None	LIB23_bin.14.strict	63.81	1.27	0	1407957	4982
META23IMWYN54_BTY-8_bin.2.orig	64.26	1.16	Neural Network (Specific Model)	11	0.899	2982	256.168	2462728	0.68	2886	None	META23IMWYN54_BTY-8_bin.2.orig	66.15	0.78	0	2462728	2982
META23IMWYN41_F20_bin.5.permissive	64.28	3.11	Gradient Boost (General Model)	11	0.9	3218	238.014	2736583	0.65	3457	None	META23IMWYN41_F20_bin.5.permissive	61.83	1.88	20	2736583	3218
GF-cj119_bin.5.orig	64.29	4.56	Neural Network (Specific Model)	11	0.914	5231	281.966	4386546	0.65	4745	None	GF-cj119_bin.5.orig	51.72	0	0	4386546	5231
LIB3_bin.17.orig	64.29	1.18	Gradient Boost (General Model)	11	0.945	3637	288.375	1151885	0.6	1262	None	LIB3_bin.17.orig	68.59	1.77	71.43	1151885	3637
META23IMWYN54_HSJ-5_bin.12.orig	64.3	3.69	Neural Network (Specific Model)	11	0.921	11586	340.928	2342311	0.45	2111	None	META23IMWYN54_HSJ-5_bin.12.orig	65.67	5.13	85	2342311	11586
LIB13_bin.14.orig	64.32	0.27	Neural Network (Specific Model)	11	0.864	15179	294.957	1056788	0.44	1034	None	LIB13_bin.14.orig	61.91	1.64	100	1056788	15179
LIB4_bin.69.strict	64.32	4.56	Neural Network (Specific Model)	11	0.89	3363	261.872	1543998	0.56	1752	None	LIB4_bin.69.strict	66	3.39	16.67	1543998	3363
META23IMWYN54_HJH-12_bin.11.orig	64.32	6.35	Neural Network (Specific Model)	11	0.901	3710	261.86	3040576	0.64	3495	None	META23IMWYN54_HJH-12_bin.11.orig	59.85	3.45	0	3040576	3710
GF-cj126_bin.5.orig	64.33	2.29	Gradient Boost (General Model)	11	0.929	4162	270.133	860703	0.31	988	None	GF-cj126_bin.5.orig	55.17	0	0	860703	4162
LIB11_bin.17.orig	64.36	2.26	Gradient Boost (General Model)	11	0.913	2684	243.74	882966	0.52	1105	None	LIB11_bin.17.orig	70.38	5.07	80	882966	2684
META23IMWYN41_ZG22_bin.11.orig	64.37	5.9	Neural Network (Specific Model)	11	0.88	10660	286.952	1947688	0.59	1993	None	META23IMWYN41_ZG22_bin.11.orig	64.81	6	72.41	1947688	10660
META24IMWYN1_2807_bin.10.strict	64.37	0.67	Neural Network (Specific Model)	11	0.89	7488	271.162	3398524	0.66	3724	None	META24IMWYN1_2807_bin.10.strict	79.49	0.33	0	3398524	7488
GF-cj89_bin.9.strict	64.38	6.06	Gradient Boost (General Model)	11	0.908	3501	269.83	3314569	0.68	3729	None	GF-cj89_bin.9.strict	67.17	4.5	0	3314569	3501
META23IMWYN41_ZEN1_bin.27.strict	64.38	13.34	Gradient Boost (General Model)	11	0.908	4183	254.121	1561143	0.4	1863	None	META23IMWYN41_ZEN1_bin.27.strict	53.1	3.45	50	1561143	4183
GF-cj79_bin.21.strict	64.42	2.52	Neural Network (Specific Model)	11	0.906	4892	284.989	1674386	0.4	1778	None	GF-cj79_bin.21.strict	76.11	1.72	0	1674386	4892
META23IMWYN54_HJH-27_bin.18.strict	64.43	0.46	Gradient Boost (General Model)	11	0.906	3040	250.461	1520232	0.54	1838	None	META23IMWYN54_HJH-27_bin.18.strict	64.65	0.67	0	1520232	3040
LIB6_bin.91.orig	64.44	1.54	Gradient Boost (General Model)	11	0.843	2935	251.532	1949617	0.61	2184	None	LIB6_bin.91.orig	73.97	4.93	14.29	1949617	2935
SRR10083282_bin.13.strict	64.44	2.63	Neural Network (Specific Model)	11	0.891	42662	347.502	2463998	0.4	2109	None	SRR10083282_bin.13.strict	56.03	2.59	50	2463998	42662
S389_04A_CHG016283-IM16X27-H10-CTGAGCCA_L006_bin.63.strict	64.45	2.2	Neural Network (Specific Model)	11	0.863	4690	251.994	2169181	0.28	2482	None	S389_04A_CHG016283-IM16X27-H10-CTGAGCCA_L006_bin.63.strict	65.73	1.07	0	2169181	4690
SRR10083311_bin.9.orig	64.45	1.11	Neural Network (Specific Model)	11	0.919	3058	255.444	1970302	0.63	2367	None	SRR10083311_bin.9.orig	69.33	1.95	10	1970302	3058
LIB14_bin.13.orig	64.5	5.71	Neural Network (Specific Model)	11	0.863	4102	253.328	1705374	0.34	1941	None	LIB14_bin.13.orig	61.95	6.02	20	1705374	4102
LIB2_bin.52.orig	64.5	2.81	Neural Network (Specific Model)	11	0.888	15023	321.13	1474119	0.54	1362	None	LIB2_bin.52.orig	63.55	1.62	75	1474119	15023
SRR21898907_SRR21898907_bin.57.orig	64.5	0.05	Neural Network (Specific Model)	11	0.83	195725	367.26	2289978	0.49	1728	None	SRR21898907_SRR21898907_bin.57.orig	60.31	0.37	100	2289978	195725
GF-cj108_bin.20.strict	64.51	1.33	Gradient Boost (General Model)	11	0.887	2119	210.854	1115920	0.51	1569	None	GF-cj108_bin.20.strict	53.81	0	0	1115920	2119
SRR10083302_bin.14.orig	64.52	0.36	Neural Network (Specific Model)	11	0.831	4889	251.657	1357544	0.35	1497	None	SRR10083302_bin.14.orig	74.57	0.88	0	1357544	4889
LIB10_bin.13.orig	64.53	7.35	Neural Network (Specific Model)	11	0.871	2761	225.517	1401586	0.35	1808	None	LIB10_bin.13.orig	65.96	7.6	22.58	1401586	2761
GF-cj68_bin.7.strict	64.54	2.11	Neural Network (Specific Model)	11	0.904	15762	307.604	1675431	0.46	1645	None	GF-cj68_bin.7.strict	66.74	1.46	0	1675431	15762
LIB26_bin.27.orig	64.56	6.16	Neural Network (Specific Model)	11	0.928	2802	245.908	2329691	0.7	2937	None	LIB26_bin.27.orig	65.63	5.59	39.13	2329691	2802
LIB31_bin.5.permissive	64.58	7.85	Gradient Boost (General Model)	11	0.807	2278	206.362	3138493	0.32	4104	None	LIB31_bin.5.permissive	60.53	8.41	0	3138493	2278
LIB4_bin.66.strict	64.66	2.64	Gradient Boost (General Model)	11	0.908	2809	261.95	1702995	0.57	1974	None	LIB4_bin.66.strict	61	0.31	0	1702995	2809
GF-cj101_bin.4.orig	64.68	1.43	Gradient Boost (General Model)	11	0.936	8610	320.838	1185587	0.32	1156	None	GF-cj101_bin.4.orig	75.04	1.57	33.33	1185587	8610
SRR21898921_SRR21898921_bin.17.orig	64.73	3.78	Gradient Boost (General Model)	11	0.902	1943	213.179	1731289	0.35	2447	None	SRR21898921_SRR21898921_bin.17.orig	63.11	4.24	69.23	1731289	1943
GF-cj66_bin.6.orig	64.74	0.76	Neural Network (Specific Model)	11	0.909	43717	359.533	1627941	0.4	1374	None	GF-cj66_bin.6.orig	65.52	0	0	1627941	43717
GF-cj62_bin.3.strict	64.78	6.03	Neural Network (Specific Model)	11	0.885	15114	280.643	1692291	0.28	1781	None	GF-cj62_bin.3.strict	71	3.61	0	1692291	15114
LIB39_bin.12.orig	64.78	4.41	Gradient Boost (General Model)	11	0.906	1966	231.954	1980126	0.46	2584	None	LIB39_bin.12.orig	61.96	3.56	16.67	1980126	1966
GF-cj111_bin.26.strict	64.79	2.22	Gradient Boost (General Model)	11	0.876	7764	279.416	1441010	0.61	1509	None	GF-cj111_bin.26.strict	66.81	2.68	60	1441010	7764
GF-cj45_bin.4.orig	64.8	4.15	Neural Network (Specific Model)	11	0.896	2947	248.379	3500887	0.6	4218	None	GF-cj45_bin.4.orig	53.76	0	0	3500887	2947
SRR10083307_bin.12.orig	64.8	0.72	Gradient Boost (General Model)	11	0.932	3781	283.972	1669804	0.67	1830	None	SRR10083307_bin.12.orig	75.84	1.72	25	1669804	3781
LIB15_bin.74.orig	64.81	3.91	Gradient Boost (General Model)	11	0.885	2427	234.109	1810240	0.49	2286	None	LIB15_bin.74.orig	70.07	4.11	20	1810240	2427
LIB32_bin.4.permissive	64.84	1.68	Neural Network (Specific Model)	11	0.874	4726	248.295	1462328	0.37	1719	None	LIB32_bin.4.permissive	67.69	1.96	50	1462328	4726
GF-cj31_bin.15.orig	64.85	3.68	Neural Network (Specific Model)	11	0.869	2266	238.54	3235751	0.46	3934	None	GF-cj31_bin.15.orig	69.34	2.78	43.48	3235751	2266
META24IMWYN1_2796_bin.15.strict	64.87	5.45	Gradient Boost (General Model)	11	0.891	1869	236.501	1492358	0.35	1878	None	META24IMWYN1_2796_bin.15.strict	51.48	0.9	0	1492358	1869
LIB28_bin.39.orig	64.89	5.5	Neural Network (Specific Model)	11	0.94	4880	313.901	1751276	0.5	1752	None	LIB28_bin.39.orig	71.4	8.49	4.35	1751276	4880
LIB27_bin.23.orig	64.93	8.64	Neural Network (Specific Model)	11	0.926	3134	247.87	2511531	0.7	3135	None	LIB27_bin.23.orig	57.31	3.51	0	2511531	3134
S389_04A_CHG016282-IM16X26-C2-ATTGGCTC_L005_bin.2.strict	64.94	16.52	Gradient Boost (General Model)	11	0.872	8094	268.933	4209791	0.66	4558	None	S389_04A_CHG016282-IM16X26-C2-ATTGGCTC_L005_bin.2.strict	53.76	7.55	40	4209791	8094
META23IMWYN41_ZF10_bin.13.strict	64.95	0.43	Neural Network (Specific Model)	11	0.933	4088	280.641	964752	0.4	1071	None	META23IMWYN41_ZF10_bin.13.strict	60.4	0.86	0	964752	4088
LIB38_bin.17.orig	64.99	2.76	Neural Network (Specific Model)	11	0.917	3022	239.915	2953500	0.61	3771	None	LIB38_bin.17.orig	65.48	3.69	61.9	2953500	3022
META23IMWYN54_HSJ-1_bin.36.strict	64.99	0.44	Neural Network (Specific Model)	11	0.905	10635	283.672	1344515	0.31	1432	None	META23IMWYN54_HSJ-1_bin.36.strict	52.79	0	0	1344515	10635
LIB30_bin.1.strict	65	2.34	Gradient Boost (General Model)	11	0.877	4992	290.42	1273101	0.63	1283	None	LIB30_bin.1.strict	70.34	1.72	0	1273101	4992
SRR10083280_bin.8.orig	65	2.75	Gradient Boost (General Model)	11	0.886	2170	254.85	1303491	0.5	1513	None	SRR10083280_bin.8.orig	57.28	0.34	0	1303491	2170
SRR21898926_bin.16.orig	65	0.45	Neural Network (Specific Model)	11	0.89	234666	370.963	2078474	0.43	1664	None	SRR21898926_bin.16.orig	62.46	0.75	0	2078474	234666
GF-cj104_bin.43.orig	65.02	2.96	Neural Network (Specific Model)	11	0.928	3497	274.368	1945106	0.42	2197	None	GF-cj104_bin.43.orig	74.56	2.49	0	1945106	3497
GF-cj65_bin.9.orig	65.03	1.59	Gradient Boost (General Model)	11	0.88	4106	276.761	1230640	0.56	1307	None	GF-cj65_bin.9.orig	72.21	1.71	0	1230640	4106
SRR21898907_SRR21898907_bin.48.orig	65.05	8.02	Gradient Boost (General Model)	11	0.936	5956	314.35	729280	0.28	725	None	SRR21898907_SRR21898907_bin.48.orig	58.24	6.23	0	729280	5956
LIB26_bin.11.strict	65.1	3.42	Gradient Boost (General Model)	11	0.762	4597	237.789	1824811	0.57	1955	None	LIB26_bin.11.strict	57.26	7.05	5.41	1824811	4597
SRR21898915_SRR21898915_bin.18.orig	65.12	14.42	Neural Network (Specific Model)	11	0.9	2898	242.293	1774357	0.32	2199	None	SRR21898915_SRR21898915_bin.18.orig	50.88	5.26	0	1774357	2898
META24IMWYN1_2798_bin.10.orig	65.13	11.99	Neural Network (Specific Model)	11	0.91	98150	331.871	4516274	0.66	4135	None	META24IMWYN1_2798_bin.10.orig	52.37	6.9	100	4516274	98150
META24IMWYN1_2803_bin.12.orig	65.13	1.95	Neural Network (Specific Model)	11	0.903	74206	330.207	3067961	0.56	2802	None	META24IMWYN1_2803_bin.12.orig	67.16	3.88	77.27	3067961	74206
S389_04A_CHG016282-IM16X26-C2-ATTGGCTC_L005_bin.26.strict	65.13	0.17	Neural Network (Specific Model)	11	0.896	3829	237.952	1799583	0.67	2269	None	S389_04A_CHG016282-IM16X26-C2-ATTGGCTC_L005_bin.26.strict	68.9	0.54	0	1799583	3829
LIB8_bin.6.orig	65.14	2.22	Neural Network (Specific Model)	11	0.859	6816	260.046	2701377	0.27	2979	None	LIB8_bin.6.orig	52.59	0	0	2701377	6816
SRR21898926_bin.5.permissive	65.14	0.81	Neural Network (Specific Model)	11	0.922	2651	242.743	1083671	0.51	1374	None	SRR21898926_bin.5.permissive	79.2	1.12	0	1083671	2651
META23IMWYN54_HJH-28_bin.8.orig	65.15	1.94	Neural Network (Specific Model)	11	0.912	4587	277.876	946001	0.4	1036	None	META23IMWYN54_HJH-28_bin.8.orig	68.22	2.09	33.33	946001	4587
LIB4_bin.48.strict	65.16	6.85	Neural Network (Specific Model)	11	0.861	8711	249.339	1985847	0.36	2292	None	LIB4_bin.48.strict	64.93	4.24	0	1985847	8711
LIB6_bin.56.strict	65.18	9.8	Gradient Boost (General Model)	11	0.908	4440	262.762	2590489	0.64	2991	None	LIB6_bin.56.strict	65.22	7.05	0	2590489	4440
S389_04A_CHG016282-IM16X26-H36-CTAAGGTC_L005_bin.14.permissive	65.2	1.5	Gradient Boost (General Model)	11	0.856	3212	239.007	3566222	0.39	4272	None	S389_04A_CHG016282-IM16X26-H36-CTAAGGTC_L005_bin.14.permissive	65.9	2.07	0	3566222	3212
META23IMWYN41_D0237_bin.1.orig	65.21	1.6	Neural Network (Specific Model)	11	0.878	3367	245.472	5380440	0.64	6424	None	META23IMWYN41_D0237_bin.1.orig	59.47	2.48	25	5380440	3367
LIB1_bin.17.strict	65.22	2.93	Neural Network (Specific Model)	11	0.891	6920	259.055	997334	0.41	1146	None	LIB1_bin.17.strict	76.84	4.6	6.67	997334	6920
SRR21898916_SRR21898916_bin.9.orig	65.23	1.57	Neural Network (Specific Model)	11	0.905	4709	291.898	2172407	0.39	2248	None	SRR21898916_SRR21898916_bin.9.orig	62.54	0.86	100	2172407	4709
LIB24_bin.18.strict	65.24	1.82	Neural Network (Specific Model)	11	0.874	8758	297.99	1420127	0.58	1391	None	LIB24_bin.18.strict	66.64	2.42	0	1420127	8758
META23IMWYN54_HJH-6_bin.2.permissive	65.24	4.43	Neural Network (Specific Model)	11	0.793	4191	217.866	1923049	0.34	2337	None	META23IMWYN54_HJH-6_bin.2.permissive	74.14	2.59	100	1923049	4191
SRR10083303_bin.7.strict	65.24	7.52	Neural Network (Specific Model)	11	0.875	8093	276.146	2117025	0.36	2240	None	SRR10083303_bin.7.strict	54.18	3.76	0	2117025	8093
GF-cj30_bin.16.strict	65.25	0.8	Neural Network (Specific Model)	11	0.87	10559	274.976	1167188	0.59	1233	None	GF-cj30_bin.16.strict	74.12	1.9	75	1167188	10559
GF-cj99_bin.51.orig	65.26	1.3	Neural Network (Specific Model)	11	0.906	4414	267.073	1376202	0.32	1558	None	GF-cj99_bin.51.orig	62.43	0.81	33.33	1376202	4414
META23IMWYN54_HJH-22_bin.9.orig	65.28	4.49	Gradient Boost (General Model)	11	0.914	2142	223.78	830074	0.3	1133	None	META23IMWYN54_HJH-22_bin.9.orig	54.36	2.99	15.38	830074	2142
LIB2_bin.101.orig	65.31	5.73	Neural Network (Specific Model)	11	0.913	4265	258.636	1079100	0.37	1271	None	LIB2_bin.101.orig	62.22	8.94	41.03	1079100	4265
SRR21898925_SRR21898925_bin.36.strict	65.31	14.28	Gradient Boost (General Model)	11	0.889	3103	265.261	1317880	0.63	1475	None	SRR21898925_SRR21898925_bin.36.strict	61.13	3.61	33.33	1317880	3103
SRR10083311_bin.17.orig	65.33	14.03	Gradient Boost (General Model)	11	0.944	2571	204.007	3486288	0.36	5402	None	SRR10083311_bin.17.orig	64.16	1.15	0	3486288	2571
LIB6_bin.18.orig	65.34	3.34	Gradient Boost (General Model)	11	0.927	5264	286.513	1376067	0.51	1488	None	LIB6_bin.18.orig	63.71	2.75	50	1376067	5264
META23IMWYN41_EN_bin.7.orig	65.34	0.53	Gradient Boost (General Model)	11	0.934	2268	238.342	4160126	0.67	5455	None	META23IMWYN41_EN_bin.7.orig	69.39	3.58	14.29	4160126	2268
META23IMWYN54_HJH-3_bin.16.orig	65.4	1.31	Neural Network (Specific Model)	11	0.909	3103	299.096	1574380	0.59	1597	None	META23IMWYN54_HJH-3_bin.16.orig	76.06	1.94	36.36	1574380	3103
META24IMWYN1_2809_bin.8.strict	65.4	1.16	Neural Network (Specific Model)	11	0.878	2912	241.973	2706963	0.64	3281	None	META24IMWYN1_2809_bin.8.strict	65.97	1.21	14.29	2706963	2912
L8_bin.4.orig	65.41	1.27	Neural Network (Specific Model)	4	0.91	3835	295.905	762039	0.23	783	None	L8_bin.4.orig	52.2	1.15	0	762039	3835
LIB1_bin.36.orig	65.42	1.3	Neural Network (Specific Model)	11	0.904	4769	313.152	1502762	0.54	1449	None	LIB1_bin.36.orig	71.01	2.58	50	1502762	4769
META23IMWYN54_HJH-24_bin.3.orig	65.42	0.96	Neural Network (Specific Model)	11	0.918	5115	259.149	800646	0.31	947	None	META23IMWYN54_HJH-24_bin.3.orig	80.72	2.09	50	800646	5115
META23IMWYN54_HJH-30_bin.6.orig	65.43	3.14	Neural Network (Specific Model)	11	0.831	4234	236.765	1922017	0.34	2252	None	META23IMWYN54_HJH-30_bin.6.orig	65.52	1.72	100	1922017	4234
LIB37_bin.39.orig	65.45	4.11	Gradient Boost (General Model)	11	0.904	6463	287.832	1992340	0.6	2090	None	LIB37_bin.39.orig	60.17	4.31	66.67	1992340	6463
S389_04A_CHG016283-IM16X27-H10-CTGAGCCA_L006_bin.41.orig	65.45	3.72	Gradient Boost (General Model)	11	0.907	10934	306.19	1836111	0.6	1816	None	S389_04A_CHG016283-IM16X27-H10-CTGAGCCA_L006_bin.41.orig	72.49	0	0	1836111	10934
LIB2_bin.106.orig	65.46	2.87	Neural Network (Specific Model)	11	0.919	6622	329.943	1995154	0.5	1855	None	LIB2_bin.106.orig	55.17	5.17	33.33	1995154	6622
LIB40_bin.4.permissive	65.47	1.76	Neural Network (Specific Model)	11	0.896	4672	256.512	3612450	0.6	4217	None	LIB40_bin.4.permissive	72.48	1.45	0	3612450	4672
META23IMWYN41_ZF6_bin.11.orig	65.5	14.43	Neural Network (Specific Model)	11	0.828	7135	280.365	2688013	0.42	2648	None	META23IMWYN41_ZF6_bin.11.orig	54.31	3.45	100	2688013	7135
SRR10083310_bin.5.orig	65.5	2.58	Gradient Boost (General Model)	11	0.928	1958	228.101	1688913	0.53	2299	None	SRR10083310_bin.5.orig	59.16	2.13	0	1688913	1958
GF-cj116_bin.7.orig	65.56	14.31	Neural Network (Specific Model)	11	0.917	4556	274.48	1149375	0.35	1282	None	GF-cj116_bin.7.orig	50.46	6.9	100	1149375	4556
LIB9_bin.25.strict	65.57	0.98	Neural Network (Specific Model)	11	0.883	4780	257.421	3319168	0.64	3802	None	LIB9_bin.25.strict	67.3	1.6	10	3319168	4780
META23IMWYN41_ZF7_bin.29.orig	65.57	2.96	Neural Network (Specific Model)	11	0.932	4849	277.506	2135225	0.69	2394	None	META23IMWYN41_ZF7_bin.29.orig	56.36	0.35	100	2135225	4849
SRR10083279_bin.10.orig	65.62	3.28	Neural Network (Specific Model)	11	0.883	9263	294.189	2170412	0.35	2175	None	SRR10083279_bin.10.orig	54.39	4.39	100	2170412	9263
LIB35_bin.35.orig	65.64	0.4	Neural Network (Specific Model)	11	0.919	5956	277.001	1551177	0.56	1718	None	LIB35_bin.35.orig	52.73	1.72	100	1551177	5956
META23IMWYN41_F11_bin.10.strict	65.69	1.32	Neural Network (Specific Model)	11	0.827	103683	311.861	1876079	0.43	1659	None	META23IMWYN41_F11_bin.10.strict	70.19	2.68	47.06	1876079	103683
SRR10083309_bin.22.strict	65.69	1.32	Gradient Boost (General Model)	11	0.949	3843	235.417	980191	0.64	1321	None	SRR10083309_bin.22.strict	62.66	1.38	25	980191	3843
LIB2_bin.95.orig	65.7	2.16	Neural Network (Specific Model)	11	0.889	7510	343.414	1669026	0.51	1443	None	LIB2_bin.95.orig	65.47	4.21	37.5	1669026	7510
META23IMWYN41_ZF5_bin.5.orig	65.7	3.1	Neural Network (Specific Model)	11	0.896	9655	293.378	1738483	0.47	1772	None	META23IMWYN41_ZF5_bin.5.orig	68.18	3.2	27.78	1738483	9655
META23IMWYN41_F11_bin.20.orig	65.72	4.04	Neural Network (Specific Model)	11	0.9	3789	241.397	1483662	0.41	1848	None	META23IMWYN41_F11_bin.20.orig	74.84	3.24	5.88	1483662	3789
META24IMWYN1_2811_bin.13.orig	65.72	1.54	Neural Network (Specific Model)	11	0.835	2060	247.182	2176759	0.46	2454	None	META24IMWYN1_2811_bin.13.orig	67.19	2.43	61.54	2176759	2060
META23IMWYN54_HJH-20_bin.2.strict	65.73	0.04	Neural Network (Specific Model)	11	0.872	42764	287.086	904836	0.31	917	None	META23IMWYN54_HJH-20_bin.2.strict	63.79	0	0	904836	42764
GF-cj67_bin.4.strict	65.74	2.56	Neural Network (Specific Model)	11	0.873	22166	332.648	1584935	0.55	1388	None	GF-cj67_bin.4.strict	62.6	1.74	15.38	1584935	22166
SRR21898918_SRR21898918_bin.13.orig	65.75	1.39	Gradient Boost (General Model)	11	0.887	8313	295.636	1477689	0.34	1479	None	SRR21898918_SRR21898918_bin.13.orig	71.9	3.52	57.14	1477689	8313
META23IMWYN41_ZF5_bin.33.strict	65.76	3.74	Neural Network (Specific Model)	11	0.912	4301	277.876	1877935	0.65	2059	None	META23IMWYN41_ZF5_bin.33.strict	71.3	1.21	0	1877935	4301
GF-cj79_bin.52.strict	65.77	2.82	Neural Network (Specific Model)	11	0.908	5423	270.995	1256211	0.51	1405	None	GF-cj79_bin.52.strict	71.96	1.95	40	1256211	5423
LIB24_bin.7.orig	65.77	0.42	Gradient Boost (General Model)	11	0.875	3975	278.191	1344743	0.62	1411	None	LIB24_bin.7.orig	73.59	3.36	42.86	1344743	3975
META23IMWYN54_HJH-30_bin.3.strict	65.77	3.82	Neural Network (Specific Model)	11	0.856	4740	251.436	1483338	0.27	1685	None	META23IMWYN54_HJH-30_bin.3.strict	69.83	1.72	0	1483338	4740
SRR21898918_SRR21898918_bin.2.orig	65.78	1.84	Neural Network (Specific Model)	11	0.877	21019	285.2	1762272	0.27	1807	None	SRR21898918_SRR21898918_bin.2.orig	51.72	0	0	1762272	21019
LIB15_bin.21.permissive	65.81	1.76	Neural Network (Specific Model)	11	0.93	4890	255.197	1060434	0.39	1293	None	LIB15_bin.21.permissive	67.88	1.46	12.5	1060434	4890
META23IMWYN41_D0267_bin.13.strict	65.82	1.35	Gradient Boost (General Model)	11	0.862	2250	205.577	2114952	0.42	2962	None	META23IMWYN41_D0267_bin.13.strict	60.76	1.13	0	2114952	2250
GF-cj67_bin.27.permissive	65.86	2.1	Neural Network (Specific Model)	11	0.878	4092	299.839	2002946	0.58	1959	None	GF-cj67_bin.27.permissive	73.14	0.36	0	2002946	4092
LIB6_bin.90.orig	65.86	2.31	Gradient Boost (General Model)	11	0.906	13123	278.73	996052	0.29	1082	None	LIB6_bin.90.orig	71.35	2.81	33.33	996052	13123
META23IMWYN54_HSJ-1_bin.28.orig	65.86	0	Neural Network (Specific Model)	11	0.883	93353	325.002	1432176	0.62	1298	None	META23IMWYN54_HSJ-1_bin.28.orig	65.31	0	0	1432176	93353
LIB4_bin.59.strict	65.89	4.86	Neural Network (Specific Model)	11	0.909	6046	303.078	3156167	0.46	3161	None	LIB4_bin.59.strict	70.44	6.58	11.54	3156167	6046
META23IMWYN41_D0268_bin.17.orig	65.91	4.92	Gradient Boost (General Model)	11	0.864	2299	241.383	1687722	0.48	2021	None	META23IMWYN41_D0268_bin.17.orig	75.93	1.65	33.33	1687722	2299
LIB3_bin.49.orig	65.93	0.72	Gradient Boost (General Model)	11	0.91	5191	270.043	1919562	0.41	2162	None	LIB3_bin.49.orig	67.65	0.67	0	1919562	5191
LIB37_bin.27.strict	65.97	1.55	Neural Network (Specific Model)	11	0.903	2883	237.775	4199909	0.65	5335	None	LIB37_bin.27.strict	68.61	2.51	0	4199909	2883
LIB28_bin.54.permissive	65.99	0	Neural Network (Specific Model)	11	0.917	6527	253.411	981570	0.31	1186	None	LIB28_bin.54.permissive	72.53	0.27	100	981570	6527
LIB4_bin.64.strict	65.99	0.67	Neural Network (Specific Model)	11	0.902	11955	315.362	2018261	0.4	1926	None	LIB4_bin.64.strict	65.29	0.81	8.33	2018261	11955
LIB29_bin.22.orig	66	2.46	Gradient Boost (General Model)	11	0.914	2237	232.009	1053430	0.43	1387	None	LIB29_bin.22.orig	69.7	1.78	33.33	1053430	2237
SRR10083302_bin.39.orig	66	0.7	Gradient Boost (General Model)	11	0.874	4397	267.945	1344742	0.27	1464	None	SRR10083302_bin.39.orig	55.17	1.72	100	1344742	4397
META23IMWYN41_ZEN1_bin.23.orig	66.01	2.57	Gradient Boost (General Model)	11	0.884	3797	250.794	1770939	0.46	2086	None	META23IMWYN41_ZEN1_bin.23.orig	71.75	1.79	0	1770939	3797
GF-cj111_bin.23.orig	66.04	0.39	Gradient Boost (General Model)	11	0.94	4728	317.187	1860301	0.49	1841	None	GF-cj111_bin.23.orig	64.66	0	0	1860301	4728
SRR21898914_SRR21898914_bin.12.strict	66.04	7.19	Gradient Boost (General Model)	11	0.892	3353	247.438	3020547	0.69	3638	None	SRR21898914_SRR21898914_bin.12.strict	58.54	1.33	0	3020547	3353
GF-cj65_bin.54.orig	66.06	2.98	Gradient Boost (General Model)	11	0.893	6147	265.347	1818985	0.61	2044	None	GF-cj65_bin.54.orig	72.72	3.02	60	1818985	6147
LIB4_bin.20.orig	66.08	5.34	Neural Network (Specific Model)	11	0.887	2394	232.457	1679265	0.66	2140	None	LIB4_bin.20.orig	62.5	8.93	100	1679265	2394
META23IMWYN41_D0254_bin.7.strict	66.08	4.91	Gradient Boost (General Model)	11	0.903	2337	228.998	2646200	0.69	3487	None	META23IMWYN41_D0254_bin.7.strict	61.35	3.27	5.88	2646200	2337
SRR10083302_bin.23.strict	66.1	0.45	Gradient Boost (General Model)	11	0.883	29874	285.556	1266604	0.59	1307	None	SRR10083302_bin.23.strict	67.3	1.9	60	1266604	29874
META23IMWYN41_ZG22_bin.10.strict	66.13	3.46	Neural Network (Specific Model)	11	0.898	6884	283.43	2830133	0.65	2994	None	META23IMWYN41_ZG22_bin.10.strict	59.81	2.91	33.33	2830133	6884
GF-cj82_bin.13.strict	66.15	2.19	Gradient Boost (General Model)	11	0.894	13251	304.025	2259108	0.28	2217	None	GF-cj82_bin.13.strict	78.35	3.37	0	2259108	13251
LIB30_bin.42.permissive	66.16	4.08	Neural Network (Specific Model)	11	0.891	3400	258.776	1393735	0.33	1603	None	LIB30_bin.42.permissive	61.75	3.4	0	1393735	3400
GF-cj62_bin.2.permissive	66.17	1.29	Neural Network (Specific Model)	11	0.89	6700	273.891	1642421	0.46	1784	None	GF-cj62_bin.2.permissive	66.78	1.09	16.67	1642421	6700
LIB20_bin.12.orig	66.17	5.99	Neural Network (Specific Model)	11	0.9	3096	253.484	1793283	0.55	2127	None	LIB20_bin.12.orig	74.55	4.31	26.67	1793283	3096
SRR21898925_SRR21898925_bin.51.strict	66.18	8.13	Gradient Boost (General Model)	11	0.865	10055	270.462	2826144	0.31	3018	None	SRR21898925_SRR21898925_bin.51.strict	63.8	3.51	0	2826144	10055
GF-cj76_bin.4.strict	66.19	3.77	Neural Network (Specific Model)	11	0.867	40145	328.532	2158128	0.65	1902	None	GF-cj76_bin.4.strict	69.19	4.76	75	2158128	40145
SRR21898907_SRR21898907_bin.13.orig	66.21	3.11	Gradient Boost (General Model)	11	0.911	2853	251.647	1763841	0.47	2134	None	SRR21898907_SRR21898907_bin.13.orig	67.51	1.91	25	1763841	2853
GF-cj99_bin.26.strict	66.22	0.08	Neural Network (Specific Model)	11	0.854	375832	354.077	2190432	0.45	1763	None	GF-cj99_bin.26.strict	60	0.74	50	2190432	375832
LIB15_bin.52.orig	66.22	2.12	Gradient Boost (General Model)	11	0.922	1711	213.749	1137741	0.5	1640	None	LIB15_bin.52.orig	61.97	3.54	60	1137741	1711
GF-cj39_bin.4.permissive	66.23	3.68	Neural Network (Specific Model)	11	0.905	24478	339.972	1809686	0.48	1609	None	GF-cj39_bin.4.permissive	68.97	0	0	1809686	24478
GF-cj63_bin.20.strict	66.23	1.06	Neural Network (Specific Model)	11	0.843	31095	329.854	2331732	0.46	1989	None	GF-cj63_bin.20.strict	63.21	0.23	0	2331732	31095
SRR10083300_bin.9.orig	66.25	0.41	Neural Network (Specific Model)	11	0.929	4614	269.045	1137825	0.3	1312	None	SRR10083300_bin.9.orig	74.96	2.25	50	1137825	4614
SRR21898907_SRR21898907_bin.24.orig	66.28	0.03	Gradient Boost (General Model)	11	0.924	33410	332.321	1292162	0.29	1199	None	SRR21898907_SRR21898907_bin.24.orig	63.16	0	0	1292162	33410
GF-cj68_bin.86.orig	66.31	6.24	Gradient Boost (General Model)	11	0.907	2158	244.478	2409417	0.5	2985	None	GF-cj68_bin.86.orig	70.05	3.76	40.91	2409417	2158
LIB1_bin.62.strict	66.32	1.68	Neural Network (Specific Model)	11	0.904	12273	314.125	2331808	0.51	2240	None	LIB1_bin.62.strict	73.97	4.54	15.79	2331808	12273
LIB22_bin.14.permissive	66.32	1.6	Gradient Boost (General Model)	11	0.921	4907	262.275	1471292	0.5	1728	None	LIB22_bin.14.permissive	80.84	1.75	33.33	1471292	4907
GF-cj65_bin.14.orig	66.33	4.6	Gradient Boost (General Model)	11	0.908	7332	255.684	864591	0.27	1026	None	GF-cj65_bin.14.orig	78.05	2.81	0	864591	7332
GF-cj77_bin.45.permissive	66.33	0.87	Neural Network (Specific Model)	11	0.823	2956	235.755	2025301	0.44	2362	None	GF-cj77_bin.45.permissive	72.83	1.71	14.29	2025301	2956
GF-cj39_bin.20.strict	66.34	0.34	Neural Network (Specific Model)	11	0.907	66484	352.149	1738102	0.4	1494	None	GF-cj39_bin.20.strict	62.07	0	0	1738102	66484
META23IMWYN54_HJH-16_bin.9.permissive	66.34	0.65	Neural Network (Specific Model)	11	0.876	14077	286.93	1584738	0.33	1614	None	META23IMWYN54_HJH-16_bin.9.permissive	70.18	0	0	1584738	14077
GF-cj68_bin.49.orig	66.35	0.34	Neural Network (Specific Model)	11	0.932	4950	291.924	1793577	0.42	1913	None	GF-cj68_bin.49.orig	80.48	1.4	0	1793577	4950
LIB37_bin.24.permissive	66.35	1.35	Gradient Boost (General Model)	11	0.912	4213	242.747	1197377	0.44	1503	None	LIB37_bin.24.permissive	65.95	3.51	0	1197377	4213
META23IMWYN54_HJH-11_bin.11.orig	66.35	1.38	Gradient Boost (General Model)	11	0.912	14234	277.075	1378701	0.27	1516	None	META23IMWYN54_HJH-11_bin.11.orig	72.77	1.09	0	1378701	14234
META23IMWYN54_HSJ-1_bin.22.strict	66.35	0.26	Gradient Boost (General Model)	11	0.904	4489	264.746	1824425	0.57	2079	None	META23IMWYN54_HSJ-1_bin.22.strict	75.17	0.67	0	1824425	4489
LIB16_bin.17.orig	66.36	9.99	Neural Network (Specific Model)	11	0.875	6354	281.213	1743231	0.29	1810	None	LIB16_bin.17.orig	57.05	9.48	50	1743231	6354
LIB3_bin.2.orig	66.37	7.92	Gradient Boost (General Model)	11	0.922	3537	263.62	2209313	0.64	2580	None	LIB3_bin.2.orig	66.41	6.17	0	2209313	3537
META23IMWYN54_HJH-26_bin.4.orig	66.42	6.26	Gradient Boost (General Model)	11	0.913	2909	256.415	2423987	0.69	2881	None	META23IMWYN54_HJH-26_bin.4.orig	66.85	2.59	100	2423987	2909
GF-cj111_bin.21.strict	66.44	9	Neural Network (Specific Model)	11	0.907	10615	319.871	2340821	0.45	2216	None	GF-cj111_bin.21.strict	62.93	9.48	12.5	2340821	10615
LIB3_bin.33.orig	66.44	2.54	Gradient Boost (General Model)	11	0.887	1950	216.874	1444396	0.46	1973	None	LIB3_bin.33.orig	67.33	1.63	20	1444396	1950
GF-cj113_bin.3.orig	66.46	6.54	Neural Network (Specific Model)	11	0.828	4699	272.492	2878529	0.38	2919	None	GF-cj113_bin.3.orig	58.87	3.31	80	2878529	4699
GF-cj67_bin.7.orig	66.46	0.23	Neural Network (Specific Model)	11	0.852	11626	331.55	2159754	0.45	1852	None	GF-cj67_bin.7.orig	65.67	0.17	50	2159754	11626
GF-cj84_bin.35.orig	66.46	0.21	Neural Network (Specific Model)	11	0.907	8709	297.693	1943743	0.46	1976	None	GF-cj84_bin.35.orig	64.14	1.82	87.5	1943743	8709
LIB1_bin.59.strict	66.46	0.21	Neural Network (Specific Model)	11	0.897	7049	249.247	1077204	0.3	1294	None	LIB1_bin.59.strict	69.33	1.64	66.67	1077204	7049
GF-cj66_bin.22.orig	66.48	3.63	Neural Network (Specific Model)	11	0.913	34993	364.938	1916508	0.48	1601	None	GF-cj66_bin.22.orig	73.34	0.75	0	1916508	34993
LIB1_bin.22.orig	66.48	1.27	Neural Network (Specific Model)	11	0.863	10641	288.313	1414917	0.26	1414	None	LIB1_bin.22.orig	71.55	0	0	1414917	10641
GF-cj62_bin.17.strict	66.5	1.16	Gradient Boost (General Model)	11	0.898	4913	253.252	1716426	0.61	2033	None	GF-cj62_bin.17.strict	66.22	0.67	0	1716426	4913
GF-cj104_bin.47.orig	66.51	1.33	Neural Network (Specific Model)	11	0.922	2145	234.602	956852	0.46	1256	None	GF-cj104_bin.47.orig	62.57	2.35	25	956852	2145
META23IMWYN41_D0234_bin.9.orig	66.51	3.48	Neural Network (Specific Model)	11	0.882	2121	223.263	4446816	0.6	5871	None	META23IMWYN41_D0234_bin.9.orig	62.87	2.63	16	4446816	2121
SRR21898925_SRR21898925_bin.61.strict	66.51	1.99	Neural Network (Specific Model)	11	0.916	3831	275.378	2058687	0.46	2288	None	SRR21898925_SRR21898925_bin.61.strict	64.77	0.27	0	2058687	3831
LIB37_bin.17.orig	66.54	0.84	Neural Network (Specific Model)	11	0.879	3915	276.735	1745432	0.61	1852	None	LIB37_bin.17.orig	72.52	2.5	28.57	1745432	3915
GF-cj116_bin.1.orig	66.56	2.21	Gradient Boost (General Model)	11	0.866	4788	263.312	1761860	0.32	1933	None	GF-cj116_bin.1.orig	65.52	2.59	100	1761860	4788
LIB1_bin.103.orig	66.56	4.51	Gradient Boost (General Model)	11	0.913	3901	259.576	1684162	0.65	1979	None	LIB1_bin.103.orig	70.71	5.62	42.86	1684162	3901
GF-cj80_bin.14.strict	66.57	3.34	Neural Network (Specific Model)	11	0.905	8001	263.89	2760180	0.62	3162	None	GF-cj80_bin.14.strict	73.56	4.31	15.79	2760180	8001
GF-cj68_bin.43.orig	66.59	0.23	Neural Network (Specific Model)	11	0.919	189249	334.406	1414115	0.38	1297	None	GF-cj68_bin.43.orig	68.35	0.34	0	1414115	189249
LIB38_bin.6.orig	66.61	0.94	Gradient Boost (General Model)	11	0.917	5046	287.554	2459955	0.7	2619	None	LIB38_bin.6.orig	68.96	1.71	100	2459955	5046
META23IMWYN41_D0234_bin.2.orig	66.62	0.07	Neural Network (Specific Model)	11	0.865	120300	328.569	2213537	0.53	1945	None	META23IMWYN41_D0234_bin.2.orig	81.92	0.56	0	2213537	120300
META23IMWYN54_HSJ-5_bin.4.strict	66.62	7.82	Neural Network (Specific Model)	11	0.885	4037	253.889	2104188	0.62	2450	None	META23IMWYN54_HSJ-5_bin.4.strict	58.2	2.68	0	2104188	4037
LIB1_bin.121.strict	66.68	0.1	Gradient Boost (General Model)	11	0.894	43115	321.658	805271	0.28	748	None	LIB1_bin.121.strict	72.13	0	0	805271	43115
META23IMWYN41_D0253_bin.6.strict	66.68	1.27	Gradient Boost (General Model)	11	0.93	3006	242.43	1649723	0.71	2114	None	META23IMWYN41_D0253_bin.6.strict	62.5	0	0	1649723	3006
META23IMWYN41_F22_bin.1.orig	66.7	0	Neural Network (Specific Model)	11	0.902	52548	289.413	905550	0.35	942	None	META23IMWYN41_F22_bin.1.orig	78.53	1.7	50	905550	52548
LIB3_bin.84.strict	66.72	3.12	Neural Network (Specific Model)	11	0.909	9040	249.26	1085406	0.61	1324	None	LIB3_bin.84.strict	70.25	4.84	42.86	1085406	9040
SRR10083281_bin.10.orig	66.72	3.61	Neural Network (Specific Model)	11	0.878	7911	285.636	1937618	0.34	1988	None	SRR10083281_bin.10.orig	75.96	4.03	70	1937618	7911
GF-cj118_bin.4.orig	66.73	0	Gradient Boost (General Model)	11	0.875	10110	291.616	1568261	0.27	1569	None	GF-cj118_bin.4.orig	54.22	0.21	20	1568261	10110
GF-cj53_bin.3.orig	66.73	0.68	Neural Network (Specific Model)	11	0.884	9456	282.945	2636465	0.56	2751	None	GF-cj53_bin.3.orig	70	0	0	2636465	9456
META23IMWYN41_D0219_bin.3.permissive	66.73	2.78	Neural Network (Specific Model)	11	0.898	2987	250.461	4698815	0.61	5626	None	META23IMWYN41_D0219_bin.3.permissive	71.65	0.44	0	4698815	2987
GF-cj122_bin.3.orig	66.74	2.25	Gradient Boost (General Model)	11	0.859	6495	263.943	1416113	0.32	1538	None	GF-cj122_bin.3.orig	53.45	0	0	1416113	6495
META24IMWYN1_2800_bin.9.strict	66.75	0.67	Neural Network (Specific Model)	11	0.888	6154	273.02	2199166	0.44	2388	None	META24IMWYN1_2800_bin.9.strict	72.61	0.64	0	2199166	6154
S389_04A_CHG016282-IM16X26-C3-CAAGGAGC_L005_bin.11.strict	66.77	1.62	Gradient Boost (General Model)	11	0.892	5466	256.639	2729381	0.68	3172	None	S389_04A_CHG016282-IM16X26-C3-CAAGGAGC_L005_bin.11.strict	67.93	1.06	14.29	2729381	5466
GF-cj85_bin.12.permissive	66.79	0.71	Gradient Boost (General Model)	11	0.919	3292	234.807	1448423	0.65	1895	None	GF-cj85_bin.12.permissive	70.19	2.17	0	1448423	3292
SRR21898914_SRR21898914_bin.21.orig	66.82	5.09	Neural Network (Specific Model)	11	0.923	2677	240.367	2184014	0.65	2802	None	SRR21898914_SRR21898914_bin.21.orig	55.73	0	0	2184014	2677
GF-cj28_bin.9.strict	66.89	1.22	Neural Network (Specific Model)	11	0.892	149841	314.531	2080476	0.61	1970	None	GF-cj28_bin.9.strict	58.3	0.51	0	2080476	149841
LIB34_bin.26.orig	66.9	0.53	Gradient Boost (General Model)	11	0.887	6765	267.696	1134089	0.56	1254	None	LIB34_bin.26.orig	59.57	1.01	0	1134089	6765
LIB30_bin.33.orig	66.94	0.28	Neural Network (Specific Model)	11	0.877	5204	300.878	2132419	0.65	2074	None	LIB30_bin.33.orig	72.5	0.49	50	2132419	5204
META23IMWYN41_D0224_bin.9.strict	66.94	2.83	Neural Network (Specific Model)	11	0.881	2846	239.415	4008062	0.63	4925	None	META23IMWYN41_D0224_bin.9.strict	71.24	1.73	7.14	4008062	2846
SRR21898914_SRR21898914_bin.20.orig	66.94	2.86	Gradient Boost (General Model)	11	0.938	4474	265.123	2586099	0.69	3056	None	SRR21898914_SRR21898914_bin.20.orig	58.05	0	0	2586099	4474
LIB17_bin.25.orig	66.96	2.36	Neural Network (Specific Model)	11	0.919	3922	255.367	1840243	0.69	2213	None	LIB17_bin.25.orig	69.37	1.37	16.67	1840243	3922
GF-cj65_bin.70.strict	66.99	1.59	Gradient Boost (General Model)	11	0.922	4278	267.364	544193	0.3	627	None	GF-cj65_bin.70.strict	61.99	1.22	0	544193	4278
LIB15_bin.42.orig	66.99	3.53	Gradient Boost (General Model)	11	0.94	4922	294.635	1262533	0.48	1346	None	LIB15_bin.42.orig	64.66	1.72	0	1262533	4922
GF-cj45_bin.10.strict	67.01	2.77	Neural Network (Specific Model)	11	0.906	3100	236.902	2442444	0.66	3123	None	GF-cj45_bin.10.strict	76.18	2.49	0	2442444	3100
LIB2_bin.104.orig	67.03	2.94	Neural Network (Specific Model)	11	0.945	4986	304.982	1345419	0.6	1393	None	LIB2_bin.104.orig	78.88	2.86	85.71	1345419	4986
GF-cj85_bin.15.orig	67.04	6.15	Gradient Boost (General Model)	11	0.881	8783	287.347	3527975	0.72	3613	None	GF-cj85_bin.15.orig	54.31	0	0	3527975	8783
LIB3_bin.87.strict	67.04	2.75	Neural Network (Specific Model)	11	0.907	5264	245.539	1451088	0.6	1793	None	LIB3_bin.87.strict	64.62	4.03	0	1451088	5264
GF-cj112_bin.3.strict	67.05	4.98	Neural Network (Specific Model)	11	0.81	8971	256.783	2536859	0.38	2672	None	GF-cj112_bin.3.strict	80.03	6.73	23.08	2536859	8971
GF-cj44_bin.2.orig	67.05	0.07	Neural Network (Specific Model)	11	0.887	261678	314.907	1155514	0.34	1087	None	GF-cj44_bin.2.orig	86.91	0.52	0	1155514	261678
LIB15_bin.2.orig	67.05	4.28	Neural Network (Specific Model)	11	0.872	5828	315.299	2512821	0.38	2319	None	LIB15_bin.2.orig	62.07	1.72	100	2512821	5828
SRR10083307_bin.4.strict	67.05	0.87	Neural Network (Specific Model)	11	0.951	7151	260.731	979997	0.46	1195	None	SRR10083307_bin.4.strict	64.82	2.27	14.29	979997	7151
GF-cj104_bin.14.orig	67.06	2.76	Neural Network (Specific Model)	11	0.911	9867	334.061	1737397	0.4	1581	None	GF-cj104_bin.14.orig	55.17	1.72	100	1737397	9867
S389_04A_CHG016282-IM16X26-H34-CGACACAC_L005_bin.26.strict	67.06	2.33	Neural Network (Specific Model)	11	0.859	4054	245.95	2153010	0.54	2516	None	S389_04A_CHG016282-IM16X26-H34-CGACACAC_L005_bin.26.strict	71.11	3.01	14.29	2153010	4054
META24IMWYN1_2822_bin.7.permissive	67.08	5.82	Neural Network (Specific Model)	11	0.887	2493	232.044	3679913	0.55	4702	None	META24IMWYN1_2822_bin.7.permissive	69.7	8.76	3.28	3679913	2493
GF-cj88_bin.14.strict	67.09	2.29	Neural Network (Specific Model)	11	0.896	5292	254.761	3504403	0.6	4124	None	GF-cj88_bin.14.strict	66.34	2.63	31.25	3504403	5292
GF-cj77_bin.19.orig	67.1	0.62	Neural Network (Specific Model)	11	0.919	26112	370.644	2218343	0.42	1835	None	GF-cj77_bin.19.orig	74.32	2.38	58.33	2218343	26112
META23IMWYN41_ZF5_bin.44.orig	67.1	1.89	Gradient Boost (General Model)	11	0.922	1906	246.768	1399341	0.33	1746	None	META23IMWYN41_ZF5_bin.44.orig	57.59	0.54	0	1399341	1906
LIB3_bin.77.orig	67.13	8.49	Neural Network (Specific Model)	11	0.874	6700	333.45	1938434	0.52	1696	None	LIB3_bin.77.orig	66.18	8.33	72.22	1938434	6700
GF-cj68_bin.79.permissive	67.14	1.29	Gradient Boost (General Model)	11	0.918	4814	287.923	1288218	0.65	1372	None	GF-cj68_bin.79.permissive	69.2	0.09	33.33	1288218	4814
LIB16_bin.4.orig	67.14	2.73	Gradient Boost (General Model)	11	0.904	5640	271.094	1560393	0.58	1737	None	LIB16_bin.4.orig	78.69	7.35	35.29	1560393	5640
META23IMWYN54_HSJ-1_bin.27.orig	67.15	0.02	Neural Network (Specific Model)	11	0.867	114523	373.459	2073658	0.56	1607	None	META23IMWYN54_HSJ-1_bin.27.orig	70.7	0.06	0	2073658	114523
LIB4_bin.42.orig	67.16	1.59	Gradient Boost (General Model)	11	0.887	5551	289.22	1731933	0.58	1774	None	LIB4_bin.42.orig	81.92	1.34	0	1731933	5551
SRR10083280_bin.9.strict	67.16	1.8	Gradient Boost (General Model)	11	0.915	10553	325.302	2299598	0.47	2160	None	SRR10083280_bin.9.strict	60.69	1.72	100	2299598	10553
LIB1_bin.87.strict	67.17	1.32	Neural Network (Specific Model)	11	0.871	4360	232.66	1832111	0.46	2292	None	LIB1_bin.87.strict	79.04	1.58	37.5	1832111	4360
LIB24_bin.20.orig	67.19	5.64	Gradient Boost (General Model)	11	0.876	2348	257.079	1758184	0.58	2001	None	LIB24_bin.20.orig	77.03	7.14	62.5	1758184	2348
LIB35_bin.51.orig	67.2	1.37	Gradient Boost (General Model)	11	0.92	2035	226.331	1306793	0.5	1775	None	LIB35_bin.51.orig	65.11	1.79	50	1306793	2035
GF-cj67_bin.3.strict	67.21	1.31	Gradient Boost (General Model)	11	0.926	10051	279.912	853103	0.29	943	None	GF-cj67_bin.3.strict	75.72	2.92	0	853103	10051
LIB39_bin.3.orig	67.22	4.94	Neural Network (Specific Model)	11	0.887	3566	245.234	1325435	0.32	1601	None	LIB39_bin.3.orig	67.05	6.39	0	1325435	3566
META23IMWYN41_D0228_bin.4.strict	67.25	0.23	Neural Network (Specific Model)	11	0.903	10266	286.401	2794027	0.65	2941	None	META23IMWYN41_D0228_bin.4.strict	73.92	0.43	0	2794027	10266
GF-cj65_bin.25.strict	67.26	3.07	Gradient Boost (General Model)	11	0.895	4268	246.86	1600679	0.41	1940	None	GF-cj65_bin.25.strict	67.05	3.3	0	1600679	4268
GF-cj77_bin.37.orig	67.26	0.17	Neural Network (Specific Model)	11	0.919	7981	329.294	1807235	0.42	1683	None	GF-cj77_bin.37.orig	68.15	0.18	100	1807235	7981
META23IMWYN54_BTY-15_bin.1.orig	67.26	5.07	Neural Network (Specific Model)	11	0.91	2806	247.904	2356877	0.71	2888	None	META23IMWYN54_BTY-15_bin.1.orig	66.97	2.82	60	2356877	2806
LIB24_bin.36.orig	67.28	0.37	Neural Network (Specific Model)	11	0.868	6825	316.927	2103132	0.47	1924	None	LIB24_bin.36.orig	73.39	1.07	0	2103132	6825
SRR21898915_SRR21898915_bin.32.orig	67.28	2.03	Gradient Boost (General Model)	11	0.931	5934	274.334	1824182	0.66	2067	None	SRR21898915_SRR21898915_bin.32.orig	62.3	0.81	80	1824182	5934
S389_04A_CHG016283-IM16X27-H10-CTGAGCCA_L006_bin.30.orig	67.29	0.01	Neural Network (Specific Model)	11	0.909	152740	301.146	847686	0.3	854	None	S389_04A_CHG016283-IM16X27-H10-CTGAGCCA_L006_bin.30.orig	81.15	1.31	0	847686	152740
LIB2_bin.82.orig	67.3	5.91	Gradient Boost (General Model)	11	0.884	2733	238.672	1699894	0.6	2103	None	LIB2_bin.82.orig	78.1	4.33	0	1699894	2733
LIB5_bin.10.orig	67.3	1.2	Neural Network (Specific Model)	11	0.836	6354	269.082	1571288	0.34	1629	None	LIB5_bin.10.orig	60.34	0	0	1571288	6354
META23IMWYN41_ZF5_bin.30.strict	67.3	1.8	Neural Network (Specific Model)	11	0.896	4645	280.224	2811720	0.6	3000	None	META23IMWYN41_ZF5_bin.30.strict	74.76	0.58	0	2811720	4645
SRR10083323_bin.4.strict	67.31	2.82	Neural Network (Specific Model)	11	0.906	2518	250.843	3128698	0.62	3774	None	SRR10083323_bin.4.strict	71.98	2.43	17.65	3128698	2518
GF-cj79_bin.61.strict	67.32	1.04	Neural Network (Specific Model)	11	0.904	3042	224.717	1297874	0.58	1747	None	GF-cj79_bin.61.strict	87.1	2.48	0	1297874	3042
LIB20_bin.31.strict	67.33	6.39	Neural Network (Specific Model)	11	0.904	12890	271.332	1024000	0.35	1139	None	LIB20_bin.31.strict	70.65	6.3	27.78	1024000	12890
LIB4_bin.30.orig	67.33	2.58	Neural Network (Specific Model)	11	0.902	6322	269.296	1365661	0.37	1527	None	LIB4_bin.30.orig	57.06	1.72	100	1365661	6322
SRR21898906_SRR21898906_bin.1.strict	67.34	2.91	Neural Network (Specific Model)	11	0.907	14921	286.017	890355	0.4	942	None	SRR21898906_SRR21898906_bin.1.strict	57.34	2.76	20	890355	14921
LIB15_bin.20.permissive	67.37	1.68	Neural Network (Specific Model)	11	0.933	3228	237.152	1206005	0.33	1588	None	LIB15_bin.20.permissive	68.79	2.46	7.69	1206005	3228
LIB20_bin.28.orig	67.37	4.1	Gradient Boost (General Model)	11	0.918	7279	299.542	1506534	0.49	1542	None	LIB20_bin.28.orig	52.41	8.09	17.39	1506534	7279
META24IMWYN1_2804_bin.7.permissive	67.4	2.52	Neural Network (Specific Model)	11	0.899	3687	248.539	1855643	0.33	2242	None	META24IMWYN1_2804_bin.7.permissive	79.61	2.53	25	1855643	3687
SRR10083285_bin.8.orig	67.4	9.79	Gradient Boost (General Model)	11	0.884	5031	274.543	1992768	0.27	2142	None	SRR10083285_bin.8.orig	58.62	6.9	25	1992768	5031
GF-cj65_bin.32.strict	67.41	2.62	Gradient Boost (General Model)	11	0.888	5157	288.127	1732444	0.58	1783	None	GF-cj65_bin.32.strict	58.78	0	0	1732444	5157
LIB29_bin.16.orig	67.43	2.57	Gradient Boost (General Model)	11	0.864	2862	261.521	2392564	0.32	2639	None	LIB29_bin.16.orig	69.75	2.46	42.86	2392564	2862
LIB19_bin.10.strict	67.44	2.94	Neural Network (Specific Model)	11	0.902	5285	297.431	1334501	0.65	1351	None	LIB19_bin.10.strict	68.3	1.4	0	1334501	5285
SRR21898907_SRR21898907_bin.10.orig	67.44	0.35	Neural Network (Specific Model)	11	0.844	10453	320.628	2391477	0.46	2101	None	SRR21898907_SRR21898907_bin.10.orig	56.21	0	0	2391477	10453
GF-cj26_bin.32.orig	67.45	2.47	Neural Network (Specific Model)	11	0.894	51784	285.664	924858	0.36	966	None	GF-cj26_bin.32.orig	76.52	2.62	50	924858	51784
LIB2_bin.24.orig	67.46	3.81	Neural Network (Specific Model)	11	0.926	4893	272.529	1399546	0.51	1589	None	LIB2_bin.24.orig	72.86	1.12	100	1399546	4893
LIB4_bin.33.strict	67.46	17.36	Neural Network (Specific Model)	11	0.905	2583	228.475	3064310	0.49	4062	None	LIB4_bin.33.strict	52.54	6.03	0	3064310	2583
META23IMWYN41_D0262_bin.8.permissive	67.48	1.98	Neural Network (Specific Model)	11	0.895	4705	267.954	4383776	0.61	4891	None	META23IMWYN41_D0262_bin.8.permissive	67.24	0	0	4383776	4705
SRR10083305_bin.4.strict	67.52	1.96	Gradient Boost (General Model)	11	0.779	12541	400.857	2987112	0.42	1936	None	SRR10083305_bin.4.strict	75.88	1.13	0	2987112	12541
GF-cj26_bin.1.strict	67.55	0.34	Gradient Boost (General Model)	11	0.607	37974	405.478	4841295	0.47	2417	None	GF-cj26_bin.1.strict	89.79	0	0	4841295	37974
GF-cj63_bin.46.strict	67.57	3.28	Neural Network (Specific Model)	11	0.89	6149	285.697	1578047	0.67	1642	None	GF-cj63_bin.46.strict	78.19	1.88	33.33	1578047	6149
LIB15_bin.14.strict	67.57	4.82	Neural Network (Specific Model)	11	0.902	23737	330.508	2034279	0.52	1855	None	LIB15_bin.14.strict	64.52	0	0	2034279	23737
GF-cj69_bin.8.orig	67.58	5.77	Neural Network (Specific Model)	11	0.905	7183	309.714	2145133	0.47	2093	None	GF-cj69_bin.8.orig	62.28	5.7	51.52	2145133	7183
LIB14_bin.20.orig	67.6	8.07	Neural Network (Specific Model)	11	0.879	3309	241.922	1409142	0.54	1711	None	LIB14_bin.20.orig	80.52	5.88	43.48	1409142	3309
META23IMWYN41_ZF3_bin.6.permissive	67.6	1.38	Neural Network (Specific Model)	11	0.891	4172	256.65	2722763	0.68	3156	None	META23IMWYN41_ZF3_bin.6.permissive	73.43	2.02	33.33	2722763	4172
SRR21898926_bin.49.orig	67.6	0	Neural Network (Specific Model)	11	0.872	256068	372.888	2239074	0.5	1748	None	SRR21898926_bin.49.orig	65.93	0	0	2239074	256068
GF-cj26_bin.3.strict	67.61	5.6	Gradient Boost (General Model)	11	0.89	6371	267.398	2917077	0.61	3243	None	GF-cj26_bin.3.strict	79.43	7.16	14.29	2917077	6371
SRR21898916_SRR21898916_bin.22.orig	67.64	0.68	Neural Network (Specific Model)	11	0.848	3719	253.935	1502595	0.34	1674	None	SRR21898916_SRR21898916_bin.22.orig	64.23	1.38	66.67	1502595	3719
META23IMWYN54_BTY-11_bin.4.orig	67.65	1.78	Neural Network (Specific Model)	11	0.927	5099	275.319	2621941	0.65	2950	None	META23IMWYN54_BTY-11_bin.4.orig	60.34	0	0	2621941	5099
META23IMWYN41_ZF7_bin.5.strict	67.66	3.49	Neural Network (Specific Model)	11	0.919	7080	273.714	2065498	0.68	2316	None	META23IMWYN41_ZF7_bin.5.strict	75.34	3.63	0	2065498	7080
META24IMWYN1_2811_bin.9.orig	67.66	8.33	Neural Network (Specific Model)	11	0.881	5928	276.043	2294168	0.43	2445	None	META24IMWYN1_2811_bin.9.orig	50.86	3.45	100	2294168	5928
LIB1_bin.13.orig	67.67	6.53	Neural Network (Specific Model)	11	0.895	5340	272.194	2138236	0.47	2349	None	LIB1_bin.13.orig	72.41	6.14	62.96	2138236	5340
LIB6_bin.99.strict	67.69	1.31	Gradient Boost (General Model)	11	0.9	9949	298.185	1189065	0.59	1198	None	LIB6_bin.99.strict	84.09	2.01	0	1189065	9949
SRR10083285_bin.14.orig	67.69	2.98	Gradient Boost (General Model)	11	0.93	2377	244.101	2810272	0.66	3577	None	SRR10083285_bin.14.orig	70.09	1.43	15.38	2810272	2377
GF-cj77_bin.24.strict	67.7	0.63	Gradient Boost (General Model)	11	0.9	10311	290.352	1899484	0.6	1966	None	GF-cj77_bin.24.strict	79.1	2.24	0	1899484	10311
SRR10083309_bin.23.permissive	67.73	4.67	Gradient Boost (General Model)	11	0.921	2353	250.283	2442964	0.68	3003	None	SRR10083309_bin.23.permissive	61.94	2.38	0	2442964	2353
META23IMWYN54_HSJ-8_bin.5.orig	67.74	0.56	Neural Network (Specific Model)	11	0.88	8825	281.985	917286	0.35	956	None	META23IMWYN54_HSJ-8_bin.5.orig	72.64	1.31	33.33	917286	8825
META24IMWYN1_2806_bin.10.strict	67.76	0.13	Neural Network (Specific Model)	11	0.86	309012	322.505	3189449	0.46	2839	None	META24IMWYN1_2806_bin.10.strict	77.19	0	0	3189449	309012
GF-cj34_bin.10.orig	67.8	0.44	Neural Network (Specific Model)	11	0.877	9185	289.589	2907566	0.48	2941	None	GF-cj34_bin.10.orig	68.2	1.19	22.22	2907566	9185
LIB3_bin.42.orig	67.8	0.62	Gradient Boost (General Model)	11	0.91	9613	345.786	2348651	0.43	2062	None	LIB3_bin.42.orig	58.39	0.31	50	2348651	9613
GF-cj68_bin.78.permissive	67.81	2.63	Gradient Boost (General Model)	11	0.805	4679	259.101	1197586	0.46	1243	None	GF-cj68_bin.78.permissive	70.9	1.64	33.33	1197586	4679
META23IMWYN41_D0226_bin.11.permissive	67.81	2.42	Gradient Boost (General Model)	11	0.925	3046	239.893	1648710	0.71	2125	None	META23IMWYN41_D0226_bin.11.permissive	64.77	1.08	0	1648710	3046
GF-cj84_bin.12.orig	67.82	4.76	Neural Network (Specific Model)	11	0.904	2367	244.349	2690563	0.46	3326	None	GF-cj84_bin.12.orig	69.01	7.57	43.75	2690563	2367
META23IMWYN41_D0267_bin.12.strict	67.82	0.64	Neural Network (Specific Model)	11	0.871	4352	244.595	5325050	0.65	6333	None	META23IMWYN41_D0267_bin.12.strict	65.21	2.62	35.29	5325050	4352
GF-cj101_bin.7.orig	67.83	0.98	Neural Network (Specific Model)	11	0.91	5285	285.877	1606871	0.48	1709	None	GF-cj101_bin.7.orig	69.54	0.31	0	1606871	5285
META23IMWYN54_HJH-29_bin.10.permissive	67.84	2.24	Neural Network (Specific Model)	11	0.951	2760	244.425	1086815	0.31	1415	None	META23IMWYN54_HJH-29_bin.10.permissive	71.8	1.37	27.27	1086815	2760
GF-cj108_bin.18.strict	67.88	4.25	Neural Network (Specific Model)	11	0.865	12102	273.428	1815180	0.6	1918	None	GF-cj108_bin.18.strict	68.45	3.02	33.33	1815180	12102
GF-cj65_bin.40.orig	67.88	2.39	Neural Network (Specific Model)	11	0.948	9678	338.531	1716850	0.53	1606	None	GF-cj65_bin.40.orig	74.33	0.24	0	1716850	9678
LIB1_bin.138.orig	67.88	7.74	Neural Network (Specific Model)	11	0.909	3647	266.608	2287411	0.47	2606	None	LIB1_bin.138.orig	73.58	9.97	30.77	2287411	3647
GF-cj26_bin.18.strict	67.89	0.36	Neural Network (Specific Model)	11	0.929	38434	309.591	1322054	0.5	1326	None	GF-cj26_bin.18.strict	70.48	0.32	0	1322054	38434
GF-cj67_bin.6.orig	67.89	2.35	Gradient Boost (General Model)	11	0.892	2577	255.787	1362354	0.69	1586	None	GF-cj67_bin.6.orig	69.09	3.43	27.27	1362354	2577
META23IMWYN41_ZF14_bin.7.strict	67.92	3.96	Gradient Boost (General Model)	11	0.902	2587	248.607	1561553	0.34	1894	None	META23IMWYN41_ZF14_bin.7.strict	55.62	3.83	33.33	1561553	2587
LIB4_bin.53.orig	67.94	2.66	Neural Network (Specific Model)	11	0.903	7406	311.785	2479667	0.51	2397	None	LIB4_bin.53.orig	72.82	3.13	68.75	2479667	7406
GF-cj108_bin.22.strict	67.95	1.23	Gradient Boost (General Model)	11	0.893	5216	278.782	2107222	0.6	2256	None	GF-cj108_bin.22.strict	59.31	0.86	0	2107222	5216
LIB27_bin.33.strict	67.95	1.68	Gradient Boost (General Model)	11	0.892	4995	306.965	2138339	0.44	2075	None	LIB27_bin.33.strict	73.33	4.02	8	2138339	4995
META23IMWYN54_HSJ-5_bin.49.strict	67.95	0.71	Gradient Boost (General Model)	11	0.875	154683	353.189	955503	0.28	790	None	META23IMWYN54_HSJ-5_bin.49.strict	67.98	0	0	955503	154683
SRR21898917_SRR21898917_bin.12.strict	67.95	1.93	Neural Network (Specific Model)	11	0.879	10037	274.432	1344269	0.32	1437	None	SRR21898917_SRR21898917_bin.12.strict	74.33	6.07	15.79	1344269	10037
GF-cj108_bin.14.strict	67.96	2.75	Gradient Boost (General Model)	11	0.896	3880	261.55	1809174	0.47	2073	None	GF-cj108_bin.14.strict	75.75	4.59	18.18	1809174	3880
LIB2_bin.78.orig	67.96	4.31	Gradient Boost (General Model)	11	0.897	4694	300.278	2217939	0.44	2213	None	LIB2_bin.78.orig	56.38	0	0	2217939	4694
SRR21898907_SRR21898907_bin.16.strict	67.96	8.41	Neural Network (Specific Model)	11	0.886	3847	270.427	2399835	0.64	2624	None	SRR21898907_SRR21898907_bin.16.strict	54.9	2.98	66.67	2399835	3847
LIB15_bin.60.strict	67.99	4.91	Neural Network (Specific Model)	11	0.9	5290	272.264	2250507	0.47	2486	None	LIB15_bin.60.strict	64.49	6.39	23.53	2250507	5290
LIB8_bin.15.strict	68	2.5	Neural Network (Specific Model)	11	0.929	4601	251.202	1368473	0.39	1693	None	LIB8_bin.15.strict	77.12	4.12	10	1368473	4601
GF-cj79_bin.27.strict	68.02	0.93	Gradient Boost (General Model)	11	0.911	12443	325.428	1876561	0.43	1752	None	GF-cj79_bin.27.strict	55.17	0	0	1876561	12443
META23IMWYN41_ZF10_bin.6.orig	68.02	6.57	Gradient Boost (General Model)	11	0.922	2477	246.659	2134993	0.72	2666	None	META23IMWYN41_ZF10_bin.6.orig	62.78	5.99	24	2134993	2477
LIB30_bin.38.strict	68.04	6.92	Gradient Boost (General Model)	11	0.868	3016	246.552	1922102	0.6	2259	None	LIB30_bin.38.strict	78.16	5.31	12.5	1922102	3016
SRR10083280_bin.3.orig	68.04	0.23	Gradient Boost (General Model)	11	0.955	2147	242.289	1100689	0.33	1451	None	SRR10083280_bin.3.orig	68.86	1.5	25	1100689	2147
SRR10083309_bin.16.orig	68.04	1.51	Neural Network (Specific Model)	11	0.931	3044	255.049	2051525	0.71	2501	None	SRR10083309_bin.16.orig	69.38	2.01	55.56	2051525	3044
LIB2_bin.32.orig	68.05	3.08	Neural Network (Specific Model)	11	0.893	7579	315.211	1390824	0.56	1315	None	LIB2_bin.32.orig	61.36	0	0	1390824	7579
LIB35_bin.61.orig	68.07	10.26	Neural Network (Specific Model)	11	0.9	3750	289.278	2440417	0.49	2535	None	LIB35_bin.61.orig	57.76	3.45	0	2440417	3750
LIB9_bin.18.strict	68.08	3.3	Neural Network (Specific Model)	11	0.886	3957	239.839	2227800	0.54	2751	None	LIB9_bin.18.strict	70.72	2.16	6.67	2227800	3957
META23IMWYN41_D0221_bin.6.permissive	68.08	0.27	Neural Network (Specific Model)	11	0.917	3503	262.856	2421352	0.7	2823	None	META23IMWYN41_D0221_bin.6.permissive	66.85	1.76	0	2421352	3503
GF-cj25_bin.12.orig	68.14	7.66	Gradient Boost (General Model)	11	0.898	35034	319.509	2006510	0.43	1882	None	GF-cj25_bin.12.orig	60.34	7.76	0	2006510	35034
META23IMWYN41_D0226_bin.2.permissive	68.14	0.24	Neural Network (Specific Model)	11	0.79	5050	269.414	1259060	0.33	1233	None	META23IMWYN41_D0226_bin.2.permissive	67.54	0	0	1259060	5050
GF-cj68_bin.32.orig	68.16	0.51	Neural Network (Specific Model)	11	0.864	230405	360.646	2211025	0.5	1767	None	GF-cj68_bin.32.orig	64.44	1.48	25	2211025	230405
LIB2_bin.46.orig	68.17	2.96	Gradient Boost (General Model)	11	0.911	4127	282.894	1098792	0.57	1182	None	LIB2_bin.46.orig	70.86	1.89	60	1098792	4127
SRR10083300_bin.4.orig	68.19	2.25	Neural Network (Specific Model)	11	0.867	10731	278.181	2020903	0.27	2103	None	SRR10083300_bin.4.orig	52.93	1.72	0	2020903	10731
SRR21898923_SRR21898923_bin.7.strict	68.19	2.96	Neural Network (Specific Model)	11	0.911	6686	262.907	1372358	0.3	1589	None	SRR21898923_SRR21898923_bin.7.strict	75.32	3.05	0	1372358	6686
META23IMWYN41_ZF1_bin.12.permissive	68.2	8.76	Neural Network (Specific Model)	11	0.888	13710	276.26	2817689	0.45	3024	None	META23IMWYN41_ZF1_bin.12.permissive	62.13	5.17	33.33	2817689	13710
META23IMWYN41_F21_bin.8.orig	68.21	1.78	Neural Network (Specific Model)	11	0.917	4650	272.141	1999399	0.52	2250	None	META23IMWYN41_F21_bin.8.orig	74.19	0.54	0	1999399	4650
GF-cj81_bin.3.strict	68.22	2.03	Neural Network (Specific Model)	11	0.93	13401	311.784	2066008	0.66	2059	None	GF-cj81_bin.3.strict	56.9	0	0	2066008	13401
LIB6_bin.29.strict	68.22	6.76	Neural Network (Specific Model)	11	0.889	43586	295.161	2364230	0.56	2378	None	LIB6_bin.29.strict	59.64	1.72	0	2364230	43586
SRR21898918_SRR21898918_bin.14.orig	68.22	1.59	Gradient Boost (General Model)	11	0.887	10553	299.996	2830335	0.33	2793	None	SRR21898918_SRR21898918_bin.14.orig	59.65	0	0	2830335	10553
GF-cj105_bin.28.orig	68.24	4.89	Neural Network (Specific Model)	11	0.906	4814	340.637	2140783	0.4	1900	None	GF-cj105_bin.28.orig	69.13	3.65	30.77	2140783	4814
LIB22_bin.7.orig	68.25	0.23	Neural Network (Specific Model)	11	0.902	5737	278.42	1103150	0.41	1193	None	LIB22_bin.7.orig	73.94	0.69	33.33	1103150	5737
LIB15_bin.43.orig	68.27	0.52	Gradient Boost (General Model)	11	0.893	4673	308.48	2081650	0.39	2012	None	LIB15_bin.43.orig	72.16	2.75	84.62	2081650	4673
LIB7_bin.10.orig	68.27	2.32	Gradient Boost (General Model)	11	0.885	1989	254.48	823655	0.55	957	None	LIB7_bin.10.orig	56.85	0.14	0	823655	1989
META23IMWYN41_F11_bin.15.permissive	68.28	3.74	Gradient Boost (General Model)	11	0.775	13267	235.042	2116628	0.37	2331	None	META23IMWYN41_F11_bin.15.permissive	56.03	1.72	0	2116628	13267
GF-cj65_bin.2.orig	68.29	3.27	Gradient Boost (General Model)	11	0.88	5055	263.472	1133337	0.4	1264	None	GF-cj65_bin.2.orig	55.12	1.28	0	1133337	5055
S389_04A_CHG016283-IM16X27-H10-CTGAGCCA_L006_bin.42.orig	68.3	3.76	Neural Network (Specific Model)	11	0.892	8109	294.846	2454704	0.61	2479	None	S389_04A_CHG016283-IM16X27-H10-CTGAGCCA_L006_bin.42.orig	66.44	1.7	33.33	2454704	8109
KM-C1_bin.6.orig	68.32	4.15	Gradient Boost (General Model)	11	0.935	4251	289.643	4486869	0.67	4837	None	KM-C1_bin.6.orig	65.12	2.33	28.57	4486869	4251
GF-cj39_bin.21.strict	68.33	0.79	Neural Network (Specific Model)	11	0.83	26871	354.657	2383159	0.49	1862	None	GF-cj39_bin.21.strict	67.65	0.37	25	2383159	26871
GF-cj73_bin.6.strict	68.33	1.48	Neural Network (Specific Model)	11	0.854	46204	350.888	2243055	0.46	1823	None	GF-cj73_bin.6.strict	63.57	1.51	0	2243055	46204
LIB15_bin.30.strict	68.33	4.85	Gradient Boost (General Model)	11	0.934	9472	327.499	1837006	0.5	1749	None	LIB15_bin.30.strict	76.44	5.14	18.52	1837006	9472
GF-cj65_bin.23.orig	68.34	0.02	Neural Network (Specific Model)	11	0.85	13545	347.176	2292415	0.46	1873	None	GF-cj65_bin.23.orig	67.29	0.93	75	2292415	13545
LIB33_bin.10.strict	68.34	2.84	Neural Network (Specific Model)	4	0.888	4560	288.041	718061	0.24	740	None	LIB33_bin.10.strict	56.88	5.13	0	718061	4560
GF-cj113_bin.6.orig	68.35	0.38	Gradient Boost (General Model)	11	0.951	2926	281.962	778627	0.32	877	None	GF-cj113_bin.6.orig	65.73	2.3	33.33	778627	2926
GF-cj81_bin.6.orig	68.36	0.15	Neural Network (Specific Model)	11	0.844	21794	306.419	2959321	0.59	2719	None	GF-cj81_bin.6.orig	68.75	0.27	0	2959321	21794
META23IMWYN41_D0229_bin.5.strict	68.38	0.79	Neural Network (Specific Model)	11	0.897	10670	282.508	3222850	0.66	3416	None	META23IMWYN41_D0229_bin.5.strict	78.07	1.49	37.5	3222850	10670
META23IMWYN41_ZF9_bin.3.orig	68.38	5.27	Neural Network (Specific Model)	11	0.908	2279	236.702	4675695	0.68	5992	None	META23IMWYN41_ZF9_bin.3.orig	76.03	3.21	0	4675695	2279
S389_04A_CHG016282-IM16X26-C3-CAAGGAGC_L005_bin.4.strict	68.38	0.06	Gradient Boost (General Model)	11	0.903	3654	251.479	2630670	0.57	3161	None	S389_04A_CHG016282-IM16X26-C3-CAAGGAGC_L005_bin.4.strict	75.47	1.39	0	2630670	3654
LIB17_bin.10.strict	68.4	0.51	Neural Network (Specific Model)	11	0.891	4490	288.953	1993947	0.4	2051	None	LIB17_bin.10.strict	70.56	0.27	0	1993947	4490
SRR21898912_SRR21898912_bin.4.orig	68.4	7.55	Gradient Boost (General Model)	11	0.843	2088	211.597	2905523	0.43	3866	None	SRR21898912_SRR21898912_bin.4.orig	58.62	3.45	50	2905523	2088
LIB35_bin.26.strict	68.43	1.11	Neural Network (Specific Model)	11	0.926	8672	310.23	1604467	0.47	1599	None	LIB35_bin.26.strict	70.69	0	0	1604467	8672
GF-cj67_bin.21.orig	68.44	8.92	Gradient Boost (General Model)	11	0.899	2160	232.765	1769535	0.58	2281	None	GF-cj67_bin.21.orig	52.19	3.45	0	1769535	2160
LIB6_bin.26.orig	68.46	0.05	Gradient Boost (General Model)	11	0.912	3255	272.146	2183390	0.6	2444	None	LIB6_bin.26.orig	74.44	0.48	50	2183390	3255
GF-cj24_bin.2.permissive	68.47	1.78	Neural Network (Specific Model)	11	0.888	6782	275.423	1794953	0.57	1934	None	GF-cj24_bin.2.permissive	81.56	2.23	0	1794953	6782
GF-cj39_bin.42.permissive	68.47	1.19	Neural Network (Specific Model)	11	0.882	3368	264.573	1953284	0.57	2175	None	GF-cj39_bin.42.permissive	73.03	2.4	0	1953284	3368
LIB5_bin.19.orig	68.49	2.88	Neural Network (Specific Model)	11	0.87	8682	284.001	1010008	0.36	1032	None	LIB5_bin.19.orig	66.31	1.1	25	1010008	8682
META23IMWYN54_HSJ-5_bin.50.strict	68.49	1.91	Gradient Boost (General Model)	11	0.911	3319	263.484	1758319	0.57	2029	None	META23IMWYN54_HSJ-5_bin.50.strict	71.33	1.34	0	1758319	3319
META23IMWYN54_HSJ-5_bin.51.strict	68.49	0.98	Neural Network (Specific Model)	11	0.914	44777	313.928	1710801	0.58	1663	None	META23IMWYN54_HSJ-5_bin.51.strict	77.7	1.53	0	1710801	44777
GF-cj77_bin.17.strict	68.51	2.99	Neural Network (Specific Model)	11	0.855	16617	266.301	1635532	0.27	1752	None	GF-cj77_bin.17.strict	84.66	2	0	1635532	16617
META23IMWYN54_HJH-21_bin.5.orig	68.51	4.12	Neural Network (Specific Model)	11	0.92	3685	266.026	4546451	0.63	5255	None	META23IMWYN54_HJH-21_bin.5.orig	60.14	2.1	16.67	4546451	3685
S389_04A_CHG016282-IM16X26-H35-CGGATTGC_L005_bin.5.orig	68.51	0.64	Neural Network (Specific Model)	11	0.92	126040	328.302	1704883	0.29	1595	None	S389_04A_CHG016282-IM16X26-H35-CGGATTGC_L005_bin.5.orig	69.31	1.12	100	1704883	126040
SRR21898909_SRR21898909_bin.4.orig	68.51	2.07	Neural Network (Specific Model)	11	0.902	2971	267.375	4542307	0.49	5113	None	SRR21898909_SRR21898909_bin.4.orig	67.89	1.44	28.57	4542307	2971
GF-cj107_bin.17.strict	68.52	0.4	Neural Network (Specific Model)	11	0.875	34889	365.469	2448531	0.38	1956	None	GF-cj107_bin.17.strict	60.34	0	0	2448531	34889
META23IMWYN41_ZF7_bin.27.orig	68.54	1.95	Neural Network (Specific Model)	11	0.907	5627	292.623	2135867	0.71	2209	None	META23IMWYN41_ZF7_bin.27.orig	63.08	1.32	50	2135867	5627
GF-cj122_bin.1.strict	68.55	3.07	Neural Network (Specific Model)	11	0.846	10678	275.471	1994458	0.39	2045	None	GF-cj122_bin.1.strict	76.41	3.38	8.7	1994458	10678
LIB13_bin.10.orig	68.56	2.22	Gradient Boost (General Model)	11	0.896	2449	242.203	2034333	0.36	2512	None	LIB13_bin.10.orig	61.17	2.59	20	2034333	2449
LIB27_bin.14.strict	68.58	7.38	Neural Network (Specific Model)	11	0.903	14338	272.448	1205547	0.59	1335	None	LIB27_bin.14.strict	70.02	3.55	57.14	1205547	14338
LIB37_bin.5.orig	68.58	1.18	Gradient Boost (General Model)	11	0.899	6932	298.071	1208218	0.58	1216	None	LIB37_bin.5.orig	78.74	2.02	20	1208218	6932
S389_04A_CHG016282-IM16X26-C2-ATTGGCTC_L005_bin.7.strict	68.58	1.74	Neural Network (Specific Model)	11	0.858	7695	255.446	1714496	0.37	1924	None	S389_04A_CHG016282-IM16X26-C2-ATTGGCTC_L005_bin.7.strict	67.97	2.38	0	1714496	7695
GF-cj105_bin.5.strict	68.59	1.62	Neural Network (Specific Model)	11	0.866	3923	281.711	1913226	0.62	1965	None	GF-cj105_bin.5.strict	78.11	0.64	0	1913226	3923
LIB4_bin.19.orig	68.61	10.34	Gradient Boost (General Model)	11	0.916	3953	294.946	3369648	0.48	3493	None	LIB4_bin.19.orig	62.07	5.17	66.67	3369648	3953
GF-cj67_bin.40.strict	68.62	5.22	Neural Network (Specific Model)	11	0.884	7442	277.006	1614010	0.34	1719	None	GF-cj67_bin.40.strict	58.77	1.75	100	1614010	7442
LIB24_bin.27.strict	68.62	4.43	Neural Network (Specific Model)	11	0.877	4912	257.85	3185685	0.56	3619	None	LIB24_bin.27.strict	72.09	2.94	12.9	3185685	4912
LIB21_bin.27.strict	68.64	1.02	Neural Network (Specific Model)	11	0.878	8494	324.268	1832288	0.55	1656	None	LIB21_bin.27.strict	66.92	0.4	0	1832288	8494
LIB2_bin.30.orig	68.67	7.26	Neural Network (Specific Model)	11	0.955	4953	309.877	1406112	0.48	1447	None	LIB2_bin.30.orig	77.28	6.19	66.67	1406112	4953
GF-cj39_bin.2.orig	68.68	0.91	Gradient Boost (General Model)	11	0.89	3954	258.722	689243	0.48	792	None	GF-cj39_bin.2.orig	65.52	1.72	0	689243	3954
LIB13_bin.7.permissive	68.68	1.82	Neural Network (Specific Model)	11	0.87	7962	251.893	1865334	0.27	2151	None	LIB13_bin.7.permissive	62.93	0	0	1865334	7962
SRR10083310_bin.34.permissive	68.68	1.87	Neural Network (Specific Model)	11	0.919	2907	281.329	2193878	0.48	2395	None	SRR10083310_bin.34.permissive	68.34	1.1	0	2193878	2907
LIB10_bin.18.strict	68.69	3.54	Neural Network (Specific Model)	11	0.889	3219	252.573	1116121	0.3	1311	None	LIB10_bin.18.strict	68.13	3.14	0	1116121	3219
GF-cj91_bin.3.orig	68.73	10.26	Gradient Boost (General Model)	11	0.885	3464	264.641	2008080	0.65	2242	None	GF-cj91_bin.3.orig	73.4	9.48	3.12	2008080	3464
GF-cj62_bin.13.orig	68.74	7.57	Gradient Boost (General Model)	11	0.89	2373	215.107	1232208	0.27	1704	None	GF-cj62_bin.13.orig	56.81	1.69	0	1232208	2373
LIB24_bin.24.strict	68.74	2.8	Neural Network (Specific Model)	11	0.865	3092	269.103	2210951	0.61	2375	None	LIB24_bin.24.strict	79.6	1.94	0	2210951	3092
S389_04A_CHG016282-IM16X26-H38-ACAGATTC_L005_bin.1.permissive	68.75	2.43	Gradient Boost (General Model)	11	0.879	3622	238.712	2166857	0.39	2666	None	S389_04A_CHG016282-IM16X26-H38-ACAGATTC_L005_bin.1.permissive	62.32	2.79	25	2166857	3622
GF-cj67_bin.24.orig	68.77	1.33	Gradient Boost (General Model)	11	0.935	4092	276.053	1220739	0.4	1381	None	GF-cj67_bin.24.orig	75.57	2.07	40	1220739	4092
LIB3_bin.76.strict	68.77	4.37	Neural Network (Specific Model)	11	0.901	6528	281.175	2068466	0.52	2213	None	LIB3_bin.76.strict	54.47	2.59	0	2068466	6528
META23IMWYN41_D0230_bin.6.strict	68.78	2.71	Neural Network (Specific Model)	11	0.873	2921	231.884	5637827	0.65	7084	None	META23IMWYN41_D0230_bin.6.strict	73.86	1.62	0	5637827	2921
GF-cj66_bin.17.orig	68.79	0.11	Neural Network (Specific Model)	11	0.919	8161	331.941	1748776	0.42	1617	None	GF-cj66_bin.17.orig	70.7	0	0	1748776	8161
LIB1_bin.106.orig	68.79	2.79	Neural Network (Specific Model)	11	0.885	9092	297.198	1153771	0.41	1147	None	LIB1_bin.106.orig	75.27	1.04	16.67	1153771	9092
LIB1_bin.53.orig	68.8	8.63	Neural Network (Specific Model)	11	0.896	9099	292.494	3004318	0.37	3072	None	LIB1_bin.53.orig	66.53	9.35	11.63	3004318	9099
LIB2_bin.114.strict	68.82	0.76	Neural Network (Specific Model)	11	0.932	14687	325.219	1654501	0.51	1583	None	LIB2_bin.114.strict	55.83	1.72	0	1654501	14687
LIB27_bin.12.orig	68.84	0.59	Neural Network (Specific Model)	11	0.875	20330	323.787	1806161	0.62	1629	None	LIB27_bin.12.orig	67.04	0.17	100	1806161	20330
LIB8_bin.33.orig	68.84	1.06	Neural Network (Specific Model)	11	0.911	7017	269.882	1264869	0.27	1426	None	LIB8_bin.33.orig	58.62	3.45	50	1264869	7017
META23IMWYN41_D0270_bin.11.strict	68.84	2.31	Neural Network (Specific Model)	11	0.877	3020	234.265	3412063	0.5	4268	None	META23IMWYN41_D0270_bin.11.strict	76.69	3.37	27.27	3412063	3020
GF-cj110_bin.8.permissive	68.85	0.99	Neural Network (Specific Model)	11	0.792	6193	271.422	2232639	0.44	2175	None	GF-cj110_bin.8.permissive	75.84	1.68	45.45	2232639	6193
GF-cj39_bin.29.permissive	68.86	9.05	Gradient Boost (General Model)	11	0.905	12522	291.457	2457886	0.47	2549	None	GF-cj39_bin.29.permissive	56.9	7.76	33.33	2457886	12522
GF-cj68_bin.15.orig	68.89	2.3	Neural Network (Specific Model)	11	0.917	129555	398.888	2446054	0.46	1877	None	GF-cj68_bin.15.orig	73.23	2.43	38.46	2446054	129555
LIB11_bin.9.orig	68.89	7.46	Gradient Boost (General Model)	11	0.881	5999	258.85	2123410	0.29	2416	None	LIB11_bin.9.orig	70.5	4.31	0	2123410	5999
META23IMWYN41_D0268_bin.36.permissive	68.91	1.05	Neural Network (Specific Model)	11	0.88	5536	290.394	1885293	0.65	1908	None	META23IMWYN41_D0268_bin.36.permissive	72.91	0.81	0	1885293	5536
GF-cj76_bin.12.strict	68.93	4.54	Neural Network (Specific Model)	11	0.888	13217	310.429	2155968	0.39	2059	None	GF-cj76_bin.12.strict	62.07	3.45	50	2155968	13217
LIB2_bin.3.orig	68.93	13.4	Gradient Boost (General Model)	11	0.944	6924	354.377	2343861	0.53	2084	None	LIB2_bin.3.orig	54.95	9.83	42.86	2343861	6924
SRR21898907_SRR21898907_bin.42.strict	68.93	3.24	Gradient Boost (General Model)	11	0.898	5200	256.195	2102049	0.61	2461	None	SRR21898907_SRR21898907_bin.42.strict	75.96	5.8	28.57	2102049	5200
LIB24_bin.15.orig	68.94	6.82	Gradient Boost (General Model)	11	0.891	4350	285.8	1642196	0.67	1710	None	LIB24_bin.15.orig	77.71	7.29	40	1642196	4350
GF-cj68_bin.30.strict	68.95	3.09	Gradient Boost (General Model)	11	0.907	4469	240.802	1397117	0.62	1758	None	GF-cj68_bin.30.strict	64.75	2.96	12.5	1397117	4469
L15_bin.2.orig	68.97	4.46	Neural Network (Specific Model)	4	0.915	8976	314.853	677638	0.23	658	None	L15_bin.2.orig	58.63	5.13	0	677638	8976
LIB6_bin.69.orig	68.97	2.7	Neural Network (Specific Model)	11	0.889	4022	268.965	1647056	0.66	1817	None	LIB6_bin.69.orig	75.04	2.74	71.43	1647056	4022
GF-cj26_bin.11.orig	68.98	0.97	Gradient Boost (General Model)	11	0.868	2466	239.476	1583261	0.4	1917	None	GF-cj26_bin.11.orig	71.8	0	0	1583261	2466
LIB2_bin.117.strict	68.98	0.19	Gradient Boost (General Model)	11	0.92	8029	283.499	554408	0.44	601	None	LIB2_bin.117.strict	64	1.1	0	554408	8029
META23IMWYN41_D0246_bin.12.strict	68.98	2.99	Neural Network (Specific Model)	11	0.869	2893	264.363	2486089	0.54	2730	None	META23IMWYN41_D0246_bin.12.strict	77.06	2.22	0	2486089	2893
META23IMWYN54_HJH-12_bin.2.orig	68.98	2.84	Gradient Boost (General Model)	11	0.911	2981	258.383	2461161	0.69	2898	None	META23IMWYN54_HJH-12_bin.2.orig	57.92	1.02	50	2461161	2981
LIB2_bin.25.orig	68.99	2.72	Neural Network (Specific Model)	11	0.913	6287	311.187	2027783	0.47	1987	None	LIB2_bin.25.orig	67.46	3.14	60	2027783	6287
LIB4_bin.5.orig	69.01	3.23	Neural Network (Specific Model)	11	0.888	6892	275.835	1352932	0.32	1454	None	LIB4_bin.5.orig	72.77	2.53	10	1352932	6892
META24IMWYN1_2815_bin.6.orig	69.01	4.19	Neural Network (Specific Model)	11	0.887	5032	276.778	2874629	0.39	3073	None	META24IMWYN1_2815_bin.6.orig	67.96	3.7	83.33	2874629	5032
LIB34_bin.27.strict	69.05	2.47	Neural Network (Specific Model)	11	0.898	5283	263	3228485	0.56	3682	None	LIB34_bin.27.strict	56.03	2.59	0	3228485	5283
META23IMWYN41_ZG12_bin.7.strict	69.07	6.51	Gradient Boost (General Model)	11	0.885	2214	236.719	2180679	0.63	2724	None	META23IMWYN41_ZG12_bin.7.strict	72.92	7.36	23.08	2180679	2214
S389_04A_CHG016282-IM16X26-C3-CAAGGAGC_L005_bin.7.permissive	69.07	0.1	Gradient Boost (General Model)	11	0.884	5354	266.171	1110295	0.28	1231	None	S389_04A_CHG016282-IM16X26-C3-CAAGGAGC_L005_bin.7.permissive	67.17	0	0	1110295	5354
LIB34_bin.8.orig	69.08	1.82	Gradient Boost (General Model)	11	0.916	5247	284.832	2629563	0.7	2823	None	LIB34_bin.8.orig	72.15	2.99	25	2629563	5247
LIB4_bin.16.orig	69.1	7.66	Neural Network (Specific Model)	11	0.89	6220	274.042	1400363	0.45	1518	None	LIB4_bin.16.orig	52.74	1.72	100	1400363	6220
SRR21898926_bin.6.orig	69.12	0.53	Neural Network (Specific Model)	11	0.942	46322	356.812	1433359	0.48	1264	None	SRR21898926_bin.6.orig	69.95	1.43	66.67	1433359	46322
GF-cj29_bin.13.strict	69.13	4.67	Neural Network (Specific Model)	11	0.904	4763	261.318	2075068	0.68	2398	None	GF-cj29_bin.13.strict	61.83	0.86	0	2075068	4763
META23IMWYN54_HSJ-1_bin.11.orig	69.13	3.21	Gradient Boost (General Model)	11	0.887	22036	330.622	1635739	0.61	1465	None	META23IMWYN54_HSJ-1_bin.11.orig	57.92	4.31	50	1635739	22036
LIB18_bin.10.strict	69.15	2.76	Neural Network (Specific Model)	11	0.866	6865	256.38	1383346	0.38	1561	None	LIB18_bin.10.strict	70.3	4.48	52	1383346	6865
GF-cj98_bin.39.strict	69.16	1.21	Neural Network (Specific Model)	11	0.912	17300	307.599	1941290	0.61	1920	None	GF-cj98_bin.39.strict	70.65	1.93	0	1941290	17300
LIB6_bin.66.orig	69.17	0.04	Gradient Boost (General Model)	11	0.88	5596	287.569	1060993	0.59	1084	None	LIB6_bin.66.orig	64.55	0	0	1060993	5596
LIB15_bin.41.strict	69.18	2.22	Neural Network (Specific Model)	11	0.923	7869	304.304	1395079	0.47	1414	None	LIB15_bin.41.strict	71.9	1.52	0	1395079	7869
LIB3_bin.30.strict	69.23	1.23	Gradient Boost (General Model)	11	0.895	4833	258.85	1562924	0.53	1805	None	LIB3_bin.30.strict	76.08	2.22	25	1562924	4833
LIB36_bin.30.orig	69.25	2.91	Gradient Boost (General Model)	11	0.905	5153	283.828	2282235	0.57	2432	None	LIB36_bin.30.orig	54.18	0	0	2282235	5153
LIB35_bin.16.orig	69.26	2.88	Neural Network (Specific Model)	11	0.929	10038	338.572	1715394	0.56	1570	None	LIB35_bin.16.orig	72.5	0.48	57.14	1715394	10038
SRR21898925_SRR21898925_bin.59.orig	69.28	1.55	Gradient Boost (General Model)	11	0.904	2936	239.197	1493053	0.49	1885	None	SRR21898925_SRR21898925_bin.59.orig	57.55	1.25	25	1493053	2936
GF-cj101_bin.44.permissive	69.29	1.69	Gradient Boost (General Model)	11	0.883	3437	248.925	1444313	0.45	1712	None	GF-cj101_bin.44.permissive	71.97	1.81	20	1444313	3437
GF-cj55_bin.1.orig	69.29	0.5	Neural Network (Specific Model)	11	0.884	10282	292.693	2814240	0.56	2837	None	GF-cj55_bin.1.orig	79.31	0	0	2814240	10282
GF-cj65_bin.60.orig	69.29	6.66	Gradient Boost (General Model)	11	0.9	2073	232.725	671576	0.35	868	None	GF-cj65_bin.60.orig	55.08	1.21	0	671576	2073
GF-cj82_bin.20.strict	69.29	1.72	Neural Network (Specific Model)	11	0.929	6260	270.583	2648028	0.7	3040	None	GF-cj82_bin.20.strict	66.37	2.56	0	2648028	6260
SRR21898917_SRR21898917_bin.19.orig	69.31	6.11	Neural Network (Specific Model)	11	0.857	5783	268.12	1895501	0.35	2023	None	SRR21898917_SRR21898917_bin.19.orig	68.97	1.72	100	1895501	5783
GF-cj91_bin.16.strict	69.33	2.88	Neural Network (Specific Model)	11	0.922	13228	295.316	1945408	0.67	2028	None	GF-cj91_bin.16.strict	60	0	0	1945408	13228
SRR21898926_bin.51.strict	69.35	4.06	Gradient Boost (General Model)	11	0.925	2129	223.279	584565	0.37	809	None	SRR21898926_bin.51.strict	65.49	8.02	33.33	584565	2129
GF-cj65_bin.42.orig	69.36	1.42	Gradient Boost (General Model)	11	0.927	7561	281.981	530187	0.31	582	None	GF-cj65_bin.42.orig	59.4	0	0	530187	7561
META23IMWYN41_ZEN1_bin.29.permissive	69.36	2.4	Neural Network (Specific Model)	11	0.898	23344	288.184	2478995	0.66	2580	None	META23IMWYN41_ZEN1_bin.29.permissive	79.41	2.55	83.33	2478995	23344
LIB1_bin.135.orig	69.37	1.46	Gradient Boost (General Model)	11	0.884	1889	233.085	991725	0.44	1257	None	LIB1_bin.135.orig	61.06	1.87	40	991725	1889
S389_04A_CHG016282-IM16X26-H12-CACCTTAC_L005_bin.2.permissive	69.37	2.97	Gradient Boost (General Model)	11	0.848	2122	234.741	3315101	0.5	4002	None	S389_04A_CHG016282-IM16X26-H12-CACCTTAC_L005_bin.2.permissive	66.7	1.64	0	3315101	2122
SRR10083303_bin.18.strict	69.37	5.07	Gradient Boost (General Model)	11	0.884	7380	270.356	2634212	0.56	2875	None	SRR10083303_bin.18.strict	72.71	5.27	14.29	2634212	7380
SRR21898921_SRR21898921_bin.20.orig	69.37	2.51	Gradient Boost (General Model)	11	0.902	3997	260.156	1741819	0.49	2017	None	SRR21898921_SRR21898921_bin.20.orig	54.26	1.26	25	1741819	3997
SRR21898926_bin.26.orig	69.39	6.47	Neural Network (Specific Model)	11	0.91	10165	341.175	2266182	0.49	2017	None	SRR21898926_bin.26.orig	60.69	5.17	66.67	2266182	10165
GF-cj103_bin.9.strict	69.41	2.53	Neural Network (Specific Model)	11	0.855	5292	265.315	1992902	0.63	2145	None	GF-cj103_bin.9.strict	75.44	5.61	9.09	1992902	5292
META23IMWYN41_ZF17_bin.12.permissive	69.42	1.04	Gradient Boost (General Model)	11	0.883	4870	265.193	1526455	0.4	1697	None	META23IMWYN41_ZF17_bin.12.permissive	71.38	0.88	0	1526455	4870
SRR21898917_SRR21898917_bin.3.orig	69.43	0.82	Neural Network (Specific Model)	11	0.863	20678	314.104	2413220	0.35	2214	None	SRR21898917_SRR21898917_bin.3.orig	57.05	0.37	83.33	2413220	20678
META23IMWYN54_HJH-4_bin.5.strict	69.46	1.67	Neural Network (Specific Model)	11	0.864	6736	261.911	2925920	0.66	3222	None	META23IMWYN54_HJH-4_bin.5.strict	75.83	1.16	0	2925920	6736
LIB14_bin.34.orig	69.47	1.42	Neural Network (Specific Model)	11	0.896	6961	278.758	1167796	0.5	1253	None	LIB14_bin.34.orig	78.69	0.54	0	1167796	6961
S389_04A_CHG016282-IM16X26-H36-CTAAGGTC_L005_bin.11.permissive	69.49	1.46	Neural Network (Specific Model)	11	0.812	6261	238.122	2131799	0.35	2429	None	S389_04A_CHG016282-IM16X26-H36-CTAAGGTC_L005_bin.11.permissive	75.17	2.32	0	2131799	6261
LIB8_bin.5.orig	69.5	6.54	Neural Network (Specific Model)	11	0.895	9823	284.947	1393003	0.5	1461	None	LIB8_bin.5.orig	56.11	1.72	100	1393003	9823
L11_bin.1.orig	69.51	0.76	Neural Network (Specific Model)	11	0.895	5843	269.395	1065398	0.37	1182	None	L11_bin.1.orig	62.93	0.86	0	1065398	5843
LIB24_bin.6.strict	69.51	0.27	Neural Network (Specific Model)	11	0.885	6953	283.471	1567421	0.69	1634	None	LIB24_bin.6.strict	80.32	2.38	16.67	1567421	6953
META23IMWYN41_D0260_bin.7.orig	69.52	2.42	Neural Network (Specific Model)	11	0.914	5010	278.415	3161264	0.66	3464	None	META23IMWYN41_D0260_bin.7.orig	70.69	0	0	3161264	5010
LIB14_bin.16.orig	69.53	2.09	Neural Network (Specific Model)	11	0.891	3652	240.524	1459313	0.42	1805	None	LIB14_bin.16.orig	76.11	4.1	72.73	1459313	3652
SRR10083285_bin.10.orig	69.54	0.05	Neural Network (Specific Model)	11	0.893	104471	328.514	3011296	0.51	2733	None	SRR10083285_bin.10.orig	61.29	0.04	0	3011296	104471
GF-cj113_bin.2.orig	69.58	0.57	Gradient Boost (General Model)	11	0.9	4949	288.924	1994941	0.39	2075	None	GF-cj113_bin.2.orig	76.58	2.24	20	1994941	4949
GF-cj87_bin.13.strict	69.58	3.08	Gradient Boost (General Model)	11	0.89	8828	274.951	2732819	0.72	2956	None	GF-cj87_bin.13.strict	75.36	4.59	12.5	2732819	8828
LIB30_bin.14.strict	69.6	0.34	Gradient Boost (General Model)	11	0.848	6606	303.547	2494605	0.33	2327	None	LIB30_bin.14.strict	78.78	0.02	0	2494605	6606
SRR21898924_SRR21898924_bin.4.orig	69.61	12.46	Gradient Boost (General Model)	11	0.907	1781	229.621	3744853	0.43	4943	None	SRR21898924_SRR21898924_bin.4.orig	54.31	5.17	100	3744853	1781
LIB12_bin.29.orig	69.62	1.71	Gradient Boost (General Model)	11	0.885	1815	220.193	2255716	0.51	3029	None	LIB12_bin.29.orig	56.92	2.66	34.29	2255716	1815
LIB6_bin.19.strict	69.65	2.24	Neural Network (Specific Model)	11	0.877	27121	283.634	1355448	0.49	1400	None	LIB6_bin.19.strict	55.2	1.72	0	1355448	27121
GF-cj103_bin.18.strict	69.66	0.71	Gradient Boost (General Model)	11	0.878	7928	291.249	2393704	0.64	2409	None	GF-cj103_bin.18.strict	75	0.14	100	2393704	7928
SRR10083309_bin.20.permissive	69.68	0.84	Neural Network (Specific Model)	11	0.938	5098	264.944	1046255	0.39	1239	None	SRR10083309_bin.20.permissive	72.33	0.5	0	1046255	5098
GF-cj68_bin.61.strict	69.7	2.93	Gradient Boost (General Model)	11	0.917	4565	265.793	1166238	0.56	1345	None	GF-cj68_bin.61.strict	72.75	0.11	0	1166238	4565
LIB29_bin.29.orig	69.7	2.33	Neural Network (Specific Model)	11	0.873	12833	287.031	1520282	0.35	1543	None	LIB29_bin.29.orig	63.51	0	0	1520282	12833
LIB37_bin.21.orig	69.7	9.33	Gradient Boost (General Model)	11	0.892	2550	230.285	1619095	0.51	2096	None	LIB37_bin.21.orig	53.87	6.9	100	1619095	2550
META23IMWYN41_ZF8_bin.18.orig	69.7	2.25	Neural Network (Specific Model)	11	0.896	4948	270.929	1942560	0.49	2144	None	META23IMWYN41_ZF8_bin.18.orig	63.79	0	0	1942560	4948
LIB6_bin.116.orig	69.71	1.25	Neural Network (Specific Model)	11	0.866	3098	235.003	1771599	0.58	2179	None	LIB6_bin.116.orig	68.24	1.59	66.67	1771599	3098
SRR21898908_SRR21898908_bin.3.orig	69.71	3.69	Neural Network (Specific Model)	11	0.852	4319	254.054	1541886	0.34	1725	None	SRR21898908_SRR21898908_bin.3.orig	76.41	4.93	70.59	1541886	4319
GF-cj113_bin.4.orig	69.72	0.39	Neural Network (Specific Model)	11	0.906	10193	286.723	939920	0.4	991	None	GF-cj113_bin.4.orig	60.46	0	0	939920	10193
GF-cj67_bin.42.strict	69.72	2.09	Neural Network (Specific Model)	11	0.863	8064	263.678	1823895	0.31	1992	None	GF-cj67_bin.42.strict	62.67	2.69	40	1823895	8064
SRR21898920_SRR21898920_bin.12.permissive	69.72	1.37	Neural Network (Specific Model)	11	0.88	4019	256.447	1770407	0.62	2028	None	SRR21898920_SRR21898920_bin.12.permissive	73.71	0	0	1770407	4019
LIB2_bin.69.orig	69.74	3.21	Gradient Boost (General Model)	11	0.915	6071	294.122	2037584	0.59	2117	None	LIB2_bin.69.orig	74.36	2	33.33	2037584	6071
SRR21898922_SRR21898922_bin.9.orig	69.74	0.21	Neural Network (Specific Model)	11	0.875	5035	287.111	2552205	0.34	2596	None	SRR21898922_SRR21898922_bin.9.orig	72.24	1.59	75	2552205	5035
LIB27_bin.21.orig	69.75	0.87	Neural Network (Specific Model)	11	0.89	12587	282.578	1501956	0.42	1580	None	LIB27_bin.21.orig	72.15	0	0	1501956	12587
SRR21898911_SRR21898911_bin.1.permissive	69.78	5.59	Neural Network (Specific Model)	11	0.853	10982	264.993	2131925	0.26	2290	None	SRR21898911_SRR21898911_bin.1.permissive	64.14	4.31	0	2131925	10982
GF-cj53_bin.1.strict	69.81	1.07	Neural Network (Specific Model)	11	0.917	14766	294.838	1009046	0.38	1049	None	GF-cj53_bin.1.strict	73.78	2.35	0	1009046	14766
SRR10083279_bin.11.orig	69.81	5.07	Neural Network (Specific Model)	11	0.886	8645	296.951	2235220	0.35	2226	None	SRR10083279_bin.11.orig	54.74	5.26	100	2235220	8645
GF-cj79_bin.67.permissive	69.82	0.04	Gradient Boost (General Model)	11	0.865	153450	322.519	1731183	0.47	1550	None	GF-cj79_bin.67.permissive	66.1	0.03	0	1731183	153450
SRR21898914_SRR21898914_bin.39.orig	69.86	3.88	Gradient Boost (General Model)	11	0.91	2441	235.673	1681533	0.4	2167	None	SRR21898914_SRR21898914_bin.39.orig	59.48	3.45	100	1681533	2441
GF-cj124_bin.3.strict	69.88	1.71	Gradient Boost (General Model)	11	0.885	3574	261.689	6835955	0.7	7721	None	GF-cj124_bin.3.strict	70.75	1.68	0	6835955	3574
LIB14_bin.19.strict	69.88	2.72	Neural Network (Specific Model)	4	0.91	9436	295.35	685528	0.25	706	None	LIB14_bin.19.strict	67.7	5.37	11.11	685528	9436
LIB37_bin.3.orig	69.89	2.28	Gradient Boost (General Model)	11	0.749	2887	291.15	2585496	0.5	2222	None	LIB37_bin.3.orig	84.06	2.97	12.5	2585496	2887
GF-cj114_bin.1.orig	69.9	0.05	Neural Network (Specific Model)	4	0.943	10998	331.122	498288	0.26	474	None	GF-cj114_bin.1.orig	63.27	2.42	0	498288	10998
GF-cj66_bin.26.orig	69.9	8.58	Neural Network (Specific Model)	11	0.909	6529	317.117	2561755	0.43	2451	None	GF-cj66_bin.26.orig	67.24	5.17	0	2561755	6529
META23IMWYN41_ZF8_bin.10.strict	69.9	0.07	Gradient Boost (General Model)	11	0.922	1938	277.025	914938	0.33	1017	None	META23IMWYN41_ZF8_bin.10.strict	60.43	0.74	33.33	914938	1938
SRR21898915_SRR21898915_bin.28.orig	69.9	1.36	Gradient Boost (General Model)	11	0.903	3369	263.869	2847329	0.4	3252	None	SRR21898915_SRR21898915_bin.28.orig	77.57	3.41	7.69	2847329	3369
META23IMWYN41_D0268_bin.28.strict	69.92	2.98	Gradient Boost (General Model)	11	0.894	3477	271.077	2524667	0.53	2782	None	META23IMWYN41_D0268_bin.28.strict	68.87	1.48	0	2524667	3477
META24IMWYN1_2817_bin.17.strict	69.94	6.78	Neural Network (Specific Model)	11	0.884	5207	252.159	2474482	0.44	2897	None	META24IMWYN1_2817_bin.17.strict	53.45	3.45	50	2474482	5207
S389_04A_CHG016283-IM16X27-H9-CTCAATGA_L006_bin.3.permissive	69.95	2.55	Neural Network (Specific Model)	11	0.839	2846	227.253	3428719	0.55	4234	None	S389_04A_CHG016283-IM16X27-H9-CTCAATGA_L006_bin.3.permissive	74.88	1.93	8.33	3428719	2846
META23IMWYN54_HJH-8_bin.1.orig	69.96	1.18	Neural Network (Specific Model)	11	0.886	5421	269.686	1009441	0.35	1108	None	META23IMWYN54_HJH-8_bin.1.orig	68.21	2.95	0	1009441	5421
SRR21898926_bin.48.strict	69.97	0.19	Gradient Boost (General Model)	11	0.883	8440	290.265	1749163	0.47	1776	None	SRR21898926_bin.48.strict	54.81	1.56	0	1749163	8440
LIB35_bin.30.orig	69.98	0.42	Neural Network (Specific Model)	11	0.91	14249	318.619	2133236	0.62	2033	None	LIB35_bin.30.orig	73.57	0	0	2133236	14249
META23IMWYN41_ZF5_bin.40.orig	69.98	1.52	Gradient Boost (General Model)	11	0.933	3289	262.353	1376558	0.33	1634	None	META23IMWYN41_ZF5_bin.40.orig	70.86	0.25	0	1376558	3289
SRR10083285_bin.15.strict	69.99	5.04	Gradient Boost (General Model)	11	0.783	7936	386.34	2573466	0.42	1739	None	SRR10083285_bin.15.strict	66.04	0.42	0	2573466	7936
LIB13_bin.35.strict	70.01	4.23	Gradient Boost (General Model)	11	0.888	3578	238.668	5017533	0.62	6237	None	LIB13_bin.35.strict	73.33	2.96	0	5017533	3578
LIB20_bin.18.orig	70.01	0	Gradient Boost (General Model)	11	0.911	18245	298.565	795108	0.31	810	None	LIB20_bin.18.orig	65.73	0	0	795108	18245
LIB1_bin.75.orig	70.03	1.07	Gradient Boost (General Model)	11	0.895	6253	293.295	1490319	0.59	1520	None	LIB1_bin.75.orig	75.1	0.81	0	1490319	6253
L8_bin.6.strict	70.04	3.44	Neural Network (Specific Model)	11	0.882	4178	250.047	3288347	0.51	3877	None	L8_bin.6.strict	72.37	1.61	20.83	3288347	4178
META23IMWYN41_ZF4_bin.21.permissive	70.04	1.91	Neural Network (Specific Model)	11	0.878	3548	261.334	3064319	0.43	3436	None	META23IMWYN41_ZF4_bin.21.permissive	62.93	0	0	3064319	3548
GF-cj39_bin.48.permissive	70.05	3.12	Gradient Boost (General Model)	11	0.922	3364	241.224	667871	0.4	853	None	GF-cj39_bin.48.permissive	66.35	1.47	0	667871	3364
GF-cj98_bin.28.orig	70.05	5.45	Neural Network (Specific Model)	11	0.902	49747	361.092	2664905	0.41	2222	None	GF-cj98_bin.28.orig	53.45	4.31	100	2664905	49747
GF-cj76_bin.59.orig	70.06	2.59	Neural Network (Specific Model)	11	0.915	3080	273.92	2482717	0.5	2769	None	GF-cj76_bin.59.orig	80.13	4.26	23.81	2482717	3080
META23IMWYN54_HSJ-1_bin.4.strict	70.07	0.21	Neural Network (Specific Model)	11	0.88	9482	308.792	1417823	0.63	1348	None	META23IMWYN54_HSJ-1_bin.4.strict	80.11	2.93	0	1417823	9482
META23IMWYN54_HSJ-5_bin.60.strict	70.07	4.87	Gradient Boost (General Model)	11	0.935	2394	241.737	1397223	0.47	1808	None	META23IMWYN54_HSJ-5_bin.60.strict	71.21	2.28	10	1397223	2394
GF-cj33_bin.3.orig	70.13	0.13	Neural Network (Specific Model)	11	0.879	66643	321.316	3457149	0.52	3156	Low confidence prediction - substantial (29%) disagreement between completeness prediction models	GF-cj33_bin.3.orig	85.02	0.41	100	3457149	66643
GF-cj50_bin.7.orig	70.13	3.13	Neural Network (Specific Model)	11	0.885	9927	295.845	2763738	0.56	2759	None	GF-cj50_bin.7.orig	72.33	2.1	84.21	2763738	9927
L4_bin.2.orig	70.19	1.5	Neural Network (Specific Model)	11	0.878	5103	257.178	1149730	0.35	1311	None	L4_bin.2.orig	73.99	2.79	27.27	1149730	5103
LIB34_bin.7.strict	70.19	6.66	Neural Network (Specific Model)	11	0.942	6744	311.974	1798030	0.48	1813	None	LIB34_bin.7.strict	77.06	5.62	22.22	1798030	6744
GF-cj68_bin.70.orig	70.23	1.19	Gradient Boost (General Model)	11	0.891	5797	293.205	1589550	0.61	1612	None	GF-cj68_bin.70.orig	60.79	1.68	66.67	1589550	5797
S389_04A_CHG016282-IM16X26-H38-ACAGATTC_L005_bin.3.permissive	70.23	2.47	Neural Network (Specific Model)	11	0.867	2811	227.837	2898749	0.56	3688	None	S389_04A_CHG016282-IM16X26-H38-ACAGATTC_L005_bin.3.permissive	69.61	1.48	20	2898749	2811
SRR10083282_bin.19.orig	70.26	1.34	Neural Network (Specific Model)	11	0.908	5665	285.847	1546972	0.32	1639	None	SRR10083282_bin.19.orig	60.53	1.75	0	1546972	5665
S389_04A_CHG016283-IM16X27-H10-CTGAGCCA_L006_bin.11.strict	70.27	6.09	Neural Network (Specific Model)	11	0.889	133626	311.233	2095747	0.42	2000	None	S389_04A_CHG016283-IM16X27-H10-CTGAGCCA_L006_bin.11.strict	62.76	8.67	32.14	2095747	133626
LIB7_bin.20.orig	70.3	5.58	Neural Network (Specific Model)	11	0.894	3485	245.243	1298641	0.53	1581	None	LIB7_bin.20.orig	76.18	3.07	50	1298641	3485
SRR10083308_bin.5.strict	70.31	0.08	Neural Network (Specific Model)	11	0.942	32473	313.619	1004362	0.53	1008	None	SRR10083308_bin.5.strict	67.47	2.48	0	1004362	32473
LIB35_bin.46.orig	70.32	2.14	Gradient Boost (General Model)	11	0.906	4170	256.723	1431980	0.56	1687	None	LIB35_bin.46.orig	66.59	2.38	75	1431980	4170
META24IMWYN1_2810_bin.8.strict	70.32	0.05	Neural Network (Specific Model)	11	0.886	7062	266.684	1922837	0.33	2134	None	META24IMWYN1_2810_bin.8.strict	82.34	1.38	33.33	1922837	7062
LIB6_bin.94.orig	70.36	0.66	Gradient Boost (General Model)	11	0.901	6331	303.575	2184073	0.51	2165	None	LIB6_bin.94.orig	70.04	0.26	50	2184073	6331
GF-cj105_bin.14.orig	70.37	1.72	Neural Network (Specific Model)	11	0.914	18230	361.671	2168757	0.47	1829	None	GF-cj105_bin.14.orig	75.86	1.72	0	2168757	18230
META23IMWYN54_HSJ-1_bin.24.orig	70.37	0.2	Gradient Boost (General Model)	11	0.898	201983	321.136	1808883	0.57	1689	None	META23IMWYN54_HSJ-1_bin.24.orig	71.81	0	0	1808883	201983
LIB24_bin.21.strict	70.38	0.16	Gradient Boost (General Model)	11	0.73	8842	339.615	2470765	0.56	1773	None	LIB24_bin.21.strict	79.7	0.33	0	2470765	8842
LIB23_bin.20.strict	70.4	2.72	Gradient Boost (General Model)	11	0.925	6166	296.276	1839107	0.52	1919	None	LIB23_bin.20.strict	73.32	2.82	0	1839107	6166
META23IMWYN41_F22_bin.5.strict	70.43	2.76	Gradient Boost (General Model)	11	0.897	2681	237.502	1124074	0.5	1419	None	META23IMWYN41_F22_bin.5.strict	66.74	0.12	0	1124074	2681
META23IMWYN41_ZF8_bin.6.orig	70.43	0.96	Neural Network (Specific Model)	11	0.828	8268	296.268	1887937	0.42	1759	None	META23IMWYN41_ZF8_bin.6.orig	67.24	0	0	1887937	8268
META23IMWYN41_ZF5_bin.43.strict	70.46	5.39	Neural Network (Specific Model)	11	0.876	49220	295.379	2151804	0.44	2131	None	META23IMWYN41_ZF5_bin.43.strict	56.32	1.72	0	2151804	49220
LIB37_bin.46.strict	70.47	5.04	Neural Network (Specific Model)	11	0.837	10735	313.848	2612743	0.49	2327	None	LIB37_bin.46.strict	66.66	5.07	3.03	2612743	10735
LIB8_bin.30.orig	70.48	1.98	Neural Network (Specific Model)	11	0.902	8168	315.951	2354702	0.4	2244	None	LIB8_bin.30.orig	61.02	0.86	0	2354702	8168
GF-cj75_bin.2.orig	70.49	0.67	Gradient Boost (General Model)	11	0.903	5459	267.147	1014415	0.31	1144	None	GF-cj75_bin.2.orig	61.56	5.26	100	1014415	5459
LIB15_bin.40.orig	70.49	0.26	Gradient Boost (General Model)	11	0.919	4045	256.002	1077053	0.39	1293	None	LIB15_bin.40.orig	68.12	0	0	1077053	4045
META23IMWYN41_D0250_bin.8.strict	70.49	0.21	Neural Network (Specific Model)	11	0.908	12206	292.369	3021114	0.66	3132	None	META23IMWYN41_D0250_bin.8.strict	80.05	0.05	0	3021114	12206
LIB3_bin.56.orig	70.52	1.57	Neural Network (Specific Model)	11	0.902	4056	258.414	1333281	0.42	1554	None	LIB3_bin.56.orig	78.33	3.07	100	1333281	4056
GF-cj113_bin.1.orig	70.54	3.8	Gradient Boost (General Model)	11	0.85	5059	256.66	2090186	0.32	2310	None	GF-cj113_bin.1.orig	64.78	1.99	38.89	2090186	5059
LIB1_bin.54.orig	70.54	1.26	Neural Network (Specific Model)	11	0.909	17355	345.781	2077329	0.43	1823	None	LIB1_bin.54.orig	56.38	1.72	0	2077329	17355
LIB15_bin.79.strict	70.54	3	Gradient Boost (General Model)	11	0.894	8494	262.523	1892354	0.49	2151	None	LIB15_bin.79.strict	57.18	1.85	0	1892354	8494
LIB1_bin.56.orig	70.55	2.73	Gradient Boost (General Model)	11	0.889	3031	268.441	1623611	0.63	1797	None	LIB1_bin.56.orig	70.65	4.36	43.75	1623611	3031
META23IMWYN54_HSJ-5_bin.28.strict	70.55	1.41	Neural Network (Specific Model)	11	0.912	22859	368.617	2238332	0.46	1848	None	META23IMWYN54_HSJ-5_bin.28.strict	60.34	0	0	2238332	22859
LIB34_bin.21.strict	70.58	0.8	Gradient Boost (General Model)	11	0.939	11064	316.757	1214583	0.44	1204	None	LIB34_bin.21.strict	89.97	0	0	1214583	11064
GF-cj39_bin.9.strict	70.61	5.83	Gradient Boost (General Model)	11	0.901	17924	298.444	2308463	0.61	2327	None	GF-cj39_bin.9.strict	68.98	6.17	12.5	2308463	17924
SRR21898914_SRR21898914_bin.9.strict	70.65	1.15	Gradient Boost (General Model)	11	0.881	3813	228.277	611371	0.51	788	None	SRR21898914_SRR21898914_bin.9.strict	63.53	2	0	611371	3813
LIB31_bin.17.strict	70.66	3.27	Gradient Boost (General Model)	11	0.912	6332	277.756	1228838	0.31	1347	None	LIB31_bin.17.strict	74.19	1.91	0	1228838	6332
LIB35_bin.33.orig	70.66	2.1	Neural Network (Specific Model)	11	0.905	5162	301.916	1857651	0.61	1859	None	LIB35_bin.33.orig	57.37	2.59	50	1857651	5162
SRR21898916_SRR21898916_bin.1.orig	70.66	2.77	Neural Network (Specific Model)	11	0.902	7907	303.967	2915021	0.39	2888	None	SRR21898916_SRR21898916_bin.1.orig	73.97	5.8	41.18	2915021	7907
META23IMWYN54_HJH-21_bin.10.orig	70.68	0.01	Gradient Boost (General Model)	11	0.909	127092	310.134	822056	0.38	805	None	META23IMWYN54_HJH-21_bin.10.orig	53.04	0	0	822056	127092
GF-cj39_bin.41.strict	70.71	1.53	Neural Network (Specific Model)	11	0.91	16479	332.636	1844779	0.42	1685	None	GF-cj39_bin.41.strict	70.5	2.15	25	1844779	16479
META23IMWYN54_HSJ-1_bin.10.strict	70.71	0.21	Neural Network (Specific Model)	11	0.889	48548	339.956	1284976	0.6	1121	None	META23IMWYN54_HSJ-1_bin.10.strict	80.4	0.81	100	1284976	48548
LIB26_bin.18.strict	70.73	2.66	Neural Network (Specific Model)	11	0.902	14963	332.12	1487664	0.6	1348	None	LIB26_bin.18.strict	69.42	1.93	18.18	1487664	14963
GF-cj91_bin.6.strict	70.74	5.23	Neural Network (Specific Model)	11	0.907	7205	275.547	1726900	0.54	1899	None	GF-cj91_bin.6.strict	63.79	5.17	0	1726900	7205
LIB23_bin.8.orig	70.74	6.09	Gradient Boost (General Model)	11	0.91	1901	220.826	1467577	0.34	2021	None	LIB23_bin.8.orig	72.62	2.59	75	1467577	1901
LIB6_bin.39.strict	70.74	5.34	Gradient Boost (General Model)	11	0.916	3175	238.984	985851	0.41	1264	None	LIB6_bin.39.strict	69.07	2.3	0	985851	3175
LIB30_bin.9.strict	70.76	1.56	Neural Network (Specific Model)	11	0.889	4602	269.376	1436727	0.32	1584	None	LIB30_bin.9.strict	78.75	3.08	7.14	1436727	4602
S389_04A_CHG016282-IM16X26-H34-CGACACAC_L005_bin.3.permissive	70.76	4.06	Gradient Boost (General Model)	11	0.882	2830	236.708	1954602	0.49	2433	None	S389_04A_CHG016282-IM16X26-H34-CGACACAC_L005_bin.3.permissive	64.76	0.67	0	1954602	2830
GF-cj77_bin.56.strict	70.77	0.29	Neural Network (Specific Model)	11	0.836	12978	319.702	2680871	0.48	2342	None	GF-cj77_bin.56.strict	73.17	0.83	20	2680871	12978
LIB16_bin.11.strict	70.77	2.2	Neural Network (Specific Model)	11	0.888	4792	247.416	1385543	0.42	1662	None	LIB16_bin.11.strict	65.17	0.87	0	1385543	4792
LIB18_bin.26.orig	70.77	4.89	Gradient Boost (General Model)	11	0.905	1751	220.118	1952930	0.6	2680	None	LIB18_bin.26.orig	64.96	3.52	30.77	1952930	1751
LIB3_bin.82.orig	70.77	2.48	Gradient Boost (General Model)	11	0.886	4316	274.153	1646664	0.59	1778	None	LIB3_bin.82.orig	80.96	0.96	100	1646664	4316
LIB8_bin.31.orig	70.77	11.25	Gradient Boost (General Model)	11	0.906	1534	204.705	2692467	0.47	3987	None	LIB8_bin.31.orig	57.64	8.77	16.67	2692467	1534
GF-cj77_bin.41.strict	70.78	1.55	Neural Network (Specific Model)	11	0.925	6367	284.958	2045379	0.42	2220	None	GF-cj77_bin.41.strict	78.74	0.7	0	2045379	6367
LIB23_bin.22.strict	70.78	3.16	Neural Network (Specific Model)	11	0.875	18730	329.695	1880518	0.56	1666	None	LIB23_bin.22.strict	68.2	3.46	0	1880518	18730
LIB36_bin.13.orig	70.78	0.75	Gradient Boost (General Model)	11	0.919	4823	280.198	2899237	0.72	3177	None	LIB36_bin.13.orig	76.51	2.36	55.56	2899237	4823
SRR21898907_SRR21898907_bin.35.orig	70.78	1.49	Neural Network (Specific Model)	11	0.904	9772	324.772	2303918	0.48	2141	None	SRR21898907_SRR21898907_bin.35.orig	53.45	0	0	2303918	9772
GF-cj76_bin.51.permissive	70.79	1.47	Gradient Boost (General Model)	11	0.814	10054	252.969	1041218	0.29	1119	None	GF-cj76_bin.51.permissive	59.07	0.75	0	1041218	10054
LIB14_bin.28.permissive	70.79	5.2	Neural Network (Specific Model)	11	0.906	7179	256.937	1582224	0.42	1863	None	LIB14_bin.28.permissive	64.66	0.86	0	1582224	7179
GF-cj34_bin.8.orig	70.81	3.41	Neural Network (Specific Model)	11	0.888	175204	318.694	3231998	0.53	3007	None	GF-cj34_bin.8.orig	55.17	0	0	3231998	175204
META23IMWYN54_HJH-24_bin.7.strict	70.81	1.43	Neural Network (Specific Model)	11	0.906	23017	295.043	1327305	0.38	1360	None	META23IMWYN54_HJH-24_bin.7.strict	71.3	1.11	20	1327305	23017
META23IMWYN41_D0230_bin.5.permissive	70.82	0.96	Neural Network (Specific Model)	11	0.935	3677	253.22	2094697	0.72	2585	None	META23IMWYN41_D0230_bin.5.permissive	78.42	0.98	25	2094697	3677
LIB32_bin.6.permissive	70.85	0.38	Neural Network (Specific Model)	11	0.936	6316	262.057	1084274	0.38	1296	None	LIB32_bin.6.permissive	74.53	1.54	42.86	1084274	6316
SRR21898925_SRR21898925_bin.29.orig	70.85	1.1	Neural Network (Specific Model)	11	0.89	41929	360.819	2256572	0.42	1858	None	SRR21898925_SRR21898925_bin.29.orig	71.65	0.95	72.73	2256572	41929
KM-C2_bin.5.orig	70.86	2.63	Gradient Boost (General Model)	11	0.91	3831	286.406	3881757	0.68	4121	None	KM-C2_bin.5.orig	70.16	1.54	33.33	3881757	3831
LIB37_bin.15.strict	70.88	5.7	Gradient Boost (General Model)	11	0.866	7283	290.669	1701007	0.63	1692	None	LIB37_bin.15.strict	86.11	4.24	0	1701007	7283
GF-cj125_bin.6.permissive	70.9	0.09	Neural Network (Specific Model)	11	0.897	21530	277.87	954512	0.4	1028	None	GF-cj125_bin.6.permissive	77.5	1.4	0	954512	21530
GF-cj106_bin.21.strict	70.93	0.1	Gradient Boost (General Model)	11	0.91	12448	323.134	1756615	0.42	1652	None	GF-cj106_bin.21.strict	72.34	0.27	0	1756615	12448
GF-cj63_bin.1.permissive	70.94	0.09	Gradient Boost (General Model)	11	0.891	112407	324.026	2622974	0.56	2407	None	GF-cj63_bin.1.permissive	73.03	0	0	2622974	112407
LIB2_bin.102.orig	70.94	0.11	Neural Network (Specific Model)	11	0.907	11536	331.012	2045784	0.4	1871	None	LIB2_bin.102.orig	69.31	0	0	2045784	11536
META23IMWYN41_D0256_bin.8.strict	70.94	1.33	Neural Network (Specific Model)	11	0.906	3246	236.77	1286251	0.34	1646	None	META23IMWYN41_D0256_bin.8.strict	78.96	1.35	0	1286251	3246
META24IMWYN1_2810_bin.2.orig	70.99	0.49	Neural Network (Specific Model)	11	0.909	3079	241.003	2451081	0.68	3089	None	META24IMWYN1_2810_bin.2.orig	79.12	0.92	50	2451081	3079
SRR21898907_SRR21898907_bin.33.orig	71.02	4	Gradient Boost (General Model)	11	0.888	5351	260.907	1952261	0.64	2219	None	SRR21898907_SRR21898907_bin.33.orig	60.85	0	0	1952261	5351
S389_04A_CHG016282-IM16X26-C2-ATTGGCTC_L005_bin.34.strict	71.04	0.58	Gradient Boost (General Model)	11	0.908	3737	248.489	1464294	0.5	1789	None	S389_04A_CHG016282-IM16X26-C2-ATTGGCTC_L005_bin.34.strict	68.78	1.06	0	1464294	3737
SRR21898907_SRR21898907_bin.25.orig	71.06	2.89	Neural Network (Specific Model)	11	0.922	5294	292.967	1999308	0.48	2102	None	SRR21898907_SRR21898907_bin.25.orig	87.77	2.59	87.5	1999308	5294
LIB1_bin.37.orig	71.07	2.55	Neural Network (Specific Model)	11	0.912	5039	283.537	2143038	0.59	2303	None	LIB1_bin.37.orig	81.34	3.62	50	2143038	5039
LIB19_bin.7.orig	71.07	11.89	Gradient Boost (General Model)	11	0.909	7980	290.364	2004211	0.3	2094	None	LIB19_bin.7.orig	70.18	7.02	0	2004211	7980
LIB24_bin.8.orig	71.07	3.01	Gradient Boost (General Model)	11	0.928	2903	245.46	1318099	0.43	1666	None	LIB24_bin.8.orig	77.37	2.47	0	1318099	2903
GF-cj103_bin.15.permissive	71.08	2.81	Gradient Boost (General Model)	11	0.728	4162	310.124	3860498	0.49	3025	None	GF-cj103_bin.15.permissive	85.21	4.13	12.5	3860498	4162
META23IMWYN54_HSJ-5_bin.55.strict	71.11	0.88	Neural Network (Specific Model)	11	0.893	16653	295.347	1582956	0.32	1597	None	META23IMWYN54_HSJ-5_bin.55.strict	70.33	0.88	0	1582956	16653
LIB12_bin.9.orig	71.13	2.85	Gradient Boost (General Model)	11	0.869	3035	264.668	1649753	0.62	1809	None	LIB12_bin.9.orig	76.97	0.81	0	1649753	3035
SRR10083284_bin.14.orig	71.14	3.54	Neural Network (Specific Model)	11	0.872	4103	254.617	1967433	0.36	2250	None	SRR10083284_bin.14.orig	75.37	1.66	0	1967433	4103
META23IMWYN54_HJH-16_bin.22.orig	71.18	1.64	Neural Network (Specific Model)	11	0.912	2457	254.568	4484034	0.64	5362	None	META23IMWYN54_HJH-16_bin.22.orig	73.23	3.18	33.33	4484034	2457
LIB28_bin.2.orig	71.19	3.96	Neural Network (Specific Model)	11	0.897	19955	328.975	2135799	0.48	1944	None	LIB28_bin.2.orig	70.83	6.14	28.26	2135799	19955
META23IMWYN41_ZEN1_bin.5.strict	71.19	1.83	Neural Network (Specific Model)	11	0.868	17949	272.618	2685696	0.39	2857	None	META23IMWYN41_ZEN1_bin.5.strict	57.92	0	0	2685696	17949
GF-cj63_bin.6.strict	71.21	2.93	Neural Network (Specific Model)	11	0.904	10137	278.751	1875589	0.55	2031	None	GF-cj63_bin.6.strict	83.07	1.68	33.33	1875589	10137
META23IMWYN54_HJH-27_bin.13.orig	71.21	4.16	Gradient Boost (General Model)	11	0.909	2724	250.411	2342628	0.69	2840	None	META23IMWYN54_HJH-27_bin.13.orig	65.89	3.13	78.57	2342628	2724
LIB11_bin.32.permissive	71.23	1.54	Neural Network (Specific Model)	11	0.907	3739	227.821	1223777	0.51	1630	None	LIB11_bin.32.permissive	77.62	1.96	0	1223777	3739
LIB6_bin.10.permissive	71.24	0.72	Gradient Boost (General Model)	11	0.898	12359	307.765	1442783	0.58	1406	None	LIB6_bin.10.permissive	83.38	0.98	0	1442783	12359
GF-cj48_bin.4.orig	71.26	0.56	Neural Network (Specific Model)	11	0.905	4608	283.76	3249335	0.57	3462	None	GF-cj48_bin.4.orig	65	0	0	3249335	4608
META23IMWYN54_HJH-27_bin.12.permissive	71.26	1.12	Gradient Boost (General Model)	11	0.869	116395	269.034	1348510	0.36	1456	None	META23IMWYN54_HJH-27_bin.12.permissive	58.01	0	0	1348510	116395
META23IMWYN41_EY-004_bin.15.strict	71.28	0.5	Neural Network (Specific Model)	4	0.899	11404	289.696	602727	0.3	625	None	META23IMWYN41_EY-004_bin.15.strict	72.84	1.54	20	602727	11404
SRR21898924_SRR21898924_bin.23.orig	71.28	2.35	Neural Network (Specific Model)	11	0.899	3702	281.527	2794082	0.35	2977	None	SRR21898924_SRR21898924_bin.23.orig	53.26	6.9	75	2794082	3702
GF-cj79_bin.1.orig	71.29	6.56	Gradient Boost (General Model)	11	0.922	4340	283.336	1536414	0.29	1669	None	GF-cj79_bin.1.orig	69.67	6.72	3.23	1536414	4340
LIB12_bin.28.orig	71.29	5.13	Neural Network (Specific Model)	11	0.867	5635	262.328	2289825	0.27	2526	None	LIB12_bin.28.orig	73.59	4.17	8.33	2289825	5635
META23IMWYN41_D0268_bin.35.strict	71.29	1.22	Gradient Boost (General Model)	11	0.901	17237	313.274	2142330	0.46	2059	None	META23IMWYN41_D0268_bin.35.strict	67.96	0.63	0	2142330	17237
LIB3_bin.40.permissive	71.31	0.62	Neural Network (Specific Model)	11	0.918	13740	283.971	1189225	0.41	1286	None	LIB3_bin.40.permissive	75.84	3.32	7.69	1189225	13740
LIB39_bin.7.orig	71.31	4.1	Gradient Boost (General Model)	11	0.909	2785	249.971	1522321	0.27	1847	None	LIB39_bin.7.orig	76.95	2.26	42.86	1522321	2785
META24IMWYN1_2816_bin.9.permissive	71.31	2.78	Neural Network (Specific Model)	11	0.875	4670	259.136	2970738	0.65	3350	None	META24IMWYN1_2816_bin.9.permissive	71.79	0.97	0	2970738	4670
META23IMWYN41_ZF5_bin.23.orig	71.32	0.02	Gradient Boost (General Model)	11	0.895	5342	273.468	1098852	0.4	1200	None	META23IMWYN41_ZF5_bin.23.orig	70.25	0.83	50	1098852	5342
GF-cj76_bin.52.permissive	71.36	0	Gradient Boost (General Model)	11	0.921	13273	287.003	649562	0.37	696	None	GF-cj76_bin.52.permissive	69.98	0	0	649562	13273
LIB17_bin.30.strict	71.36	1.05	Neural Network (Specific Model)	11	0.848	5475	250.275	1944846	0.33	2200	None	LIB17_bin.30.strict	69.17	1.35	0	1944846	5475
LIB26_bin.25.orig	71.36	4.06	Neural Network (Specific Model)	11	0.882	4103	282.134	4134960	0.69	4314	None	LIB26_bin.25.orig	52.76	3.45	0	4134960	4103
GF-cj77_bin.29.strict	71.39	0.49	Neural Network (Specific Model)	11	0.882	7944	281.869	2098269	0.64	2192	None	GF-cj77_bin.29.strict	61.67	0	0	2098269	7944
LIB26_bin.7.permissive	71.41	1.79	Gradient Boost (General Model)	11	0.903	23965	301.182	1534912	0.44	1539	None	LIB26_bin.7.permissive	80.3	1.27	0	1534912	23965
S389_04A_CHG016282-IM16X26-H12-CACCTTAC_L005_bin.6.orig	71.41	5.53	Neural Network (Specific Model)	11	0.913	4917	275.664	3179215	0.65	3516	None	S389_04A_CHG016282-IM16X26-H12-CACCTTAC_L005_bin.6.orig	71.6	3.41	17.65	3179215	4917
SRR10083309_bin.4.orig	71.44	9.7	Gradient Boost (General Model)	11	0.909	4482	329.32	3778488	0.69	3482	None	SRR10083309_bin.4.orig	77.43	6.64	41.67	3778488	4482
META23IMWYN41_D0245_bin.10.strict	71.46	0.84	Neural Network (Specific Model)	11	0.895	10301	275.791	3115490	0.66	3377	None	META23IMWYN41_D0245_bin.10.strict	82.84	3.09	38.46	3115490	10301
GF-cj104_bin.12.orig	71.49	5.29	Gradient Boost (General Model)	11	0.898	3102	247.834	1890900	0.6	2289	None	GF-cj104_bin.12.orig	82.84	9.84	69.23	1890900	3102
SRR21898907_SRR21898907_bin.47.strict	71.49	1.19	Neural Network (Specific Model)	11	0.894	3616	264.54	1660854	0.49	1875	None	SRR21898907_SRR21898907_bin.47.strict	75.58	2.77	0	1660854	3616
GF-cj91_bin.24.strict	71.5	0.7	Neural Network (Specific Model)	11	0.846	31090	303.205	3313792	0.59	3085	None	GF-cj91_bin.24.strict	80.12	0.54	0	3313792	31090
LIB1_bin.109.permissive	71.5	3.39	Neural Network (Specific Model)	11	0.885	3889	238.49	3372568	0.51	4182	None	LIB1_bin.109.permissive	79.03	2.19	5.88	3372568	3889
LIB35_bin.6.orig	71.5	2.53	Neural Network (Specific Model)	11	0.882	13526	319.922	1546250	0.61	1424	None	LIB35_bin.6.orig	91.18	0	0	1546250	13526
GF-cj65_bin.45.orig	71.51	1.03	Gradient Boost (General Model)	11	0.87	7981	313.314	1701628	0.62	1578	None	GF-cj65_bin.45.orig	81.34	3.61	22.22	1701628	7981
S389_04A_CHG016282-IM16X26-H34-CGACACAC_L005_bin.11.strict	71.52	1.62	Gradient Boost (General Model)	11	0.89	5836	249.154	1243385	0.37	1485	None	S389_04A_CHG016282-IM16X26-H34-CGACACAC_L005_bin.11.strict	70.3	1.08	0	1243385	5836
GF-cj87_bin.20.strict	71.6	0.71	Gradient Boost (General Model)	11	0.886	8587	282.633	1511009	0.45	1582	None	GF-cj87_bin.20.strict	65.61	0	0	1511009	8587
LIB17_bin.3.strict	71.6	2.7	Gradient Boost (General Model)	11	0.892	3184	240.462	1812878	0.49	2245	None	LIB17_bin.3.strict	73.59	2.31	0	1812878	3184
GF-cj111_bin.19.strict	71.64	1.83	Gradient Boost (General Model)	11	0.904	13990	336.294	2237397	0.5	2007	None	GF-cj111_bin.19.strict	75.45	0.88	0	2237397	13990
GF-cj121_bin.3.orig	71.65	9.46	Gradient Boost (General Model)	11	0.831	3784	233.345	2881817	0.28	3425	None	GF-cj121_bin.3.orig	67.09	7.73	27.59	2881817	3784
GF-cj65_bin.18.permissive	71.66	2.3	Gradient Boost (General Model)	11	0.922	3533	246.348	1165929	0.51	1458	None	GF-cj65_bin.18.permissive	74.42	0	0	1165929	3533
META23IMWYN54_HJH-28_bin.1.orig	71.66	4.83	Gradient Boost (General Model)	11	0.893	2911	253.136	3292722	0.71	3881	None	META23IMWYN54_HJH-28_bin.1.orig	62.85	3.13	63.64	3292722	2911
META24IMWYN1_2795_bin.2.strict	71.66	1.27	Neural Network (Specific Model)	11	0.907	6618	291.357	3176754	0.67	3300	None	META24IMWYN1_2795_bin.2.strict	72.54	1.06	16.67	3176754	6618
GF-cj104_bin.33.orig	71.68	4.16	Gradient Boost (General Model)	11	0.937	3101	269.025	1362964	0.59	1587	None	GF-cj104_bin.33.orig	75.73	4.78	0	1362964	3101
SRR21898907_SRR21898907_bin.14.strict	71.7	0.8	Gradient Boost (General Model)	11	0.944	28615	355.451	1663458	0.53	1476	None	SRR21898907_SRR21898907_bin.14.strict	75.35	0.06	25	1663458	28615
GF-cj99_bin.6.strict	71.71	0.44	Neural Network (Specific Model)	11	0.913	21007	332.891	2275586	0.47	2084	None	GF-cj99_bin.6.strict	66.54	0	0	2275586	21007
SRR21898926_bin.1.orig	71.74	3.47	Gradient Boost (General Model)	11	0.916	13168	333.539	2221180	0.42	2036	None	SRR21898926_bin.1.orig	53.79	0.86	100	2221180	13168
S389_04A_CHG016282-IM16X26-H34-CGACACAC_L005_bin.22.strict	71.76	0.14	Gradient Boost (General Model)	11	0.839	5273	237.919	917601	0.32	1081	None	S389_04A_CHG016282-IM16X26-H34-CGACACAC_L005_bin.22.strict	64.61	0.67	50	917601	5273
META23IMWYN54_HSJ-1_bin.15.strict	71.78	1.36	Gradient Boost (General Model)	11	0.891	6264	264.048	1343162	0.44	1513	None	META23IMWYN54_HSJ-1_bin.15.strict	81.6	2.3	40	1343162	6264
META23IMWYN54_HJH-29_bin.9.permissive	71.79	1.52	Gradient Boost (General Model)	11	0.691	2492	335.228	2659921	0.44	1829	None	META23IMWYN54_HJH-29_bin.9.permissive	77.47	0.03	0	2659921	2492
LIB16_bin.18.strict	71.8	0.8	Gradient Boost (General Model)	11	0.919	8231	279.988	1425278	0.38	1563	None	LIB16_bin.18.strict	77.73	0.69	0	1425278	8231
SRR10083300_bin.17.permissive	71.8	1.7	Gradient Boost (General Model)	11	0.931	2748	292.665	3135758	0.51	3329	None	SRR10083300_bin.17.permissive	70.78	0.66	0	3135758	2748
SRR10083307_bin.8.orig	71.8	2.75	Gradient Boost (General Model)	11	0.926	2690	281.522	2968934	0.6	3261	None	SRR10083307_bin.8.orig	76.98	4.31	28.57	2968934	2690
SRR10083302_bin.36.strict	71.82	1.31	Gradient Boost (General Model)	11	0.904	2548	249.63	1758319	0.61	2127	None	SRR10083302_bin.36.strict	75.02	0	0	1758319	2548
LIB1_bin.91.orig	71.83	3.53	Neural Network (Specific Model)	11	0.912	7200	331.471	2063010	0.61	1895	None	LIB1_bin.91.orig	78.71	4.41	40	2063010	7200
LIB35_bin.63.orig	71.83	4.13	Gradient Boost (General Model)	11	0.915	3173	263.259	2352569	0.61	2729	None	LIB35_bin.63.orig	59.25	3.57	50	2352569	3173
SRR10083310_bin.36.strict	71.83	4.6	Gradient Boost (General Model)	11	0.919	3773	264.38	1765503	0.49	2049	None	SRR10083310_bin.36.strict	67.29	5.74	12.5	1765503	3773
LIB26_bin.20.orig	71.84	1.86	Neural Network (Specific Model)	11	0.913	6680	276.548	4263051	0.65	4706	None	LIB26_bin.20.orig	72.9	2.63	29.41	4263051	6680
LIB3_bin.35.orig	71.84	1.91	Gradient Boost (General Model)	11	0.919	4181	274.663	1729365	0.59	1932	None	LIB3_bin.35.orig	67.51	0.95	66.67	1729365	4181
LIB7_bin.18.orig	71.86	0.27	Neural Network (Specific Model)	11	0.923	19989	302.611	920982	0.29	938	None	LIB7_bin.18.orig	77.89	1.36	33.33	920982	19989
GF-cj28_bin.12.strict	71.87	1.79	Neural Network (Specific Model)	11	0.9	13449	306.036	1463542	0.7	1436	None	GF-cj28_bin.12.strict	60.97	0	0	1463542	13449
GF-cj109_bin.2.strict	71.88	3.06	Neural Network (Specific Model)	11	0.854	15072	267.08	2178659	0.27	2325	None	GF-cj109_bin.2.strict	83.57	1.06	0	2178659	15072
GF-cj105_bin.24.orig	71.9	4.91	Gradient Boost (General Model)	11	0.913	2587	262.708	2231862	0.49	2591	None	GF-cj105_bin.24.orig	71.89	2.57	7.69	2231862	2587
LIB2_bin.86.orig	71.9	3.28	Gradient Boost (General Model)	11	0.916	5199	287.081	1215922	0.55	1297	None	LIB2_bin.86.orig	75.43	1.95	50	1215922	5199
GF-cj68_bin.18.orig	71.91	5.51	Gradient Boost (General Model)	11	0.91	18860	279.585	955713	0.28	1039	None	GF-cj68_bin.18.orig	74.46	4	0	955713	18860
GF-cj69_bin.27.orig	71.92	0.03	Neural Network (Specific Model)	11	0.834	22192	348.671	2381381	0.49	1901	None	GF-cj69_bin.27.orig	65.52	0	0	2381381	22192
GF-cj76_bin.26.orig	71.94	1.82	Gradient Boost (General Model)	11	0.914	5548	286.358	1480004	0.57	1577	None	GF-cj76_bin.26.orig	62.93	0	0	1480004	5548
GF-cj21_bin.4.strict	71.95	0.12	Neural Network (Specific Model)	11	0.94	5159	257.31	1120759	0.39	1369	None	GF-cj21_bin.4.strict	77.36	0.3	33.33	1120759	5159
GF-cj106_bin.29.orig	71.96	0.67	Neural Network (Specific Model)	11	0.92	15861	361.264	2284218	0.47	1941	None	GF-cj106_bin.29.orig	76.66	1.36	28.57	2284218	15861
GF-cj99_bin.7.strict	71.98	2.62	Neural Network (Specific Model)	11	0.902	12917	278.314	2845711	0.54	3080	None	GF-cj99_bin.7.strict	79.17	1.6	22.22	2845711	12917
LIB20_bin.33.strict	71.98	4.88	Gradient Boost (General Model)	11	0.87	2767	226.285	1779232	0.42	2286	None	LIB20_bin.33.strict	65.54	3.67	0	1779232	2767
GF-cj111_bin.49.strict	71.99	4.67	Gradient Boost (General Model)	11	0.892	6412	297.19	2312057	0.48	2318	None	GF-cj111_bin.49.strict	81.45	3.52	13.33	2312057	6412
S389_04A_CHG016282-IM16X26-C2-ATTGGCTC_L005_bin.21.strict	71.99	0.75	Neural Network (Specific Model)	11	0.892	8608	304.175	2327087	0.49	2279	None	S389_04A_CHG016282-IM16X26-C2-ATTGGCTC_L005_bin.21.strict	75.46	1.13	25	2327087	8608
GF-cj87_bin.3.permissive	72.01	1.03	Neural Network (Specific Model)	11	0.907	5421	292.645	1976452	0.45	2045	None	GF-cj87_bin.3.permissive	77.23	0.75	7.69	1976452	5421
SRR10083303_bin.1.orig	72.01	3.08	Neural Network (Specific Model)	11	0.925	3535	293.746	3087799	0.46	3247	None	SRR10083303_bin.1.orig	79.81	1.3	0	3087799	3535
GF-cj67_bin.9.strict	72.03	1.73	Gradient Boost (General Model)	11	0.946	6993	319.942	1412923	0.53	1395	None	GF-cj67_bin.9.strict	70.51	2.86	0	1412923	6993
GF-cj28_bin.6.orig	72.04	0.2	Neural Network (Specific Model)	11	0.885	46028	340.931	1625823	0.62	1408	None	GF-cj28_bin.6.orig	82.55	0.4	100	1625823	46028
L11_bin.2.orig	72.04	3.44	Gradient Boost (General Model)	11	0.9	3968	252.223	1231671	0.35	1469	None	L11_bin.2.orig	72.39	5.02	28.57	1231671	3968
SRR10083302_bin.52.orig	72.08	8.85	Neural Network (Specific Model)	11	0.838	2447	223.123	1876509	0.34	2353	None	SRR10083302_bin.52.orig	79.86	9.22	7.14	1876509	2447
META23IMWYN54_HJH-16_bin.20.strict	72.1	1.24	Neural Network (Specific Model)	11	0.874	7921	275.298	1186334	0.35	1257	None	META23IMWYN54_HJH-16_bin.20.strict	64.66	0.86	0	1186334	7921
GF-cj66_bin.21.strict	72.11	0.15	Gradient Boost (General Model)	11	0.849	4805	280.264	1188237	0.62	1201	None	GF-cj66_bin.21.strict	68.46	0.83	0	1188237	4805
SRR21898915_SRR21898915_bin.4.strict	72.12	4.16	Neural Network (Specific Model)	11	0.877	36074	314.165	1843979	0.56	1718	None	SRR21898915_SRR21898915_bin.4.strict	64.1	4.59	78.95	1843979	36074
GF-cj88_bin.23.permissive	72.13	2.88	Gradient Boost (General Model)	11	0.888	7347	273.049	3186940	0.73	3462	None	GF-cj88_bin.23.permissive	71.48	2.59	80	3186940	7347
LIB6_bin.50.strict	72.15	10.39	Gradient Boost (General Model)	11	0.906	8078	273.104	3747672	0.45	4155	None	LIB6_bin.50.strict	54.9	1.75	0	3747672	8078
META23IMWYN41_D0237_bin.6.permissive	72.15	0.35	Neural Network (Specific Model)	11	0.881	10752	280.085	3156674	0.65	3316	None	META23IMWYN41_D0237_bin.6.permissive	79.42	1	33.33	3156674	10752
SRR10083309_bin.17.orig	72.16	5.05	Gradient Boost (General Model)	11	0.931	2302	268.88	3244984	0.73	3751	None	SRR10083309_bin.17.orig	79.83	4.29	25	3244984	2302
LIB15_bin.51.orig	72.17	1.85	Neural Network (Specific Model)	11	0.917	13758	312.021	1944209	0.42	1909	None	LIB15_bin.51.orig	78.71	2.9	22.22	1944209	13758
LIB2_bin.10.orig	72.18	8.66	Gradient Boost (General Model)	11	0.901	6038	278.56	2233885	0.48	2414	None	LIB2_bin.10.orig	68.23	9.29	51.43	2233885	6038
LIB24_bin.9.strict	72.18	4.34	Neural Network (Specific Model)	11	0.873	4895	253.901	4378951	0.63	5030	None	LIB24_bin.9.strict	76.22	3.22	0	4378951	4895
LIB1_bin.144.orig	72.2	0.7	Gradient Boost (General Model)	11	0.903	4415	266.191	1944888	0.44	2204	None	LIB1_bin.144.orig	77.62	2.88	0	1944888	4415
SRR10083279_bin.15.strict	72.2	1.23	Neural Network (Specific Model)	11	0.838	4816	234.355	3546758	0.55	4236	None	SRR10083279_bin.15.strict	74.59	1.53	33.33	3546758	4816
GF-cj84_bin.22.permissive	72.22	1.88	Neural Network (Specific Model)	11	0.907	7705	290.409	1850720	0.36	1930	None	GF-cj84_bin.22.permissive	81.47	0.27	0	1850720	7705
LIB2_bin.115.orig	72.22	1.56	Neural Network (Specific Model)	11	0.901	3869	261.137	1565994	0.55	1804	None	LIB2_bin.115.orig	76.74	2.92	36.36	1565994	3869
LIB2_bin.61.permissive	72.22	5.53	Gradient Boost (General Model)	11	0.908	4156	254.971	1491782	0.48	1776	None	LIB2_bin.61.permissive	77.79	6.73	13.64	1491782	4156
LIB15_bin.4.strict	72.23	2.55	Neural Network (Specific Model)	11	0.916	28277	314.045	2013615	0.48	1960	None	LIB15_bin.4.strict	75	0.85	15.38	2013615	28277
GF-cj28_bin.24.orig	72.29	1.06	Neural Network (Specific Model)	11	0.873	138253	367.346	1909150	0.55	1513	None	GF-cj28_bin.24.orig	70.69	6.9	0	1909150	138253
LIB30_bin.2.strict	72.29	5.55	Neural Network (Specific Model)	11	0.89	7681	279.325	1986549	0.29	2114	None	LIB30_bin.2.strict	77.96	5.62	83.33	1986549	7681
META23IMWYN41_EY-001_bin.9.strict	72.29	1.34	Neural Network (Specific Model)	11	0.907	12013	288.99	3239063	0.66	3395	None	META23IMWYN41_EY-001_bin.9.strict	81.89	1.52	0	3239063	12013
META23IMWYN41_ZEN1_bin.4.strict	72.31	0.21	Neural Network (Specific Model)	11	0.915	98207	322.052	2342758	0.7	2223	None	META23IMWYN41_ZEN1_bin.4.strict	77.22	0.59	100	2342758	98207
GF-cj65_bin.49.strict	72.32	1.97	Gradient Boost (General Model)	11	0.873	8760	275.928	1255585	0.43	1327	None	GF-cj65_bin.49.strict	76.68	2.24	0	1255585	8760
GF-cj111_bin.4.permissive	72.34	0.07	Gradient Boost (General Model)	11	0.879	90549	333.834	1771614	0.47	1557	None	GF-cj111_bin.4.permissive	70.81	0	0	1771614	90549
SRR10083280_bin.17.strict	72.36	1.71	Neural Network (Specific Model)	11	0.9	5040	302.25	2231893	0.47	2219	None	SRR10083280_bin.17.strict	75.02	2.39	9.09	2231893	5040
GF-cj76_bin.41.strict	72.39	0.51	Neural Network (Specific Model)	11	0.817	8344	270.185	2236223	0.44	2256	None	GF-cj76_bin.41.strict	72.21	2.7	26.32	2236223	8344
GF-cj62_bin.26.orig	72.4	1.46	Neural Network (Specific Model)	11	0.912	7005	317.836	2006723	0.48	1923	None	GF-cj62_bin.26.orig	73.72	2.35	20	2006723	7005
LIB1_bin.89.strict	72.41	5.77	Gradient Boost (General Model)	11	0.916	6200	265.816	2500246	0.63	2878	None	LIB1_bin.89.strict	70.28	6.08	5.26	2500246	6200
LIB8_bin.16.orig	72.41	2.99	Neural Network (Specific Model)	11	0.92	3063	252.158	1449455	0.42	1766	None	LIB8_bin.16.orig	72.12	0.75	0	1449455	3063
GF-cj87_bin.4.strict	72.42	4.82	Gradient Boost (General Model)	11	0.896	10067	275.962	2993978	0.7	3249	None	GF-cj87_bin.4.strict	60.22	6.08	12.5	2993978	10067
S389_04A_CHG016283-IM16X27-H10-CTGAGCCA_L006_bin.33.strict	72.44	3.45	Neural Network (Specific Model)	11	0.913	26213	345.705	2396453	0.47	2112	None	S389_04A_CHG016283-IM16X27-H10-CTGAGCCA_L006_bin.33.strict	61.55	0	0	2396453	26213
META23IMWYN41_ZF7_bin.26.orig	72.45	3.36	Neural Network (Specific Model)	11	0.824	2633	247.162	1911861	0.43	2126	None	META23IMWYN41_ZF7_bin.26.orig	76.64	1.67	52.94	1911861	2633
SRR10083307_bin.7.permissive	72.45	1.68	Neural Network (Specific Model)	11	0.933	4729	253.825	1067655	0.39	1313	None	SRR10083307_bin.7.permissive	71.09	0.34	0	1067655	4729
SRR21898926_bin.24.strict	72.46	2.13	Gradient Boost (General Model)	11	0.894	15909	318.79	1799342	0.6	1683	None	SRR21898926_bin.24.strict	81.25	4.09	0	1799342	15909
GF-cj77_bin.32.permissive	72.47	6.79	Gradient Boost (General Model)	11	0.866	2225	227.14	2353242	0.5	3000	None	GF-cj77_bin.32.permissive	63.01	6.63	9.3	2353242	2225
S389_04A_CHG016282-IM16X26-H36-CTAAGGTC_L005_bin.5.permissive	72.48	0.27	Gradient Boost (General Model)	11	0.832	4585	288.604	3579033	0.5	3445	None	S389_04A_CHG016282-IM16X26-H36-CTAAGGTC_L005_bin.5.permissive	76.39	2.45	20	3579033	4585
META23IMWYN54_HSJ-5_bin.1.strict	72.49	0.82	Neural Network (Specific Model)	11	0.91	4909	274.775	3221807	0.72	3563	None	META23IMWYN54_HSJ-5_bin.1.strict	62.73	2.59	50	3221807	4909
LIB2_bin.112.strict	72.52	3.78	Gradient Boost (General Model)	11	0.92	6150	271.122	1161072	0.42	1317	None	LIB2_bin.112.strict	75.17	3.66	9.09	1161072	6150
LIB2_bin.107.orig	72.53	4.3	Gradient Boost (General Model)	11	0.94	10246	354.744	1662193	0.5	1470	None	LIB2_bin.107.orig	74.34	2.86	20	1662193	10246
GF-cj79_bin.36.strict	72.55	4.91	Gradient Boost (General Model)	11	0.865	20622	269.776	1459490	0.26	1564	None	GF-cj79_bin.36.strict	75.13	3.66	22.22	1459490	20622
GF-cj79_bin.55.orig	72.55	0.45	Neural Network (Specific Model)	11	0.914	13738	307.105	1671072	0.44	1661	None	GF-cj79_bin.55.orig	68.43	1.27	33.33	1671072	13738
LIB2_bin.31.orig	72.55	0.47	Neural Network (Specific Model)	11	0.898	8339	299.177	1980910	0.47	1987	None	LIB2_bin.31.orig	73.45	2.89	42.86	1980910	8339
LIB34_bin.10.strict	72.58	2.09	Neural Network (Specific Model)	11	0.934	9345	280.606	1286854	0.37	1433	None	LIB34_bin.10.strict	77.34	3.32	6.67	1286854	9345
SRR10083284_bin.9.permissive	72.58	0	Gradient Boost (General Model)	11	0.911	10624	297.675	788279	0.33	805	None	SRR10083284_bin.9.permissive	65.47	0	0	788279	10624
SRR10083300_bin.3.strict	72.6	3.97	Neural Network (Specific Model)	11	0.897	3739	253.708	3260115	0.51	3849	None	SRR10083300_bin.3.strict	73.03	2.49	26.83	3260115	3739
LIB21_bin.10.orig	72.61	3.66	Gradient Boost (General Model)	11	0.873	3924	274.18	1558573	0.58	1656	None	LIB21_bin.10.orig	80.44	2.9	85.71	1558573	3924
META23IMWYN41_ZF4_bin.10.orig	72.61	0.29	Neural Network (Specific Model)	11	0.925	10994	298.879	1132035	0.35	1170	None	META23IMWYN41_ZF4_bin.10.orig	81.01	0.87	0	1132035	10994
SRR10083323_bin.7.orig	72.61	0.53	Neural Network (Specific Model)	11	0.944	2357	258.044	1398651	0.39	1710	None	SRR10083323_bin.7.orig	74.58	0.84	0	1398651	2357
GF-cj67_bin.47.strict	72.62	2	Gradient Boost (General Model)	11	0.898	4376	244.461	1646733	0.48	2021	None	GF-cj67_bin.47.strict	61.15	1.04	0	1646733	4376
SRR21898925_SRR21898925_bin.45.orig	72.63	4.93	Gradient Boost (General Model)	11	0.914	5971	291.488	2193041	0.62	2295	None	SRR21898925_SRR21898925_bin.45.orig	74.7	0.68	100	2193041	5971
SRR21898926_bin.32.orig	72.64	0.13	Neural Network (Specific Model)	11	0.896	104544	362.747	2339518	0.48	1928	None	SRR21898926_bin.32.orig	67.92	0.38	0	2339518	104544
GF-cj31_bin.9.orig	72.66	4.41	Neural Network (Specific Model)	11	0.83	42502	308.017	2119043	0.43	1904	None	GF-cj31_bin.9.orig	62.93	0	0	2119043	42502
LIB37_bin.30.orig	72.66	0.4	Neural Network (Specific Model)	11	0.909	12672	353.359	2103241	0.51	1805	None	LIB37_bin.30.orig	62.57	3.45	0	2103241	12672
LIB31_bin.28.strict	72.67	3.07	Gradient Boost (General Model)	11	0.912	4704	275.677	1910559	0.45	2111	None	LIB31_bin.28.strict	55.13	1.88	0	1910559	4704
META23IMWYN54_HJH-16_bin.1.orig	72.68	3.35	Gradient Boost (General Model)	11	0.909	9217	295.468	3849912	0.66	3954	None	META23IMWYN54_HJH-16_bin.1.orig	50.73	0	0	3849912	9217
GF-cj84_bin.32.orig	72.69	4.59	Neural Network (Specific Model)	11	0.858	8263	294.942	2739324	0.43	2659	None	GF-cj84_bin.32.orig	66.72	0	0	2739324	8263
LIB2_bin.8.strict	72.69	0.78	Neural Network (Specific Model)	11	0.919	8208	301.723	1296614	0.49	1319	None	LIB2_bin.8.strict	81.81	0	0	1296614	8208
S389_04A_CHG016283-IM16X27-H10-CTGAGCCA_L006_bin.23.strict	72.7	0.88	Neural Network (Specific Model)	11	0.9	61983	300.145	2129138	0.62	2132	None	S389_04A_CHG016283-IM16X27-H10-CTGAGCCA_L006_bin.23.strict	82.86	2.01	0	2129138	61983
GF-cj98_bin.38.permissive	72.71	0.07	Gradient Boost (General Model)	11	0.944	3671	236.755	897729	0.29	1199	None	GF-cj98_bin.38.permissive	76.81	1.59	11.11	897729	3671
META23IMWYN54_HJH-12_bin.1.strict	72.71	0.17	Gradient Boost (General Model)	11	0.851	4931	252.737	1911008	0.4	2149	None	META23IMWYN54_HJH-12_bin.1.strict	55.52	0	0	1911008	4931
GF-cj68_bin.68.orig	72.72	5.26	Gradient Boost (General Model)	11	0.907	2965	255.342	1799232	0.61	2135	None	GF-cj68_bin.68.orig	77.71	5.7	45.45	1799232	2965
GF-cj105_bin.2.orig	72.74	2.82	Neural Network (Specific Model)	11	0.836	31739	358.288	2599606	0.48	2024	None	GF-cj105_bin.2.orig	64.1	1.36	28.57	2599606	31739
GF-cj39_bin.30.orig	72.74	6.07	Neural Network (Specific Model)	11	0.914	19998	347.306	2378478	0.45	2088	None	GF-cj39_bin.30.orig	77.2	5.57	41.67	2378478	19998
LIB5_bin.26.orig	72.74	6.32	Neural Network (Specific Model)	11	0.914	3763	255.936	2372957	0.29	2831	None	LIB5_bin.26.orig	74.72	5.03	33.33	2372957	3763
LIB3_bin.28.orig	72.75	5.68	Gradient Boost (General Model)	11	0.931	4992	308.664	1413835	0.51	1424	None	LIB3_bin.28.orig	71.35	1.72	100	1413835	4992
SRR10083302_bin.2.strict	72.76	0.36	Neural Network (Specific Model)	11	0.915	18339	384.99	4005086	0.42	3176	None	SRR10083302_bin.2.strict	63.09	0	0	4005086	18339
LIB40_bin.8.strict	72.78	1.81	Gradient Boost (General Model)	11	0.915	4311	266.062	1220632	0.31	1402	None	LIB40_bin.8.strict	78.73	0	0	1220632	4311
SRR21898925_SRR21898925_bin.23.strict	72.79	4.26	Neural Network (Specific Model)	11	0.902	34147	339.489	2455836	0.48	2179	None	SRR21898925_SRR21898925_bin.23.strict	68.99	5.72	52.17	2455836	34147
META23IMWYN41_D0248_bin.3.strict	72.8	0.56	Neural Network (Specific Model)	11	0.892	10456	280.556	3086257	0.66	3278	None	META23IMWYN41_D0248_bin.3.strict	78.21	0.57	0	3086257	10456
LIB11_bin.22.orig	72.81	12.36	Neural Network (Specific Model)	11	0.881	4679	240.928	2745544	0.36	3356	None	LIB11_bin.22.orig	52.23	8.62	33.33	2745544	4679
LIB13_bin.4.orig	72.87	6.84	Neural Network (Specific Model)	11	0.847	8382	279.427	1979235	0.34	2001	None	LIB13_bin.4.orig	69.83	1.72	100	1979235	8382
LIB30_bin.40.orig	72.87	4.68	Gradient Boost (General Model)	11	0.9	3720	291.938	2329083	0.5	2397	None	LIB30_bin.40.orig	66.38	3.45	50	2329083	3720
LIB7_bin.12.orig	72.88	3.45	Gradient Boost (General Model)	11	0.879	6109	285.289	1967108	0.28	2022	None	LIB7_bin.12.orig	62.07	1.72	100	1967108	6109
LIB15_bin.48.strict	72.9	0.33	Gradient Boost (General Model)	11	0.921	50158	320.912	1194973	0.39	1145	None	LIB15_bin.48.strict	73.46	1.01	0	1194973	50158
LIB1_bin.67.orig	72.91	1.16	Neural Network (Specific Model)	11	0.912	13968	344.07	1929114	0.42	1707	None	LIB1_bin.67.orig	68.1	1.72	0	1929114	13968
META23IMWYN41_ZF12_bin.3.orig	72.92	0.77	Neural Network (Specific Model)	11	0.868	97271	328.037	3091464	0.48	2729	None	META23IMWYN41_ZF12_bin.3.orig	71.96	0.46	10	3091464	97271
SRR10083310_bin.16.orig	72.92	0.5	Gradient Boost (General Model)	11	0.895	5847	327.212	4009101	0.63	3662	None	SRR10083310_bin.16.orig	75.89	2.28	0	4009101	5847
GF-cj105_bin.18.orig	72.94	2.67	Gradient Boost (General Model)	11	0.937	2813	267.945	1441931	0.43	1685	None	GF-cj105_bin.18.orig	73.86	0	0	1441931	2813
LIB37_bin.36.orig	72.94	2.34	Gradient Boost (General Model)	11	0.727	3133	341.388	3395700	0.41	2414	None	LIB37_bin.36.orig	84.87	0.62	33.33	3395700	3133
META23IMWYN41_EY-004_bin.7.strict	72.94	1.98	Neural Network (Specific Model)	11	0.912	3363	298.486	3458301	0.45	3528	None	META23IMWYN41_EY-004_bin.7.strict	74.77	0.93	0	3458301	3363
LIB2_bin.110.orig	72.95	4.51	Gradient Boost (General Model)	11	0.861	8959	336.017	1883788	0.53	1613	None	LIB2_bin.110.orig	74.33	4.81	40	1883788	8959
LIB3_bin.92.strict	72.95	2.37	Gradient Boost (General Model)	11	0.874	5940	288.42	1926209	0.64	1950	None	LIB3_bin.92.strict	73.54	4.09	8.33	1926209	5940
META23IMWYN54_HSJ-1_bin.54.orig	72.95	6.84	Gradient Boost (General Model)	11	0.916	5093	282.016	1899248	0.59	2061	None	META23IMWYN54_HSJ-1_bin.54.orig	56.9	1.72	0	1899248	5093
LIB1_bin.98.strict	73.01	1.68	Gradient Boost (General Model)	11	0.883	6261	268.243	1854263	0.59	2038	None	LIB1_bin.98.strict	87.34	1.85	0	1854263	6261
META23IMWYN41_ZEN1_bin.24.strict	73.01	1.65	Neural Network (Specific Model)	11	0.928	8095	282.032	1503076	0.49	1652	None	META23IMWYN41_ZEN1_bin.24.strict	65.76	2.14	11.11	1503076	8095
LIB2_bin.35.orig	73.02	0.78	Neural Network (Specific Model)	11	0.926	8013	322.735	1769467	0.46	1695	None	LIB2_bin.35.orig	72.03	2.89	77.78	1769467	8013
LIB35_bin.38.orig	73.02	1.15	Neural Network (Specific Model)	11	0.837	10151	330.178	2770166	0.48	2343	None	LIB35_bin.38.orig	70.72	2.58	77.78	2770166	10151
GF-cj69_bin.26.strict	73.03	8.01	Neural Network (Specific Model)	11	0.884	9745	275.775	1960647	0.31	2098	None	GF-cj69_bin.26.strict	63.8	3.51	100	1960647	9745
GF-cj104_bin.32.orig	73.04	5.65	Neural Network (Specific Model)	11	0.905	11891	349.029	2623556	0.41	2271	None	GF-cj104_bin.32.orig	55.33	0	0	2623556	11891
LIB13_bin.32.orig	73.04	2.86	Neural Network (Specific Model)	11	0.909	4413	296.901	2397329	0.48	2449	None	LIB13_bin.32.orig	77.44	2.83	53.85	2397329	4413
GF-cj88_bin.6.permissive	73.06	3.1	Gradient Boost (General Model)	11	0.902	7261	308.219	3251309	0.68	3182	None	GF-cj88_bin.6.permissive	73.44	2.2	0	3251309	7261
LIB28_bin.26.strict	73.06	2.68	Gradient Boost (General Model)	11	0.893	10617	261.985	1884321	0.33	2147	None	LIB28_bin.26.strict	79.42	1.93	25	1884321	10617
GF-cj65_bin.69.strict	73.08	4.23	Gradient Boost (General Model)	11	0.839	3629	251.174	1049957	0.32	1172	None	GF-cj65_bin.69.strict	66.66	3.76	0	1049957	3629
GF-cj87_bin.15.strict	73.1	1.83	Neural Network (Specific Model)	11	0.933	8414	290.445	2251096	0.64	2416	None	GF-cj87_bin.15.strict	75.18	2.45	16.67	2251096	8414
LIB2_bin.56.strict	73.12	3.01	Neural Network (Specific Model)	11	0.893	8799	272.245	1907755	0.41	2089	None	LIB2_bin.56.strict	62.28	7.02	75	1907755	8799
[truncated: 4,169 more rows]

## Sheet: Table S3
Supplementary Table 3. Taxonomy of the 5,823 MAGs at the Species level.
MAG Name	classification	fastani_reference	fastani_reference_radius	fastani_taxonomy	fastani_ani	fastani_af	closest_placement_reference	closest_placement_radius	closest_placement_taxonomy	closest_placement_ani	closest_placement_af	pplacer_taxonomy	classification_method	note	other_related_references(genome_id,species_name,radius,ANI,AF)	msa_percent	translation_table	red_value	warnings	domain	Phylum	Class	Order	Unclassified Order	Family	Unclassified family	Genus	Unclassified genus	Species	Unclassified species
LIB1_bin.1.strict	d__Archaea;p__Halobacteriota;c__Methanomicrobia;o__Methanomicrobiales;f__Methanocorpusculaceae;g__Methanocorpusculum;s__Methanocorpusculum faecipullorum	GCA_018883755.1	95	d__Archaea;p__Halobacteriota;c__Methanomicrobia;o__Methanomicrobiales;f__Methanocorpusculaceae;g__Methanocorpusculum;s__Methanocorpusculum faecipullorum	98.46	0.87	GCA_018883755.1	95	d__Archaea;p__Halobacteriota;c__Methanomicrobia;o__Methanomicrobiales;f__Methanocorpusculaceae;g__Methanocorpusculum;s__Methanocorpusculum faecipullorum	98.46	0.87	d__Archaea;p__Halobacteriota;c__Methanomicrobia;o__Methanomicrobiales;f__Methanocorpusculaceae;g__Methanocorpusculum;s__	taxonomic classification defined by topology and ANI	topological placement and ANI have congruent species assignments	GCA_001940805.1, s__Methanocorpusculum sp001940805, 95.0, 83.46, 0.802; GCA_023396065.1, s__Methanocorpusculum sp023396065, 95.0, 79.52, 0.5; GCA_017387505.1, s__Methanocorpusculum sp017387505, 95.0, 79.23, 0.189; GCF_000015765.1, s__Methanocorpusculum labreanum, 95.0, 78.97, 0.225; GCA_017408885.1, s__Methanocorpusculum sp017408885, 95.0, 78.76, 0.186; GCA_017622255.1, s__Methanocorpusculum sp01…	76.86	11	N/A	N/A	d__Archaea	p__Halobacteriota	c__Methanomicrobia	o__Methanomicrobiales	No	f__Methanocorpusculaceae	No	g__Methanocorpusculum	No	s__Methanocorpusculum faecipullorum	No
LIB3_bin.46.strict	d__Archaea;p__Halobacteriota;c__Methanomicrobia;o__Methanomicrobiales;f__Methanocorpusculaceae;g__Methanocorpusculum;s__Methanocorpusculum faecipullorum	GCA_018883755.1	95	d__Archaea;p__Halobacteriota;c__Methanomicrobia;o__Methanomicrobiales;f__Methanocorpusculaceae;g__Methanocorpusculum;s__Methanocorpusculum faecipullorum	98.42	0.829	GCA_018883755.1	95	d__Archaea;p__Halobacteriota;c__Methanomicrobia;o__Methanomicrobiales;f__Methanocorpusculaceae;g__Methanocorpusculum;s__Methanocorpusculum faecipullorum	98.42	0.829	d__Archaea;p__Halobacteriota;c__Methanomicrobia;o__Methanomicrobiales;f__Methanocorpusculaceae;g__Methanocorpusculum;s__	taxonomic classification defined by topology and ANI	topological placement and ANI have congruent species assignments	GCA_001940805.1, s__Methanocorpusculum sp001940805, 95.0, 83.2, 0.765; GCA_023396065.1, s__Methanocorpusculum sp023396065, 95.0, 79.55, 0.479; GCA_017622255.1, s__Methanocorpusculum sp017622255, 95.0, 78.64, 0.193; GCF_000015765.1, s__Methanocorpusculum labreanum, 95.0, 78.59, 0.238; GCA_017408885.1, s__Methanocorpusculum sp017408885, 95.0, 78.44, 0.216; GCA_002498375.1, s__Methanocorpusculum sp0…	91.67	11	N/A	N/A	d__Archaea	p__Halobacteriota	c__Methanomicrobia	o__Methanomicrobiales	No	f__Methanocorpusculaceae	No	g__Methanocorpusculum	No	s__Methanocorpusculum faecipullorum	No
LIB4_bin.18.strict	d__Archaea;p__Halobacteriota;c__Methanomicrobia;o__Methanomicrobiales;f__Methanocorpusculaceae;g__Methanocorpusculum;s__Methanocorpusculum faecipullorum	GCA_018883755.1	95	d__Archaea;p__Halobacteriota;c__Methanomicrobia;o__Methanomicrobiales;f__Methanocorpusculaceae;g__Methanocorpusculum;s__Methanocorpusculum faecipullorum	98.32	0.937	GCA_018883755.1	95	d__Archaea;p__Halobacteriota;c__Methanomicrobia;o__Methanomicrobiales;f__Methanocorpusculaceae;g__Methanocorpusculum;s__Methanocorpusculum faecipullorum	98.32	0.937	d__Archaea;p__Halobacteriota;c__Methanomicrobia;o__Methanomicrobiales;f__Methanocorpusculaceae;g__Methanocorpusculum;s__	taxonomic classification defined by topology and ANI	topological placement and ANI have congruent species assignments	GCA_001940805.1, s__Methanocorpusculum sp001940805, 95.0, 83.23, 0.722; GCA_023396065.1, s__Methanocorpusculum sp023396065, 95.0, 79.48, 0.435; GCA_017387505.1, s__Methanocorpusculum sp017387505, 95.0, 79.03, 0.156; GCF_000015765.1, s__Methanocorpusculum labreanum, 95.0, 78.97, 0.222; GCA_017622255.1, s__Methanocorpusculum sp017622255, 95.0, 78.96, 0.24; GCA_003315675.1, s__Methanocorpusculum sp0…	97.83	11	N/A	N/A	d__Archaea	p__Halobacteriota	c__Methanomicrobia	o__Methanomicrobiales	No	f__Methanocorpusculaceae	No	g__Methanocorpusculum	No	s__Methanocorpusculum faecipullorum	No
LIB6_bin.63.strict	d__Archaea;p__Halobacteriota;c__Methanomicrobia;o__Methanomicrobiales;f__Methanocorpusculaceae;g__Methanocorpusculum;s__Methanocorpusculum faecipullorum	GCA_018883755.1	95	d__Archaea;p__Halobacteriota;c__Methanomicrobia;o__Methanomicrobiales;f__Methanocorpusculaceae;g__Methanocorpusculum;s__Methanocorpusculum faecipullorum	98.26	0.977	GCA_018883755.1	95	d__Archaea;p__Halobacteriota;c__Methanomicrobia;o__Methanomicrobiales;f__Methanocorpusculaceae;g__Methanocorpusculum;s__Methanocorpusculum faecipullorum	98.26	0.977	d__Archaea;p__Halobacteriota;c__Methanomicrobia;o__Methanomicrobiales;f__Methanocorpusculaceae;g__Methanocorpusculum;s__	taxonomic classification defined by topology and ANI	topological placement and ANI have congruent species assignments	GCA_001940805.1, s__Methanocorpusculum sp001940805, 95.0, 83.29, 0.683; GCA_023396065.1, s__Methanocorpusculum sp023396065, 95.0, 79.61, 0.405; GCA_017622255.1, s__Methanocorpusculum sp017622255, 95.0, 78.94, 0.243; GCA_017387505.1, s__Methanocorpusculum sp017387505, 95.0, 78.92, 0.167; GCA_002498375.1, s__Methanocorpusculum sp002498375, 95.0, 78.55, 0.203; GCA_017399555.1, s__Methanocorpusculum …	97.87	11	N/A	N/A	d__Archaea	p__Halobacteriota	c__Methanomicrobia	o__Methanomicrobiales	No	f__Methanocorpusculaceae	No	g__Methanocorpusculum	No	s__Methanocorpusculum faecipullorum	No
LIB7_bin.14.strict	d__Archaea;p__Halobacteriota;c__Methanomicrobia;o__Methanomicrobiales;f__Methanocorpusculaceae;g__Methanocorpusculum;s__Methanocorpusculum faecipullorum	GCA_018883755.1	95	d__Archaea;p__Halobacteriota;c__Methanomicrobia;o__Methanomicrobiales;f__Methanocorpusculaceae;g__Methanocorpusculum;s__Methanocorpusculum faecipullorum	98.21	0.793	GCA_018883755.1	95	d__Archaea;p__Halobacteriota;c__Methanomicrobia;o__Methanomicrobiales;f__Methanocorpusculaceae;g__Methanocorpusculum;s__Methanocorpusculum faecipullorum	98.21	0.793	d__Archaea;p__Halobacteriota;c__Methanomicrobia;o__Methanomicrobiales;f__Methanocorpusculaceae;g__Methanocorpusculum;s__	taxonomic classification defined by topology and ANI	topological placement and ANI have congruent species assignments	GCA_001940805.1, s__Methanocorpusculum sp001940805, 95.0, 83.04, 0.767; GCA_023396065.1, s__Methanocorpusculum sp023396065, 95.0, 79.72, 0.449; GCA_017387505.1, s__Methanocorpusculum sp017387505, 95.0, 78.7, 0.178; GCF_000015765.1, s__Methanocorpusculum labreanum, 95.0, 78.58, 0.239; GCA_017622255.1, s__Methanocorpusculum sp017622255, 95.0, 78.48, 0.196; GCA_003315675.1, s__Methanocorpusculum sp0…	68.61	11	N/A	N/A	d__Archaea	p__Halobacteriota	c__Methanomicrobia	o__Methanomicrobiales	No	f__Methanocorpusculaceae	No	g__Methanocorpusculum	No	s__Methanocorpusculum faecipullorum	No
LIB2_bin.73.strict	d__Archaea;p__Halobacteriota;c__Methanomicrobia;o__Methanomicrobiales;f__Methanocorpusculaceae;g__Methanocorpusculum;s__Methanocorpusculum faecipullorum	GCA_018883755.1	95	d__Archaea;p__Halobacteriota;c__Methanomicrobia;o__Methanomicrobiales;f__Methanocorpusculaceae;g__Methanocorpusculum;s__Methanocorpusculum faecipullorum	98.07	0.888	GCA_018883755.1	95	d__Archaea;p__Halobacteriota;c__Methanomicrobia;o__Methanomicrobiales;f__Methanocorpusculaceae;g__Methanocorpusculum;s__Methanocorpusculum faecipullorum	98.07	0.888	d__Archaea;p__Halobacteriota;c__Methanomicrobia;o__Methanomicrobiales;f__Methanocorpusculaceae;g__Methanocorpusculum;s__	taxonomic classification defined by topology and ANI	topological placement and ANI have congruent species assignments	GCA_001940805.1, s__Methanocorpusculum sp001940805, 95.0, 83.32, 0.761; GCA_023396065.1, s__Methanocorpusculum sp023396065, 95.0, 79.42, 0.461; GCA_017399555.1, s__Methanocorpusculum sp017399555, 95.0, 78.74, 0.184; GCA_017387505.1, s__Methanocorpusculum sp017387505, 95.0, 78.72, 0.167; GCA_017622255.1, s__Methanocorpusculum sp017622255, 95.0, 78.61, 0.234; GCF_000015765.1, s__Methanocorpusculum …	93.58	11	N/A	N/A	d__Archaea	p__Halobacteriota	c__Methanomicrobia	o__Methanomicrobiales	No	f__Methanocorpusculaceae	No	g__Methanocorpusculum	No	s__Methanocorpusculum faecipullorum	No
LIB11_bin.32.permissive	d__Archaea;p__Halobacteriota;c__Methanomicrobia;o__Methanomicrobiales;f__Methanocorpusculaceae;g__Methanocorpusculum;s__Methanocorpusculum faecipullorum	GCA_018883755.1	95	d__Archaea;p__Halobacteriota;c__Methanomicrobia;o__Methanomicrobiales;f__Methanocorpusculaceae;g__Methanocorpusculum;s__Methanocorpusculum faecipullorum	97.86	0.861	GCA_018883755.1	95	d__Archaea;p__Halobacteriota;c__Methanomicrobia;o__Methanomicrobiales;f__Methanocorpusculaceae;g__Methanocorpusculum;s__Methanocorpusculum faecipullorum	97.86	0.861	d__Archaea;p__Halobacteriota;c__Methanomicrobia;o__Methanomicrobiales;f__Methanocorpusculaceae;g__Methanocorpusculum;s__	taxonomic classification defined by topology and ANI	topological placement and ANI have congruent species assignments	GCA_001940805.1, s__Methanocorpusculum sp001940805, 95.0, 83.48, 0.837; GCA_023396065.1, s__Methanocorpusculum sp023396065, 95.0, 80.25, 0.519; GCA_017387505.1, s__Methanocorpusculum sp017387505, 95.0, 79.18, 0.197; GCA_002498375.1, s__Methanocorpusculum sp002498375, 95.0, 78.73, 0.288; GCF_000015765.1, s__Methanocorpusculum labreanum, 95.0, 78.63, 0.279; GCA_017399555.1, s__Methanocorpusculum sp…	84.49	11	N/A	N/A	d__Archaea	p__Halobacteriota	c__Methanomicrobia	o__Methanomicrobiales	No	f__Methanocorpusculaceae	No	g__Methanocorpusculum	No	s__Methanocorpusculum faecipullorum	No
LIB28_bin.54.permissive	d__Archaea;p__Methanobacteriota;c__Methanobacteria;o__Methanobacteriales;f__Methanobacteriaceae;g__Methanobrevibacter_A;s__Methanobrevibacter_A woesei	GCF_003111605.1	95	d__Archaea;p__Methanobacteriota;c__Methanobacteria;o__Methanobacteriales;f__Methanobacteriaceae;g__Methanobrevibacter_A;s__Methanobrevibacter_A woesei	96.75	0.976	GCF_003111605.1	95	d__Archaea;p__Methanobacteriota;c__Methanobacteria;o__Methanobacteriales;f__Methanobacteriaceae;g__Methanobrevibacter_A;s__Methanobrevibacter_A woesei	96.75	0.976	d__Archaea;p__Methanobacteriota;c__Methanobacteria;o__Methanobacteriales;f__Methanobacteriaceae;g__Methanobrevibacter_A;s__	taxonomic classification defined by topology and ANI	topological placement and ANI have congruent species assignments	GCF_023617305.1, s__Methanobrevibacter_A smithii_A, 95.0, 81.35, 0.684; GCF_000016525.1, s__Methanobrevibacter_A smithii, 95.0, 81.19, 0.66; GCA_934746965.1, s__Methanobrevibacter_A sp934746965, 95.0, 81.08, 0.722; GCA_021442885.1, s__Methanobrevibacter_A sp021442885, 95.0, 80.64, 0.593; GCF_003111625.1, s__Methanobrevibacter_A thaueri, 95.0, 80.41, 0.278; GCA_900766745.1, s__Methanobrevibacter_A…	78.12	11	N/A	N/A	d__Archaea	p__Methanobacteriota	c__Methanobacteria	o__Methanobacteriales	No	f__Methanobacteriaceae	No	g__Methanobrevibacter_A	No	s__Methanobrevibacter_A woesei	No
LIB1_bin.59.strict	d__Archaea;p__Methanobacteriota;c__Methanobacteria;o__Methanobacteriales;f__Methanobacteriaceae;g__Methanobrevibacter_A;s__Methanobrevibacter_A woesei	GCF_003111605.1	95	d__Archaea;p__Methanobacteriota;c__Methanobacteria;o__Methanobacteriales;f__Methanobacteriaceae;g__Methanobrevibacter_A;s__Methanobrevibacter_A woesei	97.02	0.98	GCF_003111605.1	95	d__Archaea;p__Methanobacteriota;c__Methanobacteria;o__Methanobacteriales;f__Methanobacteriaceae;g__Methanobrevibacter_A;s__Methanobrevibacter_A woesei	97.02	0.98	d__Archaea;p__Methanobacteriota;c__Methanobacteria;o__Methanobacteriales;f__Methanobacteriaceae;g__Methanobrevibacter_A;s__	taxonomic classification defined by topology and ANI	topological placement and ANI have congruent species assignments	GCA_934746965.1, s__Methanobrevibacter_A sp934746965, 95.0, 80.8, 0.646; GCF_023617305.1, s__Methanobrevibacter_A smithii_A, 95.0, 80.69, 0.614; GCA_021442885.1, s__Methanobrevibacter_A sp021442885, 95.0, 80.67, 0.561; GCF_000016525.1, s__Methanobrevibacter_A smithii, 95.0, 80.58, 0.606; GCA_900766745.1, s__Methanobrevibacter_A sp900766745, 95.0, 80.36, 0.484; GCF_001477655.1, s__Methanobrevibact…	70.52	11	N/A	N/A	d__Archaea	p__Methanobacteriota	c__Methanobacteria	o__Methanobacteriales	No	f__Methanobacteriaceae	No	g__Methanobrevibacter_A	No	s__Methanobrevibacter_A woesei	No
LIB3_bin.85.strict	d__Archaea;p__Methanobacteriota;c__Methanobacteria;o__Methanobacteriales;f__Methanobacteriaceae;g__Methanobrevibacter_A;s__Methanobrevibacter_A woesei	GCF_003111605.1	95	d__Archaea;p__Methanobacteriota;c__Methanobacteria;o__Methanobacteriales;f__Methanobacteriaceae;g__Methanobrevibacter_A;s__Methanobrevibacter_A woesei	96.82	0.654	GCF_003111605.1	95	d__Archaea;p__Methanobacteriota;c__Methanobacteria;o__Methanobacteriales;f__Methanobacteriaceae;g__Methanobrevibacter_A;s__Methanobrevibacter_A woesei	96.82	0.654	d__Archaea;p__Methanobacteriota;c__Methanobacteria;o__Methanobacteriales;f__Methanobacteriaceae;g__Methanobrevibacter_A;s__	taxonomic classification defined by topology and ANI	topological placement and ANI have congruent species assignments	GCA_934746965.1, s__Methanobrevibacter_A sp934746965, 95.0, 79.62, 0.437; GCF_000016525.1, s__Methanobrevibacter_A smithii, 95.0, 79.37, 0.383; GCF_023617305.1, s__Methanobrevibacter_A smithii_A, 95.0, 79.33, 0.401; GCA_021442885.1, s__Methanobrevibacter_A sp021442885, 95.0, 79.23, 0.351; GCA_900766745.1, s__Methanobrevibacter_A sp900766745, 95.0, 78.85, 0.296; GCA_024413395.1, s__Methanobrevibac…	43.14	11	N/A	N/A	d__Archaea	p__Methanobacteriota	c__Methanobacteria	o__Methanobacteriales	No	f__Methanobacteriaceae	No	g__Methanobrevibacter_A	No	s__Methanobrevibacter_A woesei	No
LIB6_bin.73.orig	d__Archaea;p__Methanobacteriota;c__Methanobacteria;o__Methanobacteriales;f__Methanobacteriaceae;g__Methanobrevibacter_A;s__Methanobrevibacter_A woesei	GCF_003111605.1	95	d__Archaea;p__Methanobacteriota;c__Methanobacteria;o__Methanobacteriales;f__Methanobacteriaceae;g__Methanobrevibacter_A;s__Methanobrevibacter_A woesei	96.68	0.857	GCF_003111605.1	95	d__Archaea;p__Methanobacteriota;c__Methanobacteria;o__Methanobacteriales;f__Methanobacteriaceae;g__Methanobrevibacter_A;s__Methanobrevibacter_A woesei	96.68	0.857	d__Archaea;p__Methanobacteriota;c__Methanobacteria;o__Methanobacteriales;f__Methanobacteriaceae;g__Methanobrevibacter_A;s__	taxonomic classification defined by topology and ANI	topological placement and ANI have congruent species assignments	GCA_934746965.1, s__Methanobrevibacter_A sp934746965, 95.0, 80.63, 0.556; GCF_023617305.1, s__Methanobrevibacter_A smithii_A, 95.0, 80.38, 0.538; GCA_021442885.1, s__Methanobrevibacter_A sp021442885, 95.0, 80.29, 0.495; GCF_000016525.1, s__Methanobrevibacter_A smithii, 95.0, 80.24, 0.512; GCA_900766745.1, s__Methanobrevibacter_A sp900766745, 95.0, 79.59, 0.44; GCA_002496065.1, s__Methanobrevibact…	98.15	11	N/A	N/A	d__Archaea	p__Methanobacteriota	c__Methanobacteria	o__Methanobacteriales	No	f__Methanobacteriaceae	No	g__Methanobrevibacter_A	No	s__Methanobrevibacter_A woesei	No
LIB2_bin.88.permissive	d__Archaea;p__Methanobacteriota;c__Methanobacteria;o__Methanobacteriales;f__Methanobacteriaceae;g__Methanobrevibacter_A;s__Methanobrevibacter_A woesei	GCF_003111605.1	95	d__Archaea;p__Methanobacteriota;c__Methanobacteria;o__Methanobacteriales;f__Methanobacteriaceae;g__Methanobrevibacter_A;s__Methanobrevibacter_A woesei	96.57	0.892	GCF_003111605.1	95	d__Archaea;p__Methanobacteriota;c__Methanobacteria;o__Methanobacteriales;f__Methanobacteriaceae;g__Methanobrevibacter_A;s__Methanobrevibacter_A woesei	96.57	0.892	d__Archaea;p__Methanobacteriota;c__Methanobacteria;o__Methanobacteriales;f__Methanobacteriaceae;g__Methanobrevibacter_A;s__	taxonomic classification defined by topology and ANI	topological placement and ANI have congruent species assignments	GCA_934746965.1, s__Methanobrevibacter_A sp934746965, 95.0, 80.45, 0.586; GCF_023617305.1, s__Methanobrevibacter_A smithii_A, 95.0, 80.22, 0.556; GCA_021442885.1, s__Methanobrevibacter_A sp021442885, 95.0, 80.04, 0.466; GCF_000016525.1, s__Methanobrevibacter_A smithii, 95.0, 79.88, 0.548; GCA_900766745.1, s__Methanobrevibacter_A sp900766745, 95.0, 79.72, 0.404; GCA_902774605.1, s__Methanobrevibac…	97.16	11	N/A	N/A	d__Archaea	p__Methanobacteriota	c__Methanobacteria	o__Methanobacteriales	No	f__Methanobacteriaceae	No	g__Methanobrevibacter_A	No	s__Methanobrevibacter_A woesei	No
LIB4_bin.37.strict	d__Archaea;p__Methanobacteriota;c__Methanobacteria;o__Methanobacteriales;f__Methanobacteriaceae;g__Methanobrevibacter_A;s__Methanobrevibacter_A woesei	GCF_003111605.1	95	d__Archaea;p__Methanobacteriota;c__Methanobacteria;o__Methanobacteriales;f__Methanobacteriaceae;g__Methanobrevibacter_A;s__Methanobrevibacter_A woesei	96.54	0.932	GCF_003111605.1	95	d__Archaea;p__Methanobacteriota;c__Methanobacteria;o__Methanobacteriales;f__Methanobacteriaceae;g__Methanobrevibacter_A;s__Methanobrevibacter_A woesei	96.54	0.932	d__Archaea;p__Methanobacteriota;c__Methanobacteria;o__Methanobacteriales;f__Methanobacteriaceae;g__Methanobrevibacter_A;s__	taxonomic classification defined by topology and ANI	topological placement and ANI have congruent species assignments	GCA_934746965.1, s__Methanobrevibacter_A sp934746965, 95.0, 80.22, 0.618; GCF_023617305.1, s__Methanobrevibacter_A smithii_A, 95.0, 79.9, 0.578; GCF_000016525.1, s__Methanobrevibacter_A smithii, 95.0, 79.84, 0.528; GCA_021442885.1, s__Methanobrevibacter_A sp021442885, 95.0, 79.71, 0.457; GCA_017434525.1, s__Methanobrevibacter_A sp017434525, 95.0, 79.37, 0.279; GCA_900766745.1, s__Methanobrevibact…	70.44	11	N/A	N/A	d__Archaea	p__Methanobacteriota	c__Methanobacteria	o__Methanobacteriales	No	f__Methanobacteriaceae	No	g__Methanobrevibacter_A	No	s__Methanobrevibacter_A woesei	No
GF-cj68_bin.20.strict	d__Archaea;p__Methanobacteriota;c__Methanobacteria;o__Methanobacteriales;f__Methanobacteriaceae;g__Methanobrevibacter_A;s__Methanobrevibacter_A woesei	GCF_003111605.1	95	d__Archaea;p__Methanobacteriota;c__Methanobacteria;o__Methanobacteriales;f__Methanobacteriaceae;g__Methanobrevibacter_A;s__Methanobrevibacter_A woesei	96.07	0.916	GCF_003111605.1	95	d__Archaea;p__Methanobacteriota;c__Methanobacteria;o__Methanobacteriales;f__Methanobacteriaceae;g__Methanobrevibacter_A;s__Methanobrevibacter_A woesei	96.07	0.916	d__Archaea;p__Methanobacteriota;c__Methanobacteria;o__Methanobacteriales;f__Methanobacteriaceae;g__Methanobrevibacter_A;s__	taxonomic classification defined by topology and ANI	topological placement and ANI have congruent species assignments	GCA_934746965.1, s__Methanobrevibacter_A sp934746965, 95.0, 80.89, 0.579; GCF_023617305.1, s__Methanobrevibacter_A smithii_A, 95.0, 80.63, 0.556; GCF_000016525.1, s__Methanobrevibacter_A smithii, 95.0, 80.2, 0.536; GCA_021442885.1, s__Methanobrevibacter_A sp021442885, 95.0, 80.09, 0.464; GCA_900766745.1, s__Methanobrevibacter_A sp900766745, 95.0, 79.85, 0.439; GCA_024413395.1, s__Methanobrevibact…	89.84	11	N/A	N/A	d__Archaea	p__Methanobacteriota	c__Methanobacteria	o__Methanobacteriales	No	f__Methanobacteriaceae	No	g__Methanobrevibacter_A	No	s__Methanobrevibacter_A woesei	No
GF-cj65_bin.38.orig	d__Archaea;p__Methanobacteriota;c__Methanobacteria;o__Methanobacteriales;f__Methanobacteriaceae;g__Methanobrevibacter_A;s__Methanobrevibacter_A woesei	GCF_003111605.1	95	d__Archaea;p__Methanobacteriota;c__Methanobacteria;o__Methanobacteriales;f__Methanobacteriaceae;g__Methanobrevibacter_A;s__Methanobrevibacter_A woesei	96.02	0.906	GCF_003111605.1	95	d__Archaea;p__Methanobacteriota;c__Methanobacteria;o__Methanobacteriales;f__Methanobacteriaceae;g__Methanobrevibacter_A;s__Methanobrevibacter_A woesei	96.02	0.906	d__Archaea;p__Methanobacteriota;c__Methanobacteria;o__Methanobacteriales;f__Methanobacteriaceae;g__Methanobrevibacter_A;s__	taxonomic classification defined by topology and ANI	topological placement and ANI have congruent species assignments	GCF_023617305.1, s__Methanobrevibacter_A smithii_A, 95.0, 80.46, 0.549; GCA_934746965.1, s__Methanobrevibacter_A sp934746965, 95.0, 80.31, 0.596; GCF_000016525.1, s__Methanobrevibacter_A smithii, 95.0, 80.16, 0.535; GCA_021442885.1, s__Methanobrevibacter_A sp021442885, 95.0, 79.89, 0.534; GCA_900766745.1, s__Methanobrevibacter_A sp900766745, 95.0, 79.79, 0.41; GCA_900769095.1, s__Methanobrevibact…	99.17	11	N/A	N/A	d__Archaea	p__Methanobacteriota	c__Methanobacteria	o__Methanobacteriales	No	f__Methanobacteriaceae	No	g__Methanobrevibacter_A	No	s__Methanobrevibacter_A woesei	No
LIB23_bin.16.permissive	d__Archaea;p__Thermoplasmatota;c__Thermoplasmata;o__Methanomassiliicoccales;f__Methanomethylophilaceae;g__UBA71;s__	N/A	N/A	N/A	N/A	N/A	N/A	N/A	N/A	N/A	N/A	d__Archaea;p__Thermoplasmatota;c__Thermoplasmata;o__Methanomassiliicoccales;f__Methanomethylophilaceae;g__UBA71;s__	taxonomic classification defined by topology and ANI	N/A	GCA_944322255.1, s__UBA71 sp944322255, 95.0, 83.88, 0.773; GCA_009911715.1, s__UBA71 sp006954425, 95.0, 83.57, 0.797; GCA_905187815.1, s__UBA71 sp905187815, 95.0, 83.18, 0.719; GCA_944320485.1, s__UBA71 sp944320485, 95.0, 81.88, 0.639; GCA_944321985.1, s__UBA71 sp944321985, 95.0, 81.67, 0.584; GCA_002504405.1, s__UBA71 sp002504405, 95.0, 81.39, 0.563; GCA_934702355.1, s__UBA71 sp934702355, 95.0, …	89.29	11	0.96863	Genome not assigned to closest species as it falls outside its pre-defined ANI radius	d__Archaea	p__Thermoplasmatota	c__Thermoplasmata	o__Methanomassiliicoccales	No	f__Methanomethylophilaceae	No	g__UBA71	No	s__	Yes
LIB34_bin.11.permissive	d__Archaea;p__Thermoplasmatota;c__Thermoplasmata;o__Methanomassiliicoccales;f__Methanomethylophilaceae;g__UBA71;s__	N/A	N/A	N/A	N/A	N/A	GCA_944322255.1	95	d__Archaea;p__Thermoplasmatota;c__Thermoplasmata;o__Methanomassiliicoccales;f__Methanomethylophilaceae;g__UBA71;s__UBA71 sp944322255	88.39	0.8	d__Archaea;p__Thermoplasmatota;c__Thermoplasmata;o__Methanomassiliicoccales;f__Methanomethylophilaceae;g__UBA71;s__	taxonomic classification defined by topology and ANI	N/A	GCA_905187815.1, s__UBA71 sp905187815, 95.0, 84.88, 0.742; GCA_009911715.1, s__UBA71 sp006954425, 95.0, 84.46, 0.753; GCA_944320485.1, s__UBA71 sp944320485, 95.0, 82.86, 0.589; GCA_944321985.1, s__UBA71 sp944321985, 95.0, 82.3, 0.563; GCA_002504405.1, s__UBA71 sp002504405, 95.0, 81.73, 0.586; GCA_900767505.1, s__UBA71 sp900767505, 95.0, 80.72, 0.521; GCA_934702355.1, s__UBA71 sp934702355, 95.0, 8…	95.09	11	0.99352	Genome not assigned to closest species as it falls outside its pre-defined ANI radius	d__Archaea	p__Thermoplasmatota	c__Thermoplasmata	o__Methanomassiliicoccales	No	f__Methanomethylophilaceae	No	g__UBA71	No	s__	Yes
LIB19_bin.16.strict	d__Archaea;p__Thermoplasmatota;c__Thermoplasmata;o__Methanomassiliicoccales;f__Methanomethylophilaceae;g__UBA71;s__	N/A	N/A	N/A	N/A	N/A	N/A	N/A	N/A	N/A	N/A	d__Archaea;p__Thermoplasmatota;c__Thermoplasmata;o__Methanomassiliicoccales;f__Methanomethylophilaceae;g__UBA71;s__	taxonomic classification defined by topology and ANI	N/A	GCA_944322255.1, s__UBA71 sp944322255, 95.0, 83.67, 0.704; GCA_009911715.1, s__UBA71 sp006954425, 95.0, 83.27, 0.74; GCA_905187815.1, s__UBA71 sp905187815, 95.0, 82.95, 0.696; GCA_944320485.1, s__UBA71 sp944320485, 95.0, 81.97, 0.636; GCA_944321985.1, s__UBA71 sp944321985, 95.0, 81.43, 0.55; GCA_002504405.1, s__UBA71 sp002504405, 95.0, 81.25, 0.552; GCA_944320495.1, s__UBA71 sp944320495, 95.0, 80…	93.57	11	0.96723	Genome not assigned to closest species as it falls outside its pre-defined ANI radius	d__Archaea	p__Thermoplasmatota	c__Thermoplasmata	o__Methanomassiliicoccales	No	f__Methanomethylophilaceae	No	g__UBA71	No	s__	Yes
LIB27_bin.14.strict	d__Archaea;p__Thermoplasmatota;c__Thermoplasmata;o__Methanomassiliicoccales;f__Methanomethylophilaceae;g__UBA71;s__	N/A	N/A	N/A	N/A	N/A	GCA_944322255.1	95	d__Archaea;p__Thermoplasmatota;c__Thermoplasmata;o__Methanomassiliicoccales;f__Methanomethylophilaceae;g__UBA71;s__UBA71 sp944322255	87.27	0.707	d__Archaea;p__Thermoplasmatota;c__Thermoplasmata;o__Methanomassiliicoccales;f__Methanomethylophilaceae;g__UBA71;s__	taxonomic classification defined by topology and ANI	N/A	GCA_905187815.1, s__UBA71 sp905187815, 95.0, 84.51, 0.654; GCA_009911715.1, s__UBA71 sp006954425, 95.0, 83.83, 0.719; GCA_944320485.1, s__UBA71 sp944320485, 95.0, 82.77, 0.598; GCA_944321985.1, s__UBA71 sp944321985, 95.0, 82.17, 0.524; GCA_002504405.1, s__UBA71 sp002504405, 95.0, 81.06, 0.571; GCA_934702355.1, s__UBA71 sp934702355, 95.0, 80.4, 0.494; GCA_900767505.1, s__UBA71 sp900767505, 95.0, 8…	39.15	11	0.99392	Genome not assigned to closest species as it falls outside its pre-defined ANI radius	d__Archaea	p__Thermoplasmatota	c__Thermoplasmata	o__Methanomassiliicoccales	No	f__Methanomethylophilaceae	No	g__UBA71	No	s__	Yes
LIB27_bin.15.strict	d__Archaea;p__Thermoplasmatota;c__Thermoplasmata;o__Methanomassiliicoccales;f__Methanomethylophilaceae;g__UBA71;s__	N/A	N/A	N/A	N/A	N/A	GCA_944320485.1	95	d__Archaea;p__Thermoplasmatota;c__Thermoplasmata;o__Methanomassiliicoccales;f__Methanomethylophilaceae;g__UBA71;s__UBA71 sp944320485	83.48	0.759	d__Archaea;p__Thermoplasmatota;c__Thermoplasmata;o__Methanomassiliicoccales;f__Methanomethylophilaceae;g__UBA71;s__	taxonomic classification defined by topology and ANI	N/A	GCA_944322255.1, s__UBA71 sp944322255, 95.0, 83.53, 0.81; GCA_009911715.1, s__UBA71 sp006954425, 95.0, 83.34, 0.792; GCA_905187815.1, s__UBA71 sp905187815, 95.0, 83.13, 0.741; GCA_002504405.1, s__UBA71 sp002504405, 95.0, 81.39, 0.69; GCA_900767505.1, s__UBA71 sp900767505, 95.0, 81.19, 0.431; GCA_944321985.1, s__UBA71 sp944321985, 95.0, 81.1, 0.606; GCA_944320495.1, s__UBA71 sp944320495, 95.0, 80.…	69.14	11	0.96907	Genome not assigned to closest species as it falls outside its pre-defined ANI radius	d__Archaea	p__Thermoplasmatota	c__Thermoplasmata	o__Methanomassiliicoccales	No	f__Methanomethylophilaceae	No	g__UBA71	No	s__	Yes
GF-cj79_bin.61.strict	d__Archaea;p__Thermoplasmatota;c__Thermoplasmata;o__Methanomassiliicoccales;f__Methanomethylophilaceae;g__UBA71;s__	N/A	N/A	N/A	N/A	N/A	N/A	N/A	N/A	N/A	N/A	d__Archaea;p__Thermoplasmatota;c__Thermoplasmata;o__Methanomassiliicoccales;f__Methanomethylophilaceae;g__UBA71;s__	taxonomic classification defined by topology and ANI	N/A	GCA_009911715.1, s__UBA71 sp006954425, 95.0, 83.13, 0.657; GCA_944322255.1, s__UBA71 sp944322255, 95.0, 83.13, 0.709; GCA_905187815.1, s__UBA71 sp905187815, 95.0, 82.56, 0.622; GCA_944320485.1, s__UBA71 sp944320485, 95.0, 82.13, 0.663; GCA_002504405.1, s__UBA71 sp002504405, 95.0, 81.05, 0.529; GCA_934702355.1, s__UBA71 sp934702355, 95.0, 80.58, 0.535; GCA_900767505.1, s__UBA71 sp900767505, 95.0, …	72.15	11	0.96485	Genome not assigned to closest species as it falls outside its pre-defined ANI radius	d__Archaea	p__Thermoplasmatota	c__Thermoplasmata	o__Methanomassiliicoccales	No	f__Methanomethylophilaceae	No	g__UBA71	No	s__	Yes
META23IMWYN54_HSJ-5_bin.41.permissive	d__Archaea;p__Thermoplasmatota;c__Thermoplasmata;o__Methanomassiliicoccales;f__Methanomethylophilaceae;g__UBA71;s__	N/A	N/A	N/A	N/A	N/A	N/A	N/A	N/A	N/A	N/A	d__Archaea;p__Thermoplasmatota;c__Thermoplasmata;o__Methanomassiliicoccales;f__Methanomethylophilaceae;g__UBA71;s__	taxonomic classification defined by topology and ANI	N/A	GCA_905187815.1, s__UBA71 sp905187815, 95.0, 82.15, 0.692; GCA_944322255.1, s__UBA71 sp944322255, 95.0, 81.99, 0.692; GCA_009911715.1, s__UBA71 sp006954425, 95.0, 81.9, 0.721; GCA_002504405.1, s__UBA71 sp002504405, 95.0, 81.65, 0.572; GCA_934702355.1, s__UBA71 sp934702355, 95.0, 81.21, 0.567; GCA_900767505.1, s__UBA71 sp900767505, 95.0, 81.21, 0.493; GCA_944320485.1, s__UBA71 sp944320485, 95.0, 8…	78.77	11	0.93982	Genome not assigned to closest species as it falls outside its pre-defined ANI radius	d__Archaea	p__Thermoplasmatota	c__Thermoplasmata	o__Methanomassiliicoccales	No	f__Methanomethylophilaceae	No	g__UBA71	No	s__	Yes
LIB3_bin.84.strict	d__Archaea;p__Thermoplasmatota;c__Thermoplasmata;o__Methanomassiliicoccales;f__Methanomethylophilaceae;g__UBA71;s__UBA71 sp006954425	GCA_009911715.1	95	d__Archaea;p__Thermoplasmatota;c__Thermoplasmata;o__Methanomassiliicoccales;f__Methanomethylophilaceae;g__UBA71;s__UBA71 sp006954425	98.01	0.981	GCA_009911715.1	95	d__Archaea;p__Thermoplasmatota;c__Thermoplasmata;o__Methanomassiliicoccales;f__Methanomethylophilaceae;g__UBA71;s__UBA71 sp006954425	98.01	0.981	d__Archaea;p__Thermoplasmatota;c__Thermoplasmata;o__Methanomassiliicoccales;f__Methanomethylophilaceae;g__UBA71;s__	taxonomic classification defined by topology and ANI	topological placement and ANI have congruent species assignments	GCA_944322255.1, s__UBA71 sp944322255, 95.0, 85.87, 0.835; GCA_905187815.1, s__UBA71 sp905187815, 95.0, 85.31, 0.816; GCA_944321985.1, s__UBA71 sp944321985, 95.0, 84.98, 0.745; GCA_944320485.1, s__UBA71 sp944320485, 95.0, 83.89, 0.723; GCA_002504405.1, s__UBA71 sp002504405, 95.0, 81.45, 0.674; GCA_944320495.1, s__UBA71 sp944320495, 95.0, 80.93, 0.629; GCA_934702355.1, s__UBA71 sp934702355, 95.0, …	48.9	11	N/A	N/A	d__Archaea	p__Thermoplasmatota	c__Thermoplasmata	o__Methanomassiliicoccales	No	f__Methanomethylophilaceae	No	g__UBA71	No	s__UBA71 sp006954425	No
LIB6_bin.87.permissive	d__Archaea;p__Thermoplasmatota;c__Thermoplasmata;o__Methanomassiliicoccales;f__Methanomethylophilaceae;g__UBA71;s__UBA71 sp006954425	GCA_009911715.1	95	d__Archaea;p__Thermoplasmatota;c__Thermoplasmata;o__Methanomassiliicoccales;f__Methanomethylophilaceae;g__UBA71;s__UBA71 sp006954425	97.94	0.942	GCA_009911715.1	95	d__Archaea;p__Thermoplasmatota;c__Thermoplasmata;o__Methanomassiliicoccales;f__Methanomethylophilaceae;g__UBA71;s__UBA71 sp006954425	97.94	0.942	d__Archaea;p__Thermoplasmatota;c__Thermoplasmata;o__Methanomassiliicoccales;f__Methanomethylophilaceae;g__UBA71;s__	taxonomic classification defined by topology and ANI	topological placement and ANI have congruent species assignments	GCA_944322255.1, s__UBA71 sp944322255, 95.0, 85.85, 0.773; GCA_905187815.1, s__UBA71 sp905187815, 95.0, 85.24, 0.775; GCA_944321985.1, s__UBA71 sp944321985, 95.0, 84.99, 0.66; GCA_944320485.1, s__UBA71 sp944320485, 95.0, 83.63, 0.662; GCA_002504405.1, s__UBA71 sp002504405, 95.0, 81.5, 0.6; GCA_944320495.1, s__UBA71 sp944320495, 95.0, 81.08, 0.594; GCA_934702355.1, s__UBA71 sp934702355, 95.0, 81.0…	85.51	11	N/A	N/A	d__Archaea	p__Thermoplasmatota	c__Thermoplasmata	o__Methanomassiliicoccales	No	f__Methanomethylophilaceae	No	g__UBA71	No	s__UBA71 sp006954425	No
LIB3_bin.87.strict	d__Archaea;p__Thermoplasmatota;c__Thermoplasmata;o__Methanomassiliicoccales;f__Methanomethylophilaceae;g__UBA71;s__UBA71 sp905187815	GCA_905187815.1	95	d__Archaea;p__Thermoplasmatota;c__Thermoplasmata;o__Methanomassiliicoccales;f__Methanomethylophilaceae;g__UBA71;s__UBA71 sp905187815	95.79	0.886	GCA_905187815.1	95	d__Archaea;p__Thermoplasmatota;c__Thermoplasmata;o__Methanomassiliicoccales;f__Methanomethylophilaceae;g__UBA71;s__UBA71 sp905187815	95.79	0.886	d__Archaea;p__Thermoplasmatota;c__Thermoplasmata;o__Methanomassiliicoccales;f__Methanomethylophilaceae;g__UBA71;s__	taxonomic classification defined by topology and ANI	topological placement and ANI have congruent species assignments	GCA_009911715.1, s__UBA71 sp006954425, 95.0, 86.58, 0.793; GCA_944322255.1, s__UBA71 sp944322255, 95.0, 85.12, 0.824; GCA_944320485.1, s__UBA71 sp944320485, 95.0, 82.05, 0.686; GCA_944321985.1, s__UBA71 sp944321985, 95.0, 81.88, 0.641; GCA_002504405.1, s__UBA71 sp002504405, 95.0, 80.42, 0.541; GCA_944320495.1, s__UBA71 sp944320495, 95.0, 80.21, 0.576; GCA_934702355.1, s__UBA71 sp934702355, 95.0, …	28.19	11	N/A	N/A	d__Archaea	p__Thermoplasmatota	c__Thermoplasmata	o__Methanomassiliicoccales	No	f__Methanomethylophilaceae	No	g__UBA71	No	s__UBA71 sp905187815	No
SRR10083302_bin.3.permissive	d__Archaea;p__Thermoplasmatota;c__Thermoplasmata;o__Methanomassiliicoccales;f__Methanomethylophilaceae;g__UBA71;s__UBA71 sp905187815	GCA_905187815.1	95	d__Archaea;p__Thermoplasmatota;c__Thermoplasmata;o__Methanomassiliicoccales;f__Methanomethylophilaceae;g__UBA71;s__UBA71 sp905187815	97.63	0.9	GCA_905187815.1	95	d__Archaea;p__Thermoplasmatota;c__Thermoplasmata;o__Methanomassiliicoccales;f__Methanomethylophilaceae;g__UBA71;s__UBA71 sp905187815	97.63	0.9	d__Archaea;p__Thermoplasmatota;c__Thermoplasmata;o__Methanomassiliicoccales;f__Methanomethylophilaceae;g__UBA71;s__	taxonomic classification defined by topology and ANI	topological placement and ANI have congruent species assignments	GCA_944322255.1, s__UBA71 sp944322255, 95.0, 85.9, 0.917; GCA_009911715.1, s__UBA71 sp006954425, 95.0, 85.63, 0.85; GCA_944320495.1, s__UBA71 sp944320495, 95.0, 83.41, 0.567; GCA_944320485.1, s__UBA71 sp944320485, 95.0, 83.27, 0.767; GCA_944321985.1, s__UBA71 sp944321985, 95.0, 83.24, 0.7; GCA_002504405.1, s__UBA71 sp002504405, 95.0, 82.53, 0.633; GCA_934702355.1, s__UBA71 sp934702355, 95.0, 81.6…	54.9	11	N/A	N/A	d__Archaea	p__Thermoplasmatota	c__Thermoplasmata	o__Methanomassiliicoccales	No	f__Methanomethylophilaceae	No	g__UBA71	No	s__UBA71 sp905187815	No
SRR10083310_bin.29.permissive	d__Archaea;p__Thermoplasmatota;c__Thermoplasmata;o__Methanomassiliicoccales;f__UBA472;g__UBA472;s__	N/A	N/A	N/A	N/A	N/A	N/A	N/A	N/A	N/A	N/A	d__Archaea;p__Thermoplasmatota;c__Thermoplasmata;o__Methanomassiliicoccales;f__UBA472;g__UBA472;s__	taxonomic classification defined by topology and ANI	N/A	GCA_002497075.1, s__UBA472 sp002497075, 95.0, 87.21, 0.923; GCA_013329565.1, s__UBA472 sp8940u, 95.0, 86.72, 0.846; GCA_012729095.1, s__UBA472 sp012729095, 95.0, 84.23, 0.868; GCA_002067045.1, s__UBA472 sp002067045, 95.0, 82.13, 0.736; GCA_021372335.1, s__UBA472 sp021372335, 95.0, 81.41, 0.78; GCA_016926075.1, s__UBA472 sp016926075, 95.0, 80.5, 0.593; GCA_004525545.1, s__UBA472 sp004525545, 95.0,…	66.43	11	0.98203	Genome not assigned to closest species as it falls outside its pre-defined ANI radius	d__Archaea	p__Thermoplasmatota	c__Thermoplasmata	o__Methanomassiliicoccales	No	f__UBA472	No	g__UBA472	No	s__	Yes
GF-cj89_bin.18.orig	d__Archaea;p__Thermoproteota;c__JANJXX01;o__;f__;g__;s__	N/A	N/A	N/A	N/A	N/A	N/A	N/A	N/A	N/A	N/A	d__Archaea;p__Thermoproteota;c__;o__;f__;g__;s__	taxonomic novelty determined using RED	N/A	N/A	29.52	11	0.40319	N/A	d__Archaea	p__Thermoproteota	c__JANJXX01	o__	Yes	f__	Yes	g__	Yes	s__	Yes
LIB33_bin.28.orig	d__Archaea;p__Thermoproteota;c__JANJXX01;o__JANJXX01;f__;g__;s__	N/A	N/A	N/A	N/A	N/A	N/A	N/A	N/A	N/A	N/A	d__Archaea;p__Thermoproteota;c__;o__;f__;g__;s__	taxonomic novelty determined using RED	N/A	N/A	19.9	4	0.43977	N/A	d__Archaea	p__Thermoproteota	c__JANJXX01	o__JANJXX01	No	f__	Yes	g__	Yes	s__	Yes
META23IMWYN54_BTY-11_bin.3.permissive	d__Archaea;p__Thermoproteota;c__Nitrososphaeria;o__Nitrososphaerales;f__Nitrososphaeraceae;g__JAFAQB01;s__	N/A	N/A	N/A	N/A	N/A	GCA_019246625.1	95	d__Archaea;p__Thermoproteota;c__Nitrososphaeria;o__Nitrososphaerales;f__Nitrososphaeraceae;g__JAFAQB01;s__JAFAQB01 sp019246625	81.62	0.726	d__Archaea;p__Thermoproteota;c__Nitrososphaeria;o__Nitrososphaerales;f__Nitrososphaeraceae;g__;s__	taxonomic classification defined by topology and ANI	N/A	N/A	42.54	11	0.94863	Genome not assigned to closest species as it falls outside its pre-defined ANI radius	d__Archaea	p__Thermoproteota	c__Nitrososphaeria	o__Nitrososphaerales	No	f__Nitrososphaeraceae	No	g__JAFAQB01	No	s__	Yes
META23IMWYN54_BTY-18_bin.1.strict	d__Archaea;p__Thermoproteota;c__Nitrososphaeria;o__Nitrososphaerales;f__Nitrososphaeraceae;g__JAFAQB01;s__	N/A	N/A	N/A	N/A	N/A	GCA_019246625.1	95	d__Archaea;p__Thermoproteota;c__Nitrososphaeria;o__Nitrososphaerales;f__Nitrososphaeraceae;g__JAFAQB01;s__JAFAQB01 sp019246625	81.19	0.615	d__Archaea;p__Thermoproteota;c__Nitrososphaeria;o__Nitrososphaerales;f__Nitrososphaeraceae;g__;s__	taxonomic classification defined by topology and ANI	N/A	N/A	90.3	11	0.95388	Genome not assigned to closest species as it falls outside its pre-defined ANI radius	d__Archaea	p__Thermoproteota	c__Nitrososphaeria	o__Nitrososphaerales	No	f__Nitrososphaeraceae	No	g__JAFAQB01	No	s__	Yes
META23IMWYN54_BTY-8_bin.1.permissive	d__Archaea;p__Thermoproteota;c__Nitrososphaeria;o__Nitrososphaerales;f__Nitrososphaeraceae;g__JAFAQB01;s__	N/A	N/A	N/A	N/A	N/A	GCA_019246625.1	95	d__Archaea;p__Thermoproteota;c__Nitrososphaeria;o__Nitrososphaerales;f__Nitrososphaeraceae;g__JAFAQB01;s__JAFAQB01 sp019246625	81.26	0.537	d__Archaea;p__Thermoproteota;c__Nitrososphaeria;o__Nitrososphaerales;f__Nitrososphaeraceae;g__;s__	taxonomic classification defined by topology and ANI	N/A	N/A	77.78	11	0.95057	Genome not assigned to closest species as it falls outside its pre-defined ANI radius	d__Archaea	p__Thermoproteota	c__Nitrososphaeria	o__Nitrososphaerales	No	f__Nitrososphaeraceae	No	g__JAFAQB01	No	s__	Yes
META23IMWYN54_HJH-27_bin.4.permissive	d__Archaea;p__Thermoproteota;c__Nitrososphaeria;o__Nitrososphaerales;f__Nitrososphaeraceae;g__JAFAQB01;s__	N/A	N/A	N/A	N/A	N/A	GCA_019246625.1	95	d__Archaea;p__Thermoproteota;c__Nitrososphaeria;o__Nitrososphaerales;f__Nitrososphaeraceae;g__JAFAQB01;s__JAFAQB01 sp019246625	81.31	0.662	d__Archaea;p__Thermoproteota;c__Nitrososphaeria;o__Nitrososphaerales;f__Nitrososphaeraceae;g__;s__	taxonomic classification defined by topology and ANI	N/A	N/A	75.74	11	0.95382	Genome not assigned to closest species as it falls outside its pre-defined ANI radius	d__Archaea	p__Thermoproteota	c__Nitrososphaeria	o__Nitrososphaerales	No	f__Nitrososphaeraceae	No	g__JAFAQB01	No	s__	Yes
META23IMWYN54_BTY-18_bin.3.strict	d__Archaea;p__Thermoproteota;c__Nitrososphaeria;o__Nitrososphaerales;f__Nitrososphaeraceae;g__Nitrosocosmicus;s__	N/A	N/A	N/A	N/A	N/A	N/A	N/A	N/A	N/A	N/A	d__Archaea;p__Thermoproteota;c__Nitrososphaeria;o__Nitrososphaerales;f__Nitrososphaeraceae;g__Nitrosocosmicus;s__	ANI	N/A	GCA_016782315.1, s__Nitrosocosmicus sp016782315, 95.0, 77.62, 0.304; GCA_016782225.1, s__Nitrosocosmicus sp016782225, 95.0, 77.59, 0.342; GCA_013821245.1, s__Nitrosocosmicus sp013821245, 95.0, 77.27, 0.29; GCA_013694585.1, s__Nitrosocosmicus sp013694585, 95.0, 77.09, 0.119; GCA_009379865.1, s__Nitrosocosmicus sp009379865, 95.0, 76.93, 0.145; GCF_007826885.1, s__Nitrosocosmicus arcticus, 95.0, 76.…	59.78	11	0.95195	N/A	d__Archaea	p__Thermoproteota	c__Nitrososphaeria	o__Nitrososphaerales	No	f__Nitrososphaeraceae	No	g__Nitrosocosmicus	No	s__	Yes
META23IMWYN54_BTY-18_bin.2.strict	d__Archaea;p__Thermoproteota;c__Nitrososphaeria;o__Nitrososphaerales;f__Nitrososphaeraceae;g__TA-21;s__	N/A	N/A	N/A	N/A	N/A	GCA_021324715.1	95	d__Archaea;p__Thermoproteota;c__Nitrososphaeria;o__Nitrososphaerales;f__Nitrososphaeraceae;g__TA-21;s__TA-21 sp021324715	90.27	0.776	d__Archaea;p__Thermoproteota;c__Nitrososphaeria;o__Nitrososphaerales;f__Nitrososphaeraceae;g__TA-21;s__	taxonomic classification defined by topology and ANI	N/A	GCA_014523525.1, s__TA-21 sp014523525, 95.0, 82.04, 0.694; GCA_005877345.1, s__TA-21 sp005877345, 95.0, 81.52, 0.55; GCA_014523495.1, s__TA-21 sp014523495, 95.0, 79.93, 0.629; GCA_014523595.1, s__TA-21 sp014523595, 95.0, 78.89, 0.561; GCA_005877075.1, s__TA-21 sp005877075, 95.0, 78.78, 0.464; GCA_014381105.1, s__TA-21 sp014381105, 95.0, 78.61, 0.536; GCA_023251115.1, s__TA-21 sp023251115, 95.0, 7…	90.26	11	0.99472	Genome not assigned to closest species as it falls outside its pre-defined ANI radius	d__Archaea	p__Thermoproteota	c__Nitrososphaeria	o__Nitrososphaerales	No	f__Nitrososphaeraceae	No	g__TA-21	No	s__	Yes
LIB31_bin.5.permissive	d__Archaea;p__Thermoproteota;c__Nitrososphaeria;o__Nitrososphaerales;f__Nitrososphaeraceae;g__TH1177;s__	N/A	N/A	N/A	N/A	N/A	GCA_014523485.1	95	d__Archaea;p__Thermoproteota;c__Nitrososphaeria;o__Nitrososphaerales;f__Nitrososphaeraceae;g__TH1177;s__TH1177 sp014523485	89.91	0.248	d__Archaea;p__Thermoproteota;c__Nitrososphaeria;o__Nitrososphaerales;f__Nitrososphaeraceae;g__TH1177;s__	taxonomic classification defined by topology and ANI	N/A	GCA_014523515.1, s__TH1177 sp014523515, 95.0, 82.76, 0.231	49.58	11	0.98542	N/A	d__Archaea	p__Thermoproteota	c__Nitrososphaeria	o__Nitrososphaerales	No	f__Nitrososphaeraceae	No	g__TH1177	No	s__	Yes
SRR10083310_bin.17.strict	d__Bacteria;p__Acidobacteriota;c__Aminicenantia;o__UBA2199;f__UBA2199;g__;s__	N/A	N/A	N/A	N/A	N/A	N/A	N/A	N/A	N/A	N/A	d__Bacteria;p__Acidobacteriota;c__Aminicenantia;o__UBA2199;f__UBA2199;g__;s__	taxonomic classification fully defined by topology	classification based on placement in class-level tree	N/A	82.82	11	0.81991	N/A	d__Bacteria	p__Acidobacteriota	c__Aminicenantia	o__UBA2199	No	f__UBA2199	No	g__	Yes	s__	Yes
META23IMWYN41_EN_bin.1.orig	d__Bacteria;p__Acidobacteriota;c__Blastocatellia;o__Pyrinomonadales;f__Pyrinomonadaceae;g__;s__	N/A	N/A	N/A	N/A	N/A	N/A	N/A	N/A	N/A	N/A	d__Bacteria;p__Acidobacteriota;c__Blastocatellia;o__Pyrinomonadales;f__Pyrinomonadaceae;g__;s__	taxonomic novelty determined using RED	classification based on placement in class-level tree	N/A	62.56	11	0.9107	N/A	d__Bacteria	p__Acidobacteriota	c__Blastocatellia	o__Pyrinomonadales	No	f__Pyrinomonadaceae	No	g__	Yes	s__	Yes
SRR10083300_bin.12.orig	d__Bacteria;p__Acidobacteriota;c__Blastocatellia;o__RBC074;f__RBC074;g__CAIOZW01;s__	N/A	N/A	N/A	N/A	N/A	GCA_903862855.1	95	d__Bacteria;p__Acidobacteriota;c__Blastocatellia;o__RBC074;f__RBC074;g__CAIOZW01;s__CAIOZW01 sp903862855	78.05	0.375	d__Bacteria;p__Acidobacteriota;c__Blastocatellia;o__RBC074;f__RBC074;g__CAIOZW01;s__	taxonomic classification defined by topology and ANI	classification based on placement in class-level tree	GCA_903828635.1, s__CAIOZW01 sp903828635, 95.0, 76.98, 0.256	66.95	11	0.94112	N/A	d__Bacteria	p__Acidobacteriota	c__Blastocatellia	o__RBC074	No	f__RBC074	No	g__CAIOZW01	No	s__	Yes
SRR10083309_bin.7.permissive	d__Bacteria;p__Acidobacteriota;c__Blastocatellia;o__RBC074;f__RBC074;g__CAIOZW01;s__	N/A	N/A	N/A	N/A	N/A	GCA_903862855.1	95	d__Bacteria;p__Acidobacteriota;c__Blastocatellia;o__RBC074;f__RBC074;g__CAIOZW01;s__CAIOZW01 sp903862855	80.4	0.6	d__Bacteria;p__Acidobacteriota;c__Blastocatellia;o__RBC074;f__RBC074;g__CAIOZW01;s__	taxonomic classification defined by topology and ANI	classification based on placement in class-level tree	GCA_903828635.1, s__CAIOZW01 sp903828635, 95.0, 77.15, 0.243	78.47	11	0.97026	Genome not assigned to closest species as it falls outside its pre-defined ANI radius	d__Bacteria	p__Acidobacteriota	c__Blastocatellia	o__RBC074	No	f__RBC074	No	g__CAIOZW01	No	s__	Yes
SRR10083311_bin.5.permissive	d__Bacteria;p__Acidobacteriota;c__Blastocatellia;o__RBC074;f__RBC074;g__CAIOZW01;s__	N/A	N/A	N/A	N/A	N/A	GCA_903862855.1	95	d__Bacteria;p__Acidobacteriota;c__Blastocatellia;o__RBC074;f__RBC074;g__CAIOZW01;s__CAIOZW01 sp903862855	80.38	0.67	d__Bacteria;p__Acidobacteriota;c__Blastocatellia;o__RBC074;f__RBC074;g__CAIOZW01;s__	taxonomic classification defined by topology and ANI	classification based on placement in class-level tree	GCA_903828635.1, s__CAIOZW01 sp903828635, 95.0, 77.29, 0.279	47.88	11	0.97483	Genome not assigned to closest species as it falls outside its pre-defined ANI radius	d__Bacteria	p__Acidobacteriota	c__Blastocatellia	o__RBC074	No	f__RBC074	No	g__CAIOZW01	No	s__	Yes
META23IMWYN41_EN_bin.7.orig	d__Bacteria;p__Acidobacteriota;c__Thermoanaerobaculia;o__Gp7-AA8;f__Gp7-AA8;g__;s__	N/A	N/A	N/A	N/A	N/A	N/A	N/A	N/A	N/A	N/A	d__Bacteria;p__Acidobacteriota;c__Thermoanaerobaculia;o__Gp7-AA8;f__Gp7-AA8;g__;s__	taxonomic novelty determined using RED	classification based on placement in class-level tree	N/A	54.26	11	0.89513	N/A	d__Bacteria	p__Acidobacteriota	c__Thermoanaerobaculia	o__Gp7-AA8	No	f__Gp7-AA8	No	g__	Yes	s__	Yes
SRR21898915_SRR21898915_bin.10.orig	d__Bacteria;p__Acidobacteriota;c__Thermoanaerobaculia;o__UBA5704;f__UBA5704;g__UBA5704;s__	N/A	N/A	N/A	N/A	N/A	GCA_002420005.1	95	d__Bacteria;p__Acidobacteriota;c__Thermoanaerobaculia;o__UBA5704;f__UBA5704;g__UBA5704;s__UBA5704 sp002420005	80.21	0.462	d__Bacteria;p__Acidobacteriota;c__Thermoanaerobaculia;o__UBA5704;f__UBA5704;g__UBA5704;s__	taxonomic classification defined by topology and ANI	classification based on placement in class-level tree	GCA_003223675.1, s__UBA5704 sp003223675, 95.0, 79.27, 0.336; GCA_021154885.1, s__UBA5704 sp021154885, 95.0, 78.94, 0.374	74.12	11	0.91696	N/A	d__Bacteria	p__Acidobacteriota	c__Thermoanaerobaculia	o__UBA5704	No	f__UBA5704	No	g__UBA5704	No	s__	Yes
S389_04A_CHG016282-IM16X26-H12-CACCTTAC_L005_bin.4.orig	d__Bacteria;p__Actinomycetota;c__Acidimicrobiia;o__Acidimicrobiales;f__Ilumatobacteraceae;g__Ilumatobacter;s__	N/A	N/A	N/A	N/A	N/A	GCA_022843125.1	95	d__Bacteria;p__Actinomycetota;c__Acidimicrobiia;o__Acidimicrobiales;f__Ilumatobacteraceae;g__Ilumatobacter;s__Ilumatobacter sp022843125	89.14	0.885	d__Bacteria;p__Actinomycetota;c__Acidimicrobiia;o__Acidimicrobiales;f__Ilumatobacteraceae;g__Ilumatobacter;s__	taxonomic classification defined by topology and ANI	classification based on placement in class-level tree	GCA_023417265.1, s__Ilumatobacter sp023417265, 95.0, 79.76, 0.381; GCF_004364865.1, s__Ilumatobacter fluminis, 95.0, 79.47, 0.496; GCA_024641005.1, s__Ilumatobacter sp024641005, 95.0, 79.02, 0.496; GCA_020439405.1, s__Ilumatobacter sp020439405, 95.0, 78.99, 0.46; GCA_002698945.1, s__Ilumatobacter sp002698945, 95.0, 78.29, 0.46; GCA_002748455.1, s__Ilumatobacter coccineus_A, 95.0, 77.07, 0.053	41.65	11	0.97634	Genome has more than 10.8% of markers with multiple hits;Genome not assigned to closest species as it falls outside its pre-defined ANI radius	d__Bacteria	p__Actinomycetota	c__Acidimicrobiia	o__Acidimicrobiales	No	f__Ilumatobacteraceae	No	g__Ilumatobacter	No	s__	Yes
GF-cj81_bin.12.strict	d__Bacteria;p__Actinomycetota;c__Acidimicrobiia;o__Acidimicrobiales;f__Ilumatobacteraceae;g__SKSP01;s__	N/A	N/A	N/A	N/A	N/A	GCA_007693335.1	95	d__Bacteria;p__Actinomycetota;c__Acidimicrobiia;o__Acidimicrobiales;f__Ilumatobacteraceae;g__SKSP01;s__SKSP01 sp007693335	94.35	0.833	d__Bacteria;p__Actinomycetota;c__Acidimicrobiia;o__Acidimicrobiales;f__Ilumatobacteraceae;g__SKSP01;s__	taxonomic classification defined by topology and ANI	classification based on placement in class-level tree	GCA_007122945.1, s__SKSP01 sp007122945, 95.0, 81.01, 0.555	74.68	11	0.99604	Genome not assigned to closest species as it falls outside its pre-defined ANI radius	d__Bacteria	p__Actinomycetota	c__Acidimicrobiia	o__Acidimicrobiales	No	f__Ilumatobacteraceae	No	g__SKSP01	No	s__	Yes
GF-cj81_bin.24.orig	d__Bacteria;p__Actinomycetota;c__Acidimicrobiia;o__Acidimicrobiales;f__Ilumatobacteraceae;g__SKSP01;s__	N/A	N/A	N/A	N/A	N/A	GCA_007122945.1	95	d__Bacteria;p__Actinomycetota;c__Acidimicrobiia;o__Acidimicrobiales;f__Ilumatobacteraceae;g__SKSP01;s__SKSP01 sp007122945	80.33	0.598	d__Bacteria;p__Actinomycetota;c__Acidimicrobiia;o__Acidimicrobiales;f__Ilumatobacteraceae;g__SKSP01;s__	taxonomic classification defined by topology and ANI	classification based on placement in class-level tree	GCA_007693335.1, s__SKSP01 sp007693335, 95.0, 80.78, 0.647	42.34	11	0.93162	Genome not assigned to closest species as it falls outside its pre-defined ANI radius	d__Bacteria	p__Actinomycetota	c__Acidimicrobiia	o__Acidimicrobiales	No	f__Ilumatobacteraceae	No	g__SKSP01	No	s__	Yes
GF-cj82_bin.20.strict	d__Bacteria;p__Actinomycetota;c__Acidimicrobiia;o__Acidimicrobiales;f__Ilumatobacteraceae;g__SKSP01;s__	N/A	N/A	N/A	N/A	N/A	GCA_007693335.1	95	d__Bacteria;p__Actinomycetota;c__Acidimicrobiia;o__Acidimicrobiales;f__Ilumatobacteraceae;g__SKSP01;s__SKSP01 sp007693335	94.31	0.883	d__Bacteria;p__Actinomycetota;c__Acidimicrobiia;o__Acidimicrobiales;f__Ilumatobacteraceae;g__SKSP01;s__	taxonomic classification defined by topology and ANI	classification based on placement in class-level tree	GCA_007122945.1, s__SKSP01 sp007122945, 95.0, 80.81, 0.627	57.84	11	0.99259	Genome not assigned to closest species as it falls outside its pre-defined ANI radius	d__Bacteria	p__Actinomycetota	c__Acidimicrobiia	o__Acidimicrobiales	No	f__Ilumatobacteraceae	No	g__SKSP01	No	s__	Yes
GF-cj85_bin.9.strict	d__Bacteria;p__Actinomycetota;c__Acidimicrobiia;o__Acidimicrobiales;f__Ilumatobacteraceae;g__SKSP01;s__	N/A	N/A	N/A	N/A	N/A	GCA_007122945.1	95	d__Bacteria;p__Actinomycetota;c__Acidimicrobiia;o__Acidimicrobiales;f__Ilumatobacteraceae;g__SKSP01;s__SKSP01 sp007122945	80.96	0.502	d__Bacteria;p__Actinomycetota;c__Acidimicrobiia;o__Acidimicrobiales;f__Ilumatobacteraceae;g__SKSP01;s__	taxonomic classification defined by topology and ANI	classification based on placement in class-level tree	GCA_007693335.1, s__SKSP01 sp007693335, 95.0, 82.28, 0.554	57.56	11	0.92741	Genome not assigned to closest species as it falls outside its pre-defined ANI radius	d__Bacteria	p__Actinomycetota	c__Acidimicrobiia	o__Acidimicrobiales	No	f__Ilumatobacteraceae	No	g__SKSP01	No	s__	Yes
GF-cj86_bin.1.strict	d__Bacteria;p__Actinomycetota;c__Acidimicrobiia;o__Acidimicrobiales;f__Ilumatobacteraceae;g__SKSP01;s__	N/A	N/A	N/A	N/A	N/A	GCA_007693335.1	95	d__Bacteria;p__Actinomycetota;c__Acidimicrobiia;o__Acidimicrobiales;f__Ilumatobacteraceae;g__SKSP01;s__SKSP01 sp007693335	94.88	0.916	d__Bacteria;p__Actinomycetota;c__Acidimicrobiia;o__Acidimicrobiales;f__Ilumatobacteraceae;g__SKSP01;s__	taxonomic classification defined by topology and ANI	classification based on placement in class-level tree	GCA_007122945.1, s__SKSP01 sp007122945, 95.0, 80.34, 0.695	51.02	11	0.99426	Genome not assigned to closest species as it falls outside its pre-defined ANI radius	d__Bacteria	p__Actinomycetota	c__Acidimicrobiia	o__Acidimicrobiales	No	f__Ilumatobacteraceae	No	g__SKSP01	No	s__	Yes
GF-cj87_bin.12.orig	d__Bacteria;p__Actinomycetota;c__Acidimicrobiia;o__Acidimicrobiales;f__Ilumatobacteraceae;g__SKSP01;s__	N/A	N/A	N/A	N/A	N/A	GCA_007122945.1	95	d__Bacteria;p__Actinomycetota;c__Acidimicrobiia;o__Acidimicrobiales;f__Ilumatobacteraceae;g__SKSP01;s__SKSP01 sp007122945	80.58	0.517	d__Bacteria;p__Actinomycetota;c__Acidimicrobiia;o__Acidimicrobiales;f__Ilumatobacteraceae;g__SKSP01;s__	taxonomic classification defined by topology and ANI	classification based on placement in class-level tree	GCA_007693335.1, s__SKSP01 sp007693335, 95.0, 80.6, 0.554	56.05	11	0.92911	Genome not assigned to closest species as it falls outside its pre-defined ANI radius	d__Bacteria	p__Actinomycetota	c__Acidimicrobiia	o__Acidimicrobiales	No	f__Ilumatobacteraceae	No	g__SKSP01	No	s__	Yes
SRR10083309_bin.22.strict	d__Bacteria;p__Actinomycetota;c__Acidimicrobiia;o__Acidimicrobiales;f__Ilumatobacteraceae;g__UBA3006;s__	N/A	N/A	N/A	N/A	N/A	N/A	N/A	N/A	N/A	N/A	d__Bacteria;p__Actinomycetota;c__Acidimicrobiia;o__Acidimicrobiales;f__Ilumatobacteraceae;g__UBA3006;s__	taxonomic classification defined by topology and ANI	classification based on placement in class-level tree	GCA_009927375.1, s__UBA3006 sp009927375, 95.0, 82.93, 0.601; GCA_023254985.1, s__UBA3006 sp023254985, 95.0, 81.0, 0.485; GCA_018969685.1, s__UBA3006 sp018969685, 95.0, 78.75, 0.442; GCA_017856375.1, s__UBA3006 sp017856375, 95.0, 78.43, 0.307; GCA_945900735.1, s__UBA3006 sp945900735, 95.0, 77.52, 0.178; GCA_009701105.1, s__UBA3006 sp009701105, 95.0, 77.19, 0.043; GCA_903850275.1, s__UBA3006 sp9038…	54.16	11	0.96708	Genome not assigned to closest species as it falls outside its pre-defined ANI radius	d__Bacteria	p__Actinomycetota	c__Acidimicrobiia	o__Acidimicrobiales	No	f__Ilumatobacteraceae	No	g__UBA3006	No	s__	Yes
LIB30_bin.36.orig	d__Bacteria;p__Actinomycetota;c__Acidimicrobiia;o__Acidimicrobiales;f__SZUA-35;g__CADEDH01;s__	N/A	N/A	N/A	N/A	N/A	GCA_902826025.1	95	d__Bacteria;p__Actinomycetota;c__Acidimicrobiia;o__Acidimicrobiales;f__SZUA-35;g__CADEDH01;s__CADEDH01 sp902826025	80.74	0.675	d__Bacteria;p__Actinomycetota;c__Acidimicrobiia;o__Acidimicrobiales;f__SZUA-35;g__CADEDH01;s__	taxonomic classification defined by topology and ANI	classification based on placement in class-level tree	GCA_024227975.1, s__CADEDH01 sp024227975, 95.0, 76.37, 0.16	42.36	11	0.95784	Genome not assigned to closest species as it falls outside its pre-defined ANI radius	d__Bacteria	p__Actinomycetota	c__Acidimicrobiia	o__Acidimicrobiales	No	f__SZUA-35	No	g__CADEDH01	No	s__	Yes
S389_04A_CHG016282-IM16X26-H23-CCGACAAC_L005_bin.5.orig	d__Bacteria;p__Actinomycetota;c__Acidimicrobiia;o__Acidimicrobiales;f__SZUA-35;g__CADEDH01;s__	N/A	N/A	N/A	N/A	N/A	GCA_902826025.1	95	d__Bacteria;p__Actinomycetota;c__Acidimicrobiia;o__Acidimicrobiales;f__SZUA-35;g__CADEDH01;s__CADEDH01 sp902826025	80.14	0.65	d__Bacteria;p__Actinomycetota;c__Acidimicrobiia;o__Acidimicrobiales;f__SZUA-35;g__CADEDH01;s__	taxonomic classification defined by topology and ANI	classification based on placement in class-level tree	GCA_024227975.1, s__CADEDH01 sp024227975, 95.0, 76.6, 0.204	41.87	11	0.95918	Genome not assigned to closest species as it falls outside its pre-defined ANI radius	d__Bacteria	p__Actinomycetota	c__Acidimicrobiia	o__Acidimicrobiales	No	f__SZUA-35	No	g__CADEDH01	No	s__	Yes
S389_04A_CHG016282-IM16X26-H36-CTAAGGTC_L005_bin.8.strict	d__Bacteria;p__Actinomycetota;c__Acidimicrobiia;o__Acidimicrobiales;f__SZUA-35;g__CADEDH01;s__	N/A	N/A	N/A	N/A	N/A	GCA_902826025.1	95	d__Bacteria;p__Actinomycetota;c__Acidimicrobiia;o__Acidimicrobiales;f__SZUA-35;g__CADEDH01;s__CADEDH01 sp902826025	80.45	0.604	d__Bacteria;p__Actinomycetota;c__Acidimicrobiia;o__Acidimicrobiales;f__SZUA-35;g__CADEDH01;s__	taxonomic classification defined by topology and ANI	classification based on placement in class-level tree	GCA_024227975.1, s__CADEDH01 sp024227975, 95.0, 77.04, 0.192	79.86	11	0.957	Genome not assigned to closest species as it falls outside its pre-defined ANI radius	d__Bacteria	p__Actinomycetota	c__Acidimicrobiia	o__Acidimicrobiales	No	f__SZUA-35	No	g__CADEDH01	No	s__	Yes
GF-cj45_bin.3.strict	d__Bacteria;p__Actinomycetota;c__Acidimicrobiia;o__UBA5794;f__ZC4RG35;g__SZUA-217;s__	N/A	N/A	N/A	N/A	N/A	GCA_024638655.1	95	d__Bacteria;p__Actinomycetota;c__Acidimicrobiia;o__UBA5794;f__ZC4RG35;g__SZUA-217;s__SZUA-217 sp024638655	77.15	0.17	d__Bacteria;p__Actinomycetota;c__Acidimicrobiia;o__UBA5794;f__ZC4RG35;g__SZUA-217;s__	taxonomic classification defined by topology and ANI	classification based on placement in class-level tree	GCA_003230435.1, s__SZUA-217 sp003230435, 95.0, 76.3, 0.092; GCA_004356805.1, s__SZUA-217 sp004356805, 95.0, 76.3, 0.116	72.08	11	0.89927	N/A	d__Bacteria	p__Actinomycetota	c__Acidimicrobiia	o__UBA5794	No	f__ZC4RG35	No	g__SZUA-217	No	s__	Yes
META23IMWYN41_F11_bin.12.orig	d__Bacteria;p__Actinomycetota;c__Actinomycetia;o__Actinomycetales;f__Actinomycetaceae;g__;s__	N/A	N/A	N/A	N/A	N/A	N/A	N/A	N/A	N/A	N/A	d__Bacteria;p__Actinomycetota;c__Actinomycetia;o__Actinomycetales;f__Actinomycetaceae;g__;s__	taxonomic classification fully defined by topology	classification based on placement in class-level tree	N/A	94.4	11	0.83766	N/A	d__Bacteria	p__Actinomycetota	c__Actinomycetia	o__Actinomycetales	No	f__Actinomycetaceae	No	g__	Yes	s__	Yes
META23IMWYN41_F20_bin.1.strict	d__Bacteria;p__Actinomycetota;c__Actinomycetia;o__Actinomycetales;f__Actinomycetaceae;g__;s__	N/A	N/A	N/A	N/A	N/A	N/A	N/A	N/A	N/A	N/A	d__Bacteria;p__Actinomycetota;c__Actinomycetia;o__Actinomycetales;f__Actinomycetaceae;g__;s__	taxonomic classification fully defined by topology	classification based on placement in class-level tree	N/A	92.69	11	0.87683	N/A	d__Bacteria	p__Actinomycetota	c__Actinomycetia	o__Actinomycetales	No	f__Actinomycetaceae	No	g__	Yes	s__	Yes
META23IMWYN41_F21_bin.1.permissive	d__Bacteria;p__Actinomycetota;c__Actinomycetia;o__Actinomycetales;f__Actinomycetaceae;g__;s__	N/A	N/A	N/A	N/A	N/A	N/A	N/A	N/A	N/A	N/A	d__Bacteria;p__Actinomycetota;c__Actinomycetia;o__Actinomycetales;f__Actinomycetaceae;g__;s__	taxonomic classification fully defined by topology	classification based on placement in class-level tree	N/A	94.26	11	0.87658	N/A	d__Bacteria	p__Actinomycetota	c__Actinomycetia	o__Actinomycetales	No	f__Actinomycetaceae	No	g__	Yes	s__	Yes
META23IMWYN41_F22_bin.18.strict	d__Bacteria;p__Actinomycetota;c__Actinomycetia;o__Actinomycetales;f__Actinomycetaceae;g__;s__	N/A	N/A	N/A	N/A	N/A	N/A	N/A	N/A	N/A	N/A	d__Bacteria;p__Actinomycetota;c__Actinomycetia;o__Actinomycetales;f__Actinomycetaceae;g__;s__	taxonomic classification fully defined by topology	classification based on placement in class-level tree	N/A	89.51	11	0.87659	N/A	d__Bacteria	p__Actinomycetota	c__Actinomycetia	o__Actinomycetales	No	f__Actinomycetaceae	No	g__	Yes	s__	Yes
META23IMWYN41_F23_bin.1.strict	d__Bacteria;p__Actinomycetota;c__Actinomycetia;o__Actinomycetales;f__Actinomycetaceae;g__;s__	N/A	N/A	N/A	N/A	N/A	N/A	N/A	N/A	N/A	N/A	d__Bacteria;p__Actinomycetota;c__Actinomycetia;o__Actinomycetales;f__Actinomycetaceae;g__;s__	taxonomic classification fully defined by topology	classification based on placement in class-level tree	N/A	72.39	11	0.87632	N/A	d__Bacteria	p__Actinomycetota	c__Actinomycetia	o__Actinomycetales	No	f__Actinomycetaceae	No	g__	Yes	s__	Yes
META23IMWYN41_EY-002_bin.10.permissive	d__Bacteria;p__Actinomycetota;c__Actinomycetia;o__Actinomycetales;f__Actinomycetaceae;g__;s__	N/A	N/A	N/A	N/A	N/A	N/A	N/A	N/A	N/A	N/A	d__Bacteria;p__Actinomycetota;c__Actinomycetia;o__Actinomycetales;f__Actinomycetaceae;g__;s__	taxonomic classification fully defined by topology	classification based on placement in class-level tree	N/A	96.52	11	0.83708	N/A	d__Bacteria	p__Actinomycetota	c__Actinomycetia	o__Actinomycetales	No	f__Actinomycetaceae	No	g__	Yes	s__	Yes
META23IMWYN41_EY-003_bin.11.strict	d__Bacteria;p__Actinomycetota;c__Actinomycetia;o__Actinomycetales;f__Actinomycetaceae;g__;s__	N/A	N/A	N/A	N/A	N/A	N/A	N/A	N/A	N/A	N/A	d__Bacteria;p__Actinomycetota;c__Actinomycetia;o__Actinomycetales;f__Actinomycetaceae;g__;s__	taxonomic classification fully defined by topology	classification based on placement in class-level tree	N/A	95.71	11	0.83712	N/A	d__Bacteria	p__Actinomycetota	c__Actinomycetia	o__Actinomycetales	No	f__Actinomycetaceae	No	g__	Yes	s__	Yes
META23IMWYN41_EY-004_bin.3.strict	d__Bacteria;p__Actinomycetota;c__Actinomycetia;o__Actinomycetales;f__Actinomycetaceae;g__;s__	N/A	N/A	N/A	N/A	N/A	N/A	N/A	N/A	N/A	N/A	d__Bacteria;p__Actinomycetota;c__Actinomycetia;o__Actinomycetales;f__Actinomycetaceae;g__;s__	taxonomic classification fully defined by topology	classification based on placement in class-level tree	N/A	96.7	11	0.837	N/A	d__Bacteria	p__Actinomycetota	c__Actinomycetia	o__Actinomycetales	No	f__Actinomycetaceae	No	g__	Yes	s__	Yes
META23IMWYN41_ZEN1_bin.2.permissive	d__Bacteria;p__Actinomycetota;c__Actinomycetia;o__Actinomycetales;f__Actinomycetaceae;g__;s__	N/A	N/A	N/A	N/A	N/A	N/A	N/A	N/A	N/A	N/A	d__Bacteria;p__Actinomycetota;c__Actinomycetia;o__Actinomycetales;f__Actinomycetaceae;g__;s__	taxonomic novelty determined using RED	classification based on placement in class-level tree	N/A	48.04	11	0.86025	N/A	d__Bacteria	p__Actinomycetota	c__Actinomycetia	o__Actinomycetales	No	f__Actinomycetaceae	No	g__	Yes	s__	Yes
META23IMWYN41_ZEN1_bin.17.orig	d__Bacteria;p__Actinomycetota;c__Actinomycetia;o__Actinomycetales;f__Actinomycetaceae;g__Bowdeniella;s__	N/A	N/A	N/A	N/A	N/A	N/A	N/A	N/A	N/A	N/A	d__Bacteria;p__Actinomycetota;c__Actinomycetia;o__Actinomycetales;f__Actinomycetaceae;g__Bowdeniella;s__	ANI	classification based on placement in class-level tree	GCF_001907295.1, s__Bowdeniella nasicola, 95.0, 78.77, 0.383; GCF_900107735.1, s__Bowdeniella massiliensis, 95.0, 78.58, 0.35; GCA_023387755.1, s__Bowdeniella sp023387755, 95.0, 77.31, 0.157	93.43	11	0.93506	N/A	d__Bacteria	p__Actinomycetota	c__Actinomycetia	o__Actinomycetales	No	f__Actinomycetaceae	No	g__Bowdeniella	No	s__	Yes
LIB17_bin.27.orig	d__Bacteria;p__Actinomycetota;c__Actinomycetia;o__Actinomycetales;f__Actinomycetaceae;g__Flaviflexus;s__Flaviflexus equikiangi	GCF_014069875.1	95	d__Bacteria;p__Actinomycetota;c__Actinomycetia;o__Actinomycetales;f__Actinomycetaceae;g__Flaviflexus;s__Flaviflexus equikiangi	98.6	0.992	GCF_014069875.1	95	d__Bacteria;p__Actinomycetota;c__Actinomycetia;o__Actinomycetales;f__Actinomycetaceae;g__Flaviflexus;s__Flaviflexus equikiangi	98.6	0.992	d__Bacteria;p__Actinomycetota;c__Actinomycetia;o__Actinomycetales;f__Actinomycetaceae;g__Flaviflexus;s__	taxonomic classification defined by topology and ANI	topological placement and ANI have congruent species assignments	GCF_003952265.1, s__Flaviflexus salsibiostraticola, 95.0, 80.16, 0.666; GCF_003971195.1, s__Flaviflexus ciconiae, 95.0, 78.99, 0.466; GCF_014118685.1, s__Flaviflexus huanghaiensis, 95.0, 78.94, 0.492; GCF_001375495.1, s__Flaviflexus massiliensis, 95.0, 78.34, 0.43	77.36	11	N/A	N/A	d__Bacteria	p__Actinomycetota	c__Actinomycetia	o__Actinomycetales	No	f__Actinomycetaceae	No	g__Flaviflexus	No	s__Flaviflexus equikiangi	No
META23IMWYN41_ZF5_bin.10.strict	d__Bacteria;p__Actinomycetota;c__Actinomycetia;o__Actinomycetales;f__Actinomycetaceae;g__Flaviflexus;s__Flaviflexus equikiangi	GCF_014069875.1	95	d__Bacteria;p__Actinomycetota;c__Actinomycetia;o__Actinomycetales;f__Actinomycetaceae;g__Flaviflexus;s__Flaviflexus equikiangi	98.73	0.964	GCF_014069875.1	95	d__Bacteria;p__Actinomycetota;c__Actinomycetia;o__Actinomycetales;f__Actinomycetaceae;g__Flaviflexus;s__Flaviflexus equikiangi	98.73	0.964	d__Bacteria;p__Actinomycetota;c__Actinomycetia;o__Actinomycetales;f__Actinomycetaceae;g__Flaviflexus;s__	taxonomic classification defined by topology and ANI	topological placement and ANI have congruent species assignments	GCF_003952265.1, s__Flaviflexus salsibiostraticola, 95.0, 80.09, 0.63; GCF_014118685.1, s__Flaviflexus huanghaiensis, 95.0, 78.83, 0.472; GCF_003971195.1, s__Flaviflexus ciconiae, 95.0, 78.77, 0.444; GCF_001375495.1, s__Flaviflexus massiliensis, 95.0, 78.5, 0.374	87.92	11	N/A	N/A	d__Bacteria	p__Actinomycetota	c__Actinomycetia	o__Actinomycetales	No	f__Actinomycetaceae	No	g__Flaviflexus	No	s__Flaviflexus equikiangi	No
META23IMWYN41_D0226_bin.8.orig	d__Bacteria;p__Actinomycetota;c__Actinomycetia;o__Actinomycetales;f__Actinomycetaceae;g__Nanchangia;s__	N/A	N/A	N/A	N/A	N/A	N/A	N/A	N/A	N/A	N/A	d__Bacteria;p__Actinomycetota;c__Actinomycetia;o__Actinomycetales;f__Actinomycetaceae;g__Nanchangia;s__	taxonomic novelty determined using RED	classification based on placement in class-level tree	N/A	90.15	11	0.94548	N/A	d__Bacteria	p__Actinomycetota	c__Actinomycetia	o__Actinomycetales	No	f__Actinomycetaceae	No	g__Nanchangia	No	s__	Yes
META23IMWYN41_D0263_bin.8.orig	d__Bacteria;p__Actinomycetota;c__Actinomycetia;o__Actinomycetales;f__Actinomycetaceae;g__Nanchangia;s__	N/A	N/A	N/A	N/A	N/A	GCF_015240065.1	95	d__Bacteria;p__Actinomycetota;c__Actinomycetia;o__Actinomycetales;f__Actinomycetaceae;g__Nanchangia;s__Nanchangia anserum	79.3	0.463	d__Bacteria;p__Actinomycetota;c__Actinomycetia;o__Actinomycetales;f__Actinomycetaceae;g__Nanchangia;s__	taxonomic classification defined by topology and ANI	classification based on placement in class-level tree	GCA_900545825.1, s__Nanchangia sp900545825, 95.0, 80.08, 0.546	96.6	11	0.972	Genome not assigned to closest species as it falls outside its pre-defined ANI radius	d__Bacteria	p__Actinomycetota	c__Actinomycetia	o__Actinomycetales	No	f__Actinomycetaceae	No	g__Nanchangia	No	s__	Yes
META23IMWYN41_F11_bin.6.permissive	d__Bacteria;p__Actinomycetota;c__Actinomycetia;o__Actinomycetales;f__Actinomycetaceae;g__Varibaculum;s__	N/A	N/A	N/A	N/A	N/A	N/A	N/A	N/A	N/A	N/A	d__Bacteria;p__Actinomycetota;c__Actinomycetia;o__Actinomycetales;f__Actinomycetaceae;g__Varibaculum;s__	taxonomic novelty determined using RED	classification based on placement in class-level tree	N/A	73.9	11	0.93528	N/A	d__Bacteria	p__Actinomycetota	c__Actinomycetia	o__Actinomycetales	No	f__Actinomycetaceae	No	g__Varibaculum	No	s__	Yes
META23IMWYN41_F20_bin.2.permissive	d__Bacteria;p__Actinomycetota;c__Actinomycetia;o__Actinomycetales;f__Actinomycetaceae;g__Varibaculum;s__	N/A	N/A	N/A	N/A	N/A	N/A	N/A	N/A	N/A	N/A	d__Bacteria;p__Actinomycetota;c__Actinomycetia;o__Actinomycetales;f__Actinomycetaceae;g__Varibaculum;s__	taxonomic novelty determined using RED	classification based on placement in class-level tree	N/A	76.52	11	0.93496	N/A	d__Bacteria	p__Actinomycetota	c__Actinomycetia	o__Actinomycetales	No	f__Actinomycetaceae	No	g__Varibaculum	No	s__	Yes
META23IMWYN41_EY-002_bin.3.strict	d__Bacteria;p__Actinomycetota;c__Actinomycetia;o__Actinomycetales;f__Actinomycetaceae;g__Varibaculum;s__	N/A	N/A	N/A	N/A	N/A	N/A	N/A	N/A	N/A	N/A	d__Bacteria;p__Actinomycetota;c__Actinomycetia;o__Actinomycetales;f__Actinomycetaceae;g__Varibaculum;s__	taxonomic novelty determined using RED	classification based on placement in class-level tree	N/A	83.48	11	0.93644	N/A	d__Bacteria	p__Actinomycetota	c__Actinomycetia	o__Actinomycetales	No	f__Actinomycetaceae	No	g__Varibaculum	No	s__	Yes
META23IMWYN41_EY-003_bin.7.strict	d__Bacteria;p__Actinomycetota;c__Actinomycetia;o__Actinomycetales;f__Actinomycetaceae;g__Varibaculum;s__	N/A	N/A	N/A	N/A	N/A	N/A	N/A	N/A	N/A	N/A	d__Bacteria;p__Actinomycetota;c__Actinomycetia;o__Actinomycetales;f__Actinomycetaceae;g__Varibaculum;s__	taxonomic novelty determined using RED	classification based on placement in class-level tree	N/A	82.68	11	0.93481	N/A	d__Bacteria	p__Actinomycetota	c__Actinomycetia	o__Actinomycetales	No	f__Actinomycetaceae	No	g__Varibaculum	No	s__	Yes
[truncated: 5,750 more rows]

## Sheet: Table S4
Supplementary Table 4. The secondary metabolite biosynthetic gene clusters (BGCs) encoded within the MBGG catalog.
MAGs	Chromosome	Region	Type	From	To	Most similar known cluster
LIB25_bin.11.orig	k141_10000_length_56279_cov_26.0000	Region4.1	RiPP-like	43072	55288
SRR10083279_bin.6.orig	k141_100030_length_33973_cov_13.7666	Region26.1	RiPP-like	15957	26805
META23IMWYN41_D0269_bin.9.orig	k141_1000431_length_26624_cov_19.9990	Region86.1	hydrogen-cyanide	1	9371
[truncated: 15,675 more rows]

## Sheet: Table S5
	Supplementary Table 5. The number of genes annotated by the KEGG, Pfam, and CAZyme databases in the MBGG catalog.
[truncated: 243,681+ more rows]
