# Supplementary material for: A Genomic Catalog of Migratory Microbiomes from Wild Birds across China's Habitats
Source: Adv Sci (Weinh). 2026 Feb 26;13(26):e74581. doi: 10.1002/advs.74581 (PMC13159146; doi:10.1002/advs.74581)
Supplement: Supplementary file 2 — Supporting File 2: advs74581‐sup‐0002‐TableS1‐S19.xlsx. [file ADVS-13-e74581-s001.zip › Supplementary Tables 6-11.xlsx]

## Sheet: Table S6
Supplementary Table 6. Abundance of antibiotic resistance in the wild bird gut microbiomes.
sample ID	aminoglycoside	antibacterial_fatty_acid	bacitracin	beta_lactam	bicyclomycin	bleomycin	chloramphenicol	defensin	factumycin	florfenicol	fosfomycin	fusidic_acid	macrolide-lincosamide-streptogramin	multidrug	mupirocin	novobiocin	other_peptide_antibiotics	pleuromutilin_tiamulin	polymyxin	puromycin	quinolone	rifamycin	streptothricin	sulfonamide	tetracenomycin_C	tetracycline	trimethoprim	tunicamycin	vancomycin
GF-cj101	0.709307	0	3.63486	2.04222	0	0	0.459388	0.0976104	0	0	0	0	86.8025	1.58905	0	0	0.0209879	0.176209	1.63318	0	0	0	0	0	0	2.83472	0	0	0
GF-cj103	1.17191	0	6.74855	5.51934	0	0	0.170427	0	0	0	0	0	65.1396	10.6085	0.761506	0	0.773515	0	4.37342	0	0.0697049	0.0349391	0	0.227236	0	4.32404	0	0	0.0773187
GF-cj104	11.304	0	0.386683	4.0132	0	0.00793383	1.40712	0.00209569	0	0.71596	0.022477	0	54.0363	0.721487	0.00282816	0.0256193	0.00118994	0.0749471	0.09519	0	0.00874862	0.135328	0.519193	2.84041	0	23.0755	0.576377	0	0.0273511
GF-cj105	9.324	0	0.515476	2.09114	0	0.0123559	1.97	0	0	0.56245	0.0344626	0	50.8603	0.520176	0.00156263	0.00171588	0	0.00976336	0.123313	0	0.0314264	0.10208	0.712644	1.29436	0	31.2759	0.508715	0	0.0481314
GF-cj106	22.4274	0	1.52475	5.15434	0	0.0374642	2.10572	0.000585901	0	3.20862	0.0267095	0	36.2856	1.73879	0	0.0008754	0.00282775	0.00282598	0.0515922	0	0.161187	0.932165	0.938521	7.45565	0	15.5411	2.37197	0	0.0312372
GF-cj107	8.81317	0	0.570575	5.04077	0	0.0298627	1.42052	0	0	0.696632	0	0	58.6371	1.70216	0.00159576	0	0.0920415	0.00904484	0.540747	0	0.0891527	0.136298	0.212667	1.04108	0	20.6263	0.29567	0	0.0445691
GF-cj108	18.6761	0	0.673707	2.02309	0	0.0283515	1.7097	0	0	1.21795	0	0	47.6119	0.990409	0.00202131	0.00261997	0	0.0113823	0.0888679	0	0.0296867	0.25466	0.342664	3.63709	0	21.8578	0.739259	0	0.102643
GF-cj109	11.5374	0	0.945882	2.77514	0	0	2.36179	0	0	1.84163	0.160373	0	40.0259	2.2943	0.0076074	0	0.0330552	0.0103203	0.123314	0	0.0268233	0.754572	0.35483	6.42359	0	28.4288	1.89469	0	0
GF-cj110	20.9774	0.000710886	2.56731	5.96655	0	0.173851	2.82018	0.00616729	0	4.14649	0.0374505	0	23.0253	2.70157	0.00179423	0.0136524	0	0.0507272	0.0674562	0	0.136798	0.695499	0.742905	9.05436	0	23.9498	2.86406	0	0
GF-cj111	8.62031	0	0.437804	3.16142	0	0.00998366	0.893839	0	0	0.334406	0.038726	0	59.5538	0.250661	0	0	0	0.010255	0.126636	0	0.00806229	0.0990315	0.342836	0.581248	0	25.1444	0.334821	0	0.0518047
GF-cj112	0.116375	0	72.4543	1.35344	0	0	0	0	0	0	0	0	3.25622	12.7974	0.0115867	0	0.71398	0.393596	8.1695	0	0	0.222084	0	0	0	0.511522	0	0	0
GF-cj113	0	0	89.5995	1.28612	0	0	0	0	0	0	0	0	1.31969	1.38016	0	0	0	0.434495	5.68962	0	0	0.0441925	0	0	0	0.246244	0	0	0
GF-cj114	0.119629	0	90.5831	0.0923199	0	0	0	0	0	0	0	0	1.40054	2.10038	0.0384985	0	0	0.203882	4.92357	0	0	0	0	0	0	0.538056	0	0	0
GF-cj116	0	0	34.2292	4.00655	0	0	0	0	0	0	0	0	4.78761	38.5001	0	0	2.50344	0.169333	14.389	0	0	0.0477984	0	0	0	1.36695	0	0	0
GF-cj117	0	0	89.7461	0.183829	0	0	0	0	0	0	0.192417	0	1.24554	2.7434	0.0479739	0	0	0.195894	3.96268	0	0	0.52947	0.266255	0.239983	0	0.646497	0	0	0
GF-cj118	0	0	82.2954	3.59493	0	0	0	0	0	0.0474693	0.0301061	0	0.713107	6.21086	0	0	0.0608176	0.437886	6.21359	0	0.0387772	0.173288	0	0	0	0.183747	0	0	0
GF-cj119	0.0539782	0.0115453	85.5454	3.3476	0	0	0	0	0	0.0384082	0.0749376	0	1.06146	6.09079	0	0	0	0.462791	2.58564	0	0.102152	0.128126	0	0	0	0.497156	0	0	0
GF-cj120	0	0	93.2195	0	0	0	0	0	0	0.0382756	0	0	0.911844	1.36937	0	0	0	0.237141	3.44703	0	0	0.146816	0	0	0	0.630058	0	0	0
GF-cj121	0.48063	0	92.6328	0.387771	0	0	0.102313	0	0	0.108898	0	0	0.704979	1.20039	0.0124773	0	0	0.277099	2.63723	0	0.326183	0.213829	0	0.154677	0	0.760685	0	0	0
GF-cj122	0.24045	0	93.1304	0	0	0	0	0	0	0	0	0	1.03174	1.29667	0	0	0	0.134858	2.82849	0	0	0.156344	0	0	0	1.11276	0	0	0.0683076
GF-cj123	0.0376753	0	10.3778	6.24386	0	0	0.00989157	0	0	0	0	0	5.3446	52.3094	0.014704	0	3.14961	0.0148942	15.9647	0	0	0.0519631	0	0.00972103	0	6.47131	0	0	0
GF-cj124	0.0983432	0	92.7222	0.325646	0	0	0	0	0	0	0	0	1.18819	1.37867	0	0	0	0.126875	2.44618	0	0	0.164806	0	0.237884	0	1.01115	0.300042	0	0
GF-cj125	0.304725	0.0198345	91.8844	0.170892	0	0	0	0	0	0	0	0	1.07635	1.44188	0	0	0	0.233455	4.09709	0	0	0	0	0	0	0.771385	0	0	0
GF-cj126	0	0.00570875	29.4163	5.53051	0	0	0	0	0	0	0	0	4.15046	39.2627	0.00649528	0	2.56655	0.141543	12.89	0	0	0.0835351	0	0.364713	0	5.50054	0.0809412	0	0
GF-cj16	5.06359	0	12.5589	5.33711	0	0	1.31883	0	0	0	0	0	5.88354	27.1832	0.914617	2.69026	0	0	2.9225	0	1.19343	10.7689	0	0	0.809553	21.3891	0	0	1.96638
GF-cj17	2.74902	0	16.1377	14.1675	0	0	0.364645	0	0	0	0	0	3.44123	17.7965	0.698655	1.99176	0	0	4.74676	0	3.61183	9.67559	0	0	0	23.5633	0	0	1.05552
GF-cj18	5.9772	0.0960097	14.8951	12.7482	0	0	0	0	0	0.511038	0	0	12.1703	19.6237	0.608357	1.79415	0.561666	0	3.74252	0	1.33354	4.44305	0	0.319597	0	17.5791	2.6154	0	0.981069
GF-cj21	2.12674	0	2.10095	62.9726	0	0	0	0	0	0	0	0	14.5226	0.549317	0.253025	0.309983	0	0	0.689571	0	0	0	0	0	0	16.4752	0	0	0
GF-cj23	2.30099	0	19.366	5.83119	0	0	0.745104	0	0	0	0	0	10.3563	20.4368	1.0994	2.23463	0	0.200749	3.36153	0	3.55648	5.78322	0	0	0.153265	22.6246	0	0	1.94982
GF-cj24	9.4909	0	6.034	15.8106	0	0	0.572916	0	0	0	0	0	24.4093	2.63914	12.4095	0.316629	0	1.15854	2.71181	0	0	0.904732	0	1.64713	0	21.8949	0	0	0
GF-cj25	1.33101	0	2.21561	1.34234	0	0	0	0	0	0	0	0	0.808968	2.20539	83.6566	0	0	1.24274	4.27919	0	0	0.254252	0	0	0	2.52311	0	0	0.140807
GF-cj26	2.064	0	2.49278	6.75332	0	0	0.330337	0	0	0	0	0	4.01606	6.71311	65.0976	0	0	1.28571	3.93893	0	0	1.28994	0	0.173994	0	5.84424	0	0	0
GF-cj27	4.93413	0	15.9156	11.373	0	0	0.415784	0	0	0.675313	0	0	6.27704	25.5192	0.737347	1.29348	0.388385	0	2.23438	0	1.37105	8.30895	0	0	0	20.2258	0	0	0.330485
GF-cj28	0.481556	0	0.971543	6.20222	0	0.0977474	0.135693	0	0	0	0.0768518	0	1.57631	1.29202	83.0464	0.0449017	0	0.781398	2.11804	0	0.021332	0.43634	0	0	0.0589514	2.6587	0	0	0
GF-cj29	3.07572	0.00506566	21.3659	4.35874	0	0	0.0273292	0.00154733	0	1.20268	0.0586661	0	1.17346	38.2271	0.00134718	0	0.851552	0	12.1353	0	2.34361	0.000916861	0	3.14612	0	11.9166	0.108274	0	0
GF-cj30	0	0	3.3626	0.975523	0	0	0	0	0	0	0	0	0.955054	8.60923	59.9757	0	0	1.20239	13.4692	0	0	0.304731	0	0.798664	0	10.347	0	0	0
GF-cj31	11.2355	0	62.7009	1.71722	0	0	0.0779858	0	0	0.268468	0.0721714	0	1.06303	12.3693	0.00331893	0	0	0.00242149	3.85569	0	0.340616	0.0874643	0.181679	1.41801	0	4.25967	0.346531	0	0
GF-cj32	3.15691	0	21.9915	2.10347	0	0	0	0	0	1.65103	0.023695	0	1.01404	36.5128	0.000946301	0.00307821	0.553975	0	11.9676	0	0.887721	0.0411154	0	4.50037	0	15.4071	0.184579	0	0
GF-cj33	4.51139	0.003562	20.6457	4.82089	0	0	0	0	0	1.84122	0.105402	0	0.823696	37.1775	0	0	0.411065	0.00433365	12.7419	0	0.613319	0.0297878	0.0107433	3.75983	0	12.1677	0.331868	0	0
GF-cj34	3.50989	0.00340392	22.4128	4.20174	0	0	0.0480652	0	0	1.05259	0.0462543	0	1.5493	35.7981	0.00480177	0.00217488	0.557697	0	11.6242	0	0.991929	0.0253746	0	3.38774	0	14.5525	0.231429	0	0
GF-cj37	2.50545	0	23.4323	2.9768	0	0	0.00637236	0	0	1.00416	0.101016	0	1.02255	38.1556	0.00174995	0	0.788922	0	12.3053	0	1.61515	0.0129146	0	2.69319	0	13.3024	0.0761526	0	0
GF-cj39	0.134272	0	4.5623	2.67971	0	0	0.128253	0	0	0	0	0	64.27	1.71233	6.55867	0	0.133087	1.42085	8.12398	0	0	0.0734721	0	0	0	10.2031	0	0	0
GF-cj40	4.59021	0	21.4514	1.0168	0	0	0.055116	0	0	2.01677	0.0724331	0	0.419295	32.163	0.00731193	0.00687239	0.134663	0	11.6056	0	0.506535	0.0982972	0	6.46453	0	19.2729	0.118303	0	0
GF-cj41	3.2635	0.00422032	25.6501	1.24165	0	0	0.0156058	0	0	1.13246	0.118358	0	0.530841	36.608	0	0.00383503	0.302655	0	13.1181	0	0.890899	0.0365616	0	3.61303	0	13.4125	0.0576436	0	0
GF-cj42	0.694814	0	16.6937	8.00475	0	0	0	0.0298997	0	0	5.29713	0	3.74524	47.4527	0.00445659	0	7.66787	0.011074	8.87871	0	0	0.0266478	0	0.0593052	0	1.37006	0	0	0.0636349
GF-cj43	0.257857	0	72.9565	2.95758	0	0	0	0.191903	0	0	0	0	1.99171	13.8989	0.231458	0.276969	2.52418	0	2.38542	0	0.0905694	0.107045	0	0	0	2.12986	0	0	0
GF-cj44	0.106945	0.0104439	16.6371	4.07904	0	0	0.606022	0.0178647	0	0	1.12459	0	20.6205	37.5494	0.0188386	0	2.52221	0	12.7584	0	0.0374808	0.0577068	0	0	0	3.75083	0	0	0.102651
GF-cj45	0.690301	0	13.7131	8.01273	0	0	0.0875428	0.165111	0	0.00123774	4.62277	0	3.11695	51.5983	0.00283237	0.000695945	6.06589	0	10.8894	0	0.138189	0.00855157	0	0.0252138	0.00121028	0.845325	0.0046782	0	0.0099975
GF-cj46	0.964927	0	18.942	7.1528	0	0	0.289808	0.0188287	0	0	1.73299	0	8.02183	51.9661	0.0106912	0.0674992	3.78358	0	5.71344	0	0.257177	0.100267	0	0	0	0.931771	0	0	0.0463351
GF-cj47	0.219333	0	33.552	6.73854	0	0	0.158218	0	0	0	0	0	1.21099	44.4536	0.0128633	0.214579	1.14374	0	10.6328	0	0.542847	0.0960141	0	0	0.03616	0.988231	0	0	0
GF-cj48	0.221513	0	32.8011	4.56085	0	0	0.299435	0.0278422	0	0.0238497	0.792099	0	0.872091	47.7267	0.0116882	0.101494	0.849358	0.0208169	10.2536	0	0.765766	0.0130795	0	0.137608	0	0.521081	0	0	0
GF-cj50	0.223999	0.00225047	32.6378	5.00963	0	0	0.029125	0.00183311	0	0.158718	0.325595	0	0.873309	46.574	0.00202969	0	0.457296	0	12.3713	0	0.808328	0.00703857	0	0.150648	0	0.279165	0.087952	0	0
GF-cj52	0.0674129	0	21.446	5.336	0	0	0.0368096	0.00713548	0	0.0141744	0.61286	0	2.80735	52.1558	0.00177758	0.00175418	2.33279	0.000921247	14.0539	0	0.696977	0.00417059	0	0.0284026	0	0.384092	0.0116437	0	0
GF-cj53	0.126473	0	24.5266	3.19096	0	0	0.0521128	0.0622109	0	0.0785336	0.479987	0	2.04616	52.6698	0.00565991	0.00679769	1.62684	0	13.6632	0	0.727198	0.047416	0	0.136203	0	0.52861	0.025242	0	0
GF-cj54	0.263662	0.00494847	21.7642	5.43088	0	0	0.0860701	0.00374284	0	0.0291616	0.60326	0	2.50199	51.8348	0.0314699	0.0154502	1.85542	0	12.3788	0	0.550823	0	0	0.015688	0.0115809	2.61798	0	0	0
GF-cj55	0.113973	0.00191563	33.432	2.37693	0	0	0.0178787	0	0	0.318762	0.214464	0	0.786556	45.3073	0	0	0.611255	0	13.8879	0	1.42728	0.0404367	0	0.461632	0	0.620102	0.381585	0	0
GF-cj56	0.113213	0	33.7234	5.16163	0	0	0.0581775	0	0	0.0585094	0.390122	0	1.04875	45.6116	0.0194336	0	0.840432	0.0299202	11.4928	0	0.93908	0.021632	0	0	0	0.491295	0	0	0
GF-cj57	1.87206	0	2.65495	89.9255	0	0	0	0	0	0	0	0	0.777755	2.67571	0	0.387491	0.141915	0	0.699619	0	0	0.668991	0	0	0	0.196029	0	0	0
GF-cj58	0	0	10.4607	9.79037	0	0	0	0	0	0	0	0	11.7843	0.781542	10.3281	0	0	0	3.41339	0	0	0	0	0	0	35.9436	17.4979	0	0
GF-cj61	6.41916	0	11.9034	14.8652	0	0	0.646005	0	0	2.32761	0	0	15.3329	23.5888	0.643803	0.677525	1.68292	0	1.26703	0	0	2.31851	0	5.20863	0	13.1186	0	0	0
GF-cj62	1.66448	0	4.39341	3.21427	0	0	1.35334	0	0	0	0	0	34.8172	19.3473	2.66055	0	1.09062	0.431532	7.95665	0	0	0.050856	0	0.116657	0	22.5436	0.227184	0	0.132264
GF-cj63	11.3572	0	1.37246	0.397022	0	0	2.47775	0	0	0	0	0	49.0598	0.855418	0.0242654	0	0	0.150743	0.368	0	0	0.00191298	0.0226759	0.0328646	0	33.8093	0	0	0.0705323
GF-cj65	9.05623	0	1.15641	0.875124	0	0	3.10166	0	0	0	0	0	36.3053	0.521319	0.050504	0.0065461	0	0.22652	0.86558	0	0	0	0.566715	0.0368098	0	46.8926	0	0	0.338752
GF-cj66	3.42916	0	3.01607	1.44937	0	0	1.80227	0	0	0	0	0	42.5613	3.31374	0.0639043	0	0.237795	1.38919	1.84895	0	0	0	0.42629	0.271179	0	39.9837	0.0829819	0	0.124091
GF-cj67	1.26328	0	1.32892	3.10978	0	0	1.42507	0	0	0	0	0	45.482	0.43716	0.0127792	0	0	0.294487	1.26021	0	0.011896	0	0.266233	0.0433895	0	44.9917	0	0	0.0730706
GF-cj68	5.46802	0	1.12027	0.616197	0	0	1.45699	0	0	0.0137842	0	0	35.4018	0.59281	0.230757	0	0	0.188166	1.50177	0	0	0.0049966	0.256738	0.0716242	0	52.879	0.0254114	0	0.171691
GF-cj69	2.78417	0	1.91835	1.50041	0	0	1.52241	0.0397475	0	0.00895696	0.0433864	0	48.9927	1.75681	0.106938	0	0.0815109	0.356024	2.00263	0	0	0.040494	0.168007	0.034252	0	38.197	0.209292	0	0.236943
GF-cj72	0.276601	0	7.0524	7.34039	0	0	0	0	0	0	0	0	5.45718	48.4958	0	0	3.96492	0.0293407	19.3671	0	0	0	0	0.156519	0	7.85976	0	0	0
GF-cj73	13.2038	0	1.08527	0.458349	0	0	1.72955	0	0	0.00993663	0	0	52.4019	0.886153	0.00997188	0	0	0.41185	0.542556	0	0.00273635	0	0.0353327	0.00717227	0	29.1516	0	0	0.0637559
GF-cj75	9.27845	0	3.18123	0.495404	0	0.0490616	0.334883	0	0	0.270001	0.0167919	0	43.3566	0.870794	1.31086	0.0196379	0	0.0249599	0.498885	0	0.00715011	0.0633282	0.170181	0.929042	0	38.9648	0.131359	0	0.0265929
GF-cj76	24.5258	0	2.33824	7.64409	0	0.0438526	2.93389	0.000921124	0	3.97438	0.0477745	0	25.131	2.49377	0.00039198	0.001837	0.00278541	0.0116723	0.076027	0	0.244509	1.49869	1.01516	10.6052	0.00147097	14.2997	3.08729	0	0.021458
GF-cj77	10.0048	0	0.397426	4.28327	0	0.0217684	1.5173	0.00807871	0	0.729709	0.0370333	0	52.4032	0.692965	0.000956778	0.0154024	0	0.0752904	0.11827	0	0.0213557	0.0970749	0.555938	2.77938	0.00182063	25.7817	0.41236	0	0.0449844
GF-cj78	10.0328	0	1.08855	1.65029	0	0.0914953	2.51206	0	0	1.17788	0.0519532	0	45.613	1.68896	0.00320973	0.0180315	0	0.00625422	0.0771951	0	0.0925458	0.133983	0.267055	4.63176	0	29.7398	1.12318	0	0
GF-cj79	9.7072	0	0.416135	3.35837	0	0.0232099	0.79545	0	0	0.330025	0.00284638	0	53.1804	0.17749	0.000344707	0	0	0.026245	0.098436	0	0.00556093	0.0385537	0.347891	0.685672	0	30.4709	0.265445	0	0.0698306
GF-cj80	11.4018	0.000394883	1.3589	1.26471	0	0.0892068	2.1703	0.0253915	0	1.73145	0.0198204	0	46.5071	1.35587	0.00524901	0.00466187	0	0.0829841	0.0363786	0	0.0601674	0.173868	0.649444	3.83172	0	28.3848	0.841749	0	0.0039618
GF-cj81	0	0	0.222014	0.814952	0	0	0.357258	0	0	0	0	0	0.75867	29.8329	0	0.0516208	0	0.0306155	13.3388	0	0	0.0179181	0	0	0	54.5752	0	0	0
GF-cj82	0.039599	0	0.143439	0.70225	0	0	0	0	0	0	0	0	0.68443	31.4945	0.00267643	0	0	0	15.7472	0	0	0.00347234	0	0	0	51.1825	0	0	0
GF-cj84	0.0396711	0	0.163235	1.62632	0	0	0.616627	0	0	0	0.0949701	0	0.573877	31.0549	0.004504	0.00585753	0	0.0233028	21.1682	0	0.0103148	0.0350017	0	0	0	44.5422	0.0410211	0	0
GF-cj85	0	0	18.7308	3.46703	0	0	0	0	0	0	0	0	14.1154	13.9208	1.70718	2.9548	0	0	14.6993	0	0	1.68762	0	0	0	28.7171	0	0	0
GF-cj86	0	0	0.338853	0.701647	0	0	0.485731	0	0	0	0	0	0.180122	32.9183	0.00641855	0	0	0	13.8574	0	0	0.00260452	0	0	0	51.5089	0	0	0
GF-cj87	0	0	0.955889	0.355317	0	0	0.100462	0	0	0	0	0	2.14324	28.9523	0.081155	0.12659	0	0	17.7499	0	0.100923	0.0672458	0	0	0	49.1424	0	0	0.224503
GF-cj88	0	0	0.741793	0.865046	0	0	0.1749	0	0	0	0	0	0.93416	28.1493	0	0.0331029	0	0.0436912	19.4275	0	0	0.0671453	0	0.0879832	0	49.4755	0	0	0
GF-cj89	0.691754	0	24.4531	6.33853	0	0	0	0	0	0	0	0	11.6019	20.2107	0.187532	0.663381	0.838478	0	12.6224	0	0	0.574222	0	0	0	21.8179	0	0	0
GF-cj91	4.47865	0	0.752734	3.00301	0	0	0	0	0	0	0	0	1.93702	25.4739	0.166954	0.230869	0	0.11914	21.8206	0	0	0.132323	0	0	0	41.8848	0	0	0
GF-cj95	0.045195	0	0.204556	1.0974	0	0	0.366703	0	0	0	0	0	0.161125	33.75	0	0	0	0	14.8027	0	0	0	0	0	0	49.5723	0	0	0
GF-cj96	0.213752	0	12.4051	13.3797	0	0.0822604	0.243544	0	0	0	6.59613	0	7.65131	46.2975	0	0	3.0047	0.291446	9.48731	0	0	0.0383013	0	0	0	0.308924	0	0	0
GF-cj98	0.118184	0	2.61833	0.865979	0	0	0.366733	0	0	0	0	0	90.8642	1.45152	0.00643529	0	0	0.0466306	1.76516	0	0	0.0176717	0	0.050517	0	1.82866	0	0	0
GF-cj99	0.076916	0	4.31139	0.828548	0	0	0.359793	0.0434655	0	0.105421	0	0	74.3762	11.7594	0	0.0119096	0.49957	0.100472	4.22416	0	0.0150708	0.00878112	0	0.260356	0	2.99479	0	0	0.0237266
KM-C1	0	0	23.8418	0.734213	0	0	0.402979	0	0	0	0	0	0.989877	20.5176	0	7.6315	0	0.171017	0.837882	0	0.219879	27.6949	0	0.338614	1.33917	7.40239	3.97812	0	3.89997
KM-C2	0.28779	0	19.0676	5.24345	0	0	0.469705	0	0	0.242991	0	0	1.83647	21.8866	0.860193	5.96125	0.172288	0	0.961318	0	0.994805	16.2965	0	1.065	0.7326	14.8107	4.93359	0	4.17719
KM-C3	0	0	15.4909	1.54974	0	0	0.696424	0	0	0	0	0	1.39218	24.9908	0.0670836	3.5417	0	0	1.41904	0	0.960685	26.8144	0	0	0.533583	10.8216	3.65595	0	8.06581
L10	0.0325748	0	0.020819	0.477559	0	0	0.0107423	0	0	0	0	0.00637006	25.3709	0.0595031	0	0	0	0	0.0117157	0	0.00528476	0.0001453	0	0.00801716	0	73.995	0.00138115	0	0
L11	0.0462084	0	0.24246	1.12688	0	0.00344301	0.00498313	0	0	0	0	0	23.2393	1.66824	0	0.00917788	0.106796	0	0.517504	0	0.163995	0	0	0	0.00426266	72.863	0.00262921	0	0.00120857
L12	0.782753	0	0.421767	3.41155	0	0.00239524	0.00863503	0	0	0	0.00999773	0	22.1873	3.97716	0.00031067	0.00997239	0.331866	0	1.08283	0	0.0219949	0.000381358	0	0.294323	0	67.1568	0.295011	0	0.0049479
L13	0.0621337	0	0.188318	1.28454	0	0	0.0119731	0	0	0	0.0145029	0	25.594	0.379168	0.00389283	0.00601389	0.0450673	0.0046439	0.103495	0	0.00370877	0.00247873	0	0.00966464	0.00408806	72.2823	0	0	0
L14	0.0842942	0	0.0654615	4.2467	0	0	0	0	0	0	0	0	24.0486	0.353514	0.00270761	0.0265308	0.0150459	0	0.116526	0	0.0162104	0	0	0	0.00187024	71.0225	0	0	0
L15	0.0420856	0	0.0526525	3.94739	0	0.00643043	0.00478224	0.00477915	0	0	0.00361547	0	19.7873	0.35246	0	0.0091086	0.0175685	0.00477599	0.121551	0	0.00523435	0	0	0	0.00151163	75.6333	0.00546106	0	0
L16	0.0236349	0	0.0133371	2.33533	0	0.0125648	0	0	0	0	0	0	38.9249	0.164971	0	0.00246776	0.0107038	0	0.0459519	0	0.00263052	0	0	0.00498932	0	58.4585	0	0	0
L4	0.496258	0	1.79355	3.01765	0	0	0	0.006939	0	0	0	0	18.6566	17.2571	0	0	1.16854	0	5.51476	0	0.378991	0	0	0.689346	0	50.6984	0.321762	0	0
L5	0.0104264	0	0.0758722	0.124876	0	0	0	0.00183475	0	0	0	0.000807571	24.2633	0.844496	0	0	0.0586935	0	0.237977	0	0.0050533	0.000199792	0	0	0	74.3764	0	0	0
L6	0.00662259	0	0.66593	0.812561	0	0	0	0	0	0	0	0	30.677	6.33927	0	0	0.426875	0	1.9395	0	0	0	0	0	0	59.1323	0	0	0
L7	1.10264	0	0.80518	2.48821	0	0	0.000931469	0.0457959	0	0.0229639	0.342814	0	25.234	8.5444	0	0	0.469177	0	2.27416	0	1.01348	0	0	0.0102553	0	56.7533	0.892763	0	0
L8	0.0320428	0	0.0807472	0.12404	0	0	0	0	0	0.00091359	0	0	35.194	0.698268	0	0.00119573	0.0487124	0.00149158	0.151283	0	0	0	0	0	0	63.6673	0	0	0
L9	0.073412	0	1.2882	2.71356	0	0	0.000944999	0	0	0.0102994	0	0	24.0191	3.36579	0	0	0.205187	0	0.912699	0	0.0583555	0.000548943	0	0.0257336	0	67.306	0.0202056	0	0
LIB1	26.5057	0	0.0732886	9.69836	0	0.0194903	2.80135	0	0	0.773516	0.0550095	0.00104707	25.8576	0.547012	0.00182173	0	0.0153809	0.00195379	0.0831379	0	0.016952	0.00844925	4.1134	0.675279	0	28.6381	0.0935399	0	0.0195777
LIB10	10.0459	0	0.303977	2.74657	0	0.121106	6.66105	0.000537188	0	0.143113	0.0354324	0	35.8768	6.17958	0.000427033	0.000142591	0.0917433	0	0.312234	0	0.0259025	0.103052	0.77639	2.06192	0	33.8141	0.698337	0	0.00169904
LIB11	8.1347	0	0.39177	5.2064	0	0.0464773	3.87143	0	0	1.71964	0.0804077	0	36.3749	3.16842	0.00492223	0	0.0143185	0.00610927	0.0592468	0	0.00747198	0.0369597	0.721139	1.29433	0	38.396	0.456007	0	0.00938052
LIB12	6.55563	0	0.283187	4.53788	0	0.0398454	4.50709	0.000788217	0	1.43717	0.0820128	0	45.6052	6.4865	0.00645825	0	0.0175064	0.00160589	0.0699898	0	0.0331837	0.0223534	0.653479	0.792977	0	28.5928	0.273484	0	0.000930532
LIB13	12.7792	0	0.531353	5.48889	0	0.0576694	2.81646	0.00263962	0	1.10653	0.097657	0	32.5106	6.33208	0.00495637	0	0.21417	0.00237072	0.947097	0	0.269586	0.11676	0.893324	1.57486	0	33.2215	1.02798	0	0.00437682
LIB14	7.65991	0	1.24832	3.46115	0	0.0737185	3.94405	0.00839318	0	0.183113	0.381166	0	37.3175	2.55631	0.0606478	0.00171908	0.0397751	0.00468864	0.147032	0	0.0584638	0.00762699	0.461395	1.87203	0	40.1088	0.397327	0.00136224	0.00548347
LIB15	3.42789	0	1.35914	7.49475	0	0.00294549	0.913421	0.414562	0	0.00424746	0.0246903	0	27.4314	3.74927	1.00048	0.00420135	0.0246469	0.0413226	0.174863	0	0.0446678	0.00760222	0.157123	0.163993	0	53.4797	0.036852	0	0.0422454
LIB16	7.7456	0	7.70784	6.18159	0	0	1.03261	0.264971	0	0.500491	0.0449337	0	14.0682	14.3475	0.0655892	0.0247539	0.944528	0.026661	3.06477	0	0.299514	0.0642471	0.145226	1.5917	0	41.4685	0.300278	0	0.11049
LIB17	10.823	0	13.5053	8.1244	0	0.0335339	2.01662	3.56829	0	0.497664	0.22967	0	16.2371	5.73508	0.0673696	0.0715951	0.192375	0.0195676	0.915682	0	1.01183	0.27696	0.172494	4.8257	0.0214694	31.2799	0.330149	0	0.0441771
LIB18	4.0003	0.00498995	16.5602	24.472	0	0.0368666	1.91871	0.98707	0	0.340631	0.0538537	0.00558316	9.18062	11.2901	0.0528648	0.0855696	0.456557	0.0043907	2.17599	0	0.0747858	0.137958	0.141469	1.64753	0.0419535	26.1174	0.088479	0	0.124159
LIB19	2.7572	0	2.50514	4.54035	0	0	0.0912255	0	0	0	0.0229659	0	16.4325	1.51773	1.7261	0.0662499	0	0.358386	0.823677	0	0.053838	0.0568979	0.183196	0	0.0183813	68.1702	0	0	0.675939
LIB2	18.1155	0	0.101804	10.1998	0	0.0465477	2.27382	0	0	0.444675	0.245303	0	27.2677	0.612067	0.000901755	0	0.00987901	0.00125245	0.0640596	0	0.0301263	0.0335	2.67663	0.757375	0	36.9733	0.117476	0	0.0283118
LIB20	2.43613	0	18.6186	26.8236	0	0	0.379745	0	0	0.0944736	0.0165437	0	6.7853	10.6001	1.4119	0.0877016	0.0963021	0.226596	2.41475	0	0.0960236	0.945851	0.260232	0.29265	0	27.5228	0	0	0.890647
LIB21	3.50689	0	18.6688	21.0644	0	0.0637982	0.162731	0	0	0.186026	0	0	6.02585	15.2092	9.32076	0.0668779	0.603575	0.0816861	3.04426	0	0.0238271	0.334388	0.511972	0.0181495	0.0212779	20.5034	0	0	0.582123
LIB22	2.57046	0	28.8783	46.7141	0	0	0.531433	0	0	0.102969	0.018998	0	2.06681	9.58575	0.285751	0.0791367	0.0909502	0.0248927	1.09951	0	0.0168447	0.704701	0.0754642	0.127395	0.0304109	6.12721	0	0	0.868914
LIB23	1.46598	0.00446586	27.1681	45.4914	0	0	0.227816	0	0	0.2017	0.0416917	0	3.93726	12.3619	0.253844	0.0297058	0.210807	0.0173387	1.7114	0.0261498	0.0067119	0.446925	0.0666109	0.758888	0	4.59066	0.0856325	0	0.895063
LIB24	0.473435	0	12.9752	12.1816	0	0	0.483325	0	0	0.0934637	0	0	2.37494	30.099	15.4182	0.102663	1.03318	0.177305	4.98522	0	0.618813	2.5411	0	0.263953	0	16.0105	0	0	0.168213
LIB25	0.215889	0	14.8438	13.5773	0	0	0.401789	0.0390754	0	0.0868387	0.153064	0	1.19535	24.4094	19.7593	0.156857	0.593954	0.0337688	4.02437	0	0.556235	4.80302	0	0.116681	0.0476292	14.5205	0	0	0.465171
LIB26	1.66347	0	18.1133	21.7349	0	0	0.489013	0	0	0.0450386	0.0638716	0	1.78089	15.6886	9.41915	0.138475	0.249651	0.024676	1.91483	0	0.404784	4.32816	0.102108	0.12392	0.0675511	23.4964	0	0	0.15118
LIB27	2.14688	0	15.633	29.5306	0	0	0.50361	0.0061433	0	0.215469	0.023403	0	13.9329	5.35989	0.0324906	0.0388257	0.0298332	0.00535258	0.508283	0	0.214856	2.28532	0.329147	0.447585	0	28.2594	0.0324299	0	0.46454
LIB28	1.29132	0	1.26472	7.27321	0	0	1.25721	0	0	0.0393332	0	0	65.8723	0.526097	0.00253819	0	0	0.205707	0.459514	0	0.0178587	0	0.0216289	0.0334804	0	21.607	0	0	0.12813
LIB29	1.68648	0	8.30658	8.41817	0	0	0.485402	1.65002	0	0.0551142	0.097124	0	27.4758	13.7567	0	0.0221024	0.631487	0.0814796	3.39668	0	0.822337	0.14167	0.040955	0.0863761	0	32.7776	0.0223391	0	0.0456615
LIB3	23.6655	0	0.0691489	12.6268	0	0.00388526	3.41632	0	0	0.77735	0.260658	0	26.1631	0.840718	0.0154177	0.000159252	0.00387703	0.00383263	0.0446965	0	0.00689859	0.00229817	2.74285	0.735179	0	28.5101	0.0902901	0	0.0208474
LIB30	31.0658	0.00148567	3.69268	9.42355	0	0	3.85175	0	0	2.26878	0.0833191	0	5.66175	8.03257	0.00190872	0.041798	0.259348	0.020292	0.332657	0	1.95627	0.802741	0.0112538	14.5582	0.0155166	12.6671	5.03052	0	0.220757
LIB31	3.36491	0	19.8223	29.3897	0	0	1.13233	0.0194865	0	0.107005	0.0119065	0	12.4494	6.16686	0.0543571	0.209232	0.0113878	0.0590106	1.19462	0	0.151478	1.31901	0.372363	0.682051	0.113893	21.8423	0.0734717	0	1.45294
LIB32	3.38086	0	19.4929	32.0128	0	0	1.03753	0	0	0.201933	0.0411613	0	18.7589	6.27544	0.0319028	0.472507	0.0632726	0.0256153	0.821256	0	0	0.505043	0.580759	0.0493391	0.0988333	14.8656	0	0	1.28436
LIB33	5.08489	0	19.7366	32.7892	0	0	0.848247	0.0535366	0	0.371185	0.038679	0	13.5997	8.1866	0.0249451	0.010096	0.11062	0	1.37094	0	0.0405718	0.312665	0.198817	0.460859	0	15.8226	0.108489	0	0.830851
LIB34	6.32858	0.0030519	16.4176	31.3156	0	0	1.89134	0	0	0.752665	0.138676	0	13.6954	7.58614	0.0617468	0.0383151	0.0702729	0.0582149	0.836561	0	0.090011	0.692025	0.203568	3.37672	0	15.3333	0.0744294	0	1.03575
LIB35	0.135152	0	5.9649	2.80874	0	0	4.0539	0	0	0	0	0	64.4741	0.306656	0	0	0	0	1.10347	0	0	0	0	0	0	21.1241	0	0	0.0289809
LIB36	4.41827	0	16.2652	31.3	0	0	1.69827	0	0	0.586222	0.0323749	0	9.21991	8.86473	0.0548905	0.14838	0.286448	0	0.980527	0	0.272119	2.85912	0.495916	1.29934	0	20.0074	0.0429643	0	1.16787
LIB37	8.15676	0	6.95226	17.0235	0	0	1.16301	0	0	0.27121	0.0732672	0	40.2785	2.76877	0.00465999	0.0503005	0.0282922	0.799832	0.656003	0	0.0362246	0.0683596	0.139856	1.54572	0.00943178	19.5427	0.0650576	0	0.366259
LIB38	23.5018	0	1.73879	11.1844	0	0	2.49737	0.021751	0	1.21371	0.150939	0	21.3051	4.49511	0.0609618	0.0317052	0.0607806	0.00555704	0.744122	0	0.120111	0.139412	1.53321	2.72424	0.015116	27.8882	0.333893	0	0.233735
LIB39	16.6733	0	0.706147	10.3632	0	0.149806	2.79866	0.00543341	0	0.971048	0.345169	0	29.3131	2.83682	0.0233097	0	0.0578453	0.0103782	0.438054	0	0.078129	0.0213724	1.73271	2.03496	0	30.9908	0.422826	0	0.0270577
LIB4	28.7537	0	0.554389	7.78939	0	0.536346	4.5294	0	0	2.92366	0.144423	0.0105585	15.6281	4.67294	0.0114687	0	0.140422	0.00278221	0.696689	0	0.126812	0.118432	1.87564	7.06155	0	23.7131	0.700171	0	0.0101172
LIB40	12.9214	0	11.6189	26.4349	0.0083419	0.110439	1.92922	0.0384415	0	0.718083	0.0837299	0	15.6765	6.62434	0.00590545	0	0.0394377	0.0036933	0.598085	0	0.0683879	0.0460403	1.31427	1.37368	0	20.1472	0.216862	0	0.0221511
LIB5	15.9676	0	0.803641	3.15522	0	0.244948	3.38397	0.0002842	0	0.965434	0.658234	0.00227406	34.6329	5.66862	0.000149061	0.000263577	0.17741	0.0056886	0.869776	0	0.504629	0.195571	0.92899	1.41649	0	29.1745	1.24161	0	0.00175064
LIB6	22.2319	0	0.113021	5.15918	0	0.0514369	3.92124	0	0	1.07374	0.100255	0	25.6148	1.17889	0.000150135	0.000165995	0.0572533	0.000562521	0.203192	0	0.0188566	0.00661432	3.14596	1.13952	0	35.768	0.186515	0	0.0287826
LIB7	8.12973	0	0.249413	1.33204	0	0.0576184	6.21552	0.00272653	0	0.37074	0.0905689	0	41.2618	5.87784	0.0015251	0.000307967	0.0698011	0.000384165	0.382861	0	0.0677419	0.0654041	0.700047	0.576373	0	34.3399	0.206324	0	0.00134925
LIB8	5.64324	0	0.26807	2.33057	0	0.0200786	5.2929	0.000295893	0	0.348398	0.0358836	0	45.3218	7.48645	0.0094823	0	0.0375127	0.000354224	0.165897	0	0.0129841	0.00557412	0.559091	0.421585	0	31.7403	0.295939	0	0.00355913
LIB9	8.33327	0	0.189065	3.56983	0	0.143832	7.38409	0	0	0.251598	0.235101	0.00436643	40.4668	4.60357	0.0282263	0.000393692	0.00829644	0.000956192	0.0430138	0	0.0282167	0.00697175	0.554274	1.23041	0	32.5854	0.329794	0	0.00247633
META23IMWYN41_D0219	27.4842	0	3.741	10.1282	0.0313196	0.0299773	0.0145443	0.555359	0	2.74129	0	0	4.5974	22.8123	0	0	0.0507321	0	0.711022	0	0	0.00671937	0	17.5228	0	2.61746	6.95572	0	0
META23IMWYN41_D0220	22.2969	0	3.74691	12.1764	0.0331309	0	0.0424484	0.410173	0	2.16756	0.0259973	0	3.84109	25.2279	0	0	0.765602	0	4.66672	0	0.101136	0	0	13.4619	0	2.73975	8.29635	0	0
META23IMWYN41_D0221	28.5187	0	4.23599	10.2967	0.126497	0	0.115908	0.604249	0	2.277	0.0601084	0	3.17658	17.9086	0	0	0.0266499	0	0.41601	0	0.0215176	0.482396	0	20.6755	0	4.12547	6.93221	0	0
META23IMWYN41_D0222	2.30166	0	5.91309	7.64168	0	0	0.00890295	0.0328219	0	0.240197	0.0276794	0	2.87151	55.8542	0	0	3.81811	0	18.1204	0	0	0	0	1.79712	0	0.824987	0.547654	0	0
META23IMWYN41_D0223	28.8426	0	3.47488	10.1633	0	0	0.0644734	0.553263	0	2.62108	0.198558	0	4.08052	18.6075	0.00617713	0	0.012251	0	0.359376	0	0	0.265572	0	19.9094	0	4.01917	6.76931	0	0.0525428
META23IMWYN41_D0224	30.28	0	4.03784	12.7068	0.0125653	0	0.160567	0.484343	0	3.53729	0	0	3.67642	13.321	0	0	0.00742525	0	0.341915	0	0	0.00868098	0	22.2553	0	3.73759	5.43217	0	0
META23IMWYN41_D0225	24.7428	0	3.47202	12.7006	0.0168339	0.0161825	0.0501162	0.286953	0	2.65308	0	0	4.94043	20.0643	0	0	0.0780023	0	0.66593	0	0.200803	0.0210675	0.0381142	18.2943	0	3.74852	8.01003	0	0
META23IMWYN41_D0226	33.6246	0	3.36436	10.5118	0.0180692	0	0.0504084	0.425505	0	3.0322	0.0160615	0	3.40697	16.4567	2.68221	0	0.0311966	0	0.308711	0	0.0195847	0.00445487	0.0119257	15.3473	0	3.36535	7.3226	0	0
META23IMWYN41_D0227	26.8591	0	3.39458	10.4837	0.0471155	0	0.0642987	0.479341	0	2.73298	1.02226	0	4.15687	21.5316	0	0.0134737	0.482698	0	2.6538	0	0.0452858	0.0952572	0	17.2089	0.0308117	3.10312	5.5741	0	0.0207425
META23IMWYN41_D0228	26.7293	0	3.17734	13.3278	0.00527562	0	0.058475	0.347907	0	3.24101	0.13621	0	3.9488	19.7129	0	0	0.0417077	0	0.438363	0	0.281921	0.00720826	0	14.6622	0	3.91584	9.9677	0	0
META23IMWYN41_D0229	28.9697	0	3.203	12.3548	0.0499645	0	0.02006	0.46155	0	3.54224	0.127502	0	4.35904	16.8953	0	0.0027521	0.015226	0	0.322785	0	0.216077	0	0	17.5057	0	3.19626	8.75813	0	0
META23IMWYN41_D0230	29.2257	0	3.60102	10.6825	0.0304678	0	0.0338654	0.400984	0	2.36269	0.409936	0.0420669	5.58791	19.7545	0	0	0.00544605	0	0.475695	0	0.103713	0	0	18.2679	0	4.47283	4.54274	0	0
META23IMWYN41_D0231	29.8835	0	3.32581	11.3103	0.0356804	0	0.044316	0.481473	0	3.49325	0.0893061	0	4.14857	16.3937	0	0	0.082848	0	0.250299	0	0.024542	0.0137841	0	18.9769	0	3.44265	8.00302	0	0
META23IMWYN41_D0233	27.6102	0	4.06318	11.924	0.00719213	0	0.0462698	0.372467	0	3.00114	0.013103	0	4.17516	20.3995	0	0	0.404914	0	2.06053	0	0.100064	0	0	14.7696	0	3.19496	7.85775	0	0
META23IMWYN41_D0234	21.1562	0	5.17414	8.53437	0	0	0.103713	0.799577	0	2.17662	0	0	4.95945	29.6894	0	0	1.12222	0	6.05577	0	0	0	0.0499715	14.2287	0	2.29024	3.65955	0	0
META23IMWYN41_D0235	35.5394	0	2.918	9.29918	0	0	0	0.431193	0	3.19521	0.0527344	0	4.58084	15.4052	0	0	0	0	0.272021	0	0.0390887	0	0	19.9629	0	3.53526	4.76893	0	0
META23IMWYN41_D0236	27.96	0	3.12775	13.0055	0.0335158	0	0.0141347	0.485094	0	2.81234	0	0	3.51389	21.0155	0	0	0.00821044	0	0.354075	0	0.0203933	0.00533703	0	14.963	0	3.049	9.63227	0	0
META23IMWYN41_D0237	27.818	0	3.71054	12.497	0.0357334	0	0.313218	0.488388	0	3.22096	0	0	5.09374	20.076	0	0	0.0559476	0	0.22873	0	0.0303604	0.102011	0	17.0371	0	2.99108	6.30127	0	0
META23IMWYN41_D0238	0.219728	0	4.81983	5.77959	0	0	0	0.00266834	0	0.0344562	0	0	6.71045	60.4101	0	0	3.6458	0	17.6272	0	0	0	0	0.180163	0	0.527839	0.0422301	0	0
META23IMWYN41_D0241	19.0737	0	4.18356	9.27033	0.080738	0	0.102385	0.287598	0	1.86435	0	0	3.70732	32.2896	0	0	1.46308	0	5.90998	0	0	0	0	14.529	0.00300164	2.58069	4.65464	0	0
META23IMWYN41_D0242	1.02857	0	6.22799	6.45027	0.00134496	0	0	0.0155231	0	0.120802	0	0	3.49889	57.8711	0	0.000587303	4.71782	0	18.7652	0	0.000415264	0	0	0.771199	0	0.131548	0.398798	0	0
META23IMWYN41_D0243	0.681073	0	6.46861	6.0974	0	0	0.00429083	0.0112832	0	0.0851163	0.00265587	0	2.87298	56.5274	0.000180346	0	4.64394	0	21.8181	0	0.0342217	0.00639985	0	0.493071	0	0.10815	0.145094	0	0
META23IMWYN41_D0244	26.3293	0	3.6013	11.8858	0.0525426	0	0.0980451	0.486937	0	2.68311	0.128808	0	3.71352	21.6651	0	0	0.429573	0	2.40227	0	0.0741322	0.0054577	0	15.9431	0	3.07643	7.42451	0	0
META23IMWYN41_D0245	29.17	0	4.45557	9.55863	0.0111649	0	0.0508251	0.40733	0	3.24882	0.037814	0	3.61247	21.4198	0	0	0.437035	0	2.72094	0	0.0163325	0.0248385	0	16.0656	0	3.20419	5.55856	0	0
META23IMWYN41_D0246	10.9447	0	5.02021	4.59167	0.0318941	0	3.19131	0.12981	0	1.14582	0.0421819	1.03707	22.9036	16.0621	0	0	0.0907099	0	0.643466	0	5.33052	0.0131027	0	5.59712	0	20.331	2.89074	0	0.00288959
META23IMWYN41_D0247	35.6602	0	3.82296	10.2441	0.0644981	0	0	0.577632	0	3.80446	0	0	3.85187	14.6624	0	0	0	0	0.164054	0	0	0	0	20.7618	0	3.14703	3.23894	0	0
META23IMWYN41_D0248	10.9424	0	5.48848	9.03483	0.00971709	0	0.0104484	0.177847	0	1.28035	0.00920368	0	2.94968	43.2149	0.00284254	0	2.61949	0	13.6221	0	0.00274204	0	0	5.86905	0	1.16989	3.59604	0	0
META23IMWYN41_D0249	29.8927	0	3.77441	10.1966	0	0	0.0219914	0.480065	0	3.0513	0.891167	0	4.97607	17.4512	0	0	0.0860612	0.0967829	0.660702	0	0.0954605	0.0405136	0	19.4385	0	3.53596	5.28381	0	0.0266411
META23IMWYN41_D0250	21.6863	0	4.80711	9.70746	0.0260504	0	0.0740727	0.252065	0	2.16035	0.0246199	0	4.74533	26.5123	0	0	1.18846	0	5.44322	0	0.017033	0	0	16.1562	0	2.67996	4.50905	0	0.0104469
META23IMWYN41_D0253	32.5135	0	3.36966	11.587	0.0171382	0	0.0896473	0.547281	0	3.38928	0.0145387	0	3.59886	17.2614	0	0	0.00721292	0	0.298866	0	0.00926518	0	0	15.5446	0	3.02566	8.72613	0	0
META23IMWYN41_D0254	26.9805	0	3.77816	11.4083	0.0713047	0	0	0.361267	0	3.48306	0.105092	0	4.82207	18.2468	0	0	0.16859	0	1.16835	0	0	0	0	18.8348	0	3.63123	6.94051	0	0
META23IMWYN41_D0255	33.4385	0	4.49904	9.03484	0.101757	0	0.0149808	0.603106	0	3.52214	0.0238323	0	4.59933	14.4057	0	0	0	0	0.283874	0	0	0	0	23.0101	0	3.23044	3.23239	0	0
META23IMWYN41_D0256	32.2059	0	3.11992	10.809	0.0584311	0	0.0401038	0.567761	0	2.94424	0.0342824	0	3.67522	17.488	0	0.00388176	0	0	0.245662	0	0.070759	0	0	18.01	0	3.08327	7.64364	0	0
META23IMWYN41_D0257	34.3319	0	3.77413	10.5615	0.0431477	0	0.020766	0.550098	0	3.04475	0.0567418	0	3.64623	15.5485	0	0	0.0397583	0	0.33626	0	0.0202875	0.0180516	0	18.7766	0	3.82151	5.40967	0	0
META23IMWYN41_D0258	34.3518	0	3.90735	10.6973	0.0737669	0	0.0962928	0.549415	0	3.73098	0.0712415	0	4.68588	12.2281	0	0	0	0	0.193521	0	0	0	0	18.6427	0	2.41699	8.35468	0	0
META23IMWYN41_D0259	29.7208	0	3.47007	9.94165	0.0148087	0	0.0796759	0.477454	0	2.73342	0.0263874	0	4.27609	18.1294	0	0	0	0	0.303495	0	0.0109073	0.0314579	0	20.9175	0	3.23477	6.63214	0	0
META23IMWYN41_D0260	31.901	0	3.3924	9.51389	0.023054	0	0.044011	0.573306	0	3.12059	0	0	4.31169	18.513	0	0	0.0760137	0	0.601052	0	0	0	0	17.4329	0	3.42734	7.06969	0	0
META23IMWYN41_D0261	32.299	0	3.05365	11.0805	0	0	0	0.517417	0	2.94297	0.0384459	0	3.5076	17.4486	0.00767213	0	0	0	0.221307	0	0	0	0	17.2467	0	3.12078	8.51532	0	0
META23IMWYN41_D0262	30.3408	0	2.41942	9.65787	0.0163346	0	0.0530986	0.414275	0	2.42281	0	0	5.94883	21.4361	0	0	0.0300116	0	0.411502	0	0.435974	0	0	14.9502	0	2.52147	8.94131	0	0
META23IMWYN41_D0263	33.2266	0	4.19312	7.45356	0	0	0.119237	0.503876	0	3.81366	0.0858825	0	4.7672	14.5338	0	0	0.0456888	0	0.643643	0	1.35062	0.702392	0.0350687	19.9599	0	4.61353	3.95214	0	0
META23IMWYN41_D0265	0	0	100	0	0	0	0	0	0	0	0	0	0	0	0	0	0	0	0	0	0	0	0	0	0	0	0	0	0
META23IMWYN41_D0266	35.1739	0	3.32779	10.2782	0.0420191	0	0	0.525184	0	4.05039	0.186419	0	4.01827	14.1434	0	0	0.0373818	0	0.380125	0	0	0	0	17.7142	0	3.7738	6.34886	0	0
META23IMWYN41_D0267	28.4156	0	3.29826	12.9274	0.0257926	0	0.0468411	0.386291	0	2.6562	0.0252691	0	3.86912	18.6243	0	0	0.159091	0	0.813612	0	0.00517118	0	0.0451352	14.644	0	4.73415	9.32377	0	0
META23IMWYN41_D0268	17.0912	0	2.688	0.776992	0	0	0.0555783	0.0655507	0	0.282099	0	0	13.3016	3.23213	0	0	0.0101724	0	0.943985	0	0	0	0	3.97143	0	56.7979	0.762445	0	0.0209266
META23IMWYN41_D0269	28.6239	0	3.15561	10.9385	0	0	0.0391478	0.440434	0	3.43343	0	0	3.72989	21.1092	0.00201652	0	0.41185	0	1.85413	0	0.0495902	0	0	16.1259	0	3.09843	6.988	0	0
META23IMWYN41_D0270	30.4805	0	3.27493	11.8602	0.0178554	0	0.0629874	0.555724	0	2.75196	0.0323718	0.011286	3.87994	19.1504	0	0	0.163298	0	1.1206	0	0.00764103	0	0	13.5797	0	3.06339	9.98014	0	0.00704675
META23IMWYN41_EN	10.7611	0	33.9223	9.30198	0	0	0.255951	0	0	0.281862	1.01397	0	2.58884	16.0754	0	1.77574	0	0	1.21606	0	0.514262	9.89091	0	5.94648	1.47439	3.45055	0	0	1.53016
META23IMWYN41_EY-001	32.729	0	3.73568	10.1844	0.0206205	0	0.0532752	0.50651	0	3.75119	0.0303149	0	3.92988	14.6988	0	0	0	0	0.259619	0	0.0048111	0	0	21.5584	0	3.94967	4.58772	0	0
META23IMWYN41_EY-002	10.4601	0	21.7085	6.51222	0	0	0.0524729	2.28563	0	0.80537	0	0	3.04235	32.2869	0	0	0.0367579	0	13.7859	0	0	0.0420639	0	7.04022	0	0.705286	1.23624	0	0
META23IMWYN41_EY-003	11.021	0	18.6207	4.25817	0	0	0.224533	1.80692	0	1.31722	0.788677	0	0.815675	41.139	0	0.0361649	0	0	13.246	0	0	0	0	4.20816	0	1.81811	0.6997	0	0
META23IMWYN41_EY-004	11.0943	0	19.0492	4.87207	0	0	0.244034	3.24714	0	1.78227	0.103444	0	1.47786	35.4822	0	0	0.128771	0	13.5614	0	0.0374052	0	0	7.81429	0	0.768796	0.336815	0	0
META23IMWYN41_F11	20.1351	0	1.03391	1.68889	0	0.00666911	0.411868	0.0254615	0	0.325218	0.0146718	0	29.8016	7.53847	0	0.00252227	0.00196206	0.00875576	0.043927	0	0.0271025	0.0457805	0.507583	1.95094	0	35.2767	1.10216	0	0.0507508
META23IMWYN41_F12	10.2067	0	3.77625	11.1627	0	0	3.33683	0.00382815	0	2.50795	0.045273	0	8.22453	28.8431	0	0	1.69297	0	9.69412	0	3.01464	2.6271	0.0715366	2.04781	0	10.492	2.25272	0	0
META23IMWYN41_F20	22.0392	0	3.19857	6.70382	0	0	0	0.331739	0	1.72135	0.682237	0	22.7898	12.5592	0	0	0	0.075144	0.573244	0	0.612117	0	0	12.2172	0	10.8729	5.62356	0	0
META23IMWYN41_F21	23.6693	0	2.5998	11.619	0	0	5.26582	0.475258	0	2.90304	0	0	15.5897	12.1367	0	0	0	0.0852655	0.206093	0	0.383304	0	0	15.0992	0	5.65197	4.31546	0	0
META23IMWYN41_F22	17.5378	0	1.62593	5.16868	0	0.195793	0.940512	0.130236	0	0.891076	0.278159	0	35.2819	6.79337	0	0	0	0.0619194	0.0374207	0	0.398393	0.0184239	0	7.76972	0	20.3633	2.50737	0	0
META23IMWYN41_F23	31.2096	0	16.1068	4.51918	0	0	0.31308	1.66462	0	2.94566	0	0	15.4719	5.67465	0	0	0.073596	0	0	0	0	0	0	14.1069	0	4.14253	3.77149	0	0
META23IMWYN41_ZEN1	23.1201	0	3.93827	3.36319	0	1.77408	12.9723	0	0	17.9054	0.015203	0	5.70118	1.06053	0.00305591	0.000840375	0	0	0.0158932	0	0.00991174	0.731963	0.458018	8.50578	0.00091284	19.2955	1.12784	0	0
META23IMWYN41_ZF1	24.8907	0	6.787	5.27966	0	0.0646889	0.855359	0.00119118	0	17.928	0.0128012	0	1.8901	16.296	0	0.000570602	1.2509	0	4.76404	0	0.216137	0.504065	1.53998	11.1232	0	5.23338	1.36218	0	0
META23IMWYN41_ZF10	6.63766	0	4.55102	7.32018	0	0.0305666	0.832648	0.000904909	0	2.7759	0.864327	0	6.39853	41.7243	0.00029428	0.000816242	3.27487	0.00194042	11.4431	0	2.55465	0.148362	0.0969404	2.9442	0	6.90165	1.49493	0	0.00225209
META23IMWYN41_ZF11	1.78847	0	4.80557	6.10227	0	0	0.237971	0.000125015	0	0.364695	0.0690692	0	6.40277	50.4565	0.0039255	0.00036368	3.68156	0	15.2277	0	2.88768	0.0709797	0.0103501	0.405421	0	4.33062	3.154	0	0
META23IMWYN41_ZF12	0.28681	0	7.03822	7.01375	0	0	0.0536907	0.000736655	0	0.349903	3.66043	0	14.4622	53.0123	0.00114777	0	3.13962	0	9.34672	0	0.717048	0.00994046	0.00870799	0.182415	0	0.13253	0.583899	0	0
META23IMWYN41_ZF13	13.4811	0	3.77477	12.1226	0	0.244871	1.11214	0.000195072	0	3.48273	2.57426	0.00323894	7.28005	29.7959	0.00278495	0.000571042	1.94496	0.0417605	8.25705	0	1.78616	0.890195	0.0919512	5.3036	0	4.77622	3.03296	0	0
META23IMWYN41_ZF14	7.06531	0	6.30685	13.5699	0	0	0.774055	0.00148673	0	5.68057	0.0823661	0	6.54445	37.7933	0.00882813	0	2.23397	0.0178826	9.09702	0	2.41385	0.148773	0.0941253	3.01633	0	3.58585	1.56178	0	0.00327112
META23IMWYN41_ZF16	21.1574	0	2.11503	0.332201	0	0	0	0	0	1.60231	0	0	5.74049	4.89296	0	0	0	0	2.76882	0	0.0846907	0	0	2.82165	0	58.4844	0	0	0
META23IMWYN41_ZF17	2.54892	0	5.18734	10.8367	0	0	0.269934	0.000411157	0	0.95332	0.0776171	0	6.49745	51.8682	0.00171072	0	3.81966	0.00256032	13.7637	0	0.501071	0.154505	0.0153636	0.674198	0	2.44098	0.386471	0	0
META23IMWYN41_ZF22	35.3773	0	4.85058	5.87939	0	0.0517602	2.35259	0.00271153	0	21.9207	0.039793	0	0.929404	2.26852	0.000671785	0.000436199	0.135834	0.0403641	0.407034	0	0.317191	0.476981	0.851943	16.762	0	6.64485	0.682943	0	0.00699965
META23IMWYN41_ZF23	0.263888	0	12.4819	7.16117	0	0	0	0	0	0.0077517	0.239836	0	3.54232	63.5157	0	0	2.54929	0.0704317	9.5506	0	0.161109	0.0050403	0.0719928	0.0506414	0	0.227889	0.100389	0	0
META23IMWYN41_ZF3	17.204	0	10.0041	6.8135	0	0.0167583	1.70109	0.000806848	0	17.3287	0.00742813	0.0066307	3.496	16.9569	0.000971814	0.00343683	1.24348	0.00404496	4.63482	0	3.00249	0.614538	0.939761	10.2587	0	3.9684	1.79308	0	0.000503478
META23IMWYN41_ZF4	6.4636	0	5.16414	5.3803	0	0.0522615	1.07819	0.0203775	0	0.515853	0.0175159	0.00259558	6.58459	51.491	0.000801949	0.00238422	3.66928	0.0112216	14.3994	0	0.00116419	0.00620236	0.00931863	1.28968	0	3.06968	0.770443	0	0
META23IMWYN41_ZF5	25.3417	0	3.41528	3.80807	0	0.574475	5.52393	0.0386893	0	19.9219	0.0059254	0	6.4284	2.16328	0.000705786	0.00382064	0.00282798	0.000793327	0.16693	0	0.768623	0.580484	2.38669	14.9774	0.000713847	11.2764	2.61055	0	0.00246726
META23IMWYN41_ZF6	28.502	0	3.66182	8.09212	0	0.104631	0.537143	0	0	22.9102	0.00109448	0	1.76981	8.74553	7.31291e-05	0	0.597202	0	2.16462	0	0.732209	0.689599	1.07072	13.5306	0	5.68957	1.20107	0	0
META23IMWYN41_ZF7	18.2627	0	3.53258	3.40577	0	1.609	20.5762	0.0047285	0	22.2317	0.0198552	0.0232273	2.82153	0.910825	0.0174092	0.0110636	0.00617253	0.0111241	0.0572828	0	0.0783555	0.337803	0.707332	11.1996	0.000644695	12.7228	1.45227	0	0
META23IMWYN41_ZF8	23.9731	0	8.0902	7.58973	0	0.0635255	0.554882	0.000187613	0	16.669	0.00310361	0.000849567	1.60988	8.84789	0	0	0.459941	0.151715	2.2817	0	5.18427	0.940973	1.46752	14.2907	0	4.49792	3.32292	0	0
META23IMWYN41_ZF9	33.1048	0	3.50136	7.30748	0	0	0.148397	0.780441	0	2.70306	0	0	5.76978	11.1218	0.0577794	0	0	0	0.900499	0	0.0888639	0	0	16.6754	0	15.7153	2.12507	0	0
META23IMWYN41_ZG12	5.70572	0	4.89676	7.83296	0	0.00400938	0.038934	0	0	3.21604	0.278963	0	4.5488	45.6658	0.103448	0	3.84262	0	13.807	0	1.47474	0.00663308	0.0014813	1.9647	0	5.37113	1.24033	0	0
META23IMWYN41_ZG15	15.7542	0	3.27926	10.1513	0	0.0224927	3.12343	0	0	1.65127	0.618684	0	5.96867	32.4539	0.840787	0	2.16889	0	9.36129	0	1.53778	0.961638	0	2.95222	0	5.70627	3.44797	0	0
META23IMWYN41_ZG18	6.43323	0	4.80965	6.8568	0	0.00633086	0.0347727	0	0	0.340587	0.0300198	0	6.621	46.5319	0.00502608	0	4.5931	0.000294419	16.5017	0	0.288665	0.00501001	0	2.22858	0	3.42348	1.28648	0	0.00341786
META23IMWYN41_ZG19	25.2031	0	2.49354	9.7356	0	0	5.39724	0	0	2.79378	0.0300232	0	5.37996	25.2288	0.010532	0	2.4583	0	7.6304	0	1.88217	0.977802	0	1.84541	0	6.81187	2.12035	0	0.00108222
META23IMWYN41_ZG20	6.5723	0	3.68198	3.14854	0	0	0	0	0	0.0450876	0	0	18.7219	9.33363	0	0	0	0	1.95092	0	0	0.171831	0	0	0	55.7456	0.62819	0	0
META23IMWYN41_ZG22	26.8408	0	2.87729	2.75877	0	0.00837581	14.9087	0.0678007	0	11.5762	0	0	2.45293	5.41194	0.0554387	0.087567	0.229355	0.00907144	0.534194	0	0.136332	0.456495	0.369045	23.6031	0	7.13257	0.484102	0	0
META23IMWYN54_BTY-11	0.684762	0	7.60619	7.09646	0	0	0.809995	0	0	0.268898	0.926549	0	0.927371	23.3194	0	2.4198	0	0.0526188	0.806116	0	2.873	28.9698	0	0	0.894559	20.484	0.437141	0	1.4233
META23IMWYN54_BTY-15	0.590412	0	3.60254	0.7976	0	0	0.572348	0	0	0	0	0	5.77978	8.64521	2.11711	0.871269	0	0	0.967874	0	1.56321	4.56606	0	0	0.411796	68.5847	0	0	0.930137
META23IMWYN54_BTY-18	3.82177	0	10.1247	4.93287	0	0	2.28789	0.0738464	0.230179	0.952253	2.72495	0	8.50585	10.8838	0.159674	8.15406	0	0.330548	0.535555	1.2801	1.16359	19.9933	0	0	1.06735	17.4335	2.93265	0	2.41152
META23IMWYN54_BTY-8	2.60787	0	6.51045	2.52653	0	0	0.929129	0	0.28641	0	0.386723	0	5.5569	21.7385	0.186934	7.7894	0	0.504231	0.552979	0	1.44067	27.6282	1.46205	0	1.17921	13.1801	0.670239	0	4.8635
META23IMWYN54_HJH-11	7.87141	0	4.44054	1.30225	0	0	0.77671	0.102292	0.0236079	0.0963629	0.0956291	0.0350223	21.5687	4.43477	0.0296839	2.32242	0.105417	0	0.491061	0	0.249512	4.85728	0.441265	0.282086	0.846735	48.9412	0	0	0.686032
META23IMWYN54_HJH-12	11.5142	0	3.61047	0.537172	0	0	0.873846	0	0	0	0.816118	0	17.437	12.5353	0.321375	2.90254	0.298598	0.316482	2.0054	0	0.559352	9.88041	0.701679	0	0.30282	32.1234	0.395148	0	2.86868
META23IMWYN54_HJH-16	1.99591	0	20.3924	3.83075	0	0	0.419837	0.0644577	0	0.143268	0	0	8.57749	21.2976	12.3609	0.707529	0.103698	0.265285	3.33943	0	1.08896	3.34795	0	0.293188	0.106612	21.6647	0	0	0
META23IMWYN54_HJH-19	4.73413	0	4.65921	6.78027	0	0	1.56593	0.107178	0	0.214399	0.97769	0	9.27215	20.7052	0.333845	4.03868	0.520794	0.320014	2.2961	0	1.69447	15.0672	0.496898	0	0.878493	21.6196	0	0.239382	3.4784
META23IMWYN54_HJH-2	31.283	0	8.0698	3.24154	0	0	0.366852	0	0	0	0.636864	0	2.70226	42.5795	0.0364017	0.210663	1.96522	0	5.77036	0	0.0684622	0.747305	0	0	0.0587462	1.82521	0	0	0.437824
META23IMWYN54_HJH-20	0.819896	0	6.55429	8.50058	0	0	0	0.0052746	0	0	9.17695	0	5.18341	53.1249	0.00268377	0.0318649	3.78071	0	9.21809	0	0.03137	0.0777947	0	0	0.0106922	3.45999	0	0	0.0214784
META23IMWYN54_HJH-21	1.68283	0	5.02417	1.45705	0	0	0.59483	0	0	0	0	0	2.58623	30.9286	0.102972	3.01293	0.258405	0.0968594	1.83013	0	2.82751	28.8828	0.313472	0.200197	0.875369	16.8924	0	0	2.43322
META23IMWYN54_HJH-22	9.54014	0	3.58407	0.353805	0	0	0.282532	0.0579191	0	0	0.0417502	0.0219381	26.4511	3.22945	0.0104093	0.850201	0.0802612	0.0174269	0.562311	0	0.184567	2.17674	0.507015	0.0382916	0.342531	51.2705	0.0359637	0	0.361008
META23IMWYN54_HJH-24	3.05585	0	9.51279	3.83872	0	0	3.762	0.0956378	0	0.519748	0.717094	0.0817417	7.55796	24.6224	0.115192	3.72641	0.152743	0.0642833	2.48788	0	0.414937	12.1898	0.483686	2.6035	1.8558	18.4903	0	0	3.65149
META23IMWYN54_HJH-26	59.1332	0	5.26952	0.374973	0	0	0.0472324	0	0	0	0.0744493	0	2.01642	31.3305	0.0032419	0.11842	0.00480105	0.0267498	0.0558521	0	0.0814744	0.362174	0	0.0243385	0.022983	0.99576	0	0	0.0579437
META23IMWYN54_HJH-27	1.95363	0	9.1133	8.25683	0	0	0.759588	0.0398807	0	0	0	0	6.90528	21.6778	0.40643	4.48908	0.373406	0.106152	2.66826	0	0.874208	19.4926	1.87334	0	1.0103	17.2081	0.442599	0	2.34915
META23IMWYN54_HJH-28	0.118549	0	0.707608	0.49733	0	0	0.0498404	0	0	0.00488483	0.061751	0	40.5239	55.1767	0.00605761	0.0307046	0.292173	0	1.07369	0	0.144887	0.596801	0	0	0.00172822	0.699002	0	0	0.0143727
META23IMWYN54_HJH-29	23.6668	0	5.94399	2.58499	0	0	0.181011	0	0	0	0.876148	0	11.9855	23.4805	0	0.270404	1.49573	0.0805633	2.25747	0	0.199413	0.450025	0.598272	0.0761759	0.0745429	25.6812	0	0	0.0972571
META23IMWYN54_HJH-3	2.44171	0	7.36613	7.62255	0	0	5.66437	0	0	0.144755	0.807389	0	13.0074	7.43712	1.58115	1.73899	0.102636	0.267135	0.471244	0	0.790774	5.50221	0	0.210703	0.321257	43.35	0.368765	0	0.803691
META23IMWYN54_HJH-30	13.0091	0	2.96205	0.939938	0	0	0.424969	0	0	0	0.14771	0.0792468	20.8981	7.14334	0.110482	2.06375	0.298119	0.0956539	0.405896	0	1.16766	7.68494	1.00995	0	0.421009	40.1153	0	0.103472	0.919295
META23IMWYN54_HJH-4	1.38313	0	11.8211	0.525564	0	0	0	0	0	0	0	0	3.32136	9.44741	37.0036	0.0884824	0	2.21104	1.07336	0	0.105687	6.12371	0	0.779795	0	25.5229	0	0	0.59295
META23IMWYN54_HJH-6	7.99081	0	2.4866	1.2301	0	0	2.15331	0.0346533	0	0.113195	0.111954	0.0582331	14.8869	8.00813	0.09574	4.26449	0.0516709	0.023842	0.133003	0	0.890532	12.8051	0.0806812	1.24424	1.07486	40.2785	0	0	1.98345
META23IMWYN54_HJH-8	25.7187	0	3.74811	0.3658	0	0	0.148773	0.0484505	0	0	0	0	15.0029	11.5325	0.0754694	0.941985	0.0126988	0.148739	0.33674	0	0.228011	3.69392	0.559763	0.0196408	0.125889	37.0657	0	0	0.226285
META23IMWYN54_HSJ-1	0.0458726	0	1.36984	2.22126	0	0	0.330187	0	0	0	0.133213	0	82.9095	2.65688	0	0	0.0901777	0	0.857485	0	0.047054	0.0710455	0	0	0	9.23145	0	0	0.0360916
META23IMWYN54_HSJ-5	0.0594474	0	3.22256	3.67262	0	0	0.835348	0.037327	0	0.0641891	0.0378811	0	62.4012	12.7137	0.123845	0	0.48438	0	3.42826	0	0.438329	1.62687	0	0	0	10.854	0	0	0
META23IMWYN54_HSJ-8	17.6333	0	8.31399	11.8456	0	0	3.01551	0.00996618	0	0.674852	0	0	16.4438	10.9057	0.0506353	0.0834442	0.0604736	0	2.50561	0	0.360019	0.584365	0.340645	9.86694	0.0088926	15.5718	1.72429	0	0
META24IMWYN1_2792	0.0166068	0	12.0537	14.4246	0	0	0	0	0	0	2.68315	0	2.53657	40.6251	0	0	1.92202	0	15.7681	0	7.32667	0	0	0	0	0	0	0	2.64346
META24IMWYN1_2794	0.000163448	0	9.08441	12.4789	0	0	0.0712055	0.00911876	0	0.168678	0.00325404	0	6.22884	52.5807	0	0	3.68927	0	15.0717	0	0	0	0	0	0	0.613866	0	0	0
META24IMWYN1_2795	0.293881	0.00127077	5.2824	32.4314	0	0	0.0122857	0	0	0	0.0286749	0	4.40034	42.2857	0	0	2.48529	0	11.9553	0	0.11024	0	0	0.00205274	0	0.686379	0.0213365	0	0.00345506
META24IMWYN1_2796	1.38231	0	14.4585	13.1615	0	0	0.0372826	0.00247347	0	0.0156222	0.086473	0	4.50911	52.9095	0	0	2.08876	0	7.76774	0	0	0	0	0.00738127	0	3.48603	0.0872972	0	0
META24IMWYN1_2797	0.369774	0.00358157	6.33328	8.20404	0	0	0.0288827	0.000182335	0	0.00241541	0.0270668	0	4.54989	58.9422	0.000147903	0	3.88593	0	16.6307	0	0	0	0	0.00117114	0	0.697984	0.318054	0	0.00468597
META24IMWYN1_2798	0.478673	0	7.62931	10.3126	0	0	0.46036	0.00131071	0	0.159347	0.0118197	0	3.39401	55.8841	0	0	4.51497	0.000746315	16.6123	0	0.000893834	0.000438828	0.0188463	0.31139	0	0.190482	0.0123973	0	0.00597992
META24IMWYN1_2799	0.183397	0	5.74057	11.9084	0	0	0.0285163	0.000193764	0	0.0038416	3.32692	0	5.0522	56.5232	0	0	3.78044	0	10.8251	0	2.07801	0	0	0	0	0.373221	0.175265	0	0.000726101
META24IMWYN1_2800	0.0189002	0	19.0834	32.0377	0	0	3.93012	0	0	0.015815	1.39508	0	1.75508	33.8429	0	0	1.66702	0	5.91964	0	0.285015	0	0	0	0	0.049275	0	0	0
META24IMWYN1_2801	3.32359	0	6.31441	9.4035	2.75566	0	2.96588	0	0	0.00216691	2.59112	0	2.9776	57.0207	0	0.000540922	1.72253	0.000494098	10.4318	0	0.00067249	0.000603649	0	0.0355353	0	0.340623	0.112502	0	0
META24IMWYN1_2802	0.0868938	0	6.29626	14.4513	0	0	0	0	0	0.0122324	0.00287918	0	6.99277	52.9072	0	0.000768647	3.78258	0	14.8372	0	0	0	0	0.0054062	0	0.624511	0	0	0
META24IMWYN1_2803	0.300477	0	7.87178	25.7245	0	0	6.75148	0	0	0.09086	1.44867	0.00102742	3.17295	43.7279	0	0	2.61498	0.00223633	6.98076	0	0.122878	0	0.0109341	0.101172	0	0.942488	0.134839	0	0
META24IMWYN1_2804	0.555763	0	5.04971	11.6476	0	0	0.0480268	0.00100291	0	0.0140373	0.00736932	0	7.29529	54.4588	0	0	3.96703	0.00126501	15.397	0	0.0030054	0	0.0641736	0.117833	0	1.30198	0.0701364	0	0
META24IMWYN1_2805	0.519357	0.0014664	14.848	70.3922	0	0	0.0377951	0	0	0.0131416	0.361564	0	0.839095	11.2594	0	0	0.302613	0	0.916543	0	0	0	0	0.0958553	0	0.412995	0	0	0
META24IMWYN1_2806	0.417637	0	13.6876	56.4671	0	0	0	0	0	0.160083	0.514954	0	1.36769	21.6241	0	0	0.892507	0	3.98039	0	0.101381	0	0	0.202084	0	0.465238	0.119247	0	0
META24IMWYN1_2807	0.295981	0	7.0031	12.6901	0	0	0.331286	0.0654154	0	0.0599836	0.00436605	0	7.33551	54.7685	0	0	3.51972	0	12.7398	0	0.00087011	0	0	0.0258637	0	0.477241	0.681182	0	0.0010349
META24IMWYN1_2808	0.95711	0	4.63232	8.98811	0	0	0.00129859	0.000857667	0	0.0225021	0.032066	0	6.01278	59.9829	0	0	3.31827	0	15.1569	0	0.103385	0.0011634	0	0.00558325	0	0.784845	0	0	0
META24IMWYN1_2809	0.12118	0	5.71092	5.99478	0	0	0.068938	0.000469765	0	0.00135289	0.160316	0	6.82345	58.4385	0	0	4.13163	0	17.025	0	0	0	0	0.042419	0	1.4811	0	0	0
META24IMWYN1_2810	9.28375	0	8.58774	24.5901	0	0.106904	1.42179	0.00634978	0	0.0394236	0.226307	0.0178407	5.12221	40.5782	0	0	1.25339	0.0108324	5.61125	0	0	0	0.103583	0.0337072	0	2.66191	0.344701	0	0
META24IMWYN1_2811	4.53509	0.000152375	5.05868	11.9945	0	0	0.277166	0.000348329	0	0.0083691	0.000935561	0	6.15345	53.2882	0	0	3.11412	0	12.6655	0	0.13824	0	0.0383622	1.35865	0	0.722555	0.642196	0	0.00351015
META24IMWYN1_2812	0.167338	0	5.74567	11.3574	0	0	1.153	0	0	0.0376504	0.311623	0	6.19416	49.187	0	0	3.04673	0	16.465	0	0.0674931	0.0429481	0	0.0399351	0	6.1238	0.0602535	0	0
META24IMWYN1_2813	0.222361	0	5.98298	5.82287	0	0	0.0066728	0	0	0.103033	0.00185888	0.00549072	7.06842	59.2424	0	0	3.87928	0.0010655	16.4742	0	0	0.00165317	0	0.00211383	0	0.725344	0.459636	0	0.000560875
META24IMWYN1_2814	0.958063	0.00428252	6.48465	5.80508	0	0	0.0318681	0.00176929	0	0.00807636	0.0335163	0	6.7661	58.7619	0	0	3.99865	0.00158897	16.4639	0	0	0	0	0.0273916	0	0.62243	0.0286246	0	0.00203677
META24IMWYN1_2815	0.219739	0	9.53458	14.35	0	0	0.673635	0.00375744	0	0.0484251	4.26966	0	5.19363	52.2274	0	0	3.07056	0	9.64202	0	0.21696	0	0.063227	0.0215677	0	0.324308	0.139971	0	0.000598128
META24IMWYN1_2816	1.80477	0	34.593	3.07415	0	0	0.359804	0	0	2.69324	0.317406	0	0.934071	45.6538	0	0	0.226905	0	3.81835	0	0	0.0242448	0	0.679024	0	5.78982	0.0314218	0	0
META24IMWYN1_2817	4.09714	0	8.37899	17.7803	0	0	0.466034	0	0	0.773157	1.48266	0	5.84598	43.2744	0	0	2.22157	0	8.41763	0	0.397047	0.428849	0	2.33876	0	3.45537	0.642023	0	0
META24IMWYN1_2818	0.707672	0	7.87715	7.58686	0	0	0.00294932	0	0	0.012399	0.776182	0	5.98942	57.2811	0	0	3.7186	0	15.2685	0	0	0	0	0.00625734	0	0.771721	0	0	0.00121384
META24IMWYN1_2819	1.28832	0	11.5971	4.87522	0	0	0.0146966	0.00284651	0	0.0284897	0.053705	0	5.90837	55.3205	0	0	3.22209	0	12.9518	0	0.796585	0.00601607	0	0.66458	0	2.02899	1.24	0	0.000635547
META24IMWYN1_2820	0.108737	0	5.45959	10.079	0	0.00475478	0.0117421	0.00235178	0	0.213317	0.50136	0	4.39812	63.8595	0	0	3.29116	0.0005304	11.0377	0	0.0274662	0.000378417	0	0.0653569	0	0.657154	0.281618	0	0.000159752
META24IMWYN1_2821	1.53404	0	5.41418	6.44174	0	0	0.140361	0	0	0.0864188	0.0030816	0	6.87071	58.5854	0	0	3.82213	0.00140742	16.1722	0	0	0	0	0.0012563	0	0.680196	0.246896	0	0
META24IMWYN1_2822	7.98657	0.000341095	11.145	24.8075	0	0	0.0174572	0.00345879	0	0	0.113608	0	2.14344	30.7038	0	0	0.387449	0	11.7983	0	2.82669	0	0	0	0	6.92175	1.1446	0	0
META24IMWYN1_2823	9.07615	0	3.31991	17.6501	0	0.032726	3.1128	0.0343163	0	2.75375	2.15741	0	4.28617	34.3052	0	0	1.29562	0	5.19606	0	2.49226	0	0.00590626	5.73841	0	6.42913	2.11371	0	0.000400817
META24IMWYN1_2824	1.01399	0	13.2275	36.1324	0	0	0.0267782	0.000586114	0	0.0232148	0.194231	0	3.24694	34.9574	0	0	2.24208	0	7.19886	0	0.118837	0	0	0.312175	0	1.29693	0.00657045	0	0.00152996
META24IMWYN1_2825	3.39162	0	5.29076	12.8208	0	0	0.0670768	0.00069787	0	0.126942	0.00211866	0	6.22112	55.1053	0	0	3.32932	0	12.8056	0	0.00419746	0	0	0.0749712	0	0.757855	0.00152601	0	0
S389_04A_CHG016282-IM16X26-C2-ATTGGCTC_L005	15.7097	0	12.7302	13.4308	0	0.444354	0.825638	0	0	0	0	0	12.501	22.1371	0	0	1.20185	1.5918	11.0792	0	0	0.113491	0	0	0	8.23488	0	0	0
S389_04A_CHG016282-IM16X26-C3-CAAGGAGC_L005	13.9773	0	22.5584	18.3294	0	2.48418	0.590555	0	0	0	0	0	2.98973	18.289	0.133169	0	0.412752	0.155733	5.82342	0	1.7501	3.00881	0	0.794434	0	7.08416	1.46921	0	0.1496
S389_04A_CHG016282-IM16X26-H12-CACCTTAC_L005	29.3433	0	21.1421	31.4329	0	0	0	0	0	0	0	0	3.32628	5.03826	1.19518	3.36008	0	0	5.1619	0	0	0	0	0	0	0	0	0	0
S389_04A_CHG016282-IM16X26-H23-CCGACAAC_L005	0	0	73.0607	0	0	0	0	0	0	0	0	0	5.02374	3.15812	1.16273	0	0	0.713042	14.9461	0	0	1.93563	0	0	0	0	0	0	0
S389_04A_CHG016282-IM16X26-H28-CCTAATCC_L005	24.375	0	2.44112	41.1314	0	6.8302	0.212148	0	0	0	0	0	0.530908	7.87381	0.0811765	0	0	0	3.22635	0	0.216438	1.27543	0	0	0	11.8061	0	0	0
S389_04A_CHG016282-IM16X26-H33-CCTCTATC_L005	8.60873	0	42.5932	22.46	0	1.83754	0	0	0	0	0	0	10.8808	6.28995	0	0	0	0	1.62964	0	0	0	0	0	0	5.70014	0	0	0
S389_04A_CHG016282-IM16X26-H34-CGACACAC_L005	0.23041	0	5.4874	5.22891	0	0	0.52153	0	0	0	0.600218	0	36.3278	23.49	0	0	1.18241	0.119164	10.0337	0	0	0	0	0	0	14.5993	0	0	2.17911
S389_04A_CHG016282-IM16X26-H35-CGGATTGC_L005	4.18208	0.132294	7.54086	50.2646	0	0	0	0	0	0	0	0	4.83237	14.4474	0	0.163419	0	0	3.44025	0	0	0	0	0	0	14.9967	0	0	0
S389_04A_CHG016282-IM16X26-H36-CTAAGGTC_L005	14.2139	0	38.5084	13.7961	0	1.38417	0	0	0	0	1.15884	0	0.586276	19.6405	0.109917	0.195711	0	0	2.88022	0	0	0.137645	0	0	0	7.38835	0	0	0
S389_04A_CHG016282-IM16X26-H38-ACAGATTC_L005	5.97327	0	13.4992	13.5508	0	1.64946	0.408222	0.453132	0	0.193427	0.418654	0	4.62028	38.1712	0.393509	0.086512	2.14677	0.284806	8.58423	0	0.592255	0.242627	0	0	0	7.13444	1.15757	0	0.439644
S389_04A_CHG016283-IM16X27-H10-CTGAGCCA_L006	0	0	25.8774	1.20529	0	0	1.16999	0	0	0	0	0	6.30981	8.30707	0	0	0	3.3716	22.4779	0	0	0	0	0	0	28.9165	0	0	2.36445
S389_04A_CHG016283-IM16X27-H22-CTGGCATA_L006	0	0	0	0	0	0	0	0	0	0	0	0	6.09243	12.1634	0	0	0	0	27.6088	0	0	6.31932	0	0	0	47.8161	0	0	0
S389_04A_CHG016283-IM16X27-H25-GAATCTGA_L006	5.80043	0.303602	15.7627	29.5694	0	0	0.914378	0	0	0	0	0	3.48259	20.9614	0.765286	0.539559	1.20775	0	8.81935	0	1.94195	0.404436	0	0	0	8.85135	0	0	0.675845
S389_04A_CHG016283-IM16X27-H6-CGCATACA_L006	1.32074	0	20.2195	17.3228	0	0	0.990446	0	0	0	0	0	1.39803	32.7241	0.391884	0	0	0	8.45116	0	0	4.33349	0	0	0.422273	12.4256	0	0	0
S389_04A_CHG016283-IM16X27-H9-CTCAATGA_L006	0	0	13.4124	19.0304	0	0	0	0	0	0	0	0	0.905909	37.2069	0.492057	0	0.216794	0	13.7569	0	2.48445	2.69441	0	0	0	8.72006	0	0	1.07967
SRR10083277	0.0666468	0	24.9641	68.5414	0	0	0	0	0	0	0.0328978	0	0.676343	3.45637	0	0	0.107916	0.0571264	1.8569	0	0.0111929	0.0118314	0	0.0084985	0	0.158805	0.0500322	0	0
SRR10083279	0.0567599	0	25.2374	5.51885	0	0	0	0	0	0	0.335978	0	1.91927	49.9618	0.00765558	0.00276708	1.79125	0.0193285	14.5671	0	0.333928	0.00389534	0	0.0121672	0	0.164468	0.0510123	0	0.0163653
SRR10083280	0.0350209	0	58.5432	2.24746	0	0	0.023198	0	0	0	1.93783	0	1.71682	26.2015	0.0494966	0	1.55686	0.181683	5.60224	0	0.552737	0.0709438	0	0	0.099934	1.00819	0	0	0.172881
SRR10083281	0.0187026	0	26.0032	5.09219	0	0	0.0108496	0	0	0	0.12643	0	3.50763	48.0938	0	0.006592	2.4646	0.0377042	13.753	0	0.0350284	0.00439374	0	0	0	0.845941	0	0	0
SRR10083282	0	0	34.5752	4.37509	0	0	0.0394786	0	0	0	0.0948442	0	1.24583	44.503	0.0167868	0	1.00587	0	13.4545	0	0.102393	0.0125616	0	0	0	0.556484	0	0	0.0179858
SRR10083283	0.145185	0	54.4173	6.6952	0	0	0	0	0	0	0	0	0.482299	26.294	0	0	0.320667	0	10.717	0	0	0	0	0	0	0.928314	0	0	0
SRR10083284	0.302117	0	13.4004	5.62332	0	0	0.0394595	0	0	0	0.183289	0	4.48424	56.1781	0.00100133	0.0018015	3.13705	0	12.2666	0	2.65615	0.00988342	0	0.0118688	0	1.69384	0	0	0.0108652
SRR10083285	0.0502849	0	11.3798	9.02442	0	0	0.00391313	0	0	0	0.13466	0	4.69492	52.7054	0	0.00751321	3.34446	0.0137012	16.5699	0	0.361778	0.0293386	0	0	0	1.65252	0	0	0.0274039
SRR10083286	0	0	5.79788	7.74	0	0	0.0005578	0	0	0	8.7862	0	4.58628	53.4927	0	0	4.28857	0	9.43376	0	5.87143	0.00106167	0	0	0	0.0015695	0	0	0
SRR10083300	6.88647	0	54.8204	5.1002	0	0	0.694496	0	0	0.206752	0.997148	0	2.62356	16.0103	0	0.0108319	0.930168	0.00842066	5.53842	0	0	0.251844	0	2.8744	0	2.42872	0.617857	0	0
SRR10083302	8.97162	0	4.9713	14.8113	0	0	4.8857	0.00103722	0	0	0.625361	0	12.4653	23.8237	0	0	2.05483	0	4.8549	0	2.95148	0.000218331	0	7.54306	0	8.8451	3.1917	0	0.00344126
SRR10083303	0.225476	0	9.9071	19.4917	0	0	0.114416	0	0	0.00773045	3.23507	0	10.3731	31.216	0.0223237	0	1.95521	0.00152028	9.0991	0	0.122212	0.00939312	0	0.0527323	0	13.7677	0.396685	0	0.00253082
SRR10083304	1.70607	0	5.62347	5.55801	0	0.00768808	0.586306	0	0	0.157178	0.0507918	0	7.29837	56.182	0.0490404	0.000884884	3.4801	0.00109653	16.4362	0	0.0147119	0.0104022	0.0192044	0.85108	0	1.73704	0.227825	0	0.00252744
SRR10083305	1.22521	0	7.35219	10.1876	0	0	0.228664	0	0	0.0255384	0.972484	0	4.88855	54.4086	0	0	3.18443	0.00270896	15.4737	0	0.12254	0.0829934	0	0.300976	0	1.41099	0.13286	0	0
SRR10083307	0.801746	0	7.39903	10.2721	0	0	0.115924	0	0	0.0061238	0.847289	0	5.79925	53.2412	0	0	3.66433	0	15.7174	0	0.583832	0.013637	0.0082653	0.336888	0	1.01197	0.180993	0	0
SRR10083308	20.505	0	3.74077	20.9013	0	0	4.78773	0	0	0.767543	0.0942338	0	15.848	4.28776	0.0280404	0	0.101349	0	0.623881	0	0.0525378	0.0415093	0.235857	7.51092	0	20.3765	0.0969767	0	0
SRR10083309	1.73702	0	6.91241	9.93809	0	0	0.229594	0	0	0.0513309	0.305752	0	5.22603	53.3629	0	0	3.34846	0	14.3034	0	0.0237818	0.355201	0	0.763454	0	3.36391	0.0786681	0	0
SRR10083310	17.7184	0	3.16555	7.32099	0	0	1.77185	0	0	3.53959	0.0173356	0	6.48225	25.6638	0.000658356	0	1.46944	0	6.69458	0	0.00141711	0.00409046	0.0117418	16.8121	0.00267227	9.11213	0.211374	0	0
SRR10083311	1.71427	0	26.1434	25.278	0	0	0.276237	0	0	3.09517	0.0638425	0	3.3022	17.8038	0	0	1.32011	0.0431372	9.66553	0	2.53402	0.179595	0	3.04166	0	4.84787	0.69127	0	0
SRR10083323	0	0	20.3814	1.54116	0	0	0.0138991	0	0	0	0.0502692	0	3.4655	59.3956	0	0.00485585	2.44377	0.00670949	12.5739	0	0	0	0	0	0.00550265	0.117497	0	0	0
SRR10083324	0	0	20.3142	2.16701	0	0	0.0143199	0	0	0	0	0	3.13978	56.7433	0	0	2.07141	0.00262421	15.3115	0	0.0158924	0.00946426	0	0	0.0031091	0.195795	0	0	0.0116131
SRR21898906	5.61538	0	0.0553296	0.00148651	0	0	1.69874	0	0	0	0	0	27.7739	1.32185	0	0	0	0	0.00673875	0	0	0	0	0.0134008	0	63.5132	0	0	0
SRR21898907	1.37238	0	4.10905	4.72457	0	0	0.967001	0	0	0.208343	0	0	38.8032	13.9934	0.0621209	0	1.03029	0.0280358	3.59984	0	0.0306885	0	0	0.307543	0	30.4652	0.0505141	0	0.247946
SRR21898908	6.29691	0	0.0372387	0.00563979	0	0	2.06981	0.0148343	0	0	0	0	27.468	1.65936	0	0.00131061	0	0.000601809	0.00706352	0	0	0	0	0.00544039	0	62.4338	0	0	0
SRR21898909	11.8365	0	52.6672	4.4141	0	0	0.909026	0	0	0.0441271	0.0645076	0	1.35162	13.3962	0.0486412	0.030068	0	0	0.823255	0	2.31243	1.65952	0	1.32007	0.0497048	8.62774	0.323178	0	0.122103
SRR21898910	4.42492	0	0.226124	0.112277	0	0	0.896703	0.0854237	0	0.0240404	0	0	20.4266	2.72793	0	0	0.029468	0	0.174632	0	0.00607707	0	0.00241674	0.0247972	0	70.8275	0.0110347	0	0
SRR21898911	0.0119319	0	5.93189	6.6397	0	0	0.00298082	0	0	0	0	0	6.48473	58.8633	0	0	3.54602	0.000251852	17.7835	0	0	0	0	0	0	0.735686	0	0	0
SRR21898912	0.255105	0	9.45101	0.50076	0	0	0.0756182	0.0216229	0	0.010255	0.0284926	0	32.3396	4.64303	0	0	0.175216	0.0938941	1.54524	0	0.0272843	0	0	0.0738072	0	50.7213	0.0378165	0	0
SRR21898913	3.91624	0	0.975369	0	0	0	0.117026	0	0	0	0	0	11.7705	32.0499	0	0	0	0	32.6892	0	0	0	0	0	0	18.4817	0	0	0
SRR21898914	9.51815	0	7.55173	0.596911	0	0	1.90222	0.00104574	0	0.591094	0.0128835	0	22.5585	5.40524	0.00162935	0.0205467	0.013829	0.0702213	0.331556	0	0.0390471	0.0721243	0.015549	5.85814	0	43.9624	1.46033	0	0.0168517
SRR21898915	6.9845	0	2.14994	0.739535	0	0.022111	0.736266	0.0072445	0	0.503318	0.0174459	0	27.4385	2.40218	0.008603	0.00927765	0.0205622	0.0556902	0.15434	0	0.0537488	0.189093	0.199467	6.82349	0.00257962	50.6378	0.844273	0	0
SRR21898916	2.87215	0	6.66784	6.60498	0	0	0.100332	0	0	0.876945	0.00542254	0	6.34924	51.6728	0.000530204	0	2.91093	0	14.626	0	0.668197	0.0448164	0.0350209	1.49885	0	4.2444	0.821629	0	0
SRR21898917	2.94843	0	3.18992	1.53909	0	0.00417094	0.252056	0.0745869	0	0.165442	0.0985194	0	15.9914	6.45068	0.0037398	0.00442647	0.323076	0.128226	1.82265	0	0.241613	0.013863	0.0897883	1.21239	0	65.0658	0.380122	0	0
SRR21898918	5.31555	0	4.64146	3.40857	0	0	0.338912	0.0197983	0	0.0766712	3.746	0	17.7354	28.1177	0.000749838	0	1.63985	0.0305623	6.93154	0	0.0280799	0.00415475	0.190483	0.920384	0	26.6406	0.206728	0	0.00676497
SRR21898919	2.34685	0	0.977814	0.170321	0	0	0.277574	0.0227702	0	0.0763118	0	0	84.6812	0.810044	0.00654356	0	0.00484486	0.00297496	0.0115994	0	0.0266642	0.0128834	0.0164774	1.10205	0	9.34163	0.111434	0	0
SRR21898920	5.19364	0	1.22372	0.207904	0	0	0.325458	0.0154884	0	0.0658005	0.0170447	0	51.8201	0.219287	0	0	0.0175744	0.0328602	0.0734998	0	0	0.0172094	0.0124027	0.286351	0	40.4096	0.0620464	0	0
SRR21898921	3.05643	0	7.19536	1.3869	0	0	0.564615	0.00863439	0	0	0	0	47.1524	0.11743	0	0	0	0.030803	0.284543	0	0	0	0	0	0	40.2029	0	0	0
SRR21898922	9.75301	0	5.73295	4.34599	0	0	1.07929	0.00887272	0	0.738664	0	0	29.7263	15.5677	0	0	0.682155	0.0101283	3.34111	0	0.6769	0.372186	0.0943745	1.94305	0	25.2547	0.672584	0	0
SRR21898923	4.8175	0	2.67321	1.32163	0	0	0.805805	0.0492296	0	0.170557	0	0	37.8741	13.7138	0	0	0.621926	0	3.81898	0	0.40525	0.238331	0.00843928	0.45168	0	32.6333	0.3963	0	0
SRR21898924	5.82325	0	6.27777	6.25313	0	0	0.294161	0.0695995	0	0.154404	0.034684	0	35.3474	3.30572	0.0918138	0	0.0909502	0.0335599	0.356268	0	0.136469	0.188704	0.03289	2.17025	0	38.8614	0.449875	0	0.0277643
SRR21898925	5.31454	0.00502426	2.69007	3.58582	0	0	1.05655	0	0	0.0475521	0	0	30.8808	20.4295	0.00423263	0	1.16995	0.00489108	5.61362	0	0.596592	0	0	0.51178	0	27.6288	0.460268	0	0
SRR21898926	1.95779	0	0.760235	9.66791	0	0	0.581752	0	0	0	0	0	48.0831	0.404698	0	0	0.0331	0.0717058	0.340166	0	0	0	0.149357	0	0	37.7338	0.0570791	0	0.159288

## Sheet: Table S7
Supplementary Table 7. Diversity of ARGs in the MBGG catalog.
ARG subtype	GF-cj101	GF-cj103	GF-cj104	GF-cj105	GF-cj106	GF-cj107	GF-cj108	GF-cj109	GF-cj110	GF-cj111	GF-cj112	GF-cj113	GF-cj114	GF-cj116	GF-cj117	GF-cj118	GF-cj119	GF-cj120	GF-cj121	GF-cj122	GF-cj123	GF-cj124	GF-cj125	GF-cj126	GF-cj16	GF-cj17	GF-cj18	GF-cj21	GF-cj23	GF-cj24	GF-cj25	GF-cj26	GF-cj27	GF-cj28	GF-cj29	GF-cj30	GF-cj31	GF-cj32	GF-cj33	GF-cj34	GF-cj37	GF-cj39	GF-cj40	GF-cj41	GF-cj42	GF-cj43	GF-cj44	GF-cj45	GF-cj46
aminoglycoside__AAC(2')-Ib	0	0	0	0	0	0	0	0	0	0	1.61519e-05	0	0	0	0	0	0	0	0	0	0	0	0	0	0	0.00018523	0.000166378	0	0	0	0	0	0.000252299	0	0	0	0	0	0	0	0	0	0	0	0	0	0	0	0
aminoglycoside__AAC(2')-Ic	0	0	0	0	0	0	0	0	0	0	0	0	0	0	0	0	0	0	0	0	0	0	0	0	0.000140749	0	0	0	0	0	0	0	0.000190848	0	0	0	0	0	0	0	0	0	0	0	0	0	0	0	1.34394e-05
aminoglycoside__AAC(2')-Ie	0	0	0	0	0	0	0	0	0	0	0	0	0	0	0	0	0	0	0	0	0	0	0	0	0	0	0	0	0	0	0	0	0	0	0	0	0	0	0	0	0	0	0	0	0	0	0	0	0
aminoglycoside__AAC(3)-IIIb	0	0	0	0	0	0	0	0.00012337	1.80988e-05	0	0	0	0	0	0	0	0	0	0	0	0	0	0	0	0	0	0	0	0	0	0	0	0	0	0	0	0	0	0	0	0	0	0	0	0	0	0	0	0
aminoglycoside__AAC(3)-IIIc	0	0	1.18077e-05	0	0	0	0	0	0	0	0	0	0	0	0	0	0	0	0	0	0	0	0	0	0.000113351	0	0	0	0	0	0	0	0	0	0	0	0	0	0	0	0	0	0	0	0	0	0	0	0
aminoglycoside__AAC(3)-IIa	0	0	0	0	9.83325e-05	0	2.88685e-05	0	0	0	0	0	0	0	0	0	0	0	0	0	0	0	0	0	0	0	0	0	0	0	0	0	0	0	0	0	0	0	0	0	0	0	0	0	0	0	0	0	0
aminoglycoside__AAC(3)-IIc	0	0	0	1.91192e-05	0.000152358	0	0.000121248	0	0.000158358	0	0	0	0	0	0	0	0	0	0	0	0	0	0	0	0	0	0	0	0	0	0	0	0	0	0	0	1.95496e-05	0	0	0	0	0	0	0	0	0	0	0	0
aminoglycoside__AAC(3)-IId	0	0	0.000188907	0.00018573	0.00169509	7.36361e-05	0.000291572	0.000334882	0.00285488	0.000142686	0	0	0	0	0	0	0	0	0	0	0	0	0	0	0	0	0	0	0	0	0	0	0	0	0	0	7.77255e-05	0	0	0	0	0	0	0	0	0	0	0	0
aminoglycoside__AAC(3)-IIe	0	0	0.000116325	8.46708e-05	0.000722937	2.80518e-05	0.000184128	0.000112442	0.00110994	6.96815e-05	0	0	0	0	0	0	0	0	0	0	0	0	0	0	0	0	0	0	0	0	0	0	0	0	0	0	2.63404e-05	0	0	0	0	0	0	0	0	0	0	0	0
aminoglycoside__AAC(3)-IIg	0	0	0	0	0	0	0	0	1.56863e-05	0	0	0	0	0	0	0	0	0	0	0	0	0	0	0	0	0	0	0	0	0	0	0	0	0	0	0	0	0	0	0	0	0	0	0	0	0	0	0	0
aminoglycoside__AAC(3)-IV	0	0	4.31416e-05	0	0.000340362	0	8.20393e-05	0	0.000736448	5.24022e-05	0	0	0	0	0	0	0	0	0	0	0	0	0	0	0	0	0	0	0	0	0	0	0	0	0	0	0	6.85282e-05	0.000135634	0	0	0	6.19953e-05	0	0	0	0	0	0
aminoglycoside__AAC(3)-IVb	0	0	0	0	0	0	0	0	0	0	0	0	0	0	0	0	0	0	0	0	0	0	0	0	0	0	8.61717e-05	0	0	0	0	0	0	0	0	0	0	0	0	0	0	0	0	0	0	0	0	0	1.08096e-05
aminoglycoside__AAC(3)-Ia	7.4644e-05	0	1.48897e-05	7.88419e-05	0.000100669	5.31816e-05	0	0	0	0	0	0	0	0	0	0	0	0	0	0	0	0	0	0	0	0	0.000613293	0	0	0.000124169	0	8.91534e-05	0	0	0	0	0	0	0	0	0	0	0	0	0	0	0	0	0
aminoglycoside__AAC(3)-Ib	0	0	0	0	0	0	0	0.000115192	0	0	0	0	0	0	0	0	0	0	0	0	0	0	0	0	0	0	0	0	0	0	0	0	0	0	0	0	0	0	0	0	0	0	0	0	0	0	0	0	0
aminoglycoside__AAC(3)-Ib/AAC(6')-Ib''	0	0	0	0	0	0	0	0	0	0	0	0	0	0	0	0	0	0	0	0	0	0	0	0	0	0	0	0	0	0	0	0	0	0	0	0	0	0	0	0	0	0	0	0	0	0	0	0	0
aminoglycoside__AAC(3)-Ic	0	0	0	0	0	0	0	0	0	0	0	0	0	0	0	0	0	0	0	0	1.20946e-05	0	0	0	0	0	0.000189486	0	0	0	0	0	0	0	0	0	0	0	0	0	0	0	0	0	0	0	0	0	0
aminoglycoside__AAC(3)-Id	0	0	0	0	0	0	0	0	0	0	0	0	0	0	0	0	0	0	0	0	0	0	0	0	0	0	0	0	0	0	0	0	0	0	0	0	0	0	0	0	0	0	0	0	0	0	0	0	0
aminoglycoside__AAC(3)-VIIIa	0	0	0	0	0	0	0	0	0	0	0	0	0	0	0	0	0	0	0	0	0	0	0	0	0	0	0	0	0	0	0	0	0	0	0	0	0	0	0	0	0	0	0	0	0	0	0	0	0
aminoglycoside__AAC(3)-VIIa	0	0	0	0	0	0	0	0	0	0	0	0	0	0	0	0	0	0	0	0	0	0	0	0	0	0	0	0	0	0	0	0	0	0	0	0	0	0	0	0	0	0	0	0	0	0	0	0	0
aminoglycoside__AAC(3)-VIa	0	0	0	0	0	0	0	0	0	0	0	0	0	0	0	0	0	0	0	0	0	0	0	0	0	0	0	0	0	0	0	0	0	0	0	0	0	0	0	0	0	0	0	0	0	0	0	0	0
aminoglycoside__AAC(6')-30/AAC(6')-Ib' fusion protein	0	0	0	0	0	0	0	5.32848e-05	1.11494e-05	0	0	0	0	0	0	0	0	0	0	0	0	0	0	0	0	0	0	0	0	0	0	0	0	0	0	0	0	0	0	0	0	0	0	0	0	0	0	0	0
aminoglycoside__AAC(6')-31	0	0	0	0	0	0	0	0	2.5226e-05	0	0	0	0	0	0	0	0	0	0	0	0	0	0	0	0	0	0	0	0	0	0	0	0	0	0	0	1.17627e-05	0	0	0	0	0	0	0	0	0	0	0	0
aminoglycoside__AAC(6')-32	0	0	1.48348e-05	0	0	0	0	0	1.91106e-05	0	0	0	0	0	0	0	0	0	0	0	0	0	0	0	0	0	0	0	0	0	0	0	0	0	0	0	0	0	0	0	0	0	0	0	0	0	0	0	0
aminoglycoside__AAC(6')-34	0	0	0	0	0	0	0	0	0	0	0	0	0	0	0	0	0	0	0	0	0	0	0	0	0	0	0	0	0	0	0	0	0	0	0	0	0	0	0	0	0	0	0	0	0	0	0	0	0
aminoglycoside__AAC(6')-IIa	0	0	0.000449648	0.000166784	0.00946382	0.000186218	0.00085144	0.000319153	0.00625527	6.14682e-05	0	0	0	0	0	0	0	0	0	0	0	0	0	0	0.0001671	0	0	0	0	0	0	0	0.000136535	0	0.000155466	0	5.44024e-05	0	0	0	0	0	3.65423e-05	0	0	0	0	0	0
aminoglycoside__AAC(6')-IIc	0	0	0	0	0	0	0	0	0	0	0	0	0	0	0	0	0	0	0	0	0	0	0	0	0	0	0	0	0	0	0	0	0	0	0	0	0	0	0	0	0	0	0	0	0	0	0	0	0
aminoglycoside__AAC(6')-Ia	0	0	0	0	0	0	0	0	0	0	0	0	0	0	0	0	0	0	0	0	0	0	0	0	0	0	0	0	0	0	0	0	0	0	0	0	0	0	0	0	0	0	0	0	0	0	0	0	0
aminoglycoside__AAC(6')-Iaa	0	0	0	0	0	0	0	0	0	0	0	0	0	0	0	0	0	0	0	0	0	0	0	0	0	0	0	0	0	0	0	0	0	0	0	0	0	0	0	0	0	0	0	0	0	0	0	0	0
aminoglycoside__AAC(6')-Iad	0	0	1.8302e-05	0	0	0	0	0	0	0	0	0	0	0	0	0	0	0	0	0	0	0	0	0	0	0	0	0	0	0	0	0	0	0	0	0	0	0	0	0	0	0	0	0	0	0	0	0	0
aminoglycoside__AAC(6')-Iak	0	0	0	0	0	0	0	0	0	0	0	0	0	0	0	0	0	0	0	0	0	0	0	0	0	0	0	0	0	0	0	0	0	0	0	0	0	0	0	0	0	0	0	0	0.000156727	0	0	0	0
aminoglycoside__AAC(6')-Ian	0	0	0	0	0	0	0	0	0	0	0	0	0	0	0	0	0	0	0	0	0	0	0	0	0	0	0	0	0	0	0	0	0	0	0	0	0	0	0	0	0	0	0	0	0	0	0	9.34107e-05	0
aminoglycoside__AAC(6')-Ib	0	0	0.000113563	8.67278e-05	0.000340787	2.63431e-05	0.000185096	0.000151977	0.000566437	3.40567e-05	0	0	0	0	0	0	0	0	0	0	0	0	0	0	0	0	0	0	0	0	0	0	0	0	2.09617e-05	0	0	0	0	0	0	0	0	0	0	0	0	0	0
aminoglycoside__AAC(6')-Ib'	0	0	0.00013556	7.4598e-05	0.00122363	3.90604e-05	0.00038814	0.000182373	0.00156095	3.23954e-05	0	0	0	0	0	0	0	0	0	0	0	0	0	0	0	0	0	0	0	0	0	0	0	0	4.27969e-05	0	4.23946e-05	2.07931e-05	0	0	0	0	1.66102e-05	0	0	0	0	0	0
aminoglycoside__AAC(6')-Ib-Hangzhou	0	0	4.76094e-05	2.20592e-05	0.000438711	0	0.000189609	0	0.000457943	3.90986e-05	0	0	0	0	0	0	0	0	0	0	0	0	0	0	0	0	0	0	0	0	0	0	0	0	0	0	1.25833e-05	0	0	0	0	0	0	0	0	0	0	0	0
aminoglycoside__AAC(6')-Ib-Suzhou	0	0	4.59677e-05	1.68688e-05	4.56297e-05	0	0	0.000195097	0.000189719	7.19769e-05	0	0	0	0	0	0	0	0	0	0	0	0	0	0	0	0	0	0	0	0	0	0	0	0	0	0	0	0	0	0	0	0	0	0	0	0	0	0	0
aminoglycoside__AAC(6')-Ib-cr	0	0	0.000265816	0.00030026	0.00262395	8.72046e-05	0.000432405	0.00106745	0.0025574	0.000236519	0	0	0	0	0	0	0	0	0	0	0	0	0	0	0	0	0	0	0	0	0	0	0	0	1.93817e-05	0	6.95711e-05	0	0	0	0	0	1.84298e-05	1.79138e-05	0	0	0	0	0
aminoglycoside__AAC(6')-Ib10	0	0	5.82915e-05	3.37393e-05	0.000360945	0	0.000147583	0.000149558	0.000445544	8.51645e-05	0	0	0	0	0	0	0	0	0	0	0	0	0	0	0	0	0	0	0	0	0	0	0	0	0	0	1.08217e-05	0	0	0	0	0	0	0	0	0	0	0	0
aminoglycoside__AAC(6')-Ib11	0	0	0.000103089	3.42457e-05	0.00125182	3.5374e-05	0.000160541	0.000355096	0.000935459	0	0	0	0	0	0	0	0	0	0	0	0	0	0	0	0	0	0	0	0	0	0	0	0	0	0	0	1.7893e-05	1.68692e-05	0	0	0	0	1.94049e-05	1.63499e-05	0	0	0	0	0
aminoglycoside__AAC(6')-Ib3	0	0	0	0	0	0	0	0	3.05769e-05	0	0	0	0	0	0	0	0	0	0	0	0	0	0	0	0	0	0	0	0	0	0	0	0	0	0	0	0	0	0	0	0	0	0	0	0	0	0	0	0
aminoglycoside__AAC(6')-Ib4	0	0	0	0	0.000144401	0	0	0.000151977	0.000240029	0	0	0	0	0	0	0	0	0	0	0	0	0	0	0	0	0	0	0	0	0	0	0	0	0	0	0	0	0	0	0	0	0	0	0	0	0	0	0	0
aminoglycoside__AAC(6')-Ib7	0	0	0.000162382	1.38798e-05	0.000773981	0	0.000222435	0.000159992	0.00109635	7.53471e-05	0	0	0	0	0	0	0	0	0	0	0	0	0	0	0	0	0	0	0	0	0	0	0	0	1.20068e-05	0	9.64617e-06	2.32795e-05	2.81128e-05	2.09655e-05	1.181e-05	0	1.87357e-05	3.78866e-05	0	0	0	0	0
aminoglycoside__AAC(6')-Ib8	0	0	2.92831e-05	1.28953e-05	3.16112e-05	0	0	0	5.8762e-05	0	0	0	0	0	0	0	0	0	0	0	0	0	0	0	0	0	0	0	0	0	0	0	0	0	9.28528e-06	0	0	0	0	0	0	0	0	0	0	0	0	0	0
aminoglycoside__AAC(6')-Ib9	0	0	0.000150228	5.75292e-05	0.000810372	0	0.000275771	0	0.00117371	0.000104413	0	0	0	0	0	0	0	0	0	0	0	0	0	0	0.000245155	0	0	0	0	0	0	0	0	0	2.24242e-05	0	2.46423e-05	1.8847e-05	0	0	0	0	0	4.72461e-05	0	0	0	0	0
aminoglycoside__AAC(6')-Ic	0	0	0	0	0	0	0	0	0	0	0	0	0	0	0	0	0	0	0	0	0	0	0	0	0	0	0	0	0	0	0	0	0	0	0	0	0	0	0	0	0	0	0	0	0	0	0	0.00427943	0
aminoglycoside__AAC(6')-Ie-APH(2'')-Ia	0	0	0.00158283	0.000853678	0.000487723	0.000246044	0.000516165	0.000922146	0.00271242	0.00268474	0	0	0	0	0	0	0	0	0	0	0	0	0	0	0	0	0.000152459	7.24693e-05	0.0001361	0.000105883	0	0	0	0	0	0	0	0	0	9.55587e-05	0	0	0	0	0	0	0	0	0
aminoglycoside__AAC(6')-If	0	0	0	0	0	0	0	0	0	0	0	0	0	0	0	0	0	0	0	0	0	0	0	0	0	0	0	0	0	0	0	0	0	0	0	0	0	0	0	0	0	0	0	0	0	0	0	0	0
aminoglycoside__AAC(6')-Ih	0	0	0	0	0	0	0	0	0	0	0	0	0	0	0	0	0	0	0	0	0	0	0	0	0	0	0	0	0	0	0	0	0	0	0	0	0	0	0	0	0	0	0	0	0	0	0	0	0
aminoglycoside__AAC(6')-Ii	0	0	0	0	0	0	0	0	0	0	0	0	0	0	0	0	0	0	0	0	0	0	0	0	0	0	0	0	0	0	0	0	0	0	0	0	0	0	0	0	0	0	0	0	0	0	0	0	0
aminoglycoside__AAC(6')-Iid	0	0	0	0	0	0	0	0	0	0	0	0	0	0	0	0	0	0	0	0	0	0	0	0	0	0	0	0	0	0	0	0	0	0	0	0	0	0	0	0	0	0	0	0	0	0	0	0	0
aminoglycoside__AAC(6')-Iih	0	0	0	0	0	0	0	0	0	0	0	0	0	0	0	0	0	0	0	0	0	0	0	0	0	0	0	0	0	0	0	0	0	0	0	0	0	0	0	0	0	0	0	0	0	0	0	0	0
aminoglycoside__AAC(6')-Ik	0	0	0	0	0	0	0	0	0	0	0	0	0	0	0	0	0	0	0	0	0	0	0	0	0	0	0	0	0	0	0	0	0	0	0	0	0	0	0	0	0	0	0	0	0	0	0	0	0
aminoglycoside__AAC(6')-Il	0	0	0	0	0	0	0	0	4.4417e-05	0	0	0	0	0	0	0	0	0	0	0	0	0	0	0	0	0	0	0	0	0	0	0	0	0	0	0	0	0	0	0	0	0	0	0	0	0	0	0	0
aminoglycoside__AAC(6')-Im	0	0	0.000241128	0	4.50102e-05	0	0	0	0	0.000314266	0	0	0	0	0	0	0	0	0	0	0	0	0	0	0	0	0	0	0	0	0	0	0	3.4137e-05	0	0	0	0	0	0	0	0	0	0	0	0	0	0	0
aminoglycoside__AAC(6')-Ir	0	0	0	0	0	0	0	0	0	0	0	0	0	0	0	0	0	0	0	0	0	0	0	0	0	0	0	0	0	0	0	0	0	0	0	0	0	0	0	0	0	0	0	0	0	0	0	0	0
aminoglycoside__AAC(6')-Isa	0	0	0	0	0	0	0	0	0	0	0	0	0	0	0	0	0	0	0	0	0	0	0	0	0	0	0	0	0	0	0	0	0	0	0	0	0	0	0	0	0	0	0	0	0	0	0	0	0
aminoglycoside__AAC(6')-It	0	0	0	0	0	0	0	0	0	0	0	0	0	0	0	0	0	0	0	0	0	0	0	0	0	0	0	0	0	0	0	0	0	0	0	0	0	0	0	0	0	0	0	0	0	0	0	0	0
aminoglycoside__AAC(6')-Iu	0	0	0	0	0	0	0	0	0	0	0	0	0	0	0	0	0	0	0	0	0	0	0	0	0	0	0	0	0	0	0	0	0	0	0	0	0	0	0	0	0	0	0	0	0	0	0	0	0
aminoglycoside__AAC(6')-Iv	0	0	0	0	0	0	0	0	0	0	0	0	0	0	0	0	0	0	0	0	0	0	0	0	0	0	0	0	0	0	0	0	0	0	0	0	0	0	0	0	0	0	0	0	0	0	0	0	0
aminoglycoside__AAC(6')-Iy	0	0	0	0	0	0	0	0	0	0	0	0	0	0	0	0	0	0	0	0	0	0	0	0	0	0	0	0	0	0	0	0	0	0	0	0	0	0	0	0	0	0	0	0	0	0	0	0	0
aminoglycoside__AAC(6')-Iz	0	0	0	0	0	0	0	0	0	0	0	0	0	0	0	0	0	0	0	0	0	0	0	0	0	0	0	0	0	0	0	0	0	0	0	0	0	0	0	0	0	0	0	0	0.000420923	0	0	6.30125e-05	0
aminoglycoside__ANT(2'')-Ia	0	0	1.70168e-05	0	0.000341175	0.000137611	0.000229733	0.000181686	0.000675979	1.53454e-05	0	0	0	0	0	0	0	0	0	0	0	0	0	0	0	0	0	0	0	0	3.66516e-05	0	0	0	0.000170101	0	0	0	2.77614e-05	0	0	0	0	3.39531e-05	0	0	0	0	0
aminoglycoside__ANT(3'')-IIa	0	0	5.21618e-05	1.58926e-05	0.000113898	3.15656e-05	3.32301e-05	0	0.000374061	1.18297e-05	0	0	0	0	0	0	0	0	0	0	0	0	0	0	0	0	0	0	0	0	0	0	0	0	0	0	0	0	0	0	0	0	0	0	0	0	0	0	0
aminoglycoside__ANT(3'')-IIc	0	0	0	0	2.5252e-05	0	0	0	0	0	0	0	0	0	0	0	0	0	0	0	0	0	0	0	0	0	0	0	0	0	0	0	0	0	0	0	0	0	0	0	0	0	0	0	0	0	0	0	0
aminoglycoside__ANT(3'')-Ii-AAC(6')-IId fusion protein	0	0	5.08231e-06	0	0	1.08299e-05	2.0953e-05	0	6.89599e-05	0	0	0	0	0	0	0	0	0	0	0	0	0	0	0	0	0	0	0	0	0	0	0	0	0	0	0	0	0	0	0	0	0	0	0	0	0	0	0	0
aminoglycoside__ANT(4')-Ib	0	0	0.000123938	0.000195732	0.000395858	0	0.000216685	0.00163352	0.00157668	2.41644e-05	0	0	0	0	0	0	0	0	0	0	0	0	0	0	0	0	0	0	0	0	0	0	0	0	0	0	0	0	0	0	0	0	0	0	0	0	0	0	0
aminoglycoside__ANT(6)-Ia	0	0	0.000789334	0.00152338	0.00137441	0.00133497	0.000386668	0.00285522	0.0215922	0.000660289	0	0	0	0	0	0	0	0	0	0	0	0	6.90659e-06	0	0	0	0.00010583	0	0	0	0	0	0	0	0	0	0	0	0	0	0	0	0	0	0.000424663	0	0	0.000106941	1.93434e-05
aminoglycoside__ANT(6)-Ib	0	0	0.00333134	0.00154861	0.000819253	0.000147789	0.0008872	0.00019869	0.00600814	0.0038891	0	0	1.0954e-05	0	0	0	0	0	0	0	0	0	0	0	0	0	0	0	0	0	0	0	0	0	0	0	0	0	0	0	0	0	0	0	0	0	1.67761e-05	0	0
aminoglycoside__ANT(9)-Ia	0	0	7.42134e-05	4.54959e-05	9.2444e-05	2.76427e-05	0.000258806	0.00020704	0.00262969	2.58652e-05	0	0	0	0	0	0	0	0	0	0	0	0	0	0	0	0	0	0	0	0	0	0	0	0	0	0	0	0	0	0	0	0	0	0	0	0	0	0	0
aminoglycoside__APH(2'')-IIIa	0	0	0	2.77161e-05	1.30912e-05	0	0	0	1.24106e-05	3.89592e-05	0	0	0	0	0	0	0	0	0	0	0	0	0	0	0	0	0	0	0	0	0	0	0	0	0	0	0	0	0	0	0	0	0	0	0	0	0	0	0
aminoglycoside__APH(2'')-IIa	0	0	0.00016999	0	0	0	2.76134e-05	0.000100539	0	0.000316925	0	0	0	0	0	0	0	0	0	0	0	0	0	0	0	0	0	0	0	0	0	0	0	2.29353e-05	0	0	0	0	0	0	0	0	0	0	0	0	0	0	0
aminoglycoside__APH(2'')-IVa	0	0	0	0	0	0	0	0	0	0	0	0	0	0	0	0	0	0	0	0	0	0	0	0	0	0	0	0	0	0	0	0	0	0	0	0	0	0	0	0	0	0	0	0	0	0	0	0	0
aminoglycoside__APH(2'')-Ie	0	0	0	0	0	0	0	0	0	0	0	0	0	0	0	0	0	0	0	0	0	0	0	0	0	0	0	0	0	0	0	0	0	0	0	0	0	0	0	0	0	0	0	0	0	0	0	0	0
aminoglycoside__APH(2'')-If	0	0	0.0017066	0.000422328	0.000217183	0	0.00021336	0	0.000110345	0.000558869	0	0	0	0	0	0	0	0	0	0	0	0	0	0	0	0	0	0	0	0	0	0	0	0	0	0	0	0	0	4.08682e-05	0	0	0	0	0	0	0	0	0
aminoglycoside__APH(2'')-Ig	0	0	0	0	0	0	0.000202363	0	1.93054e-05	0.000196794	0	0	0	0	0	0	0	0	0	0	0	0	0	0	0	0	0	0	0	0	0	0	0	0	0	0	0	0	0	0	0	0	0	0	0	0	0	0	0
aminoglycoside__APH(3'')-Ib	0	0	0.00423143	0.0023032	0.020782	0.0013766	0.00623563	0.00340071	0.0327531	0.00178267	0	0	0	0	0	0	0	0	2.71257e-05	1.79098e-05	0	0	0	0	0	0	0	0	0	0	0	0	0.000308252	0	0.0036758	0	0.00775372	0.00360942	0.00533915	0.00460154	0.00279695	1.38504e-05	0.00376842	0.00328374	0.000102978	0	0	1.94915e-05	0
aminoglycoside__APH(3')-IIIa	3.06409e-05	0.000110175	0.0223495	0.0164366	0.0645658	0.0154646	0.0620883	0.00204962	0.00859386	0.042348	0	0	0	0	0	0	8.92734e-06	0	0	0	1.9029e-05	7.47897e-06	0	0	0	0	0	0.000266355	0.000324577	0.000173244	0	0	0	0	0	0	0	0	0	2.9395e-05	0	0	0	0	0	0	0	0	8.60537e-05
aminoglycoside__APH(3')-IIa	1.77395e-05	0	0	0	0	0	6.88033e-05	0	1.75817e-05	0	0	0	0	0	0	0	0	0	0	0	0	0	1.70501e-05	0	0	0	0	0	0	0	0	0	0	0	0	0	0	0	0	0	0	0	0	0	0	0	0	0	0
aminoglycoside__APH(3')-IIb	0	0	0	0	0	0	0	0	0	0	0	0	0	0	0	0	0	0	0	0	0	0	0	0	0	0	0	0	0	0	0	0	0	0	0	0	0	0	0	0	0	0	0	0	0	0	0	0	0
aminoglycoside__APH(3')-IIc	0	0	0	0	0	0	0	0	0	0	0	0	0	0	0	0	0	0	0	0	0	0	0	0	0	0	0	0	0	0	0	0	0	0	0	0	0	0	0	0	8.97914e-06	0	0	0	0.000118036	0	0	0.000545727	0.000101619
aminoglycoside__APH(3')-Ia	0.000101531	0.000259465	0.0004267	0.000486662	0.00447041	0.000425031	0.000581875	0.00194007	0.00896808	0.000596366	0	0	0	0	0	0	0	0	0	0	0	0	0	0	0.000324594	4.60259e-05	0.000355674	0.000150058	0.000133323	0.000303397	0.000165734	9.20477e-05	0.000266864	6.0322e-05	0.000151721	0	0.000133129	0.00029442	6.45302e-05	0.000353762	0.000261566	0	6.97861e-05	3.27578e-05	0.000284938	5.01513e-06	0	0.000377952	0.000288817
aminoglycoside__APH(3')-Ib	0	0	0.000211136	0.000210135	0.00447371	0.000274147	0.000752363	0	0.0038591	0.000245035	0	0	0	0	0	0	0	0	0	0	0	0	0	0	0	0	0	0	0	0	0	0	0	0	0	0	8.41058e-05	0	0	0	0	0	0	0	0	0	0	0	0
aminoglycoside__APH(3')-VI	0	0	9.81219e-06	0	0.000921697	8.38938e-05	0.000200831	0.000771975	0.00213479	6.90435e-05	0	0	0	0	0	0	0	0	0	0	0	0	0	0	0	0	0	0	0	0	0	0	0	0	0	0	0	0	0	0	0	0	0	0	0	0	0	0	0
aminoglycoside__APH(3')-VIIa	0	0	6.43811e-05	0	0	0	0	0	0	0	0	0	0	0	0	0	0	0	0	0	0	0	0	0	0	0	0	0	0	0	0	0	0	0	0	0	0	0	0	0	0	0	0	0	0	0	0	0	0
aminoglycoside__APH(3')-VIa	0	0	9.5578e-05	0.000146494	0.00151796	0.000184566	0.000393693	0.000348198	0.00366352	5.72412e-05	0	0	0	0	0	0	0	0	0	0	0	0	0	0	0	0	0	0	0	0	0	0	0	0	0	0	0	0	0	0	0	0	0	0	0	0	0	0	0
aminoglycoside__APH(4)-Ia	0	0	2.62223e-05	0	0.00014097	2.35273e-05	2.05804e-05	9.84065e-05	0.000365452	3.31676e-05	0	0	0	0	0	0	0	0	0	0	0	0	0	0	0	0	0	0	0	0	0	0	0	0	0	0	0	2.50107e-05	5.62763e-05	0	0	0	0	0	0	0	0	0	0
aminoglycoside__APH(4)-Ib	0	0	0	0	0	0	0	0	0	0	0	0	0	0	0	0	0	0	0	0	0	0	0	0	0	0	0	0	0	0	0	0	0	0	0	0	0	0	0	0	0	0	0	0	0	0	0	0	0
aminoglycoside__APH(6)-Ia	0	0	0	0	0	0	0	0	0	0	0	0	0	0	0	0	0	0	0	0	0	0	0	0	7.72596e-05	0	0	0	0	0	0	0	0	0	0	0	0	0	0	0	0	0	0	0	0	0	0	0	0
aminoglycoside__APH(6)-Ib	0	0	0	0	0	0	0	0	0	0	0	0	0	0	0	0	0	0	0	0	0	0	0	0	0	0	0	0	0	0	0	0	0	0	0	0	0	0	0	0	0	0	0	0	0	0	0	0	0
aminoglycoside__APH(6)-Ic	0	0	2.80856e-05	0	3.0427e-05	0	0	0	2.59099e-05	0	0	0	0	0	0	0	0	0	0	0	0	0	0	0	0	0	8.40228e-05	0	0	0	0	0	0	0	0	0	0	0	0	0	0	0	0	0	0	0	0	0	0
aminoglycoside__APH(6)-Id	1.87604e-05	0	0.00225305	0.00114428	0.0156676	0.000847266	0.0044712	0.00266982	0.0192711	0.000964639	0	0	0	0	0	0	0	0	3.875e-06	0	0	0	0	0	0	4.48669e-05	0	0	0	0	0	0	0	0	0.00261733	0	0.0044356	0.00187992	0.00295783	0.00239224	0.00172628	0	0.00207817	0.00223549	4.68248e-05	0	0	1.93829e-05	0
aminoglycoside__Other streptomycin resistance protein	0	0	4.60609e-05	0	5.7981e-05	3.25987e-05	0	7.93301e-05	0.00397671	0	0	0	0	0	0	0	0	0	0	0	0	0	0	0	0	0	0	0	0	0	0	0	0	0	0	0	0	0	0	0	0	0	0	0	0	0	0	0	0
aminoglycoside__aad(6)	0	0	0.00169053	0.00242194	0.00270074	0.000729182	0.000778219	0.00132311	0.00560295	0.00155372	0	0	0	0	0	0	0	0	0	0	0	0	0	0	0	0	0	0	0	0	0	0	0	0	0	0	0	0	0	1.93104e-05	0	0	0	0	0	0	0	1.90532e-05	1.24075e-05
aminoglycoside__aadA	0	5.08699e-05	0.00112876	0.000638473	0.00652333	0.000372658	0.00155882	0.00241683	0.00996059	0.000471096	0	0	0	0	0	0	0	0	0	0	0	0	0	0	0	0	0	0	0	0	0	1.60611e-05	0	0	0.000592771	0	7.29336e-05	0.000513588	0.000668304	0.000442444	0.00047909	0	0.000655653	0.000454709	3.70049e-05	0	0	0	0
aminoglycoside__aadA10	0	0	0	0	0	0	0	0	4.5192e-05	0	0	0	0	0	0	0	0	0	0	0	0	0	0	0	0	0	0	0	0	0	0	0	0	0	0	0	0	0	0	0	0	0	0	0	0	0	0	0	0
aminoglycoside__aadA11	0	0	0	0	1.45468e-05	0	0	0	0	0	0	0	0	0	0	0	0	0	0	0	0	0	0	0	0	0	0	0	0	0	0	0	0	0	0	0	0	0	0	0	0	0	0	0	0	0	0	0	0
aminoglycoside__aadA12	0	0	0.00031673	0.000107775	0.00166895	9.78703e-05	0.000501505	0.000268474	0.00250396	7.08991e-05	0	0	0	0	0	0	0	0	0	0	0	0	0	0	0	0	0	0	0	0	0	0	0	0	0	0	3.20604e-05	0	0	0	0	0	0	0	0	0	0	0	0
aminoglycoside__aadA13	0	0	5.78954e-05	5.4323e-05	0.000514891	6.68569e-05	2.33671e-05	0	0.00091823	4.38333e-05	0	0	0	0	0	0	0	0	0	0	0	0	0	0	0	0	0	0	0	0	0	0	0	0	0	0	0	0	0	0	0	0	0	0	0	0	0	0	0
aminoglycoside__aadA14	0	0	0	0	1.56615e-05	0	2.29344e-05	0	3.8801e-05	0	0	0	0	0	0	0	0	0	0	0	0	0	0	0	0	0	0	0	0	0	0	0	0	0	1.23147e-05	0	0	0	2.95545e-05	0	0	0	0	2.23636e-05	0	0	0	0	0
aminoglycoside__aadA15	0	0	2.39784e-05	3.77637e-05	9.20112e-05	1.5888e-05	5.88621e-05	7.97448e-05	0.000274355	1.80153e-05	0	0	0	0	0	0	0	0	0	0	0	0	0	0	0	0	0	0	0	0	0	0	0	0	0	0	0	0	0	0	0	0	0	0	0	0	0	0	0
aminoglycoside__aadA16	0	0	6.43127e-05	1.90623e-05	9.95004e-05	0	2.13021e-05	0.000119419	0.000336868	0	0	0	0	0	0	0	0	0	0	0	0	0	0	0	0	0	0	0	0	0	0	0	0	0	7.14888e-06	0	0	0	0	0	0	0	0	0	0	0	0	0	0
aminoglycoside__aadA17	0	0	0.00021688	0.000145963	0.00205253	0.00014045	0.000400262	0.000425306	0.00183599	8.60087e-05	0	0	0	0	0	0	0	0	0	0	0	0	0	0	0	0	0	0	0	0	0	0	0	0	0	0	5.45198e-05	1.12135e-05	0	0	0	0	0	0	0	0	0	0	0
aminoglycoside__aadA2	0	0	0.000112659	0.000105131	0.000279034	5.03363e-05	0.000249445	0.000113367	0.00180895	2.83255e-05	0	0	0	0	0	0	0	0	0	0	0	0	0	0	0	0	0	0	0	0	0	0	0	0	0	0	0	0	0	0	0	0	0	1.27264e-05	0	0	0	0	0
aminoglycoside__aadA21	0	0	6.29882e-05	3.35206e-05	0.00125396	0.000122656	0.000423022	0.000249867	0.00174667	6.16009e-05	0	0	0	0	0	0	0	0	0	0	0	0	0	0	0	0	0	0	0	0	0	0	0	0	0	0	2.46882e-05	0	0	0	0	0	0	0	0	0	0	0	0
aminoglycoside__aadA22	0	0	0.000229406	3.1399e-05	0.00272677	0.000167778	0.000714978	0.000898458	0.00374685	0.000187708	0	0	0	0	0	0	0	0	0	0	0	0	0	0	0	0	0	0	0	0	0	0	0	0	0	0	5.72629e-05	0	0	0	0	0	1.3945e-05	0	0	0	0	0	0
aminoglycoside__aadA23	0	0	0.000593819	0.00029902	0.00840291	0.000561443	0.00151978	0.00127133	0.00863147	0.00076656	0	0	0	0	0	0	0	0	0	0	0	0	0	0	0	0	0	0	0	0	0	0	0	0	4.06421e-05	0	8.25204e-05	0	0	0	0	0	0	0	0	0	0	0	0
aminoglycoside__aadA24	0	0	5.85097e-05	5.25654e-05	0.000800487	6.25977e-05	0.000487733	0	0.00150157	0.000174084	0	0	0	0	0	0	0	0	0	0	0	0	0	0	0	0	0	0	0	0	0	0	0	0	0	0	2.35026e-05	0	0	0	0	0	0	0	0	0	0	0	0
aminoglycoside__aadA25	0	0	1.71786e-05	2.07912e-05	0.000107243	0	0	0	0.000156698	0	0	0	0	0	0	0	0	0	0	0	0	0	0	0	0	0	0	0	0	0	0	0	0	0	0	0	0	0	0	0	0	0	0	0	0	0	0	0	0
aminoglycoside__aadA27	0	0	0	0	0.000227474	0	6.77528e-05	0	2.57686e-05	0	0	0	0	0	0	0	0	0	0	0	0	0	0	0	0	0	0	0	0	0	0	4.23831e-05	0	0	0	0	5.55884e-05	0	0	0	0	0	0	1.25807e-05	0	0	0	0	0
aminoglycoside__aadA3	0	0	0.00032532	7.51031e-05	0.000488343	8.00757e-05	0.000205625	0.000233918	0.00158409	2.78947e-05	0	0	0	0	0	0	0	0	0	0	0	0	0	0	0	0	0	0	0	0	0	0	0	0	0	0	0	0	0	0	0	0	0	1.14884e-05	0	0	0	0	0
aminoglycoside__aadA4	0	0	0	1.32038e-05	0	0	0	0	8.53586e-05	0	0	0	0	0	0	0	0	0	0	0	0	0	0	0	0	0	0	0	0	0	0	0	0	0	0	0	0	0	0	0	0	0	0	0	0	0	0	0	0
aminoglycoside__aadA5	0	0	0.00075551	0.000244058	0.000986343	0.00016778	0.00037658	0.00216666	0.00272933	7.0003e-05	0	0	0	0	0	0	0	0	0	0	0	0	0	0	0	0	0	0	0	0	0	0	0	0	0	0	0	0	0	0	2.87587e-05	0	0	0	0	0	0	0	0
aminoglycoside__aadA6	0	0	0	0	0	0	0	0	0	0	0	0	0	0	0	0	0	0	0	0	0	0	0	0	0	0	0	0	0	0	0	0	0	0	0	0	0	0	0	0	0	0	0	0	0	0	0	0	0
aminoglycoside__aadA6/aadA10	0	0	1.08736e-05	1.4906e-05	0	0	2.23549e-05	0	0.000156903	0	0	0	0	0	0	0	0	0	0	0	0	0	0	0	0	0	0	0	0	0	0	0	0	0	0	0	0	0	0	0	0	0	0	0	0	0	0	0	0
aminoglycoside__aadA7	0	0	3.19668e-05	0	0	2.39676e-05	0	0	0.0001311	0	0	0	0	0	0	0	0	0	0	0	0	0	0	0	0	0	0	0	0	0	0	0	0	0	0	0	0	0	0	0	0	0	0	0	0	0	0	0	0
aminoglycoside__aadA8	0	0	0.000192901	3.05504e-05	0.000245881	0	0.00029745	0	0.001237	0	0	0	0	0	0	0	0	0	0	0	0	0	0	0	0	0	0	0	0	0	0	0	0	0	0	0	0	0	0	0	0	0	0	0	0	0	0	0	0
aminoglycoside__aadA8b	0	0	5.69041e-05	1.65481e-05	0.000199565	2.16077e-05	0.000170308	0.000353535	0.000773329	0	0	0	0	0	0	0	0	0	0	0	0	0	0	0	0	0	0	0	0	0	0	0	0	0	0	0	0	0	0	0	0	0	0	0	0	0	0	0	0
aminoglycoside__aadA9	0	0	2.51838e-05	0	0	0	3.3136e-05	0.000226797	0.000396089	7.66755e-05	0	0	0	0	0	0	0	0	0	0	0	0	0	0	0	0	0	0	0	0	0	0	0	0	0	0	0	0	0	0	0	0	0	0	0	0	0	0	0
aminoglycoside__aadK	0	0	1.59083e-05	1.88609e-05	0	0	0	0	0	0	0	0	0	0	0	0	0	0	0	0	0	0	0	0	0	0	0	0	0	0	0	0	0	0	0	0	0	0	0	0	0	0	0	0	0	0	0	0	0
aminoglycoside__aadS	0	0	0.0029805	0.000283456	0.00721907	0.000207909	0.00359743	0.00135191	0.00928707	0.000601241	0	0	0	0	0	0	0	0	0	0	0	0	0	0	0.000223444	0	0	0	0	0.000176718	0	0	0	0	0	0	4.9018e-05	0	0	0	0	0	0	0	0	0	0	6.68023e-05	0
aminoglycoside__amrA	0	0	0	0	0	0	0	0	0	0	0	0	0	0	0	0	0	0	0	0	0	0	0	0	0	0	0	0	0	0	0	0	0	0	0	0	0	0	0	0	0	0	0	0	0	0	0	0	0
aminoglycoside__amrB	0	0	0	0	0	0	0	9.60727e-06	1.70816e-06	0	0	0	0	0	0	0	0	0	0	0	0	0	0	0	0	3.73712e-06	0	0	0	0	0	0	0	0	2.69642e-06	0	1.3834e-06	3.64273e-06	8.41788e-07	3.91095e-06	2.02495e-06	0	1.73374e-06	3.55527e-06	0	0	0	4.62172e-06	1.46513e-06
aminoglycoside__aphA15	0	0	9.62635e-05	2.02898e-05	0.000403811	6.0779e-05	0	0.000127108	0.00059991	1.73682e-05	0	0	0	0	0	0	0	0	0	0	0	0	0	0	0	0	0	0	0	0	0	0	0	0	7.03092e-05	0	0	0	0	1.46975e-05	0	0	0	0	0	0	0	0	0
aminoglycoside__apmA	0	0	0	0	0	0	0	0	0	0	0	0	0	0	0	0	0	0	0	0	0	0	0	0	0	0	0	0	0	0	0	0	0	0	0	0	0	0	0	0	0	0	0	0	0	0	0	0	0
aminoglycoside__armA	0	0	0	0	0	0	0	0	0	0	0	0	0	0	0	0	0	0	0	0	0	0	0	0	0	0	0	0	0	0	0	0	0	0	0	0	0	0	0	0	0	0	0	0	0	0	0	0	0
aminoglycoside__npmA	0	0	0.000168908	4.53509e-05	5.37555e-05	0	0.000133836	0	0	0.00015284	0	0	0	0	0	0	0	0	0	0	0	0	0	0	0	0	0	0	0	0	0	0	0	0	0	0	0	0	0	0	0	0	0	0	0	0	0	0	0
aminoglycoside__rmtB	0	0	0	0	0	0	0	0	0	0	0	0	0	0	0	0	0	0	0	0	0	0	0	0	0	0	0	0	0	0	0	0	0	0	0	0	0	0	0	0	0	0	0	0	0	0	0	0	0
aminoglycoside__spd	0	0	0	0	0	0	0	0	0	0	0	0	0	0	0	0	0	0	0	0	0	0	0	0	0	0	0	0	0	0	0	0	0	0	0	0	0	0	0	0	0	0	0	0	0	0	0	0	0
antibacterial_fatty_acid__farA	0	0	0	0	0	0	0	0	0	0	0	0	0	0	0	0	1.90946e-06	0	0	0	0	0	1.55934e-06	1.56352e-06	0	0	2.81629e-05	0	0	0	0	0	0	0	1.25552e-05	0	0	0	7.3492e-06	7.77271e-06	0	0	0	8.04719e-06	0	0	1.63829e-06	0	0
antibacterial_fatty_acid__farB	0	0	0	0	0	0	0	0	6.64506e-06	0	0	0	0	0	0	0	0	0	0	0	0	0	0	0	0	0	0	0	0	0	0	0	0	0	0	0	0	0	0	0	0	0	0	0	0	0	0	0	0
bacitracin__BahA	0	0	0	0	0	0	0	0	0	0	0	0	0	0	0	0	0	0	0	0	0	0	0	0	0	0	0	0	0	0	0	0	0	0	0	0	0	0	0	0	0	0	0	0	0	0	0	0	0
bacitracin__bacA	0.00124688	0.00242155	0.00166858	0.00169384	0.0117803	0.00153528	0.00329591	0.00266974	0.0238152	0.00305976	0.0100427	0.00761662	0.00828863	0.00625355	0.00632311	0.0146214	0.0141388	0.0164384	0.00597106	0.0069368	0.00857307	0.00705149	0.00722034	0.00805138	0.003111	0.00164287	0.00436923	0.000482955	0.00499933	0.000515277	0.000336892	0.000231829	0.00372493	0.000228054	0.0529553	0.000206604	0.0738724	0.0451791	0.0425967	0.0511787	0.049713	0.000414302	0.0315887	0.048909	0.0382518	0.00141895	0.0026098	0.111163	0.0104818
bacitracin__bcrA	0	0	8.93586e-06	3.53745e-05	6.62575e-05	2.67646e-05	6.00342e-05	0	0.000182942	0	1.33875e-05	0	5.73877e-06	0	4.30769e-06	6.78184e-06	9.38452e-06	1.06136e-05	3.77407e-06	0	0	0	3.37383e-06	5.17984e-06	9.26183e-05	0	0	0	0	4.63668e-05	0	5.76014e-05	0	8.79044e-06	0	1.11392e-05	0	0	0	0	0	5.63065e-05	0	0	0	0	0	0	0
bacitracin__bcrB	0	0	0	0	0	0	0	0	0	0	0	0	0	0	0	0	0	0	0	0	0	0	0	0	0	0	0	0	0	0	0	0	0	0	0	0	0	0	0	0	0	0	0	0	0	0	0	0	0
beta_lactam__ACC-1	0	0	0	0	0	0	0	0	0	0	0	0	0	0	0	0	0	0	0	0	0	0	0	0	0	0	0	0	0	0	0	0	0	2.18127e-05	0.00053828	0	0	0.000120013	0.000590037	0.000700131	0.000264676	0	7.68483e-05	0.000125306	0	0	0	0.00113017	0
beta_lactam__ACC-2	0	0	0	0	0	0	0	0	0	0	0	0	0	0	0	0	0	0	0	0	0	0	0	0	0	0	0	0	0	0	0	0	0	0	8.24137e-06	0	0	0	7.23614e-06	0	5.83989e-05	0	0	0	0	0	0	1.03937e-05	0
beta_lactam__ACC-3	0	0	0	0	0	0	0	0	0	0	0	0	0	0	0	0	0	0	0	0	0	0	0	0	0	0	0	0	0	0	0	0	0	0	0.00391174	0	0	0.000634062	0.00603943	0.00445597	0.00201519	0	0.000248069	0.000659372	0	0	0	0.000151402	0
beta_lactam__ACC-4	0	0	0	0	0	0	0	0	0	0	0	0	0	0	0	0	0	0	0	0	0	0	0	0	0	0	0	0	0	0	0	0	0	0	2.39395e-05	0	0	7.64031e-06	2.60763e-05	4.22707e-05	0	0	0	0	0	0	0	2.15706e-05	0
beta_lactam__ACC-5	0	0	0	0	0	0	0	0	0	0	0	0	0	0	0	0	0	0	0	0	0	0	0	0	0	0	0	0	0	0	0	0	0	0	6.2659e-05	0	0	0	0.000151584	7.75821e-05	1.92983e-05	0	8.11574e-06	2.52618e-05	0	0	0	0.000142763	0
beta_lactam__ACI-1	0	0	0	0	0	0	0	0	0	0	0	0	0	0	0	0	0	0	0	0	0	0	0	0	0	0	0	0	0	0	0	0	0	0.000479571	0	0	0	0	0	0	0	0	0	0	0	0	0	0	0
beta_lactam__ACT-1	0	0	0	0	0	0	0	0	0	0	0	0	0	0	0	0	0	0	0	0	0	0	0	0	0	0	0	0	0	0	0	0	0	0	0	0	0	0	0	0	0	0	0	0	0	0	0	2.76046e-05	0
beta_lactam__ACT-10	0	0	0	0	0	0	0	0	0	0	0	0	0	0	0	0	0	0	0	0	0	0	0	0	0	0	0	0	0	0	0	0	0	0	0	0	0	0	0	0	0	0	0	0	0	0	0	0	0
beta_lactam__ACT-12	0	0	0	0	0	0	0	0	0	0	0	0	0	0	0	0	0	0	0	0	0	0	0	0	0	0	0	0	0	0	0	0	0	0	0.000167034	0	0	0.000186402	2.37026e-05	0.000158767	0.00012495	0	4.89324e-05	2.14479e-05	4.31572e-05	0	0	2.76046e-05	4.00266e-05
beta_lactam__ACT-13	0	0	0	0	0	0	0	0	0	0	0	0	0	0	0	0	0	0	0	0	0	0	0	0	0	0	0	0	0	0	0	0	0	0	0	0	5.68066e-06	0	0	0	0	0	0	0	0	0	0	0	0
beta_lactam__ACT-15	0	0	0	0	0	0	0	0	0	0	0	0	0	0	0	0	0	0	0	0	0	0	0	0	0	0	0	0	0	0	0	0	0	0	1.03342e-05	0	0	0	0	0	0	0	0	0	0	0	0	0	0
beta_lactam__ACT-16	0	0	0	0	0	0	0	0	0	0	0	0	0	0	0	0	0	0	0	0	0	0	0	0	0	0	0	0	0	0	0	0	0	0	0	0	0	0	0	1.09675e-05	1.57312e-05	0	7.62062e-06	0	9.18226e-05	0	0	4.15159e-05	0
beta_lactam__ACT-17	0	0	0	0	0	0	0	0	0	0	0	0	0	0	0	0	0	0	0	0	0	0	0	0	0	0	0	0	0	0	0	0	0	0	2.45634e-05	0	0	2.42678e-05	0	0	1.51565e-05	0	0	5.40704e-06	4.31572e-05	0	0	3.73812e-05	6.13905e-06
beta_lactam__ACT-18	0	0	0	0	0	0	0	0	0	0	0	0	0	0	0	0	0	0	0	0	0	0	0	0	0	0	0	0	0	0	0	0	0	0	0	0	0	0	0	0	0	0	0	0	0	0	0	0	0
beta_lactam__ACT-19	0	0	0	0	0	0	0	0	0	0	0	0	0	0	0	0	0	0	0	0	0	0	0	0	0	0	0	0	0	0	0	0	0	0	0	0	0	0	0	0	0	0	0	7.02915e-06	0	0	0	0	0
beta_lactam__ACT-2	0	0	0	0	0	0	0	0	0	0	0	0	0	0	0	0	0	0	0	0	0	0	0	0	0	0	0	0	0	0	0	0	0	0	6.32704e-06	0	0	0	0	0	0	0	0	0	0	0	0	1.32272e-05	3.31509e-05
beta_lactam__ACT-20	0	0	0	0	0	0	0	0	0	0	0	0	0	0	0	0	0	0	0	0	0	0	0	0	0	0	0	0	0	0	0	0	0	0	0	0	0	2.05021e-05	0	0	0	0	0	0	4.40563e-05	0	0	8.05134e-06	0
beta_lactam__ACT-22	0	0	0	0	0	0	0	0	0	0	0	0	0	0	0	0	0	0	0	0	0	0	0	0	0	0	0	0	0	0	0	0	0	0	4.59765e-05	0	0	4.24686e-05	8.88848e-06	1.54067e-05	1.84279e-05	0	0	1.82037e-05	3.68634e-05	0	0	8.62644e-06	6.63017e-06
beta_lactam__ACT-23	0	0	0	0	0	0	0	0	0	0	0	0	0	0	0	0	0	0	0	0	0	0	0	0	0	0	0	0	0	0	0	0	0	0	0	0	0	0	0	0	5.843e-06	0	0	0	0	0	0	0	0
beta_lactam__ACT-24	0	0	0	0	0	0	0	0	0	0	0	0	0	0	0	0	0	0	0	0	0	0	0	0	0	0	0	0	0	0	0	0	0	0	0	0	0	0	0	0	0	0	0	0	0	0	0	0	0
beta_lactam__ACT-25	0	0	0	0	0	0	0	0	0	0	0	0	0	0	0	0	0	0	0	0	0	0	0	0	0	0	0	0	0	0	0	0	0	0	2.02465e-05	0	0	1.7364e-05	0	2.50685e-05	3.91032e-05	0	1.92521e-05	8.65126e-06	0	0	0	0	1.1787e-05
beta_lactam__ACT-27	0	0	0	0	0	0	0	0	0	0	0	0	0	0	0	0	0	0	0	0	0	0	0	0	0	0	0	0	0	0	0	0	0	0	3.43769e-05	0	0	3.20083e-05	0	2.03682e-05	3.23613e-05	0	0	0	0	0	0	0	0
beta_lactam__ACT-28	0	0	0	0	0	0	0	0	0	0	0	0	0	0	0	0	0	0	0	0	0	0	0	0	0	0	0	0	0	0	0	0	0	0	0.000190444	0	0	0.000149163	1.13575e-05	0.000213082	0.000180908	0	2.48673e-05	1.29769e-05	0	0	0	2.27163e-05	1.20325e-05
beta_lactam__ACT-29	0	0	0	0	0	0	0	0	0	0	0	0	0	0	0	0	0	0	0	0	0	0	0	5.94071e-06	0	0	0	0	0	0	0	0	0	0	0.000534443	0	4.39037e-06	0.000487529	6.69105e-05	0.000577658	0.000313397	0	6.10747e-05	0.000158886	0.000641064	0	4.1156e-05	0.00413973	0.000150962
beta_lactam__ACT-3	0	0	0	0	0	0	0	0	0	0	0	0	0	0	0	0	0	0	0	0	0	0	0	0	0	0	0	0	0	0	0	0	0	0	0	0	0	0	0	0	0	0	0	0	0	0	0	0	0
beta_lactam__ACT-30	0	0	0	0	0	0	0	0	0	0	0	0	0	0	0	0	0	0	0	0	0	0	0	0	0	0	0	0	0	0	0	0	0	0	6.32704e-06	0	0	0	0	0	6.29247e-06	0	0	0	0.000113288	0	0	0.000118757	1.20325e-05
beta_lactam__ACT-31	0	0	0	0	0	0	0	0	0	0	0	0	0	0	0	0	0	0	0	0	0	0	0	0	0	0	0	0	0	0	0	0	0	0	0	0	0	0	0	0	0	0	0	0	0	0	0	0	0
beta_lactam__ACT-32	0	0	0	0	0	0	0	0	0	0	0	0	0	0	0	0	0	0	0	0	0	0	0	0	0	0	0	0	0	0	0	0	0	0	0	0	0	0	0	0	0	0	0	0	0	0	0	0	0
beta_lactam__ACT-35	0	0	0	0	0	0	0	0	0	0	0	0	0	0	0	0	0	0	0	0	0	0	0	0	0	0	0	0	0	0	0	0	0	0	0	0	0	1.0251e-05	0	1.27954e-05	0	0	0	0	0	0	0	0	0
beta_lactam__ACT-36	0	0	0	0	0	0	0	0	0	0	0	0	0	0	0	0	0	0	0	0	0	0	0	0	0	0	0	0	0	0	0	0	0	0	0	0	0	0	0	0	0	0	0	0	0	0	0	0	0
beta_lactam__ACT-37	0	0	0	0	0	0	0	0	0	0	0	0	0	0	0	0	0	0	0	0	0	0	0	0	0	0	0	0	0	0	0	0	0	0	6.74884e-06	0	0	0	0	0	0	0	0	0	0	0	0	7.76379e-06	0
beta_lactam__ACT-38	0	0	0	0	0	0	0	0	0	0	0	0	0	0	0	0	0	0	0	0	0	0	0	0	0	0	0	0	0	0	0	0	0	0	0	0	0	0	0	0	0	0	0	0	0	0	0	0	0
beta_lactam__ACT-4	0	0	0	0	0	0	0	0	0	0	0	0	0	0	0	0	0	0	0	0	0	0	0	0	0	0	0	0	0	0	0	0	0	0	0	0	0	0	0	0	5.843e-06	0	0	0	0	0	0	4.66153e-05	1.91777e-05
beta_lactam__ACT-5	0	0	0	0	0	0	0	0	0	0	0	0	0	0	0	0	0	0	0	0	0	0	0	0	0	0	0	0	0	0	0	0	0	0	5.48343e-06	0	0	0	0	0	5.843e-06	0	5.41465e-06	0	0	0	0	0	0
beta_lactam__ACT-6	0	0	0	0	0	0	0	0	0	0	0	0	0	0	0	0	0	0	0	0	0	0	0	0	0	0	0	0	0	0	0	0	0	0	7.49304e-05	0	0	4.89804e-05	5.18495e-05	8.77398e-05	0.000126608	0	0	2.32503e-05	3.78619e-05	0	4.23817e-06	0.000583461	1.1787e-05
beta_lactam__ACT-7	0	0	0	0	0	0	0	0	0	0	0	0	0	0	0	0	0	0	0	0	0	0	0	0	0	0	0	0	0	0	0	0	0	0	7.65571e-05	0	0	7.82426e-05	0	7.93837e-05	3.23613e-05	0	9.62604e-06	7.93032e-06	0	0	0	0	0
beta_lactam__ACT-8	0	0	0	0	0	0	0	0	0	0	0	0	0	0	0	0	0	0	0	0	0	0	0	0	0	0	0	0	0	0	0	0	0	0	0	0	0	0	0	0	0	0	0	0	0	0	0	8.62644e-06	0
beta_lactam__ACT-9	0	0	0	0	0	0	0	0	0	0	0	0	0	0	0	0	0	0	0	0	0	0	0	0	0	0	0	0	0	0	0	0	0	0	0.000101499	0	0	6.18778e-05	6.1888e-06	0.000111273	0.00013249	0	1.52813e-05	2.20465e-05	0	0	0	0	0
beta_lactam__ADC-1	0	0	0	0	0	0	0	0	0	0	0	0	0	0	0	0	0	0	0	0	0	0	0	0	0	0	0	0	0	0	0	0	0	0	0	0	0	0	0	0	0	0	0	0	0	0	0	0	0
beta_lactam__ADC-11	0	0	0	0	0	0	0	0	0	0	0	0	0	0	0	0	0	0	0	0	0	0	0	0	0	0	0	0	0	0	0	0	0	0	0	0	0	0	0	0	0	0	0	0	0	0	0	0	0
beta_lactam__ADC-13	0	0	0	0	0	0	0	0	0	0	0	0	0	0	0	0	0	0	0	0	0	0	0	0	0	0	0	0	0	0	0	0	0	0	0	0	0	0	0	0	0	0	0	0	0	0	0	0	0
beta_lactam__ADC-14	0	0	0	0	0	0	0	0	0	0	0	0	0	0	0	0	0	0	0	0	0	0	0	0	0	0	0	0	0	0	0	0	0	0	0	0	0	0	0	0	0	0	0	0	0	0	0	0	0
beta_lactam__ADC-15	0	0	0	0	0	0	0	0	0	0	0	0	0	0	0	0	0	0	0	0	0	0	0	0	0	0	0	0	0	0	0	0	0	0	0	0	0	0	0	0	0	0	0	0	0	0	0	0	0
beta_lactam__ADC-16	0	0	0	0	0	0	0	0	0	0	0	0	0	0	0	0	0	0	0	0	0	0	0	0	0	0	0	0	0	0	0	0	0	0	0	0	0	0	0	0	0	0	0	0	0	0	0	0	0
beta_lactam__ADC-17	0	0	0	0	0	0	0	0	0	0	0	0	0	0	0	0	0	0	0	0	0	0	0	0	0	0	0	0	0	0	0	0	0	0	0	0	0	0	0	0	0	0	0	0	0	0	0	0	0
beta_lactam__ADC-18	0	0	0	0	0	0	0	0	0	0	0	0	0	0	0	0	0	0	0	0	0	0	0	0	0	0	0	0	0	0	0	0	0	0	0	0	0	0	0	0	0	0	0	0	0	0	0	0	0
beta_lactam__ADC-19	0	0	0	0	0	0	0	0	0	0	0	0	0	0	0	0	0	0	0	0	0	0	0	0	0	0	0	0	0	0	0	0	0	0	0	0	0	0	0	0	0	0	0	0	0	0	0	0	0
beta_lactam__ADC-2	0	0	0	0	0	0	0	0	0	0	0	0	0	0	0	0	0	0	0	0	0	0	0	0	0	0	0	0	0	0	0	0	0	0	0	0	0	0	0	0	0	0	0	0	0	0	0	0	0
beta_lactam__ADC-20	0	0	0	0	0	0	0	0	0	0	0	0	0	0	0	0	0	0	0	0	0	0	0	0	0	0	0	0	0	0	0	0	0	0	0	0	0	0	0	0	0	0	0	0	0	0	0	0	0
beta_lactam__ADC-21	0	0	0	0	0	0	0	0	0	0	0	0	0	0	0	0	0	0	0	0	0	0	0	0	0	0	0	0	0	0	0	0	0	0	0	0	0	0	0	0	0	0	0	0	0	0	0	0	0
beta_lactam__ADC-22	0	0	0	0	0	0	0	0	0	0	0	0	0	0	0	0	0	0	0	0	0	0	0	0	0	0	0	0	0	0	0	0	0	0	0	0	0	0	0	0	0	0	0	0	0	0	0	0	0
beta_lactam__ADC-23	0	0	0	0	0	0	0	0	0	0	0	0	0	0	0	0	0	0	0	0	0	0	0	0	0	0	0	0	0	0	0	0	0	0	0	0	0	0	0	0	0	0	0	0	0	0	0	0	0
beta_lactam__ADC-25	0	0	0	0	0	0	0	0	0	0	0	0	0	0	0	0	0	0	0	0	0	0	0	0	0	0	0	0	0	0	0	0	0	0	0	0	0	0	0	0	0	0	0	0	0	0	0	0	0
beta_lactam__ADC-3	0	0	0	0	0	0	0	0	0	0	0	0	0	0	0	0	0	0	0	0	0	0	0	0	0	0	0	0	0	0	0	0	0	0	0	0	0	0	0	0	0	0	0	0	0	0	0	0	0
beta_lactam__ADC-30	0	0	0	0	0	0	0	0	0	0	0	0	0	0	0	0	0	0	0	0	0	0	0	0	0	0	0	0	0	0	0	0	0	0	0	0	0	0	0	0	0	0	0	0	0	0	0	0	0
beta_lactam__ADC-39	0	0	0	0	0	0	0	0	0	0	0	0	0	0	0	0	0	0	0	0	0	0	0	0	0	0	0	0	0	0	0	0	0	0	0	0	0	0	0	0	0	0	0	0	0	0	0	0	0
beta_lactam__ADC-4	0	0	0	0	0	0	0	0	0	0	0	0	0	0	0	0	0	0	0	0	0	0	0	0	0	0	0	0	0	0	0	0	0	0	0	0	0	0	0	0	0	0	0	0	0	0	0	0	0
beta_lactam__ADC-41	0	0	0	0	0	0	0	0	0	0	0	0	0	0	0	0	0	0	0	0	0	0	0	0	0	0	0	0	0	0	0	0	0	0	0	0	0	0	0	0	0	0	0	0	0	0	0	0	0
beta_lactam__ADC-42	0	0	0	0	0	0	0	0	0	0	0	0	0	0	0	0	0	0	0	0	0	0	0	0	0	0	0	0	0	0	0	0	0	0	0	0	0	0	0	0	0	0	0	0	0	0	0	0	0
beta_lactam__ADC-43	0	0	0	0	0	0	0	0	0	0	0	0	0	0	0	0	0	0	0	0	0	0	0	0	0	0	0	0	0	0	0	0	0	0	0	0	0	0	0	0	0	0	0	0	0	0	0	0	0
beta_lactam__ADC-44	0	0	0	0	0	0	0	0	0	0	0	0	0	0	0	0	0	0	0	0	0	0	0	0	0	0	0	0	0	0	0	0	0	0	0	0	0	0	0	0	0	0	0	0	0	3.47464e-06	0	0	1.19697e-05
beta_lactam__ADC-5	0	0	0	0	0	0	0	0	0	0	0	0	0	0	0	0	0	0	0	0	0	0	0	0	0	0	0	0	0	0	0	0	0	0	0	0	0	0	0	0	0	0	0	0	0	0	0	0	0
beta_lactam__ADC-58	0	0	0	0	0	0	0	0	0	0	0	0	0	0	0	0	0	0	0	0	0	0	0	0	0	0	0	0	0	0	0	0	0	0	0	0	0	0	0	0	0	0	0	0	0	0	0	0	0
beta_lactam__ADC-6	0	0	0	0	0	0	0	0	0	0	0	0	0	0	0	0	0	0	0	0	0	0	0	0	0	0	0	0	0	0	0	0	0	0	0	0	0	0	0	0	0	0	0	0	0	0	0	0	0
beta_lactam__ADC-68	0	0	0	0	0	0	0	0	0	0	0	0	0	0	0	0	0	0	0	0	0	0	0	0	0	0	0	0	0	0	0	0	0	0	0	0	0	0	0	0	0	0	0	0	0	0	0	0	0
beta_lactam__ADC-7	0	0	0	0	0	0	0	0	0	0	0	0	0	0	0	0	0	0	0	0	0	0	0	0	0	0	0	0	0	0	0	0	0	0	0	0	0	0	0	0	0	0	0	0	0	0	0	0	0
beta_lactam__ADC-73	0	0	0	0	0	0	0	0	0	0	0	0	0	0	0	0	0	0	0	0	0	0	0	0	0	0	0	0	0	0	0	0	0	0	0	0	0	0	0	0	0	0	0	0	0	0	0	0	0
beta_lactam__ADC-74	0	0	0	0	0	0	0	0	0	0	0	0	0	0	0	0	0	0	0	0	0	0	0	0	0	0	0	0	0	0	0	0	0	0	0	0	0	0	0	0	0	0	0	0	0	0	0	0	0
beta_lactam__ADC-75	0	0	0	0	0	0	0	0	0	0	0	0	0	0	0	0	0	0	0	0	0	0	0	0	0	0	0	0	0	0	0	0	0	0	0	0	0	0	0	0	0	0	0	0	0	0	0	0	0
beta_lactam__ADC-76	0	0	0	0	0	0	0	0	0	0	0	0	0	0	0	0	0	0	0	0	0	0	0	0	0	0	0	0	0	0	0	0	0	0	0	0	0	0	0	0	0	0	0	0	0	0	0	0	0
beta_lactam__ADC-77	0	0	0	0	0	0	0	0	0	0	0	0	0	0	0	0	0	0	0	0	0	0	0	0	0	0	0	0	0	0	0	0	0	0	0	0	0	0	0	0	0	0	0	0	0	0	0	0	0
beta_lactam__ADC-79	0	0	0	0	0	0	0	0	0	0	0	0	0	0	0	0	0	0	0	0	0	0	0	0	0	0	0	0	0	0	0	0	0	0	0	0	0	0	0	0	0	0	0	0	0	0	0	0	0
beta_lactam__ADC-82	0	0	0	0	0	0	0	0	0	0	0	0	0	0	0	0	0	0	0	0	0	0	0	0	0	0	0	0	0	0	0	0	0	0	0	0	0	0	0	0	0	0	0	0	0	0	0	0	0
beta_lactam__AER-1	0	0	0	0	0	0	0	0	0	0	0	0	0	0	0	0	0	0	0	0	0	0	0	0	0	0	0	0	0	0	0	0	0	0	0	0	0	0	0	0	0	0	0	0	0	0	0	0	0
beta_lactam__AIM-1	0	0	0	0	0	0	0	0	0	0	0	0	0	0	0	0	0	0	0	0	0	0	0	0	0.000214544	0	7.61421e-05	0	0	0	0	0	0	0	4.64087e-05	0	0	0	0	0	0	0	0	0	0	0	0	0	0
beta_lactam__ALG11-1	0	0	0	0	0	0	0	0	0	0	0	0	0	0	0	0	0	0	0	0	0	0	0	0	0	0	0	0	0	0	0	0	0	0	0	0	0	0	0	0	0	0	0	0	0	0	0	0	0
beta_lactam__ALG6-1	0	0	0	0	0	0	0	0	0	0	0	0	0	0	0	0	0	0	0	0	0	0	0	0	0	0	0	0	0	0	0	0	0	0	0	0	0	0	0	0	0	0	0	0	0	0	0	0	0
beta_lactam__AQU-1	0	0	0	0	0	0	0	0	0	0	0	0	0	0	0	2.6589e-05	0	0	0	0	0	0	0	0	0	0	0	0	0	0	0	0	0	0	0	0	0	0	0	0	0	0	0	0	0	0	0	0	0
beta_lactam__AQU-2	0	0	0	0	0	0	0	0	0	0	0	0	0	0	0	0	0	0	0	0	0	0	0	0	0	0	0	0	0	0	0	0	0	0	0	0	0	0	0	0	7.21031e-06	0	0	0	0	0	0	0	0
beta_lactam__AQU-3	0	0	0	0	0	0	0	0	0	0	0	0	0	0	0	0	0	0	0	0	0	0	0	0	0	0	0	0	0	0	0	0	0	0	0	0	0	0	0	0	0	0	0	0	0	0	0	0	0
beta_lactam__AST-1	0	0	0	0	0	0	0	0	0	0	0	0	0	0	0	0	0	0	0	0	0	0	0	0	0	0	0	0	0	0	0	0	0	0	0	0	0	0	0	0	0	0	0	0	0	0	0	0	0
beta_lactam__AXC-1	0	0	0	0	0	0	0	0	0	0	0	0	0	0	0	0	0	0	0	0	0	0	0	0	0	0	0	0	0	0	0	0	0	0	0	0	0	0	0	0	0	0	0	0	0	0	0	0	0
beta_lactam__AXC-2	0	0	0	0	0	0	0	0	0	0	0	0	0	0	0	0	0	0	0	0	0	0	0	0	0	0	0	0	0	0	0	0	0	0	0	0	0	0	0	0	0	0	0	0	0	0	0	0	0
beta_lactam__AXC-3	0	0	0	0	0	0	0	0	0	0	0	0	0	0	0	0	0	0	0	0	0	0	0	0	0	0	0	0	0	0	0	0	0	0	0	0	0	0	0	0	0	0	0	0	0	0	0	0	0
beta_lactam__AXC-4	0	0	0	0	0	0	0	0	0	0	0	0	0	0	0	0	0	0	0	0	0	0	0	0	0	0	0	0	0	0	0	0	0	0	0	0	0	0	0	0	0	0	0	0	0	0	0	0	0
beta_lactam__AXC-5	0	0	0	0	0	0	0	0	0	0	0	0	0	0	0	0	0	0	0	0	0	0	0	0	0	0	0	0	0	0	0	0	0	0	0	0	0	0	0	0	0	0	0	0	0	0	0	0	0
beta_lactam__Acinetobacter baumannii AmpC beta-lactamase	0	0	0	0	0	0	0	0	0	0	0	0	0	0	0	0	0	0	0	0	0	0	0	0	0	0	0	0	0	0	0	0	0	0	0	0	0	0	0	0	0	0	0	0	0	0	0	0	0
beta_lactam__BAT-1	0	0	0	0	0	0	0	0	0	0	0	0	0	0	0	0	0	0	0	0	0	0	0	0	0	0	0	0	0	0	0	0	0	0	0	0	0	0	0	0	0	0	0	0	0	0	0	0	0
beta_lactam__BCL-1	1.14411e-05	0	0	0	0	0	0	0	0	0	0	0	0	0	0	0	0	0	0	0	0	0	0	0	0	0	0	0	0	0	0	0	0	0	0	0	0	0	0	0	0	0	0	0	0	0	0	0	0
beta_lactam__BES-1	0	0	0	0	0	0	0	0	0	0	0	0	0	0	0	0	0	0	0	0	0	0	0	0	0	0	0	0	0	0	0	0	0	0	0	0	0	0	0	0	0	0	0	0	0	0	0	0	0
beta_lactam__BIC-1	0	0	0	0	0	0	0	0	0	0	0	0	0	0	0	0	0	0	0	0	0	0	0	0	0	0	0	0	0	0	0	0	0	0	0	0	0	0	0	0	0	0	0	0	0	0	0	0	0
beta_lactam__BIL-1	0	0	0	0	0	0	0	0	0	0	0	0	0	0	0	0	0	0	0	0	0	0	0	0	0	0	0	0	0	0	0	0	0	0	0	0	0	0	0	0	0	0	0	0	0	0	0	0	0
beta_lactam__BJP-1	0	0	0	0	0	0	0	0	0	0	0	0	0	0	0	0	0	0	0	0	6.41754e-06	0	0	0	0	0	0	0	0	0	0	0	0	0	0	0	0	0	0	0	0	0	0	0	0	0	0	0	0
beta_lactam__BKC-1	0	0	0	0	0	0	0	0	0	0	0	0	0	0	0	0	0	0	0	0	0	0	0	0	0	3.40384e-05	0	0	0	0	0	0	0	0	1.18091e-05	0	0	0	0	0	0	0	0	0	0	0	0	1.50508e-05	0
beta_lactam__BPU-1	0	0	0	0	0	0	0	0	0	0	0	0	0	0	0	0	0	0	0	0	0	0	0	0	0	0	0	0	0	0	0	0	0	0	0	0	0	0	0	0	0	0	0	0	0	0	0	0	0
beta_lactam__BSU-1	0	0	0	0	0	0	0	0	0	0	0	0	0	0	0	0	0	0	0	0	0	0	0	0	0	0	0	0	0	0	0	0	0	0	0	0	0	0	0	0	0	0	0	0	0	0	0	0	0
beta_lactam__BUT-1	0	0	0	0	0	0	0	0	0	0	0	0	0	0	0	0	0	0	0	0	0	0	0	0	0	0	0	0	0	0	0	0	0	0	0	0	0	7.22784e-06	0	0	0	0	0	0	0	0	0	0	0
beta_lactam__BcI	0	0	0	0	0	0	0	0	0	0	0	0	0	0	0	0	0	0	0	0	0	0	0	0	0	0	0	0	0	0	0	0	0	0	0	0	0	0	0	0	0	0	0	0	0	0	0	0	0
beta_lactam__BcII	0	0	0	0	0	0	0	0	0	0	0	0	0	0	0	0	0	0	0	0	0	0	0	0	0	0	0	0	0	0	0	0	0	0	0	0	0	0	0	0	0	0	0	0	0	0	0	0	0
beta_lactam__BcIII	0	0	0	0	0	0	0	0	0	0	0	0	0	0	0	0	0	0	0	0	0	0	0	0	0	0	0	0	0	0	0	0	0	0	0	0	0	0	0	0	0	0	0	0	0	0	0	0	0
beta_lactam__BioF	0	0	0	0	0	0	0	0	0	0	0	0	0	0	0	0	0	0	0	0	0	0	0	0	0	0	0	0	0	0	0	0	0	0	0	0	0	0	0	0	0	0	0	0	0	0	0	0	0
beta_lactam__Bla1	0	0	0	0	0	0	0	0	0	0	0	0	0	0	0	0	0	0	0	0	0	0	0	0	0	0	0	0	0	0	0	0	0	0	0	0	0	0	0	0	0	0	0	0	0	0	0	0	0
beta_lactam__Burkholderia pseudomallei Omp38	0	0	0	0	0	0	0	0	0	0	0	0	0	0	0	0	0	0	0	0	0	0	0	0	0	0	0	0	0	0	0	0	0	0	0	0	0	0	0	0	0	0	0	0	0	0	0	0	0
beta_lactam__CARB-1	0	0	0	1.47242e-05	0.000497332	1.74106e-05	0	0	0.000454195	0	0	0	0	0	0	0	0	0	0	0	0	0	0	0	0	0	0	0	0	0	0	0	0	0	0	0	0	0	0	0	0	0	0	0	0	0	0	0	0
beta_lactam__CARB-10	0	0	0.000420085	0.0005179	0.00791415	0.00042739	0.000772998	0.000961844	0.0120943	0.00080882	0	0	0	0	0	0	0	0	0	0	0	0	0	0	0	0	0	0	0	0	0	0	0	0	2.5616e-05	0	0.0001964	0.000112071	0.00018151	9.34812e-06	0	0	1.23071e-05	0	0	0	0	0	0
beta_lactam__CARB-12	0	0	0.000281393	0.000189864	0.00447457	0.000118392	0.000474456	0.000764636	0.00397542	0.000240404	0	0	0	0	0	0	0	0	0	0	0	0	0	0	0	0	0	0	0	0	0	0	0	0	0	0	0	0	0	0	0	0	0	0	0	0	0	0	0
beta_lactam__CARB-14	0	0	0.000172456	0.000282729	0.00332555	0.000144146	0.000359486	0.000734286	0.00664141	0.000485703	0	0	0	0	0	0	0	0	0	0	0	0	0	0	0	0	0	0	0	0	0	0	0	0	0	0	0.000166743	2.22003e-05	0.000105118	2.53735e-05	0	0	3.5383e-05	0	0	0	0	0	0
beta_lactam__CARB-16	0	0	0.000254578	0.000274865	0.00267481	0.000213134	0.000313078	0.00111668	0.00526225	0.000380048	0	0	0	0	0	0	0	0	0	0	0	0	0	0	0	0	0	0	0	0	0	0	0	0	0	0	0.00017219	8.10444e-05	0.000122796	1.46899e-05	0	0	0	1.03695e-05	0	0	0	0	0
beta_lactam__CARB-18	0	0	0	0	0	0	0	0	0	0	0	0	0	0	0	0	0	0	0	0	0	0	0	0	0	0	0	0	0	0	0	0	0	0	0	0	0	0	0	0	0	0	0	0	0	0	0	0	0
beta_lactam__CARB-19	0	0	0	0	0	0	0	0	0	0	0	0	0	0	0	0	0	0	0	0	0	0	0	0	0	0	0	0	0	0	0	0	0	0	0	0	0	0	0	0	0	0	0	0	0	0	0	0	0
beta_lactam__CARB-2	0	0	1.56874e-05	0	0.000250085	0	0	0	0.00016898	2.6004e-05	0	0	0	0	0	0	0	0	0	0	0	0	0	0	0	0	0	0	0	0	0	0	0	0	0	0	0	0	0	0	0	0	0	0	0	0	0	0	0
beta_lactam__CARB-3	0	0	7.95163e-05	0	0.00116092	8.45862e-05	0.000125192	0.000184277	0.000906333	5.53039e-05	0	0	0	0	0	0	0	0	0	0	0	0	0	0	0	0	0	0	0	0	0	0	0	0	0	0	0	0	0	0	0	0	0	0	0	0	0	0	0
beta_lactam__CARB-4	0	0	0	0	1.39094e-05	0	0	0	0	0	0	0	0	0	0	0	0	0	0	0	0	0	0	0	0	0	0	0	0	0	0	0	0	0	0	0	0	0	0	0	0	0	0	0	0	0	0	0	0
beta_lactam__CARB-5	0	0	0.000285216	0.00049281	0.00734462	0.000430195	0.000868584	0.00114952	0.0113661	0.000927297	0	0	0	0	0	0	0	0	0	0	0	0	0	0	0	0	0	0.000110875	0	0	0	0	0	0	0	0	0.000497506	6.47285e-05	0.000211499	4.37358e-05	0	0	6.66636e-06	1.10608e-05	0	0	0	0	0
beta_lactam__CARB-6	0	0	0.000108178	7.51708e-05	0.00170603	5.62944e-05	0.000306748	0.000196621	0.00170494	4.82932e-05	0	0	0	0	0	0	0	0	0	0	0	0	0	0	0	0	0	0	0	0	0	0	0	0	0	0	0	0	0	0	0	0	0	0	0	0	0	0	0
beta_lactam__CARB-7	0	0	0	0	0	0	0	0	0	0	0	0	0	0	0	0	0	0	0	0	0	0	0	0	0	0	0	0	0	0	0	0	0	0	0	0	0	0	0	0	0	0	0	0	0	0	0	0	0
beta_lactam__CARB-8	0	0	9.82305e-05	2.84602e-05	0.00185234	2.74831e-05	0.000113595	0.000114952	0.00201635	0.000175407	0	0	0	0	0	0	0	0	0	0	0	0	0	0	0	0	0	0	0	0	0	0	0	0	0	0	6.64249e-05	1.28387e-05	0	0	0	0	1.23071e-05	0	0	0	0	0	0
beta_lactam__CARB-9	0	0	0	0	0	0	0	0	0	0	0	0	0	0	0	0	0	0	0	0	0	0	0	0	0	0	0	0	0	0	0	0	0	0	0	0	0	0	0	0	0	0	0	0	0	0	0	0	0
beta_lactam__CAU-1	0	0	0	0	0	0	0	0	0	0	0	0	0	0	0	0	0	0	0	0	0	0	0	0	0	0	9.61294e-05	0	0	0	0	0	0	0	0	0	0	0	1.55133e-05	0	0	0	0	0	0	0	0	0	0
beta_lactam__CDD-1	0	0	0	0	0	0	0	0	0	0	0	0	0	0	0	0	0	0	0	0	0	0	0	0	0	0	0	0	0	0	0	0	0	0	0	0	0	0	0	0	0	0	0	0	0	0	0	0	0
beta_lactam__CDD-2	0	0	0	0	0	0	0	0	0	0	0	0	0	0	0	0	0	0	0	0	0	0	0	0	0	0	0	0	0	0	0	0	0	0	0	0	0	0	0	0	0	0	0	0	0	0	0	0	0
beta_lactam__CFE-1	0	0	0	0	0	0	0	0	0	0	0	0	0	0	0	0	0	0	0	0	0	0	0	0	0	0	0	0	0	0	0	0	0	0	7.17064e-06	0	0	8.7866e-06	0	0	0	0	0	0	0	0	0	6.21103e-05	0
beta_lactam__CFE-2	0	0	0	0	0	0	0	0	0	0	0	0	0	0	0	0	0	0	0	0	0	0	0	0	0	0	0	0	0	0	0	0	0	0	0	0	0	0	0	0	0	0	0	0	0	0	0	0	0
beta_lactam__CGA-1	0	0	0	0	0	0	0	0	0	0	0	0	0	0	0	0	0	0	0	0	0	0	0	0	0	0	0	0	0	0	0	0	0	0	0	0	0	0	0	0	0	0	0	0	0	0	0	0	0
beta_lactam__CIA-3	0	0	0	0	0	0	0	0	0	0	0	0	0	0	0	0	0	0	0	0	0	0	0	0	0	0	0	0	0	0	0	0	0	0	0	0	0	0	0	0	0	0	0	0	0	0	0	0	0
beta_lactam__CMA-2	0	0	0	0	0	0	0	0	0	0	0	0	0	0	0	0	0	0	0	0	0	0	0	0	0	0	0	0	0	0	0	0	0	0	0	0	0	0	0	0	0	0	0	0	0	0	0	0	2.24542e-05
beta_lactam__CME-1	0	0	0	0	0	0	0	0	0	0	0	0	0	0	0	0	0	0	0	0	0	0	0	0	0	0	0	0	0	0	0	0	0	0	0	0	0	0	0	0	0	0	0	0	0	0	0	0	0
beta_lactam__CMH-1	0	0	0	0	0	0	0	0	0	0	0	0	0	0	0	0	0	0	0	0	0	0	0	0	0	0	0	0	0	0	0	0	0	0	0.000644936	0	0	0.000382426	7.50583e-05	0.000497454	0.00038429	0	8.34257e-05	7.89428e-05	0.000246356	0	0	6.38356e-05	1.44882e-05
beta_lactam__CMY-1	0	0	0	0	0	0	0	0	0	0	0	0	0	0	0	0	0	0	0	0	0	0	0	0	0	0	0	0	0	0	0	0	0	0	0	0	0	0	0	0	0	0	0	0	0	0	0	0	0
beta_lactam__CMY-100	0	0	0	0	0	0	0	0	0	0	0	0	0	0	0	0	0	0	0	0	0	0	0	0	0	0	0	0	0	0	0	0	0	0	0	0	0	8.99581e-06	0	0	0	0	0	0	0	0	0	0	0
beta_lactam__CMY-101	0	0	0	0	0	0	0	0	0	0	0	0	0	0	0	0	0	0	0	0	0	0	0	0	0	0	0	0	0	0	0	0	0	0	2.02465e-05	0	0	0	0	0	0	0	0	0	0	0	0	0	0
beta_lactam__CMY-102	0	0	0	0	0	0	0	0	0	0	0	0	0	0	0	0	0	0	0	0	0	0	0	0	0	0	0	0	0	0	0	0	0	0	0	0	0	0	0	0	0	0	0	0	0	0	0	0	0
beta_lactam__CMY-103	0	0	0	0	0	0	0	0	0	0	0	0	0	0	0	0	0	0	0	0	0	0	0	0	0	0	0	0	0	0	0	0	0	0	0	0	0	0	0	0	0	0	0	0	0	0	0	0	0
beta_lactam__CMY-104	0	0	0	0	0	0	0	0	0	0	0	0	0	0	0	0	0	0	0	0	0	0	0	0	0	0	0	0	0	0	0	0	0	0	0	0	0	0	0	0	0	0	0	0	0	0	0	0	0
beta_lactam__CMY-105	0	0	0	0	0	0	0	0	0	0	0	0	0	0	0	0	0	0	0	0	0	0	0	0	0	0	0	0	0	0	0	0	0	0	0	0	0	0	0	0	0	0	0	0	0	0	0	0	0
beta_lactam__CMY-108	0	0	0	0	0	0	0	0	0	0	0	0	0	0	0	0	0	0	0	0	0	0	0	0	0	0	0	0	0	0	0	0	0	0	0	0	0	0	0	0	0	0	0	0	0	0	0	0	0
beta_lactam__CMY-11	0	0	0	0	0	0	0	0	0	0	0	0	0	0	0	0	0	0	0	0	0	0	0	0	0	0	0	0	0	0	0	0	0	0	0	0	0	0	0	0	0	0	0	0	0	0	0	0	0
beta_lactam__CMY-110	0	0	0	0	0	0	0	0	0	0	0	0	0	0	0	0	0	0	0	0	0	0	0	0	0	0	0	0	0	0	0	0	0	0	0	0	0	0	0	0	0	0	0	0	0	0	0	0	0
beta_lactam__CMY-112	0	0	0	0	0	0	0	0	0	0	0	0	0	0	0	0	0	0	0	0	0	0	0	0	0	0	0	0	0	0	0	0	0	0	0	0	0	0	0	0	0	0	0	0	0	0	0	0	0
beta_lactam__CMY-113	0	0	0	0	0	0	0	0	0	0	0	0	0	0	0	0	0	0	0	0	0	0	0	0	0	0	0	0	0	0	0	0	0	0	0	0	0	6.48535e-06	0	0	0	0	0	0	0	0	0	0	0
beta_lactam__CMY-114	0	0	0	0	0	0	0	0	0	0	0	0	0	0	0	0	0	0	0	0	0	0	0	0	0	0	0	0	0	0	0	0	0	0	0	0	0	0	0	0	0	0	0	0	0	0	0	0	0
beta_lactam__CMY-115	0	0	0	0	0	0	0	0	0	0	0	0	0	0	0	0	0	0	0	0	0	0	0	0	0	0	0	0	0	0	0	0	0	0	1.32868e-05	0	0	0	6.91326e-06	0	0	0	0	0	0	0	0	0	0
beta_lactam__CMY-117	0	0	0	0	0	0	0	0	0	0	0	0	0	0	0	0	0	0	0	0	0	0	0	0	0	0	0	0	0	0	0	0	0	0	0	0	0	0	0	0	0	0	0	0	0	0	0	0	0
beta_lactam__CMY-118	0	0	0	0	0	0	0	0	0	0	0	0	0	0	0	0	0	0	0	0	0	0	0	0	0	0	0	0	0	0	0	0	0	0	0	0	0	0	0	0	0	0	0	0	0	0	0	0	0
beta_lactam__CMY-119	0	0	0	0	0	0	0	0	0	0	0	0	0	0	0	0	0	0	0	0	0	0	0	0	0	0	0	0	0	0	0	0	0	0	0	0	0	0	0	0	0	0	0	0	0	0	0	0	0
beta_lactam__CMY-13	0	0	0	0	0	0	0	0	0	0	0	0	0	0	0	0	0	0	0	0	0	0	0	0	0	0	0	0	0	0	0	0	0	0	0	0	0	0	0	0	0	0	0	0	0	0	0	0	0
beta_lactam__CMY-132	0	0	0	0	0	0	0	0	0	0	0	0	0	0	0	0	0	0	0	0	0	0	0	0	0	0	0	0	0	0	0	0	0	0	0	0	0	0	0	0	0	0	0	0	0	0	0	8.33889e-06	0
beta_lactam__CMY-135	0	0	0	0	0	0	0	0	0	0	0	0	0	0	0	0	0	0	0	0	0	0	0	0	0	0	0	0	0	0	0	0	0	0	0	0	0	0	0	0	0	0	0	0	0	0	0	0	0
beta_lactam__CMY-14	0	0	0	0	0	0	0	0	0	0	0	0	0	0	0	0	0	0	0	0	0	0	0	0	0	0	0	0	0	0	0	0	0	0	0	0	0	0	0	0	0	0	0	0	0	0	0	0	0
beta_lactam__CMY-16	0	0	0	0	0	0	0	0	0	0	0	0	0	0	0	0	0	0	0	0	0	0	0	0	0	0	0	0	0	0	0	0	0	0	0	0	0	0	0	0	0	0	0	0	0	0	0	0	0
beta_lactam__CMY-17	0	0	0	0	0	0	0	0	0	0	0	0	0	0	0	0	0	0	0	0	0	0	0	0	0	0	0	0	0	0	0	0	0	0	0	0	0	0	0	0	0	0	0	0	0	0	0	0	0
beta_lactam__CMY-19	0	0	0	0	0	0	0	0	0	0	0	0	0	0	0	0	0	0	0	0	0	0	0	0	0	0	0	0	0	0	0	0	0	0	0	0	0	0	0	0	0	0	0	0	0	0	0	0	0
beta_lactam__CMY-2	0	0	0	0	0	0	0	0	0	0	0	0	0	0	0	0	0	0	0	0	0	0	0	0	0	0	0	0	0	0	0	0	0	0	0	0	0	0	0	0	0	0	0	0	0	0	0	0	0
beta_lactam__CMY-21	0	0	0	0	0	0	0	0	0	0	0	0	0	0	0	0	0	0	0	0	0	0	0	0	0	0	0	0	0	0	0	0	0	0	0	0	0	0	0	0	0	0	0	0	0	0	0	0	0
beta_lactam__CMY-23	0	0	0	0	0	0	0	0	0	0	0	0	0	0	0	0	0	0	0	0	0	0	0	0	0	0	0	0	0	0	0	0	0	0	0	0	0	0	0	0	0	0	0	0	0	0	0	0	0
beta_lactam__CMY-26	0	0	0	0	0	0	0	0	0	0	0	0	0	0	0	0	0	0	0	0	0	0	0	0	0	0	0	0	0	0	0	0	0	0	0	0	0	0	0	0	0	0	0	0	0	0	0	0	0
beta_lactam__CMY-27	0	0	0	0	0	0	0	0	0	0	0	0	0	0	0	0	0	0	0	0	0	0	0	0	0	0	0	0	0	0	0	0	0	0	0	0	0	0	0	0	0	0	0	0	0	0	0	0	0
beta_lactam__CMY-28	0	0	0	0	0	0	0	0	0	0	0	0	0	0	0	0	0	0	0	0	0	0	0	0	0	0	0	0	0	0	0	0	0	0	0	0	0	0	0	0	0	0	0	0	0	0	0	0	0
beta_lactam__CMY-29	0	0	0	0	0	0	0	0	0	0	0	0	0	0	0	0	0	0	0	0	0	0	0	0	0	0	0	0	0	0	0	0	0	0	0	0	0	0	0	0	0	0	0	0	0	0	0	0	0
beta_lactam__CMY-30	0	0	0	0	0	0	0	0	0	0	0	0	0	0	0	0	0	0	0	0	0	0	0	0	0	0	0	0	0	0	0	0	0	0	0	0	0	0	0	0	0	0	0	0	0	0	0	0	0
beta_lactam__CMY-34	0	0	0	0	0	0	0	0	0	0	0	0	0	0	0	0	0	0	0	0	0	0	0	0	0	0	0	0	0	0	0	0	0	0	0.000113676	0	0	7.17573e-05	0.00016024	8.06893e-05	8.56225e-05	0	1.92521e-05	1.73025e-05	0	0	0	0	0
beta_lactam__CMY-35	0	0	0	0	0	0	0	0	0	0	0	0	0	0	0	0	0	0	0	0	0	0	0	0	0	0	0	0	0	0	0	0	0	0	0	0	0	0	0	0	0	0	0	6.48845e-06	0	0	0	0	0
beta_lactam__CMY-37	0	0	0	0	0	0	0	0	0	0	0	0	0	0	0	0	0	0	0	0	0	0	0	0	0	0	0	0	0	0	0	0	0	0	0	0	0	0	0	0	0	0	0	0	0	0	0	0	0
beta_lactam__CMY-38	0	0	0	0	0	0	0	0	0	0	0	0	0	0	0	0	0	0	0	0	0	0	0	0	0	0	0	0	0	0	0	0	0	0	0	0	0	0	0	0	0	0	0	0	0	0	0	0	0
beta_lactam__CMY-39	0	4.87943e-05	0	0	0	0	0	0	0	0	0	0	0	0	0	0	0	0	0	0	0	0	0	0	0	0	0	0	0	0	0	0	0	0	0	0	0	0	0	0	0	0	0	0	0	0	0	0	0
beta_lactam__CMY-4	0	0	0	0	0	0	0	0	0	0	0	0	0	0	0	0	0	0	0	0	0	0	0	0	0	0	0	0	0	0	0	0	0	0	0	0	0	0	0	0	0	0	0	0	0	0	0	0	0
beta_lactam__CMY-40	0	0	0	0	0	0	0	0	0	0	0	0	0	0	0	0	0	0	0	0	0	0	0	0	0	0	0	0	0	0	0	0	0	0	0	0	0	0	0	0	0	0	0	0	0	0	0	0	0
beta_lactam__CMY-41	0	0	0	0	0	0	0	0	0	0	0	0	0	0	0	0	0	0	0	0	0	0	0	0	0	0	0	0	0	0	0	0	0	0	0	0	0	0	0	0	0	0	0	0	0	0	0	0	0
beta_lactam__CMY-42	0	0	0	0	0	0	0	0	0	0	0	0	0	0	0	0	0	0	0	0	0	0	0	0	0	0	0	0	0	0	0	0	0	0	1.72939e-05	0	0	0	0	0	1.07871e-05	0	0	0	0	0	5.01962e-06	0	0
beta_lactam__CMY-43	0	0	0	0	0	0	0	0	0	0	0	0	0	0	0	0	0	0	0	0	0	0	0	0	0	0	0	0	0	0	0	0	0	0	0	0	0	0	0	0	0	0	0	0	0	0	0	0	0
beta_lactam__CMY-45	0	0	0	0	0	0	0	0	0	0	0	0	0	0	0	0	0	0	0	0	0	0	0	0	0	0	0	0	0	0	0	0	0	0	0	0	0	0	0	0	0	0	0	0	0	0	0	0	0
beta_lactam__CMY-46	0	0	0	0	0	0	0	0	0	0	0	0	0	0	0	0	0	0	0	0	0	0	0	0	0	0	0	0	0	0	0	0	0	0	0	0	0	0	0	0	0	0	0	0	0	0	0	0	0
beta_lactam__CMY-47	0	0	0	0	0	0	0	0	0	0	0	0	0	0	0	0	0	0	0	0	0	0	0	0	0	0	0	0	0	0	0	0	0	0	0	0	0	0	0	0	0	0	0	0	0	0	0	0	0
beta_lactam__CMY-48	0	0	0	0	0	0	0	0	0	0	0	0	0	0	0	0	0	0	0	0	0	0	0	0	0	0	0	0	0	0	0	0	0	0	0	0	0	0	0	0	0	0	0	0	0	0	0	0	0
beta_lactam__CMY-49	0	0	0	0	0	0	0	0	0	0	0	0	0	0	0	0	0	0	0	0	0	0	0	0	0	0	0	0	0	0	0	0	0	0	0	0	0	5.85774e-06	1.08637e-05	4.51756e-05	1.43828e-05	0	0	0	0	0	0	0	0
beta_lactam__CMY-50	0	0	0	0	0	0	0	0	0	0	0	0	0	0	0	0	0	0	0	0	0	0	0	0	0	0	0	0	0	0	0	0	0	0	0	0	0	0	0	0	0	0	0	0	0	0	0	0	0
beta_lactam__CMY-51	0	0	0	0	0	0	0	0	0	0	0	0	0	0	0	0	0	0	0	0	0	0	0	0	0	0	0	0	0	0	0	0	0	0	0	0	0	0	0	0	0	0	0	0	0	0	0	0	0
beta_lactam__CMY-53	0	0	0	0	0	0	0	0	0	0	0	0	0	0	0	0	0	0	0	0	0	0	0	0	0	0	0	0	0	0	0	0	0	0	0	0	0	0	0	0	0	0	0	0	0	0	0	0	0
beta_lactam__CMY-58	0	0	0	0	0	0	0	0	0	0	0	0	0	0	0	0	0	0	0	0	0	0	0	0	0	0	0	0	0	0	0	0	0	0	0	0	0	0	0	0	0	0	0	0	0	0	0	0	0
beta_lactam__CMY-59	0	0	0	0	0	0	0	0	0	0	0	0	0	0	0	0	0	0	0	0	0	0	0	0	0	0	0	0	0	0	0	0	0	0	5.35287e-05	0	0	0	0	7.31165e-06	1.00486e-05	0	0	0	0	0	0	1.98218e-05	0
beta_lactam__CMY-6	0	0	0	0	0	0	0	0	0	0	0	0	0	0	0	0	0	0	0	0	0	0	0	0	0	0	0	0	0	0	0	0	0	0	0	0	0	0	8.88848e-06	0	0	0	0	0	0	0	0	0	0
beta_lactam__CMY-61	0	0	0	0	0	0	0	0	0	0	0	0	0	0	0	0	0	0	0	0	0	0	0	0	0	0	0	0	0	0	0	0	0	0	0	0	0	0	0	0	0	0	0	0	0	0	0	0	0
beta_lactam__CMY-63	0	4.87943e-05	0	0	0	0	0	0	0	0	0	0	0	0	0	0	0	0	0	0	0	0	0	0	0	0	0	0	0	0	0	0	0	0	0	0	0	0	0	0	0	0	0	0	0	0	0	0	0
beta_lactam__CMY-64	0	0	0	0	0	0	0	0	0	0	0	0	0	0	0	0	0	0	0	0	0	0	0	0	0	0	0	0	0	0	0	0	0	0	0	0	0	0	0	0	0	0	0	0	0	0	0	0	0
beta_lactam__CMY-65	0	0	0	0	0	0	0	0	0	0	0	0	0	0	0	0	0	0	0	0	0	0	0	0	0	0	0	0	0	0	0	0	0	0	0	0	0	0	0	0	0	0	0	0	0	0	0	0	0
beta_lactam__CMY-66	0	0	0	0	0	0	0	0	0	0	0	0	0	0	0	0	0	0	0	0	0	0	0	0	0	0	0	0	0	0	0	0	0	0	0	0	0	0	0	0	0	0	0	0	0	0	0	0	0
beta_lactam__CMY-67	0	0	0	0	0	0	0	0	0	0	0	0	0	0	0	0	0	0	0	0	0	0	0	0	0	0	0	0	0	0	0	0	0	0	0	0	0	0	0	0	0	0	0	0	0	0	0	0	0
beta_lactam__CMY-68	0	0	0	0	0	0	0	0	0	0	0	0	0	0	0	0	0	0	0	0	0	0	0	0	0	0	0	0	0	0	0	0	0	0	0	0	0	0	0	0	0	0	0	0	0	0	0	0	0
beta_lactam__CMY-7	0	0	0	0	0	0	0	0	0	0	0	0	0	0	0	0	0	0	0	0	0	0	0	0	0	0	0	0	0	0	0	0	0	0	0	0	0	0	0	0	0	0	0	0	0	0	0	0	0
beta_lactam__CMY-70	0	0	0	0	0	0	0	0	0	0	0	0	0	0	0	0	0	0	0	0	0	0	0	0	0	0	0	0	0	0	0	0	0	0	8.01425e-06	0	0	0	0	0	2.04505e-05	0	0	0	0	0	0	0	0
beta_lactam__CMY-71	0	0	0	0	0	0	0	0	0	0	0	0	0	0	0	0	0	0	0	0	0	0	0	0	0	0	0	0	0	0	0	0	0	0	0	0	0	0	0	0	0	0	0	0	0	0	0	0	0
beta_lactam__CMY-72	0	0	0	0	0	0	0	0	0	0	0	0	0	0	0	0	0	0	0	0	0	0	0	0	0	0	0	0	0	0	0	0	0	0	0	0	0	0	0	0	0	0	0	0	0	0	0	0	0
beta_lactam__CMY-73	0	0	0	0	0	0	0	0	0	0	0	0	0	0	0	0	0	0	0	0	0	0	0	0	0	0	0	0	0	0	0	0	0	0	0	0	0	0	0	0	0	0	0	0	0	0	0	0	0
beta_lactam__CMY-74	0	0	0	0	0	0	0	0	0	0	0	0	0	0	0	0	0	0	0	0	0	0	0	0	0	0	0	0	0	0	0	0	0	0	0	0	0	0	0	0	0	0	0	0	0	0	0	0	0
beta_lactam__CMY-75	0	0	0	0	0	0	0	0	0	0	0	0	0	0	0	0	0	0	0	0	0	0	0	0	0	0	0	0	0	0	0	0	0	0	0	0	0	0	0	0	0	0	0	0	0	0	0	0	0
beta_lactam__CMY-76	0	0	0	0	0	0	0	0	0	0	0	0	0	0	0	0	0	0	0	0	0	0	0	0	0	0	0	0	0	0	0	0	0	0	0	0	0	0	0	0	0	0	0	0	0	0	0	0	0
beta_lactam__CMY-77	0	0	0	0	0	0	0	0	0	0	0	0	0	0	0	0	0	0	0	0	0	0	0	0	0	0	0	0	0	0	0	0	0	0	0	0	0	0	0	0	0	0	0	0	0	0	0	0	0
beta_lactam__CMY-78	0	0	0	0	0	0	0	0	0	0	0	0	0	0	0	0	0	0	0	0	0	0	0	0	0	0	0	0	0	0	0	0	0	0	0	0	0	0	0	0	0	0	0	0	0	0	0	0	0
beta_lactam__CMY-79	0	0	0	0	0	0	0	0	0	0	0	0	0	0	0	0	0	0	0	0	0	0	0	0	0	0	0	0	0	0	0	0	0	0	0	0	0	0	0	0	0	0	0	0	0	0	0	0	0
beta_lactam__CMY-8	0	0	0	0	0	0	0	0	0	0	0	0	0	0	0	0	0	0	0	0	0	0	0	0	0	0	0	0	0	0	0	0	0	0	0	0	0	0	0	0	0	0	0	0	0	0	0	0	7.10266e-06
beta_lactam__CMY-80	0	0	0	0	0	0	0	0	0	0	0	0	0	0	0	0	0	0	0	0	0	0	0	0	0	0	0	0	0	0	0	0	0	0	0	0	0	0	0	0	0	0	0	0	0	0	0	0	0
beta_lactam__CMY-81	0	0	0	0	0	0	0	0	0	0	0	0	0	0	0	0	0	0	0	0	0	0	0	0	0	0	0	0	0	0	0	0	0	0	0	0	0	0	0	0	0	0	0	0	0	0	0	0	0
beta_lactam__CMY-82	0	0	0	0	0	0	0	0	0	0	0	0	0	0	0	0	0	0	0	0	0	0	0	0	0	0	0	0	0	0	0	0	6.59383e-05	0	1.98247e-05	0	0	1.96653e-05	0	0	1.10118e-05	0	0	0	0	0	0	2.76046e-05	0
beta_lactam__CMY-83	0	0	0	0	0	0	0	0	0	0	0	0	0	0	0	0	0	0	0	0	0	0	0	0	0	0	0	0	0	0	0	0	0	0	0	0	0	0	0	0	1.10118e-05	0	0	0	0	0	0	0	0
beta_lactam__CMY-84	0	0	0	0	0	0	0	0	0	0	0	0	0	0	0	0	0	0	0	0	0	0	0	0	0	0	0	0	0	0	0	0	0	0	0	0	0	0	0	0	0	0	0	0	0	0	0	0	0
beta_lactam__CMY-85	0	0	0	0	0	0	0	0	0	0	0	0	0	0	0	0	0	0	0	0	0	0	0	0	0	0	0	0	0	0	0	0	0	0	0	0	0	0	0	0	0	0	0	0	0	0	0	0	0
beta_lactam__CMY-86	0	0	0	0	0	0	0	0	0	0	0	0	0	0	0	0	0	0	0	0	0	0	0	0	0	0	0	0	0	0	0	0	0	0	0	0	0	0	0	0	0	0	0	0	0	0	0	0	0
beta_lactam__CMY-90	0	0	0	0	0	0	0	0	0	0	0	0	0	0	0	0	0	0	0	0	0	0	0	0	0	0	0	0	0	0	0	0	0	0	0	0	0	0	0	0	0	0	0	0	0	0	0	0	0
beta_lactam__CMY-93	0	0	0	0	0	0	0	0	0	0	0	0	0	0	0	0	0	0	0	0	0	0	0	0	0	0	0	0	0	0	0	0	0	0	0	0	0	0	0	0	0	0	0	0	0	0	0	0	0
beta_lactam__CMY-94	0	0	0	0	0	0	0	0	0	0	0	0	0	0	0	0	0	0	0	0	0	0	0	0	0	0	0	0	0	0	0	0	0	0	0	0	0	0	0	0	0	0	0	0	0	0	0	0	0
beta_lactam__CMY-95	0	0	0	0	0	0	0	0	0	0	0	0	0	0	0	0	0	0	0	0	0	0	0	0	0	0	0	0	0	0	0	0	0	0	0	0	0	0	0	0	0	0	0	0	0	0	0	0	0
beta_lactam__CMY-98	0	0	0	0	0	0	0	0	0	0	0	0	0	0	0	0	0	0	0	0	0	0	0	0	0	0	0	0	0	0	0	0	0	0	0	0	0	0	2.40178e-05	0	0	0	0	0	0	0	0	0	0
beta_lactam__CMY-99	0	0	0	0	0	0	0	0	0	0	0	0	0	0	0	0	0	0	0	0	0	0	0	0	0	0	0	0	0	0	0	0	0	0	0	0	0	0	0	0	0	0	0	0	0	0	0	0	0
beta_lactam__CPS-1	0	0	0	0	0	0	0	0	0	0	0	0	0	0	0	1.15148e-05	0	0	0	0	0	0	0	0	0	0	0	0	0	0	0	0	0	0	3.60205e-05	0	0	0	0	0	0.000101861	0	0	0	0	0	0	0	0
beta_lactam__CRD3-1	0	0	0	0	0	0	0	0	0	0	0	0	0	0	0	0	0	0	0	0	0	0	0	0	0	0.000626909	0.00138245	0	0.000165903	9.11328e-05	0	0.000165483	0.00106404	2.40649e-05	0	0	0	0	0	0	0	0	0	0	0	0	0	0	0
beta_lactam__CRP-1	0	0	0	0	0	0	0	0	0	0	0	0	0	0	0	0	0	0	0	0	0	0	0	0	0	0	0	0	0	0	0	0	0	0	0	0	0	0	0	0	0	0	0	0	0	0	0	0	0
beta_lactam__CSP-1	0	0	0	0	0	0	0	0	0	0	0	0	0	0	0	0	0	0	0	0	0	0	0	0	0	0	0	0	0	0	0	0	0	0	0	0	0	0	0	0	0	0	0	0	0	0	0	0	0
beta_lactam__CTX-M-1	0	0	0	0	0	0	0	0	0	0	0	0	0	0	0	0	0	0	0	0	0	0	0	0	0	0	0	0	0	0	0	0	0	0	0	0	0	0	0	0	0	0	0	0	0	0	0	0	0
beta_lactam__CTX-M-10	0	0	0	0	0	0	0	0	0	0	0	0	0	0	0	0	0	0	0	0	0	0	0	0	0	0	0	0	0	0	0	0	0	0	0	0	0	0	0	0	0	0	0	0	0	0	0	0	0
beta_lactam__CTX-M-101	0	0	0	0	0	0	0	0	0	0	0	0	0	0	0	0	0	0	0	0	0	0	0	0	0	0	0	0	0	0	0	0	0	0	0	0	0	0	0	0	0	0	0	0	0	0	0	0	0
beta_lactam__CTX-M-105	0	0	0	0	0	0	0	0	0	0	0	0	0	0	0	0	0	0	0	0	0	0	0	0	0	0	0	0	0	0	0	0	0	0	0	0	0	0	0	0	0	0	0	0	0	0	0	0	0
beta_lactam__CTX-M-106	0	0	0	0	0	0	0	0	0	0	0	0	0	0	0	0	0	0	0	0	0	0	0	0	0	0	0	0	0	0	0	0	0	0	0	0	0	0	0	0	0	0	0	0	0	0	0	0	0
beta_lactam__CTX-M-107	0	0	0	0	0	0	0	0	0	0	0	0	0	0	0	0	0	0	0	0	0	0	0	0	0	0	0	0	0	0	0	0	0	0	0	0	0	0	0	0	0	0	0	0	0	0	0	0	0
beta_lactam__CTX-M-108	0	0	0	0	0	0	0	0	0	0	0	0	0	0	0	0	0	0	0	0	0	0	0	0	0	0	0	0	0	0	0	0	0	0	0	0	0	0	0	0	0	0	0	0	0	0	0	0	0
beta_lactam__CTX-M-109	0	0	0	0	0	0	0	0	0	0	0	0	0	0	0	0	0	0	0	0	0	0	0	0	0	0	0	0	0	0	0	0	0	0	0	0	0	0	0	0	0	0	0	0	0	0	0	0	0
beta_lactam__CTX-M-11	0	0	0	0	0	0	0	0	0	0	0	0	0	0	0	0	0	0	0	0	0	0	0	0	0	0	0	0	0	0	0	0	0	0	0	0	0	0	0	0	0	0	0	0	0	0	0	0	0
beta_lactam__CTX-M-110	0	0	0	0	0	0	0	0	0	0	0	0	0	0	0	0	0	0	0	0	0	0	0	0	0	0	0	0	0	0	0	0	0	0	0	0	0	0	0	0	0	0	0	0	0	0	0	0	0
beta_lactam__CTX-M-111	0	0	0	0	0	0	0	0	0	0	0	0	0	0	0	0	0	0	0	0	0	0	0	0	0	0	0	0	0	0	0	0	0	0	0	0	0	0	0	0	0	0	0	0	0	0	0	0	0
beta_lactam__CTX-M-112	0	0	0	0	0	0	0	0	0	0	0	0	0	0	0	0	0	0	0	0	0	0	0	0	0	0	0	0	0	0	0	0	0	0	0	0	0	0	0	0	0	0	0	0	0	0	0	0	0
beta_lactam__CTX-M-113	0	0	0	0	0	0	0	0	0	0	0	0	0	0	0	0	0	0	0	0	0	0	0	0	0	0	0	0	0	0	0	0	0	0	0	0	0	0	0	0	0	0	0	0	0	0	0	0	0
beta_lactam__CTX-M-114	0	0	0	0	0	0	0	0	0	0	0	0	0	0	0	0	0	0	0	0	0	0	0	0	0	0	0	0	0	0	0	0	0	0	0	0	0	0	0	0	0	0	0	0	0	0	0	0	0
beta_lactam__CTX-M-116	0	0	0	0	0	0	0	0	0	0	0	0	0	0	0	0	0	0	0	0	0	0	0	0	0	0	0	0	0	0	0	0	0	0	0	0	0	0	0	0	0	0	0	0	0	0	0	0	0
beta_lactam__CTX-M-117	0	0	0	0	0	0	0	0	0	0	0	0	0	0	0	0	0	0	0	0	0	0	0	0	0	0	0	0	0	0	0	0	0	0	0	0	0	0	0	0	0	0	0	0	0	0	0	0	0
beta_lactam__CTX-M-12	0	0	0	0	0	0	0	0	0	0	0	0	0	0	0	0	0	0	0	0	0	0	0	0	0	0	0	0	0	0	0	0	0	0	0	0	0	0	0	0	0	0	0	0	0	0	0	0	0
beta_lactam__CTX-M-121	0	0	0	0	0	0	0	0	0	0	0	0	0	0	0	0	0	0	0	0	0	0	0	0	0	0	0	0	0	0	0	0	0	0	0	0	0	0	0	0	0	0	0	0	0	0	0	0	0
beta_lactam__CTX-M-122	0	0	0	0	0	0	0	0	0	0	0	0	0	0	0	0	0	0	0	0	0	0	0	0	0	0	0	0	0	0	0	0	0	0	0	0	0	0	0	0	0	0	0	0	0	0	0	0	0
beta_lactam__CTX-M-123	0	0	0	0	0	0	0	0	0	0	0	0	0	0	0	0	0	0	0	0	0	0	0	0	0	0	0	0	0	0	0	0	0	0	0	0	0	0	0	0	2.88351e-05	0	0	0	0	0	0	0	0
beta_lactam__CTX-M-124	0	0	0	0	0	0	0	0	0	0	0	0	0	0	0	0	0	0	0	0	0	0	0	0	0	0	0	0	0	0	0	0	0	0	0	0	0	0	0	0	0	0	0	0	0	0	0	0	0
beta_lactam__CTX-M-125	0	0	0	0	0	0	0	0	0	0	0	0	0	0	0	0	0	0	0	0	0	0	0	0	0	0	0	0	0	0	0	0	0	0	0	0	0	0	0	0	0	0	0	0	0	0	0	0	0
beta_lactam__CTX-M-126	0	0	0	0	0	0	0	0	0	0	0	0	0	0	0	0	0	0	0	0	0	0	0	0	0	0	0	0	0	0	0	0	0	0	0	0	0	0	0	0	0	0	0	0	0	0	0	0	0
beta_lactam__CTX-M-129	0	0	0	0	0	0	0	0	0	0	0	0	0	0	0	0	0	0	0	0	0	0	0	0	0	0	0	0	0	0	0	0	0	0	0	0	0	0	0	0	0	0	0	0	0	0	0	0	0
beta_lactam__CTX-M-13	0	0	0	0	0	0	0	0	0	0	0	0	0	0	0	0	0	0	0	0	0	0	0	0	0	0	0	0	0	0	0	0	0	0	0	0	0	0	0	0	0	0	0	0	0	0	0	0	0
beta_lactam__CTX-M-131	0	0	0	0	0	0	0	0	0	0	0	0	0	0	0	0	0	0	0	0	0	0	0	0	0	0	0	0	0	0	0	0	0	0	0	0	0	0	0	0	0	0	0	0	0	0	0	0	0
beta_lactam__CTX-M-132	0	0	0	0	0	0	0	0	0	0	0	0	0	0	0	0	0	0	0	0	0	0	0	0	0	0	0	0	0	0	0	0	0	0	0	0	0	0	0	0	0	0	0	0	0	0	0	0	0
beta_lactam__CTX-M-134	0	0	0	0	0	0	0	0	0	0	0	0	0	0	0	0	0	0	0	0	0	0	0	0	0	0	0	0	0	0	0	0	0	0	0	0	0	0	0	0	0	0	0	0	0	0	0	0	0
beta_lactam__CTX-M-137	0	0	0	0	0	0	0	0	0	0	0	0	0	0	0	0	0	0	0	0	0	0	0	0	0	0	0	0	0	0	0	0	0	0	0	0	0	0	0	0	0	0	0	0	0	0	0	0	0
beta_lactam__CTX-M-139	0	0	0	0	0	0	0	0	0	0	0	0	0	0	0	0	0	0	0	0	0	0	0	0	0	0	0	0	0	0	0	0	0	0	0	0	0	0	0	0	0	0	0	0	0	0	0	0	0
beta_lactam__CTX-M-14	0	0	0	0	0	0	0	0	0	0	0	0	0	0	0	0	0	0	0	0	0	0	0	0	0	0	0	0	0	0	0	0	0	0	0	0	0	0	0	0	0	0	0	0	0	0	0	0	0
beta_lactam__CTX-M-141	0	0	0	0	0	0	0	0	0	0	0	0	0	0	0	0	0	0	0	0	0	0	0	0	0	0	0	0	0	0	0	0	0	0	0	0	0	0	0	0	0	0	0	0	0	0	0	0	0
beta_lactam__CTX-M-144	0	0	0	0	0	0	0	0	0	0	0	0	0	0	0	0	0	0	0	0	0	0	0	0	0	0	0	0	0	0	0	0	0	0	0	0	0	0	0	0	0	0	0	0	0	0	0	0	0
beta_lactam__CTX-M-147	0	0	0	0	0	0	0	0	0	0	0	0	0	0	0	0	0	0	0	0	0	0	0	0	0	0	0	0	0	0	0	0	0	0	0	0	0	0	0	0	0	0	0	0	0	0	0	0	0
beta_lactam__CTX-M-148	0	0	0	0	0	0	0	0	0	0	0	0	0	0	0	0	0	0	0	0	0	0	0	0	0	0	0	0	0	0	0	0	0	0	0	0	0	0	0	0	0	0	0	0	0	0	0	0	0
beta_lactam__CTX-M-15	0	0	0	0	0	0	0	0	0	0	0	0	0	0	0	0	0	0	0	0	0	0	0	0	0	0	0	0	0	0	0	0	0	0	0	0	0	0	0	0	0	0	0	0	0	0	0	0	0
beta_lactam__CTX-M-155	0	0	0	0	0	0	0	0	0	0	0	0	0	0	0	0	0	0	0	0	0	0	0	0	0	0	0	0	0	0	0	0	0	0	0	0	0	0	0	0	0	0	0	0	0	0	0	0	0
beta_lactam__CTX-M-157	0	0	0	0	0	0	0	0	0	0	0	0	0	0	0	0	0	0	0	0	0	0	0	0	0	0	0	0	0	0	0	0	0	0	0	0	0	0	0	0	0	0	0	0	0	0	0	0	0
beta_lactam__CTX-M-158	0	0	0	0	0	0	0	0	0	0	0	0	0	0	0	0	0	0	0	0	0	0	0	0	0	0	0	0	0	0	0	0	0	0	0	0	0	0	0	0	0	0	0	0	0	0	0	0	0
beta_lactam__CTX-M-16	0	0	0	0	0	0	0	0	0	0	0	0	0	0	0	0	0	0	0	0	0	0	0	0	0	0	0	0	0	0	0	0	0	0	0	0	0	0	0	0	0	0	0	0	0	0	0	0	0
beta_lactam__CTX-M-160	0	0	0	0	0	0	0	0	0	0	0	0	0	0	0	0	0	0	0	0	0	0	0	0	0	0	0	0	0	0	0	0	0	0	0	0	0	0	0	0	0	0	0	0	0	0	0	0	0
beta_lactam__CTX-M-19	0	0	0	0	0	0	0	0	0	0	0	0	0	0	0	0	0	0	0	0	0	0	0	0	0	0	0	0	0	0	0	0	0	0	0	0	0	0	0	0	0	0	0	0	0	0	0	0	0
beta_lactam__CTX-M-2	0	0	0	0	0	0	0	0	0	0	0	0	0	0	0	0	0	0	0	0	0	0	0	0	0	0	0	0	0	0	0	0	0	0	0	0	0	0	0	0	0	0	0	0	0	0	0	0	0
beta_lactam__CTX-M-21	0	0	0	0	0	0	0	0	0	0	0	0	0	0	0	0	0	0	0	0	0	0	0	0	0	0	0	0	0	0	0	0	0	0	0	0	0	0	0	0	0	0	0	0	0	0	0	0	0
beta_lactam__CTX-M-22	0	0	0	0	0	0	0	0	0	0	0	0	0	0	0	0	0	0	0	0	0	0	0	0	0	0	0	0	0	0	0	0	0	0	0	0	0	0	0	0	0	0	0	0	0	0	0	0	0
beta_lactam__CTX-M-23	0	0	0	0	0	0	0	0	0	0	0	0	0	0	0	0	0	0	0	0	0	0	0	0	0	0	0	0	0	0	0	0	0	0	0	0	0	0	0	0	0	0	0	0	0	0	0	0	0
beta_lactam__CTX-M-27	0	0	0	0	0	0	0	0	0	0	0	0	0	0	0	0	0	0	0	0	0	0	0	0	0	0	0	0	0	0	0	0	0	0	0	0	0	0	0	0	0	0	0	0	0	0	0	0	0
beta_lactam__CTX-M-29	0	0	0	0	0	0	0	0	0	0	0	0	0	0	0	0	0	0	0	0	0	0	0	0	0	0	0	0	0	0	0	0	0	0	0	0	0	0	0	0	0	0	0	0	0	0	0	0	0
beta_lactam__CTX-M-3	0	0	0	0	0	0	0	0	0	0	0	0	0	0	0	0	0	0	0	0	0	0	0	0	0	0	0	0	0	0	0	0	0	0	0	0	0	0	0	0	0	0	0	0	0	0	0	0	0
beta_lactam__CTX-M-30	0	0	0	0	0	0	0	0	0	0	0	0	0	0	0	0	0	0	0	0	0	0	0	0	0	0	0	0	0	0	0	0	0	0	0	0	0	0	0	0	0	0	0	0	0	0	0	0	0
beta_lactam__CTX-M-32	0	0	0	0	0	0	0	0	0	0	0	0	0	0	0	0	0	0	0	0	0	0	0	0	0	0	0	0	0	0	0	0	0	0	0	0	0	0	0	0	0	0	0	0	0	0	0	0	0
beta_lactam__CTX-M-33	0	0	0	0	0	0	0	0	0	0	0	0	0	0	0	0	0	0	0	0	0	0	0	0	0	0	0	0	0	0	0	0	0	0	0	0	0	0	0	0	0	0	0	0	0	0	0	0	0
beta_lactam__CTX-M-34	0	0	0	0	0	0	0	0	0	0	0	0	0	0	0	0	0	0	0	0	0	0	0	0	0	0	0	0	0	0	0	0	0	0	0	0	0	0	0	0	0	0	0	0	0	0	0	0	0
beta_lactam__CTX-M-35	0	0	0	0	0	0	0	0	0	0	0	0	0	0	0	0	0	0	0	0	0	0	0	0	0	0	0	0	0	0	0	0	0	0	0	0	0	0	0	0	0	0	0	0	0	0	0	0	0
beta_lactam__CTX-M-36	0	0	0	0	0	0	0	0	0	0	0	0	0	0	0	0	0	0	0	0	0	0	0	0	0	0	0	0	0	0	0	0	0	0	0	0	0	0	0	0	0	0	0	0	0	0	0	0	0
beta_lactam__CTX-M-37	0	0	0	0	0	0	0	0	0	0	0	0	0	0	0	0	0	0	0	0	0	0	0	0	0	0	0	0	0	0	0	0	0	0	0	0	0	0	0	0	0	0	0	0	0	0	0	0	0
beta_lactam__CTX-M-38	0	0	0	0	0	0	0	0	0	0	0	0	0	0	0	0	0	0	0	0	0	0	0	0	0	0	0	0	0	0	0	0	0	0	0	0	0	0	0	0	0	0	0	0	0	0	0	0	0
beta_lactam__CTX-M-42	0	0	0	0	0	0	0	0	0	0	0	0	0	0	0	0	0	0	0	0	0	0	0	0	0	0	0	0	0	0	0	0	0	0	0	0	0	0	0	0	0	0	0	0	0	0	0	0	0
beta_lactam__CTX-M-43	0	0	0	0	0	0	0	0	0	0	0	0	0	0	0	0	0	0	0	0	0	0	0	0	0	0	0	0	0	0	0	0	0	0	0	0	0	0	0	0	0	0	0	0	0	0	0	0	0
beta_lactam__CTX-M-45	0	0	0	0	0	0	0	0	0	0	0	0	0	0	0	0	0	0	0	0	0	0	0	0	0	0	0	0	0	0	0	0	0	0	0	0	0	0	0	0	0	0	0	0	0	0	0	0	0
beta_lactam__CTX-M-47	0	0	0	0	0	0	0	0	0	0	0	0	0	0	0	0	0	0	0	0	0	0	0	0	0	0	0	0	0	0	0	0	0	0	0	0	0	0	0	0	0	0	0	0	0	0	0	0	0
beta_lactam__CTX-M-48	0	0	0	0	0	0	0	0	0	0	0	0	0	0	0	0	0	0	0	0	0	0	0	0	0	0	0	0	0	0	0	0	0	0	0	0	0	0	0	0	0	0	0	0	0	0	0	0	0
beta_lactam__CTX-M-49	0	0	0	0	0	0	0	0	0	0	0	0	0	0	0	0	0	0	0	0	0	0	0	0	0	0	0	0	0	0	0	0	0	0	0	0	0	0	0	0	0	0	0	0	0	0	0	0	0
beta_lactam__CTX-M-51	0	0	0	0	0	0	0	0	0	0	0	0	0	0	0	0	0	0	0	0	0	0	0	0	0	0	0	0	0	0	0	0	0	0	0	0	0	0	0	0	0	0	0	0	0	0	0	0	0
beta_lactam__CTX-M-52	0	0	0	0	0	0	0	0	0	0	0	0	0	0	0	0	0	0	0	0	0	0	0	0	0	0	0	0	0	0	0	0	0	0	0	0	0	0	0	0	0	0	0	0	0	0	0	0	0
beta_lactam__CTX-M-53	0	0	0	0	0	0	0	0	0	0	0	0	0	0	0	0	0	0	0	0	0	0	0	0	0	0	0	0	0	0	0	0	0	0	0	0	0	0	0	0	0	0	0	0	0	0	0	0	0
beta_lactam__CTX-M-54	0	0	0	0	0	0	0	0	0	0	0	0	0	0	0	0	0	0	0	0	0	0	0	0	0	0	0	0	0	0	0	0	0	0	0	0	0	0	0	0	0	0	0	0	0	0	0	0	0
beta_lactam__CTX-M-55	0	0	0	0	0	0	0	0	0	0	0	0	0	0	0	0	0	0	0	0	0	0	0	0	0	0	0	0	0	0	0	0	0	0	0	0	0	0	0	0	0	0	0	0	0	0	0	0	0
beta_lactam__CTX-M-58	0	0	0	0	0	0	0	0	0	0	0	0	0	0	0	0	0	0	0	0	0	0	0	0	0	0	0	0	0	0	0	0	0	0	0	0	0	0	0	0	0	0	0	0	0	0	0	0	0
beta_lactam__CTX-M-60	0	0	0	0	0	0	0	0	0	0	0	0	0	0	0	0	0	0	0	0	0	0	0	0	0	0	0	0	0	0	0	0	0	0	0	0	0	0	0	0	0	0	0	0	0	0	0	0	0
beta_lactam__CTX-M-61	0	0	0	0	0	0	0	0	0	0	0	0	0	0	0	0	0	0	0	0	0	0	0	0	0	0	0	0	0	0	0	0	0	0	0	0	0	0	0	0	0	0	0	0	0	0	0	0	0
beta_lactam__CTX-M-62	0	0	0	0	0	0	0	0	0	0	0	0	0	0	0	0	0	0	0	0	0	0	0	0	0	0	0	0	0	0	0	0	0	0	0	0	0	0	0	0	0	0	0	0	0	0	0	0	0
beta_lactam__CTX-M-64	0	0	0	0	0	0	0	0	0	0	0	0	0	0	0	0	0	0	0	0	0	0	0	0	0	0	0	0	0	0	0	0	0	0	0	0	0	0	0	0	0	0	0	0	0	0	0	0	0
beta_lactam__CTX-M-65	0	0	0	0	0	0	0	0	0	0	0	0	0	0	0	0	0	0	0	0	0	0	0	0	0	0	0	0	0	0	0	0	0	0	0	0	0	0	0	0	0	0	0	0	0	0	0	0	0
beta_lactam__CTX-M-67	0	0	0	0	0	0	0	0	0	0	0	0	0	0	0	0	0	0	0	0	0	0	0	0	0	0	0	0	0	0	0	0	0	0	0	0	0	0	0	0	0	0	0	0	0	0	0	0	0
beta_lactam__CTX-M-68	0	0	0	0	0	0	0	0	0	0	0	0	0	0	0	0	0	0	0	0	0	0	0	0	0	0	0	0	0	0	0	0	0	0	0	0	0	0	0	0	0	0	0	0	0	0	0	0	0
beta_lactam__CTX-M-69	0	0	0	0	0	0	0	0	0	0	0	0	0	0	0	0	0	0	0	0	0	0	0	0	0	0	0	0	0	0	0	0	0	0	0	0	0	0	0	0	0	0	0	0	0	0	0	0	0
beta_lactam__CTX-M-71	0	0	0	0	0	0	0	0	0	0	0	0	0	0	0	0	0	0	0	0	0	0	0	0	0	0	0	0	0	0	0	0	0	0	0	0	0	0	0	0	0	0	0	0	0	0	0	0	0
beta_lactam__CTX-M-74	0	0	0	0	0	0	0	0	0	0	0	0	0	0	0	0	0	0	0	0	0	0	0	0	0	0	0	0	0	0	0	0	0	0	0	0	0	0	0	0	0	0	0	0	0	0	0	0	0
beta_lactam__CTX-M-75	0	0	0	0	0	0	0	0	0	0	0	0	0	0	0	0	0	0	0	0	0	0	0	0	0	0	0	0	0	0	0	0	0	0	0	0	0	0	0	0	0	0	0	0	0	0	0	0	0
beta_lactam__CTX-M-77	0	0	0	0	0	0	0	0	0	0	0	0	0	0	0	0	0	0	0	0	0	0	0	0	0	0	0	0	0	0	0	0	0	0	0	0	0	0	0	0	0	0	0	0	0	0	0	0	0
beta_lactam__CTX-M-78	0	0	0	0	0	0	0	0	0	0	0	0	0	0	0	0	0	0	0	0	0	0	0	0	0	0	0	0	0	0	0	0	0	0	0	0	0	0	0	0	0	0	0	0	0	0	0	0	0
beta_lactam__CTX-M-79	0	0	0	0	0	0	0	0	0	0	0	0	0	0	0	0	0	0	0	0	0	0	0	0	0	0	0	0	0	0	0	0	0	0	0	0	0	0	0	0	0	0	0	0	0	0	0	0	0
beta_lactam__CTX-M-81	0	0	0	0	0	0	0	0	0	0	0	0	0	0	0	0	0	0	0	0	0	0	0	0	0	0	0	0	0	0	0	0	0	0	0	0	0	0	0	0	0	0	0	0	0	0	0	0	0
beta_lactam__CTX-M-82	0	0	0	0	0	0	0	0	0	0	0	0	0	0	0	0	0	0	0	0	0	0	0	0	0	0	0	0	0	0	0	0	0	0	0	0	0	0	0	0	0	0	0	0	0	0	0	0	0
beta_lactam__CTX-M-83	0	0	0	0	0	0	0	0	0	0	0	0	0	0	0	0	0	0	0	0	0	0	0	0	0	0	0	0	0	0	0	0	0	0	0	0	0	0	0	0	0	0	0	0	0	0	0	0	0
beta_lactam__CTX-M-84	0	0	0	0	0	0	0	0	0	0	0	0	0	0	0	0	0	0	0	0	0	0	0	0	0	0	0	0	0	0	0	0	0	0	0	0	0	0	0	0	0	0	0	0	0	0	0	0	0
beta_lactam__CTX-M-85	0	0	0	0	0	0	0	0	0	0	0	0	0	0	0	0	0	0	0	0	0	0	0	0	0	0	0	0	0	0	0	0	0	0	0	0	0	0	0	0	0	0	0	0	0	0	0	0	0
beta_lactam__CTX-M-86	0	0	0	0	0	0	0	0	0	0	0	0	0	0	0	0	0	0	0	0	0	0	0	0	0	0	0	0	0	0	0	0	0	0	0	0	0	0	0	0	0	0	0	0	0	0	0	0	0
beta_lactam__CTX-M-87	0	0	0	0	0	0	0	0	0	0	0	0	0	0	0	0	0	0	0	0	0	0	0	0	0	0	0	0	0	0	0	0	0	0	0	0	0	0	0	0	0	0	0	0	0	0	0	0	0
beta_lactam__CTX-M-89	0	0	0	0	0	0	0	0	0	0	0	0	0	0	0	0	0	0	0	0	0	0	0	0	0	0	0	0	0	0	0	0	0	0	0	0	0	0	0	0	0	0	0	0	0	0	0	0	0
beta_lactam__CTX-M-9	0	0	0	0	0	0	0	0	0	0	0	0	0	0	0	0	0	0	0	0	0	0	0	0	0	0	0	0	0	0	0	0	0	0	0	0	0	0	0	0	0	0	0	0	0	0	0	0	0
beta_lactam__CTX-M-90	0	0	0	0	0	0	0	0	0	0	0	0	0	0	0	0	0	0	0	0	0	0	0	0	0	0	0	0	0	0	0	0	0	0	0	0	0	0	0	0	0	0	0	0	0	0	0	0	0
beta_lactam__CTX-M-93	0	0	0	0	0	0	0	0	0	0	0	0	0	0	0	0	0	0	0	0	0	0	0	0	0	0	0	0	0	0	0	0	0	0	0	0	0	0	0	0	0	0	0	0	0	0	0	0	0
beta_lactam__CTX-M-95	0	0	0	0	0	0	0	0	0	0	0	0	0	0	0	0	0	0	0	0	0	0	0	0	0	0	0	0	0	0	0	0	0	0	0	0	0	0	0	0	0	0	0	0	0	0	0	0	0
beta_lactam__CTX-M-96	0	0	0	0	0	0	0	0	0	0	0	0	0	0	0	0	0	0	0	0	0	0	0	0	0	0	0	0	0	0	0	0	0	0	0	0	0	0	0	0	0	0	0	0	0	0	0	0	0
beta_lactam__CTX-M-98	0	0	0	0	0	0	0	0	0	0	0	0	0	0	0	0	0	0	0	0	0	0	0	0	0	0	0	0	0	0	0	0	0	0	0	0	0	0	0	0	0	0	0	0	0	0	0	0	0
beta_lactam__CTX-M-99	0	0	0	0	0	2.75698e-05	0	0	0	0	0	0	0	0	0	0	0	0	0	0	0	0	0	0	0	0	0	0	0	0	0	0	0	0	0	0	0	0	0	0	0	0	0	0	0	0	0	0	0
beta_lactam__CblA-1	0	0	0	0	0	0	0	0	0	0	0	0	0	0	0	0	0	0	0	0	0	0	0	0	0	0	0	0	0	0	0	0	0	0	0	0	0	0	0	0	0	0	0	0	0	0	0	0	0
beta_lactam__CcrA beta-lactamase	0	0	0	0	0	0	0	0	0	0	0	0	0	0	0	0	0	0	0	0	0	0	0	0	0	0	0	0	0	0	0	0	0	0	0	0	0	0	0	0	0	0	0	0	0	0	0	0	0
beta_lactam__CepS	0	0	0	0	0	0	0	0	0	0	0	0	0	0	0	0	0	0	0	0	0	0	0	0	0	0	0	0	0	0	0	0	0	0	0	0	0	0	0	0	0	0	0	6.11194e-06	0	0	0	0	0
beta_lactam__CfxA	0	0	4.63291e-05	1.66869e-05	0	1.77035e-05	1.60755e-05	0	0	4.19e-05	0	0	0	0	0	0	0	0	0	0	0	0	0	0	0	0	0	0	0	0	0	1.42652e-05	0	2.59606e-05	0	0	0	0	0	0	0	0	0	0	0	0	0	0	0
beta_lactam__CfxA2	3.71368e-05	0	0.000788768	0.000420302	0.000378204	0.000288984	0.000139536	0	2.45377e-05	0.00041043	0	0	0	0	0	0	0	0	0	0	0	0	0	0	0	0	0	0	0	0.00040729	0	5.13547e-05	0	0.00024933	0	1.54332e-05	0	0	0	0	0	0.000161286	0	0	0	0	0	0	0
beta_lactam__CfxA3	1.52526e-05	0	0.000143972	0.000117156	5.04272e-05	0.000363964	8.35928e-05	0	7.27369e-05	0.000151411	0	0	0	0	0	0	0	0	0	0	0	0	0	0	0	0	0	0	0	0.000121134	0	1.42652e-05	0	0.000119797	0	0	0	0	0	0	0	1.12586e-05	0	0	0	0	0	0	0
beta_lactam__CfxA4	0	0	4.25172e-05	8.7954e-05	2.36855e-05	4.99864e-05	0	0	2.10323e-05	0	0	0	0	0	0	0	0	0	0	0	0	0	0	0	0	0	0	0	0	0.000168534	0	0	0	1.32507e-05	0	0	0	0	0	0	0	0	0	0	0	0	0	0	0
beta_lactam__CfxA5	0	0	0.000114943	0.000310446	9.8817e-05	8.43521e-05	0.000151753	0	5.3019e-05	0.000175218	0	0	0	0	0	0	0	0	0	0	0	0	0	0	0	0	0	0	0	0.000182578	0	1.71182e-05	0	0.000109792	0	0	0	0	0	0	0	4.81762e-05	0	0	0	0	0	0	0
beta_lactam__CfxA6	4.91989e-05	0	0.00174201	0.000539426	0.000419881	0.000946297	0.000355449	0.000103492	8.54121e-05	0.000603048	0	0	0	0	0	0	0	0	4.3862e-06	0	0	0	0	6.96525e-06	0	0	0	0.000345535	0	0	0	1.34884e-05	0	9.59845e-05	0	0	0	0	0	0	0	2.66613e-05	0	0	0	0	0	0	0
beta_lactam__Chryseobacterium meningosepticum BlaB	0	0	0	0	0	0	0	0	0	0	0	0	0	0	0	0	0	0	0	0	0	0	0	0	0	0	0	0	0	0	0	0	0	0	0	0	0	0	0	0	0	0	0	0	0	0	0	0	0
beta_lactam__DHA-1	0	0	1.21691e-05	0	2.11394e-05	0	0	0	6.86569e-05	0	0	0	0	0	0	0	0	0	0	0	0	0	0	0	0	0	0	0	0	0	0	0	0	0	0	0	0	0	0	0	0	0	0	5.61676e-06	0	0	0	0	0
beta_lactam__DHA-10	0	0	0	0	0	0	0	0	0	0	0	0	0	0	0	0	0	0	0	0	0	0	0	0	0	0	0	0	0	0	0	0	0	0	0	0	0	0	0	0	0	0	0	0	0	0	0	0	0
beta_lactam__DHA-12	0	0	0	0	0	0	0	0	0	0	0	0	0	0	0	0	0	0	0	0	0	0	0	0	0	0	0	0	0	0	0	0	0	0	0	0	0	0	0	0	0	0	0	0	0	0	0	0	0
beta_lactam__DHA-13	0	0	0	0	0	0	0	0	0	0	0	0	0	0	0	0	0	0	0	0	0	0	0	0	0	0	0	0	0	0	0	0	0	0	0	0	0	0	0	0	0	0	0	0	0	0	0	0	0
beta_lactam__DHA-14	0	0	0	0	0	0	0	0	0	0	0	0	0	0	0	0	0	0	0	0	0	0	0	0	0	0	0	0	0	0	0	0	0	0	0	0	0	0	0	0	0	0	0	0	0	0	0	0	0
beta_lactam__DHA-15	0	0	0	0	0	0	0	0	0	0	0	0	0	0	0	0	0	0	0	0	0	0	0	0	0	0	0	0	0	0	0	0	0	0	0	0	0	0	0	0	0	0	0	0	0	0	0	0	0
beta_lactam__DHA-16	0	0	0	0	0	0	0	0	1.44736e-05	0	0	0	0	0	0	0	0	0	0	0	0	0	0	0	0	0	0	0	0	0	0	0	0	0	0	0	0	0	0	0	0	0	0	0	0	0	0	0	0
beta_lactam__DHA-17	0	0	0	0	0	0	0	0	0	0	0	0	0	0	0	0	0	0	0	0	0	0	0	0	0	0	0	0	0	0	0	0	0	0	0	0	0	0	0	0	0	0	0	0	0	0	0	0	0
beta_lactam__DHA-18	0	0	0	0	0	0	0	0	0	0	0	0	0	0	0	0	0	0	0	0	0	0	0	0	0	0	0	0	0	0	0	0	0	0	0	0	0	0	0	0	0	0	0	0	0	0	0	0	0
beta_lactam__DHA-19	0	0	0	0	0	0	2.5597e-05	0	0	0	0	0	0	0	0	0	0	0	0	0	0	0	0	0	0	0	0	0	0	0	0	0	0	0	0	0	0	0	0	0	0	0	0	0	0	0	0	0	0
beta_lactam__DHA-2	0	0	0	0	0	0	0	0	0	0	0	0	0	0	0	0	0	0	0	0	0	0	0	0	0	0	0	0	0	0	0	0	0	0	0	0	0	0	0	0	0	0	0	0	0	0	0	0	0
beta_lactam__DHA-20	0	0	0	0	0	0	0	0	0	0	0	0	0	0	0	0	0	0	0	0	0	0	0	0	0	0	0	0	0	0	0	0	0	0	0	0	0	0	0	0	0	0	0	0	0	0	0	0	0
beta_lactam__DHA-21	0	0	0	0	0	0	0	0	0	0	0	0	0	0	0	0	0	0	0	0	0	0	0	0	0	0	0	0	0	0	0	0	0	0	0	0	0	0	0	0	0	0	0	0	0	0	0	0	0
beta_lactam__DHA-22	0	0	0	0	0	0	0	0	0	0	0	0	0	0	0	0	0	0	0	0	0	0	0	0	0	0	0	0	0	0	0	0	0	0	0	0	0	0	0	0	0	0	0	0	0	0	0	0	0
beta_lactam__DHA-3	0	0	0	0	0	0	0	0	0	0	0	0	0	0	0	0	0	0	0	0	0	0	0	0	0	0	0	0	0	0	0	0	0	0	0	0	0	0	0	0	0	0	0	0	0	0	0	0	0
beta_lactam__DHA-5	0	0	0	0	0	0	2.12401e-05	0	0	0	0	0	0	0	0	0	0	0	0	0	0	0	0	0	0	0	0	0	0	0	0	0	0	0	0	0	0	0	0	0	0	0	0	0	0	0	0	0	0
beta_lactam__DHA-6	0	0	0	0	0	0	0	0	0	0	0	0	0	0	0	0	0	0	0	0	0	0	0	0	0	0	0	0	0	0	0	0	0	0	0	0	0	0	0	0	0	0	0	0	0	0	0	0	0
beta_lactam__DHA-7	0	0	0	0	2.11394e-05	1.89634e-05	0	0	3.59985e-05	0	0	0	0	0	0	0	0	0	0	0	0	0	0	0	0	0	0	0	0	0	0	0	0	0	0	0	0	0	0	0	0	0	0	0	0	0	0	0	0
beta_lactam__DHA-9	0	0	0	0	0	0	4.73817e-05	0	0	0	0	0	0	0	0	0	0	0	0	0	0	0	0	0	0	0	0	0	0	0	0	0	0	0	0	0	0	0	0	0	0	0	0	0	0	0	0	0	0
beta_lactam__DHT2-1	0	0	0	0	0	0	0	0	0	0	0	0	0	0	0	0	0	0	0	0	0	0	0	0	0.000264705	0.000103253	0.000413006	0	7.28227e-05	0	0	0	0	0	0	0	0	0	0	0	0	0	0	0	0	0	0	0	0
beta_lactam__EAM-1	0	0	0	0	0	0	0	0	0	0	0	0	0	0	0	0	0	0	0	0	0	0	0	0	0	0	0	0	0	0	0	0	0	0	0	0	0	0	0	0	0	0	0	0	0	0	0	0	0
beta_lactam__EBR-1	0	0	0	0	0	0	0	0	0	0	0	0	0	0	0	0	0	0	0	0	0	0	0	0	0	0	0	0	0	0	0	0	0	0	0	0	0	0	0	0	0	0	0	0	0	0	0	0	0
beta_lactam__ECM-1	0	0	0	0	0	0	0	0	0	0	0	0	0	0	0	0	0	0	0	0	0	0	0	0	0	0	0	0	0	0	0	0	0	0	0	0	0	0	0	0	0	0	0	0	0	0	0	0	0
beta_lactam__ERP-1	0	0	0	0	0	0	0	0	0	0	0	0	0	0	0	0	0	0	0	0	0	0	0	0	0	0	0.000162403	0	0	0	0	0	0	0	0.000878676	0	0	0.000295433	0.000379811	0.000603396	0.000485097	0	0.000196623	0.000337488	0	0	0	0	0
beta_lactam__ESP-1	0	0	0	0	0	0	0	0	0	0	0	0	0	0	0	0	0	0	0	0	0	0	0	0	0	0	0	0	0	0	0	0	0	0	0	0	0	0	1.55702e-05	0	0	0	0	0	0	0	0	0	0
beta_lactam__EVM-1	0	0	0	0	0	0	0	0	0	0	0	0	0	0	0	0	0	0	0	0	0	0	0	0	9.79279e-05	0	0	0	0	0	0	0	0	0	0	0	0	0	0	0	0	0	0	0	5.27879e-05	4.36323e-06	0	0.000114225	2.60739e-05
beta_lactam__EXO beta-lactamase	0	0	0	0	0	0	0	0	0	0	0	0	0	0	0	0	0	0	0	0	0	0	0	0	0	0	0	0	0	0	0	0	0	0	0	0	0	0	0	0	0	0	0	0	0	0	0	0	0
beta_lactam__Escherichia coli ampC	1.0446e-05	0	0	0	1.06258e-05	0.000235568	0	0	0	0	0.000169839	0	8.4534e-06	0.000711258	0	4.6133e-06	0	0	1.22532e-05	0	0.00501843	0	0	0.00140938	0	0	0	0	0	0	0	0	0	0	6.88743e-06	0	0	0	0	3.37793e-05	0	0	0	0	0	0	0.00035591	4.73676e-05	2.40722e-05
beta_lactam__FEZ-1	0	0	0	0	0	0	0	0	0	0	0	0	0	0	0	0	0	0	0	0	0	0	0	0	0	0	0	0	0	0	0	0	0	0	0	0	0	0	0	0	0	0	0	0	0	0	0	0	0
beta_lactam__FONA-1	0	0	0	0	0	0	0	0	0	0	0	0	0	0	0	0	0	0	0	0	0	0	0	0	0	0	0	0	0	0	0	0	0	0	0	0	0	0	0	0	0	0	0	0	0	0	0	0	0
beta_lactam__FONA-2	0	0	0	0	0	0	0	0	0	0	0	0	0	0	0	0	0	0	0	0	0	0	0	0	0	0	0	0	0	0	0	0	0	0	0	0	0	0	0	0	0	0	0	0	0	0	0	0	0
beta_lactam__FONA-3	0	0	0	0	0	0	0	0	0	0	0	0	0	0	0	0	0	0	0	0	0	0	0	0	0	0	0	0	0	0	0	0	0	0	0	0	0	0	0	0	0	0	0	0	0	0	0	0	0
beta_lactam__FONA-4	0	0	0	0	0	0	0	0	0	0	0	0	0	0	0	0	0	0	0	0	0	0	0	0	0	0	0	0	0	0	0	0	0	0	0	0	0	0	0	1.65256e-05	0	0	0	0	0	0	0	0	0
beta_lactam__FONA-5	0	0	0	0	0	0	0	0	0	0	0	0	0	0	0	0	0	0	0	0	0	0	0	0	0	0	0	0	0	0	0	0	0	0	0	0	0	0	0	0	0	0	0	0	0	0	0	0	0
beta_lactam__FONA-6	0	0	0	0	0	0	0	0	0	0	0	0	0	0	0	0	0	0	0	0	0	0	0	0	0	0	0	0	0	0	0	0	0	0	0	0	0	7.4033e-05	1.43496e-05	0	0	0	0	0	0	0	0	0	0
beta_lactam__FOX-1	0	0	0	0	0	0	0	0	0	0	0	0	0	0	0	0	0	0	0	0	0	0	0	0	0	0	0	0	0	0	0	0	0	0	0	0	0	0	0	0	0	0	0	0	0	0	0	0	0
beta_lactam__FOX-10	0	0	0	0	0	0	0	0	0	0	0	0	0	0	0	1.16555e-05	0	0	0	0	0	0	0	0	0	0	0	0	0	0	0	0	0	0	2.54522e-05	0	0	0	0	0	0	0	0	0	0	0	0	0	0
beta_lactam__FOX-2	0	0	0	0	0	0	0	0	0	0	0	1.1942e-05	0	0	0	8.7416e-06	0	0	0	0	0	0	0	0	0	0	0	0	0	0	0	0	0	0	3.69243e-05	0	0	0	8.35645e-06	0	1.07588e-05	0	0	0	0	0	0	0	0
beta_lactam__FOX-3	0	0	0	0	0	0	0	0	0	0	0	0	0	0	0	0	0	0	0	0	0	0	0	0	0	0	0	0	0	0	0	0	0	0	0	0	0	0	0	0	0	0	0	0	0	0	0	0	0
beta_lactam__FOX-4	0	0	0	0	0	0	0	0	0	0	0	0	0	0	0	0	0	0	0	0	0	0	0	0	0	0	0	0	0	0	0	0	0	0	0	0	2.96213e-06	9.30885e-06	0	0	0	0	0	0	0	0	0	0	0
beta_lactam__FOX-5	0	0	0	0	0	0	0	0	0	0	0	1.22724e-05	0	0	0	5.1539e-05	0	0	0	0	0	0	0	0	0	0	0	0	0	0	0	0	0	0	0.000118804	0	1.57836e-05	6.22104e-06	3.00967e-05	1.25015e-05	0	0	0	0	0	0	0	0	0
beta_lactam__FOX-7	0	0	0	0	0	0	0	0	0	0	0	2.16432e-05	0	0	0	2.52716e-05	0	0	0	0	0	0	0	0	0	0	0	0	0	0	0	0	0	0	2.61386e-05	0	1.46522e-05	0	0	0	1.00241e-05	0	0	6.19699e-06	0	0	0	0	0
beta_lactam__FOX-8	0	0	0	0	0	0	0	0	0	0	0	0	0	0	0	0	0	0	0	0	0	0	0	0	0	0	0	0	0	0	0	0	0	0	0	0	0	0	0	0	0	0	0	0	0	0	0	0	0
beta_lactam__FOX-9	0	0	0	0	0	0	0	0	0	0	0	0	0	0	0	0	0	0	0	0	0	0	0	0	0	0	0	0	0	0	0	0	0	0	0	0	0	0	0	0	0	0	0	0	0	0	0	0	0
beta_lactam__FRI-1	0	0	0	0	0	0	0	0	0	0	0	0	0	0	0	0	0	0	0	0	0	0	0	0	0	0	0	0	0	0	0	0	0	0	0	0	0	0	0	0	0	0	0	0	0	0	0	0	0
beta_lactam__FRI-2	0	0	0	0	0	0	0	0	0	0	0	0	0	0	0	0	0	0	0	0	0	0	0	0	0	0	0	0	0	0	0	0	0	0	0	0	0	0	0	0	0	0	0	0	0	0	0	0	0
beta_lactam__FRI-3	0	0	0	0	0	0	0	0	0	0	0	0	0	0	0	0	0	0	0	0	0	0	0	0	0	0	0	0	0	0	0	0	0	0	0	0	0	0	0	0	0	0	0	0	0	0	0	0	0
beta_lactam__GES-11	0	0	0	0	0	0	0	0	0	0	0	0	0	0	0	0	0	0	0	0	0	0	0	0	0	0	0	0	0	0	0	0	0	0	0	0	0	0	0	0	0	0	0	0	0	0	0	0	0
beta_lactam__GES-13	0	0	0	0	0	0	0	0	0	0	0	0	0	0	0	0	0	0	0	0	0	0	0	0	0	0	0	0	0	0	0	0	0	0	0	0	0	0	0	0	0	0	0	0	0	0	0	0	0
beta_lactam__GES-14	0	0	0	0	0	0	0	0	0	0	0	0	0	0	0	0	0	0	0	0	0	0	0	0	0	0	0	0	0	0	0	0	0	0	0	0	0	0	0	0	0	0	0	0	0	0	0	0	0
beta_lactam__GES-15	0	0	0	0	0	0	0	0	0	0	0	0	0	0	0	0	0	0	0	0	0	0	0	0	0	0	0	0	0	0	0	0	0	0	0	0	0	0	0	0	0	0	0	0	0	0	0	0	0
beta_lactam__GES-17	0	0	0	0	0	0	0	0	0	0	0	0	0	0	0	0	0	0	0	0	0	0	0	0	0	0	0	0	0	0	0	0	0	0	0	0	0	0	0	0	0	0	0	0	0	0	0	0	0
beta_lactam__GES-19	0	0	0	0	0	0	0	0	0	0	0	0	0	0	0	0	0	0	0	0	0	0	0	0	0	0	0	0	0	0	0	0	0	0	0	0	0	0	0	0	0	0	0	0	0	0	0	0	0
beta_lactam__GES-2	0	0	0	0	0	0	0	0	0	0	0	0	0	0	0	0	0	0	0	0	0	0	0	0	0	0	0	0	0	0	0	0	0	0	0	0	0	0	0	0	0	0	0	0	0	0	0	0	0
beta_lactam__GES-20	0	0	0	0	0	0	0	0	0	0	0	0	0	0	0	0	0	0	0	0	0	0	0	0	0	0	0	0	0	0	0	0	0	0	0	0	0	0	0	0	0	0	0	0	0	0	0	0	0
beta_lactam__GES-21	0	0	0	0	0	0	0	0	0	0	0	0	0	0	0	0	0	0	0	0	0	0	0	0	0	0	0	0	0	0	0	0	0	0	0	0	0	0	0	0	0	0	0	0	0	0	0	0	0
beta_lactam__GES-23	0	0	0	0	0	0	0	0	0	0	0	0	0	0	0	0	0	0	0	0	0	0	0	0	0	0	0	0	0	0	0	0	0	0	0	0	0	0	0	0	0	0	0	0	0	0	0	0	0
beta_lactam__GES-4	0	0	0	0	0	0	0	0	0	0	0	0	0	0	0	0	0	0	0	0	0	0	0	0	0	0	0	0	0	0	0	0	0	0	0	0	0	0	0	0	0	0	0	0	0	0	0	0	0
beta_lactam__GES-5	0	0	0	0	0	0	0	0	0	0	0	0	0	0	0	0	0	0	0	0	0	0	0	0	0	0	0	0	0	0	0	0	0	0	0	0	0	0	0	0	0	0	0	0	0	0	0	0	0
beta_lactam__GES-6	0	0	0	0	0	0	0	0	0	0	0	0	0	0	0	0	0	0	0	0	0	0	0	0	0	0	0	0	0	0	0	0	0	0	0	0	0	0	0	0	0	0	0	0	0	0	0	0	0
beta_lactam__GIL-1	0	0	0	0	0	0	0	0	0	0	0	0	0	0	0	0	0	0	0	0	0	0	0	0	0	0	0	0	0	0	0	0	0	0	0	0	0	0	0	0	0	0	0	0	0	0	0	0	0
beta_lactam__GIM-1	0	0	0	0	0	0	0	0	0	0	0	0	0	0	0	0	0	0	0	0	0	0	0	0	0	0	0	0	0	0	0	0	0	0	0	0	0	0	0	0	0	0	0	0	0	0	0	0	0
beta_lactam__GOB-16	0	0	0	0	0	0	0	0	0	0	0	0	0	0	0	0	0	0	0	0	0	0	0	0	0	0	0	0	0	0	0	0	0	0	0	0	0	0	0	0	0	0	0	0	0	0	0	0	0
beta_lactam__GOB-6	0	0	0	0	0	0	0	0	0	0	0	0	0	0	0	0	0	0	0	0	0	0	0	0	0	0	0	0	0	0	0	0	0	0	0	0	0	0	0	0	0	0	0	0	0	0	0	0	0
beta_lactam__GPC-1	0	0	0	0	0	0	0	0	0	0	0	0	0	0	0	0	0	0	0	0	0	0	0	0	0	0	0	0	0.000187766	0	0	0	8.28253e-05	0	0	0	7.28731e-06	0	0	0	0	0	0	0	0	0	0	3.02477e-05	0
beta_lactam__GRD33-1	0	0	0	0	0	0	0	0	0	0	0	0	0	0	0	0	0	0	0	0	0	0	0	0	0	0	0	0	0	0	0	0	0	0	0	0	0	0	0	0	0	0	0	0	0	0	0	0	0
beta_lactam__HERA-1	0	0	0	0	0	0	0	0	0	0	0	0	0	0	0	0	0	0	0	0	0	0	0	0	0	0	0	0	0	0	0	0	0	0	0	0	0	0	0	0	0	0	0	0	0	0	0	0	0
beta_lactam__HERA-2	0	0	0	0	0	0	0	0	0	0	0	0	0	0	0	0	0	0	0	0	0	0	0	0	0	0	0	0	0	0	0	0	0	0	0	0	0	0	0	0	0	0	0	0	0	0	0	0	0
beta_lactam__HERA-3	0	0	0	0	0	0	0	0	0	0	0	0	0	0	0	0	0	0	0	0	0	0	0	0	0	0	0	0	0	0	0	0	0	0	0	0	0	0	0	0	0	0	0	0	0	0	0	0	0
beta_lactam__HERA-4	0	0	0	0	0	0	0	0	0	0	0	0	0	0	0	0	0	0	0	0	0	0	0	0	0	0	0	0	0	0	0	0	0	0	0	0	0	0	0	0	0	0	0	0	0	0	0	0	0
beta_lactam__HERA-5	0	0	0	0	0	0	0	0	0	0	0	0	0	0	0	0	0	0	0	0	0	0	0	0	0	0	0	0	0	0	0	0	0	0	0	0	0	0	0	0	0	0	0	0	0	0	0	0	0
beta_lactam__HERA-6	0	0	0	0	0	0	0	0	0	0	0	0	0	0	0	0	0	0	0	0	0	0	0	0	0	0	0	0	0	0	0	0	0	0	0	0	0	0	0	0	0	0	0	0	0	0	0	0	0
beta_lactam__IDC-1	0	0	0	0	0	0	0	0	0	0	0	0	0	0	0	0	0	0	0	0	0	0	0	0	0	0	0	0	0	0	0	0	0	0	0	0	0	0	0	0	0	0	0	0	0	0	0	0	0
beta_lactam__IDC-2	0	0	0	0	0	0	0	0	0	0	0	0	0	0	0	0	0	0	0	0	0	0	0	0	0	0	0	0	0	0	0	0	0	0	0	0	0	0	0	0	0	0	0	0	0	0	0	0	0
beta_lactam__IMI-8	0	0	0	0	0	0	0	0	0	0	0	0	0	0	0	0	0	0	0	0	0	0	0	0	0	0	0	0	0	0	0	0	0	0	0	0	0	0	0	0	0	0	0	0	0	0	0	0	0
beta_lactam__IMP-2	0	0	0	0	0	0	0	0	0	0	0	0	0	0	0	0	0	0	0	0	0	0	0	0	0	0	0	0	0	0	0	0	0	0	0	0	0	0	0	0	0	0	0	0	0	0	0	0	0
beta_lactam__IMP-21	0	0	0	0	0	0	0	0	0	0	0	0	0	0	0	0	0	0	0	0	0	0	0	0	0	0	0	0	0	0	0	0	0	0	0	0	0	0	0	0	0	0	0	0	0	0	0	0	0
beta_lactam__IMP-22	0	0	0	0	0	0	0	0	0	0	0	0	0	0	0	0	0	0	0	0	0	0	0	0	0	0	0	0	0	0	0	0	0	0	0	0	0	0	0	0	0	0	0	0	0	0	0	0	0
beta_lactam__IMP-28	0	0	0	0	0	0	0	0	0	0	0	0	0	0	0	0	0	0	0	0	0	0	0	0	0	0	0	0	0	0	0	0	0	0	0	0	0	0	0	0	0	0	0	0	0	0	0	0	0
beta_lactam__IMP-33	0	0	0	0	0	0	0	0	0	0	0	0	0	0	0	0	0	0	0	0	0	0	0	0	0	0	0	0	0	0	0	0	0	0	0	0	5.6821e-06	0	0	0	0	0	0	0	0	0	0	0	0
beta_lactam__IMP-4	0	0	0	0	0	0	0	0	0	0	0	0	0	0	0	0	0	0	0	0	0	0	0	0	0	0	0	0	0	0	0	0	0	0	0	0	0	0	0	0	0	0	0	0	0	0	0	0	0
beta_lactam__IMP-40	0	0	0	0	0	0	0	0	0	0	0	0	0	0	0	0	0	0	0	0	0	0	0	0	0	0	0	0	0	0	0	0	0	0	0	0	0	0	0	0	0	0	0	0	0	0	0	0	0
beta_lactam__IMP-5	0	0	0	0	0	0	0	0	0	0	0	0	0	0	0	0	0	0	0	0	0	0	0	0	0	0	0	0	0	0	0	0	0	0	0	0	0	0	0	0	0	0	0	0	0	0	0	0	0
beta_lactam__IMP-7	0	0	0	0	0	0	0	0	0	0	0	0	0	0	0	0	0	0	0	0	0	0	0	0	0	0	0	0	0	0	0	0	0	0	0	0	0	0	0	0	0	0	0	0	0	0	0	0	0
beta_lactam__IMP-8	0	0	0	0	0	0	0	0	0	0	0	0	0	0	0	0	0	0	0	0	0	0	0	0	0	0	0	0	0	0	0	0	0	0	0	0	0	0	0	0	0	0	0	0	0	0	0	0	0
beta_lactam__IMP-9	0	0	0	0	0	0	0	0	0	0	0	0	0	0	0	0	0	0	0	0	0	0	0	0	0	0	0	0	0	0	0	0	0	0	0	0	0	0	0	0	0	0	0	0	0	0	0	0	0
beta_lactam__IND-4	0	0	0	0	0	0	0	0	0	0	0	0	0	0	0	0	0	0	0	0	0	0	0	0	0	0	0	0	0	0	0	0	0	0	0	0	0	0	0	0	0	0	0	0	0	0	0	0	0
beta_lactam__IND-5	0	0	0	0	0	0	0	0	0	0	0	0	0	0	0	0	0	0	0	0	0	0	0	0	0	0	0	0	0	0	0	0	0	0	0	0	0	0	0	0	0	0	0	0	0	0	0	0	0
beta_lactam__IND-8	0	0	0	0	0	0	0	0	0	0	0	0	0	0	0	0	0	0	0	0	0	0	0	0	0	0	0	0	0	0	0	0	0	0	0	0	0	0	0	0	0	0	0	0	0	0	0	0	0
beta_lactam__JOHN-1	0	0	0	0	0	0	0	0	0	0	0	0	0	0	0	0	1.0348e-05	0	0	0	0	0	0	0	0	0	0	0	0	0	0	0	0	0	0	0	0	0	0	0	0	0	0	0	0	0	0	0	0
beta_lactam__KHM-1	0	0	0	0	0	0	0	0	5.74346e-05	0	0	0	0	0	0	0	0	0	0	0	0	0	0	0	0	0	0	0	0	0	0	0	0	0	0	0	6.61453e-05	0	0	0	0	0	0	0	0	0	0	0	0
beta_lactam__Klebsiella pneumoniae OmpK37	0	0	0	0	0	2.01107e-05	0	0	0	0	5.12611e-06	0	0	5.97861e-06	0	0	0	0	0	0	3.31981e-05	0	0	3.21064e-06	0	0	0	0	0	0	0	0	0	0	0.000284245	0	0	0.000186267	0.000437148	0.000482291	0.000371565	0	3.41174e-05	7.84006e-05	0.0047821	0	3.68716e-05	0.00835201	0.000450785
beta_lactam__L1 beta-lactamase	1.31746e-05	0	0	0	0	0	0	0	0	0	0	0	0	0	0	0	0	0	0	0	0	0	0	0	0.000148945	2.95696e-05	0	0	9.51231e-05	0	0	0	0	0	0	0	0	0	1.52458e-05	0	2.8344e-05	0	0	3.81234e-05	0.000803597	0	0	0.00277417	0.000541671
beta_lactam__LAP-1	0	0	0	0	0	0	0	0	0	0	0	0	0	0	0	0	0	0	0	0	0	0	0	0	0	0	0	0	0	0	0	0	0	0	0	0	0	0	0	0	0	0	0	0	0	0	0	0	0
beta_lactam__LAP-2	0	0	0	0	0	0	0	0	0	0	0	0	0	0	0	0	0	0	0	0	0	0	0	0	0	0	0	0	0	0	0	0	0	0	0	0	0	0	0	0	0	0	0	0	0	0	0	0	0
beta_lactam__LCR-1	0	0	0	0	0	0	0	0	0	0	0	0	0	0	0	0	0	0	0	0	0	0	0	0	0	0	0	0	0	0	0	0	0	0	0	0	0	0	0	0	0	0	0	0	0	0	0	0	0
beta_lactam__LEN-1	0	0	0	0	0	0	0	0	0	0	0	0	0	0	0	0	0	0	0	0	0	0	0	0	0	0	0	0	0	0	0	0	0	0	0	0	0	0	0	0	0	0	0	0	0	0	0	9.81682e-06	0
beta_lactam__LEN-10	0	0	0	0	0	0	0	0	0	0	0	0	0	0	0	0	0	0	0	0	0	0	0	0	0	0	0	0	0	0	0	0	0	0	0	0	0	0	0	0	0	0	0	0	0.000103008	0	0	0	0
beta_lactam__LEN-11	0	0	0	0	0	0	0	0	0	0	0	0	0	0	0	0	0	0	0	0	0	0	0	0	0	0	0	0	0	0	0	0	0	0	0	0	0	0	0	0	0	0	0	0	0.0010131	0	0	0.000167133	3.48623e-05
beta_lactam__LEN-13	0	0	0	0	0	0	0	0	0	0	0	0	0	0	0	0	0	0	0	0	0	0	0	0	0	0	0	0	0	0	0	0	0	0	0	0	0	0	0	0	0	0	0	0	8.72682e-05	0	0	0	0
beta_lactam__LEN-14	0	0	0	0	0	0	0	0	0	0	0	0	0	0	0	0	0	0	0	0	0	0	0	0	0	0	0	0	0	0	0	0	0	0	0	0	0	0	0	0	0	0	0	0	0.000281711	0	0	0.000190281	0
beta_lactam__LEN-15	0	0	0	0	0	0	0	0	0	0	0	0	0	0	0	0	0	0	0	0	0	0	0	0	0	0	0	0	0	0	0	0	0	0	0	0	0	0	0	0	0	0	0	0	0	0	0	0.00015432	3.28631e-05
beta_lactam__LEN-18	0	0	0	0	0	0	0	0	0	0	0	0	0	0	0	0	0	0	0	0	0	0	0	0	0	0	0	0	0	0	0	0	0	0	0	0	0	0	0	0	0	0	0	0	9.94143e-05	0	0	0	0
beta_lactam__LEN-21	0	0	0	0	0	0	0	0	0	0	0	0	0	0	0	0	0	0	0	0	0	0	0	0	0	0	0	0	0	0	0	0	0	0	0	0	0	0	0	0	0	0	0	0	5.27015e-05	0	0	3.6774e-05	0
beta_lactam__LEN-26	0	0	0	0	0	0	0	0	0	0	0	0	0	0	0	0	0	0	0	0	0	0	0	0	0	0	0	0	0	0	0	0	0	0	0	0	0	0	0	0	0	0	0	0	3.23396e-05	0	0	0	0
beta_lactam__LEN-3	0	0	0	0	0	0	0	0	0	0	0	0	0	0	0	0	0	0	0	0	0	0	0	0	0	0	0	0	0	0	0	0	0	0	0	0	0	0	0	0	0	0	0	0	0.000816393	0	0	0.000165933	1.36583e-05
beta_lactam__LEN-30	0	0	0	0	0	0	0	0	0	0	0	0	0	0	0	0	0	0	0	0	0	0	0	0	0	0	0	0	0	0	0	0	0	0	0	0	0	0	0	0	0	0	0	0	0	0	0	0	0
beta_lactam__LEN-39	0	0	0	0	0	0	0	0	0	0	0	0	0	0	0	0	0	0	0	0	0	0	0	0	0	0	0	0	0	0	0	0	0	0	0	0	0	0	0	0	0	0	0	0	8.38434e-05	0	0	3.44756e-05	0
beta_lactam__LEN-4	0	0	0	0	0	0	0	0	0	0	0	0	0	0	0	0	0	0	0	0	0	0	0	0	0	0	0	0	0	0	0	0	0	0	0	0	0	0	0	0	0	0	0	0	0.000128773	0	0	0	1.67314e-05
beta_lactam__LEN-40	0	0	0	0	0	0	0	0	0	0	0	0	0	0	0	0	0	0	0	0	0	0	0	0	0	0	0	0	0	0	0	0	0	0	0	0	0	0	0	0	0	0	0	0	3.71306e-05	0	0	0	0
beta_lactam__LEN-41	0	0	0	0	0	0	0	0	0	0	0	0	0	0	0	0	0	0	0	0	0	0	0	0	0	0	0	0	0	0	0	0	0	0	0	0	0	0	0	0	0	0	0	0	0.000263508	0	0	5.93746e-05	0
beta_lactam__LEN-6	0	0	0	0	0	0	0	0	0	0	0	0	0	0	0	0	0	0	0	0	0	0	0	0	0	0	0	0	0	0	0	0	0	0	0	0	0	0	0	0	0	0	0	0	0.00304813	0	1.0258e-05	0.000929479	7.68734e-05
beta_lactam__LEN-7	0	0	0	0	0	0	0	0	0	0	0	0	0	0	0	0	0	0	0	0	0	0	0	0	0	0	0	0	0	0	0	0	0	0	0	0	0	0	0	0	0	0	0	0	0.000125041	0	0	7.03989e-05	0
beta_lactam__LEN-8	0	0	0	0	0	0	0	0	0	0	0	0	0	0	0	0	0	0	0	0	0	0	0	0	0	0	0	0	0	0	0	0	0	0	0	0	0	0	0	0	0	0	0	0	3.95262e-05	0	0	1.24969e-05	0
beta_lactam__LMB-1	0	0	4.52045e-05	0	0	2.63909e-05	0	0	0	0	0	0	0	0	0	0	0	0	0	0	0	0	0	0	0	0	0	0	0	0	0	0	0	0	0	0	0	0	0	0	0	0	0	0	0	0	0	0	0
beta_lactam__LRA-1	0	0	0	0	0	0	0	0	0	0	0	0	0	0	0	0	0	0	0	0	0	0	0	0	0	6.78264e-05	0.000317716	0	0.000127801	0	0	0	8.5161e-05	0	0	0	0	0	0	0	0	0	0	0	0	0	0	0	0
beta_lactam__LRA-10	0	0	0	0	0	0	0	0	0	0	0	0	0	0	0	0	0	0	0	0	9.7381e-06	0	0	0	0	0	0	0	0	0	0	0	0	0	0	0	0	0	0	0	0	0	0	0	0	0	0	0	0
beta_lactam__LRA-13	0	0	0	0	0	0	0	0	0	0	0	0	0	0	0	1.82775e-05	0	0	0	0	0	0	0	0	0	0	0	0	0	0	0	0	0	0	0	0	0	0	0	0	0	0	0	0	0	0	0	0	0
beta_lactam__LRA-18	0	0	0	0	0	0	0	0	0	0	0	0	0	0	0	0	0	0	4.10315e-06	0	0	0	0	0	0	0	0	0	0	0	0	0	0	0	0	0	0	0	0	0	0	0	0	0	0	0	0	0	0
beta_lactam__LRA-19	0	0	0	0	0	0	0	0	0	0	0	0	0	0	0	0	0	0	0	0	0	0	0	0	0	0	0	0	0	0	0	0	0	0	0	0	0	0	0	0	0	0	0	0	0	0	0	0	0
beta_lactam__LRA-3	0	0	0	0	0	0	0	0	0	0	0	0	0	0	0	0	0	0	0	0	0	0	0	0	0	0	0	0	0	0	0	0	0	0	0	0	0	0	0	0	0	0	0	0	0	0	0	0	0
beta_lactam__LUT-3	0	0	0	0	0	0	0	0	0	0	0	0	0	0	0	0	0	0	0	0	0	0	0	0	0	0	0	0	0	0	0	0	0	0	0	0	0	0	0	0	0	0	0	0	0	0	0	0	7.90195e-06
beta_lactam__MAB	0	0	0	0	0	0	0	0	0	0	0	0	0	0	0	0	0	0	0	0	0	0	0	0	0	0	0	0	0	0	0	0	0	0	0	0	0	0	0	0	0	0	0	0	0	0	0	0	0
beta_lactam__MIR-1	0	0	0	0	0	0	0	0	0	0	0	0	0	0	0	0	0	0	0	0	0	0	0	0	0	0	0	0	0	0	0	0	0	0	0	0	0	0	0	0	0	0	0	0	0	0	0	0	0
beta_lactam__MIR-10	0	0	0	0	0	0	0	0	0	0	0	0	0	0	0	0	0	0	0	0	0	0	0	0	0	0	0	0	0	0	0	0	0	0	0	0	0	0	0	0	0	0	0	0	0	0	0	0	0
beta_lactam__MIR-11	0	0	0	0	0	0	0	0	0	0	0	0	0	0	0	0	0	0	0	0	0	0	0	0	0	0	0	0	0	0	0	0	0	0	0	0	0	0	0	0	0	0	0	0	0	0	0	1.81155e-05	0
beta_lactam__MIR-12	0	0	0	0	0	0	0	0	0	0	0	0	0	0	0	0	0	0	0	0	0	0	0	0	0	0	0	0	0	0	0	0	0	0	0	0	0	0	0	0	0	0	0	0	0	0	0	0	0
beta_lactam__MIR-13	0	0	0	0	0	0	0	0	0	0	0	0	0	0	0	0	0	0	0	0	0	0	0	0	0	0	0	0	0	0	0	0	0	0	0	0	0	0	0	0	0	0	0	0	0	0	0	0	0
beta_lactam__MIR-14	0	0	0	0	0	0	0	0	0	0	0	0	0	0	0	0	0	0	0	0	0	0	0	0	0	0	0	0	0	0	0	0	0	0	0	0	0	0	0	0	0	0	0	0	0	0	0	7.99383e-05	7.1213e-06
beta_lactam__MIR-15	0	0	0	0	0	0	0	0	0	0	0	0	0	0	0	0	0	0	0	0	0	0	0	0	0	0	0	0	0	0	0	0	0	0	0	0	0	0	0	0	0	0	0	0	0	0	0	0	0
beta_lactam__MIR-16	0	0	0	0	0	0	0	0	0	0	0	0	0	0	0	0	0	0	0	0	0	0	0	0	0	0	0	0	0	0	0	0	0	0	0	0	0	0	0	0	0	0	0	0	0	0	0	0	0
beta_lactam__MIR-17	0	0	0	0	0	0	0	0	0	0	0	0	0	0	0	0	0	0	0	0	0	0	0	0	0	0	0	0	0	0	0	0	0	0	0	0	0	0	0	8.09504e-06	0	0	6.01628e-06	0	0	0	0	0	0
beta_lactam__MIR-2	0	0	0	0	0	0	0	0	0	0	0	0	0	0	0	0	0	0	0	0	0	0	0	0	0	0	0	0	0	0	0	0	0	0	0	0	0	0	0	0	0	0	0	0	0	0	0	0	0
beta_lactam__MIR-23	0	0	0	0	0	0	0	0	0	0	0	0	0	0	0	0	0	0	0	0	0	0	0	0	0	0	0	0	0	0	0	0	0	0	5.27253e-06	0	0	1.00418e-05	2.37026e-05	0	0	0	0	6.12798e-06	0	0	0	0.000152113	3.31509e-05
beta_lactam__MIR-3	0	0	0	0	0	0	0	0	0	0	0	0	0	0	0	0	0	0	0	0	0	0	0	0	0	0	0	0	0	0	0	0	0	0	0	0	0	0	0	0	0	0	0	0	0	0	0	0	0
beta_lactam__MIR-5	0	0	0	0	0	0	0	0	0	0	0	0	0	0	0	0	0	0	0	0	0	0	0	0	0	0	0	0	0	0	0	0	0	0	0	0	0	0	0	0	0	0	0	0	0	0	0	7.47624e-06	0
beta_lactam__MIR-6	0	0	0	0	0	0	0	0	0	0	0	0	0	0	0	0	0	0	0	0	0	0	0	0	0	0	0	0	0	0	0	0	0	0	5.69433e-06	0	0	0	0	0	0	0	0	0	0	0	3.43448e-06	5.4059e-05	0
beta_lactam__MIR-9	0	0	0	0	0	0	0	0	0	0	0	0	0	0	0	0	0	0	0	0	0	0	0	0	0	0	0	0	0	0	0	0	0	0	0	0	0	0	0	0	0	0	0	0	2.69732e-05	0	0	6.67111e-05	6.87574e-06
beta_lactam__MOC-1	0	0	0	0	0	0	0	0	0	0	0	0	0	0	0	0	0	0	0	0	0	0	0	0	0	0	0	0	0	0	0	0	0	0	0	0	0	0	0	0	0	0	0	0	0	0	0	0	0
beta_lactam__MOX-1	0	0	0	0	0	0	0	0	0	0	0	0	0	0	0	0	0	0	0	0	0	0	0	0	0	0	0	0	0	0	0	0	0	0	0	0	0	0	0	0	0	0	0	0	0	0	0	0	0
beta_lactam__MOX-2	0	0	0	0	4.19467e-05	0	2.5396e-05	0	0	0	0	0	0	0	0	0	0	0	0	0	0	0	0	0	0	0	0	0	0	0	0	0	0	0	0	0	0	0	0	0	0	0	0	0	0	0	0	0	0
beta_lactam__MOX-3	0	0	0	0	7.38347e-05	0	0	0	0	0	0	0	0	0	0	0	0	0	0	0	0	0	0	0	0	0	0	0	0	0	0	0	0	0	0	0	0	0	0	0	0	0	0	0	0	0	0	0	0
beta_lactam__MOX-4	0	0	0	0	1.07007e-05	0	2.5396e-05	0	0	0	0	0	0	0	0	0	0	0	0	0	0	0	0	0	0	0	0	0	0	0	0	0	0	0	0	0	0	0	0	0	0	0	0	0	0	0	0	0	0
beta_lactam__MOX-5	0	0	0	0	0	0	0	0	0	0	0	0	0	0	0	0	0	0	0	0	0	0	0	0	0	0	0	0	0	0	0	0	0	0	0	0	0	0	0	0	0	0	0	0	0	0	0	0	0
beta_lactam__MOX-6	0	0	0	0	0	0	0	0	0	0	0	0	0	0	0	0	0	0	0	0	0	0	0	0	0	0	0	0	0	0	0	0	0	0	0	0	0	0	0	0	0	0	0	0	0	0	0	0	0
beta_lactam__MOX-7	0	0	0	0	0	0	0	0	0	0	0	0	0	0	0	0	0	0	0	0	0	0	0	0	0	0	0	0	0	0	0	0	0	0	0	0	0	0	0	0	0	0	0	0	0	0	0	0	0
beta_lactam__MOX-8	0	0	0	0	0	0	0	0	0	0	0	0	0	0	0	0	0	0	0	0	0	0	0	0	0	0	0	0	0	0	0	0	0	0	0	0	0	0	0	0	0	0	0	0	0	0	0	0	6.59555e-06
beta_lactam__MOX-9	0	0	0	0	0	0	0	0	0	0	0	0	0	0	0	0	0	0	0	0	0	0	0	0	0	0	0	0	0	0	0	0	0	0	0.000194904	0	3.76733e-06	0	0	5.84475e-05	5.14182e-05	0	0	2.47425e-05	0	0	0	0	0
beta_lactam__MSI-1	0	0	0	0	0	0	0	0	0	0	0	0	0	0	0	0	0	0	0	0	0	0	0	0	0	0	0	0	0	0	0	0	0	0	0	0	0	0	0	0	0	0	0	0	0	0	0	0	0
beta_lactam__MSI-OXA	0	0	0	0	0	0	0	0	0	0	0	0	0	0	0	0	0	0	0	0	0	0	0	0	0	0	0	0	0	0	0	0	0	0	0	0	0	0	0	0	0	0	0	0	0	0	0	0	0
beta_lactam__MUS-1	0	0	0	0	0	0	0	0	0	0	0	0	0	0	0	0	0	0	0	0	0	0	0	0	0	0	0	0	0	0	0	0	0	0	0	0	0	0	0	0	0	0	0	0	0	0	0	0	0
beta_lactam__MUS-2	0	0	0	0	0	0	0	0	0	0	0	0	0	0	0	0	0	0	0	0	0	0	0	0	0	0	0	0	0	0	0	0	0	0	0	0	0	0	0	0	0	0	0	0	0	0	0	0	0
beta_lactam__MYO-1	0	0	0	0	0	0	0	0	0	0	0	0	0	0	0	0	0	0	0	0	0	0	0	0	0	0	0	0	0	0	0	0	0	0	0	0	0	0	0	0	0	0	0	0	0	0	0	0	0
beta_lactam__MYX-1	0	0	0	0	0	0	0	0	0	0	0	0	0	0	0	0	0	0	0	0	0	0	0	0	0	0	0	0	0	0	0	0	0	0	0	0	0	0	0	0	0	0	0	0	0	0	0	0	0
beta_lactam__NDM-10	0	0	0	0	0	0	0	0	0	0	0	0	0	0	0	0	0	0	0	0	0	0	0	0	0	0	0	0	0	0	0	0	0	0	0	0	0	0	0	0	0	0	0	0	0	0	0	0	0
beta_lactam__NDM-12	0	0	0	0	0	0	0	0	0	0	0	0	0	0	0	0	0	0	0	0	0	0	0	0	0	0	0	0	0	0	0	0	0	0	0	0	0	0	0	0	0	0	0	0	0	0	0	0	0
beta_lactam__NDM-15	0	0	0	0	0	0	0	0	0	0	0	0	0	0	0	0	0	0	0	0	0	0	0	0	0	0	0	0	0	0	0	0	0	0	0	0	0	0	0	0	0	0	0	0	0	0	0	0	0
beta_lactam__NDM-16	0	0	0	0	0	0	0	0	0	0	0	0	0	0	0	0	0	0	0	0	0	0	0	0	0	0	0	0	0	0	0	0	0	0	0	0	0	0	0	0	0	0	0	0	0	0	0	0	0
beta_lactam__NDM-19	0	0	0	0	0	0	0	0	0	0	0	0	0	0	0	0	0	0	0	0	0	0	0	0	0	0	0	0	0	0	0	0	0	0	0	0	0	0	0	0	0	0	0	0	0	0	0	0	0
beta_lactam__NDM-2	0	0	0	0	0	0	0	0	0	0	0	0	0	0	0	0	0	0	0	0	0	0	0	0	0	0	0	0	0	0	0	0	0	0	0	0	0	0	0	0	0	0	0	0	0	0	0	0	0
beta_lactam__NDM-3	0	0	0	0	0	0	0	0	0	0	0	0	0	0	0	0	0	0	0	0	0	0	0	0	0	0	0	0	0	0	0	0	0	0	0	0	0	0	0	0	0	0	0	0	0	0	0	0	0
beta_lactam__NDM-5	0	0	0	0	0	0	0	0	0	0	0	0	0	0	0	0	0	0	0	0	0	0	0	0	0	0	0	0	0	0	0	0	0	0	0	0	0	0	0	0	0	0	0	0	0	0	0	0	0
beta_lactam__NPS-1	0	0	0	0	0	0	0	0	0	0	0	0	0	0	0	0	0	0	0	0	0	0	0	0	0	0	0	0	0	0	0	0	0	0	0	0	0	0	0	0	0	0	0	0	0	0	0	0	0
beta_lactam__OCH-1	0	0	0	0	0	0	0	0	0	0	0	0	0	0	0	0	0	0	0	0	0	0	0	0	0	0	0	0	0	0	0	0	0	0	0	0	0	0	0	0	0	0	0	0	0	0	0	7.0228e-06	0
beta_lactam__OCH-2	0	0	0	0	0	0	0	0	0	0	0	0	0	0	0	0	0	0	0	0	0	0	0	0	0	0	0	0	0	0	0	0	0	0	0	0	0	0	0	0	0	0	0	0	0	0	0	0	0
beta_lactam__OCH-3	0	0	0	0	0	0	0	0	0	0	0	0	0	0	0	0	0	0	0	0	0	0	0	0	0	0	0	0	0	0	0	0	0	0	0	0	0	0	0	0	0	0	0	0	0	0	0	0	0
beta_lactam__OCH-4	0	0	0	0	0	0	0	0	0	0	0	0	0	0	0	0	0	0	0	0	0	0	0	0	0	0	0	0	0	0	0	0	0	0	0	0	0	0	0	0	0	0	0	0	0	0	0	0	0
beta_lactam__OCH-5	0	0	0	0	0	0	0	0	0	0	0	0	0	0	0	0	0	0	0	0	0	0	0	0	0	0	0	0	0	0	0	0	0	0	0	0	0	0	0	0	0	0	0	0	0	0	0	0	0
beta_lactam__OCH-6	0	0	0	0	0	0	0	0	0	0	0	0	0	0	0	0	0	0	0	0	0	0	0	0	0	0	0	0	0	0	0	0	0	0	0	0	0	0	0	0	0	0	0	0	0	0	0	1.34838e-05	0
beta_lactam__OCH-8	0	0	0	0	0	0	0	0	0	0	0	0	0	0	0	0	0	0	0	0	0	0	0	0	0	0	0	0	0	0	0	0	0	0	0	0	0	0	0	0	0	0	0	0	0	0	0	0	0
beta_lactam__OKP-A-12	0	0	0	0	0	0	0	0	0	0	0	0	0	0	0	0	0	0	0	0	0	0	0	0	0	0	0	0	0	0	0	0	0	0	0	0	0	0	0	0	0	0	0	0	0	0	0	0	0
beta_lactam__OKP-A-15	0	0	0	0	0	0	0	0	0	0	0	0	0	0	0	0	0	0	0	0	0	0	0	0	0	0	0	0	0	0	0	0	0	0	0	0	0	0	0	0	0	0	0	0	0	0	0	9.74695e-06	0
beta_lactam__OKP-A-16	0	0	0	0	0	0	0	0	0	0	0	0	0	0	0	0	0	0	0	0	0	0	0	0	0	0	0	0	0	0	0	0	0	0	0	0	0	0	0	0	0	0	0	0	0	0	0	0	0
beta_lactam__OKP-B-1	0	0	0	0	0	0	0	0	0	0	0	0	0	0	0	0	0	0	0	0	0	0	0	0	0	0	0	0	0	0	0	0	0	0	0	0	0	0	0	0	0	0	0	0	0	0	0	0	0
beta_lactam__OKP-B-10	0	0	0	0	0	0	0	0	0	0	0	0	0	0	0	0	0	0	0	0	0	0	0	0	0	0	0	0	0	0	0	0	0	0	0	0	0	0	0	0	0	0	0	0	0	0	0	0	0
beta_lactam__OKP-B-11	0	0	0	0	0	0	0	0	0	0	0	0	0	0	0	0	0	0	0	0	0	0	0	0	0	0	0	0	0	0	0	0	0	0	0	0	0	0	0	0	0	0	0	0	0	0	0	0	0
beta_lactam__OKP-B-12	0	0	0	0	0	0	0	0	0	0	0	0	0	0	0	0	0	0	0	0	0	0	0	0	0	0	0	0	0	0	0	0	0	0	0	0	0	0	0	0	0	0	0	0	0	0	0	0	0
beta_lactam__OKP-B-13	0	0	0	0	0	0	0	0	0	0	0	0	0	0	0	0	0	0	0	0	0	0	0	0	0	0	0	0	0	0	0	0	0	0	0	0	0	0	0	0	0	0	0	0	0	0	0	0	0
beta_lactam__OKP-B-18	0	0	0	0	0	0	0	0	0	0	0	0	0	0	0	0	0	0	0	0	0	0	0	0	0	0	0	0	0	0	0	0	0	0	0	0	0	0	0	0	0	0	0	0	0	0	0	0	0
beta_lactam__OKP-B-2	0	0	0	0	0	0	0	0	0	0	0	0	0	0	0	0	0	0	0	0	0	0	0	0	0	0	0	0	0	0	0	0	0	0	0	0	0	0	0	0	0	0	0	0	0	0	0	0	0
beta_lactam__OKP-B-20	0	0	0	0	0	0	0	0	0	0	0	0	0	0	0	0	0	0	0	0	0	0	0	0	0	0	0	0	0	0	0	0	0	0	0	0	0	0	0	0	0	0	0	0	0	0	0	0	0
beta_lactam__OKP-B-3	0	0	0	0	0	0	0	0	0	0	0	0	0	0	0	0	0	0	0	0	0	0	0	0	0	0	0	0	0	0	0	0	0	0	0	0	0	0	0	0	0	0	0	0	0	0	0	3.6774e-05	0
beta_lactam__OKP-B-4	0	0	0	0	0	0	0	0	0	0	0	0	0	0	0	0	0	0	0	0	0	0	0	0	0	0	0	0	0	0	0	0	0	0	0	0	0	0	0	0	0	0	0	0	0	0	0	0	0
beta_lactam__OKP-B-5	0	0	0	0	0	0	0	0	0	0	0	0	0	0	0	0	0	0	0	0	0	0	0	0	0	0	0	0	0	0	0	0	0	0	0	0	0	0	0	0	0	0	0	0	0	0	0	1.64717e-05	0
beta_lactam__OKP-B-6	0	0	0	0	0	0	0	0	0	0	0	0	0	0	0	0	0	0	0	0	0	0	0	0	0	0	0	0	0	0	0	0	0	0	0	0	0	0	0	0	0	0	0	0	0	0	0	0	0
beta_lactam__OKP-B-7	0	0	0	0	0	0	0	0	0	0	0	0	0	0	0	0	0	0	0	0	0	0	0	0	0	0	0	0	0	0	0	0	0	0	0	0	0	0	0	0	0	0	0	0	0	0	0	5.66932e-05	0
beta_lactam__OKP-B-8	0	0	0	0	0	0	0	0	0	0	0	0	0	0	0	0	0	0	0	0	0	0	0	0	0	0	0	0	0	0	0	0	0	0	0	0	0	0	0	0	0	0	0	0	0	0	0	0	0
beta_lactam__ORN-1	0	0	0	0	0	0	0	0	0	0	0	0	0	0	0	0	0	0	0	0	0	0	0	0	0	0	0	0	0	0	0	0	0	0	1.35303e-05	0	0	0	0	0	0	0	0	0	0	0	0	0	0
beta_lactam__ORN-2	0	0	0	0	0	0	0	0	0	0	0	0	0	0	0	0	0	0	0	0	0	0	0	0	0	0	0	0	0	0	0	0	0	0	8.55998e-06	0	0	9.31285e-06	1.55167e-05	0	4.73719e-05	0	0	0	0	0	0	0	0
beta_lactam__ORN-3	0	0	0	0	0	0	0	0	0	0	0	0	0	0	0	0	0	0	0	0	0	0	0	0	0	0	0	0	0	0	0	0	0	0	1.35303e-05	0	0	0	0	0	0	0	0	0	0	0	0	0	0
beta_lactam__ORN-4	0	0	0	0	0	0	0	0	0	0	0	0	0	0	0	0	0	0	0	0	0	0	0	0	0	0	0	0	0	0	0	0	0	0	0	0	0	0	0	0	2.47158e-05	0	0	0	0	0	0	0	0
beta_lactam__ORN-5	0	0	0	0	0	0	0	0	0	0	0	0	0	0	0	0	0	0	0	0	0	0	0	0	0	0	0	0	0	0	0	0	0	0	2.40232e-05	0	0	0	0	0	3.76621e-05	0	0	0	0	0	0	0	0
beta_lactam__ORN-6	0	0	0	0	0	0	0	0	0	0	0	0	0	0	0	0	0	0	0	0	0	0	0	0	0	0	0	0	0	0	0	0	0	0	8.00772e-06	0	0	0	0	0	1.41233e-05	0	0	0	0	0	0	0	0
beta_lactam__OXA-1	0	0	0	2.71904e-05	0.000115537	0	0	0.000113559	0.000289317	3.64643e-05	0	0	0	0	0	0	0	0	0	0	0	0	0	0	0	0	0	0	0	0	0	0	0	0	0	0	0	0	0	0	0	0	0	0	0	0	0	0	0
beta_lactam__OXA-10	0	0	0	1.98119e-05	0	5.88104e-05	2.84703e-05	0	0.000296328	0	0	0	0	0	0	0	0	0	0	0	0	0	0	0	0	0	0	0	0	0	0	0	0	0	0	0	0	0	0	0	0	0	0	0	0	0	0	0	0
beta_lactam__OXA-101	0	0	0	0	0	0	0	0	0	0	0	0	0	0	0	0	0	0	0	0	0	0	0	0	0	0	0	0	0	0	0	0	0	0	0	0	0	0	0	0	0	0	0	0	0	0	0	0	0
beta_lactam__OXA-103	0	0	0	0	4.43204e-05	0	0	0	0	0	0	0	0	0	0	0	0	0	0	0	0	0	0	0	0	0	0	0	0	0	0	0	0	0	0	0	0	0	0	0	0	0	0	0	0	0	0	0	0
beta_lactam__OXA-114a	0	0	0	0	0	0	0	0	0	0	0	0	0	0	0	0	0	0	0	0	0	0	0	0	0	0	0	0	0	0	0	0	0	0	0	0	0	0	0	0	0	0	0	0	0	0	0	1.87241e-05	0
beta_lactam__OXA-118	0	0	0	0	0	0	0	0	0	0	0	0	0	0	0	0	0	0	0	0	0	0	0	0	0	0	0	0	0	0	0	0	0	0	0	0	0	0	0	0	0	0	0	0	0	0	0	0	0
beta_lactam__OXA-119	0	0	0	0	0	0	0	0	5.02335e-05	0	0	0	0	0	0	0	0	0	0	0	0	0	0	0	0	0	0	0	0	0	0	0	0	0	0	0	0	0	0	0	0	0	0	0	0	0	0	0	0
beta_lactam__OXA-12	0	0	0	0	0	0	0	0	0	0	0	1.1362e-05	0	0	0	9.065e-05	0	0	0	0	0	0	0	0	0	0	0	0	0	0	0	0	0	0	7.30485e-05	0	8.19823e-06	0	0	0	2.30273e-05	0	0	0	0	0	0	0	0
beta_lactam__OXA-129	0	0	0	0	0	0	0	0	0	0	0	0	0	0	0	0	0	0	0	0	0	0	0	0	0	0	0	0	0	0	0	0	0	0	0	0	0	0	0	0	0	0	0	0	0	0	0	0	0
beta_lactam__OXA-13	0	0	0	1.38443e-05	0	0	0	0	1.48057e-05	0	0	0	0	0	0	0	0	0	0	0	0	0	0	0	0	0	0	0	0	0	0	0	0	0	0	0	0	0	0	0	0	0	0	0	0	0	0	0	0
beta_lactam__OXA-133	0	0	0	0	0	0	0	0	0	0	0	0	0	0	0	0	0	0	0	0	0	0	0	0	0	0	0	0	0	0	0	0	0	0	0	0	0	0	0	0	0	0	0	0	0	0	0	0	0
beta_lactam__OXA-134	0	0	0	0	0	0	0	0	0	0	0	0	0	0	0	0	0	0	0	0	0	0	0	0	0	0	0	0	0	0	0	0	0	0	0	0	0	0	0	0	0	0	0	0	0	0	0	0	0
beta_lactam__OXA-136	0	0	0	0	0	0	0	0	0	0	0	0	0	0	0	0	0	0	0	0	0	0	0	0	0	0	0	0	0	0	0	0	0	0	0	0	0	0	0	0	0	0	0	0	0	0	0	0	0
beta_lactam__OXA-137	0	0	0	0	0	0	0	0	0	0	0	0	0	0	0	0	0	0	0	0	0	0	0	0	0	0	0	0	0	0	0	0	0	0	0	0	0	0	0	0	0	0	0	0	0	0	0	0	0
beta_lactam__OXA-14	0	0	0	0	0	0	0	0	0	0	0	0	0	0	0	0	0	0	0	0	0	0	0	0	0	0	0	0	0	0	0	0	0	0	0	0	0	0	0	0	0	0	0	0	0	0	0	0	0
beta_lactam__OXA-140	0	0	0	0	1.70464e-05	0	0	0	2.93278e-05	0	0	0	0	0	0	0	0	0	0	0	0	0	0	0	0	0	0	0	0	0	0	0	0	0	0	0	0	0	0	0	0	0	0	0	0	0	0	0	0
beta_lactam__OXA-141	0	0	0	0	0	0	0	0	0	0	0	0	0	0	0	0	0	0	0	0	0	0	0	0	0	0	0	0	0	0	0	0	0	0	0	0	0	0	0	0	0	0	0	0	0	0	0	0	0
beta_lactam__OXA-142	0	0	0	0	0	0	0	0	0	0	0	0	0	0	0	0	0	0	0	0	0	0	0	0	0	0	0	0	0	0	0	0	0	0	0	0	0	0	0	0	0	0	0	0	0	0	0	0	0
beta_lactam__OXA-145	0	0	0	0	0	0	0	0	0	0	0	0	0	0	0	0	0	0	0	0	0	0	0	0	0	0	0	0	0	0	0	0	0	0	0	0	0	0	0	0	0	0	0	0	0	0	0	0	0
beta_lactam__OXA-146	0	0	0	0	0	0	0	0	0	0	0	0	0	0	0	0	0	0	0	0	0	0	0	0	0	0	0	0	0	0	0	0	0	0	0	0	0	0	0	0	0	0	0	0	0	0	0	0	0
beta_lactam__OXA-147	0	0	0	0	0	0	0	0	0	0	0	0	0	0	0	0	0	0	0	0	0	0	0	0	0	0	0	0	0	0	0	0	0	0	0	0	0	0	0	0	0	0	0	0	0	0	0	0	0
beta_lactam__OXA-15	0	0	0	0	1.33778e-05	0	2.10163e-05	0	0	0	0	0	0	0	0	0	0	0	0	0	0	0	0	0	0	0	0	0	0	0	0	0	0	0	0	0	0	0	0	0	0	0	0	0	0	0	0	0	0
beta_lactam__OXA-16	0	0	0	0	0	0	0	0	0	0	0	0	0	0	0	0	0	0	0	0	0	0	0	0	0	0	0	0	0	0	0	0	0	0	0	0	0	0	0	0	0	0	0	0	0	0	0	0	0
beta_lactam__OXA-162	0	0	0	0	0	0	0	0	0	0	0	0	0	0	0	0	0	0	0	0	0	0	0	0	0	0	0	0	0	0	0	0	0	0	0	0	0	0	0	0	0	0	0	0	0	0	0	0	0
beta_lactam__OXA-163	0	0	0	0	0	0	0	0	0	0	0	0	0	0	0	0	0	0	0	0	0	0	0	0	0	0	0	0	0	0	0	0	0	0	1.01596e-05	0	0	0	0	0	0	0	0	0	0	0	0	0	0
beta_lactam__OXA-164	0	0	0	0	1.45988e-05	0	0	0	0	0	0	0	0	0	0	0	0	0	0	0	0	0	0	0	0	0	0	0	0	0	0	0	0	0	0	0	0	0	0	0	0	0	0	0	0	0	0	0	0
beta_lactam__OXA-17	0	0	0	1.76201e-05	0	0	0	0	0	0	0	0	0	0	0	0	0	0	0	0	0	0	0	0	0	0	0	0	0	0	0	0	0	0	0	0	0	0	0	0	0	0	0	0	0	0	0	0	0
beta_lactam__OXA-178	0	0	0	0	0	0	0	0	0	0	0	0	0	0	0	0	0	0	0	0	0	0	0	0	0	0	0	0	0	0	0	0	0	0	0	0	0	0	0	0	0	0	0	0	0	0	0	0	0
beta_lactam__OXA-18	0	0	0	0	0	0	0	0	0	0	0	0	0	0	0	0	0	0	0	0	0	0	0	0	0	0	0	0	0	0	0	0	0	0	0	0	0	0	0	0	0	0	0	0	0	0	0	0	0
beta_lactam__OXA-181	0	0	0	0	0	0	0	0	0	0	0	0	0	0	0	0	0	0	0	0	0	0	0	0	0	0	0	0	0	0	0	0	0	0	0	0	0	1.44375e-05	0	0	1.5509e-05	0	0	0	0	0	0	0	0
beta_lactam__OXA-182	0	0	0	0	0	0	0	0	0	0	0	0	0	0	0	0	0	0	0	0	0	0	0	0	0	0	0	0	0	0	0	0	0	0	0	0	0	0	0	0	0	0	0	0	0	0	0	0	0
beta_lactam__OXA-183	0	0	0	0	0	0	0	0	0	0	0	0	0	0	0	0	0	0	0	0	0	0	0	0	0	0	0	0	0	0	0	0	0	0	0	0	0	0	0	0	0	0	0	0	0	0	0	0	0
beta_lactam__OXA-184	0	0	0	0	0	0	0	0	0	0	0	0	0	0	0	0	0	0	0	0	0	0	0	1.85927e-05	0	0	0	0	0	0	0	0	0	0	0	0	0	0	0	0	0	0	0	0	0	0	9.53803e-06	0	0
beta_lactam__OXA-185	0	0	0	0	0	0	0	0	0	0	0	0	0	0	0	0	0	0	0	0	0	0	0	0	0	0	0	0	0	0	0	0	0	0	0	0	0	0	0	0	0	0	0	0	0	0	0	0	0
beta_lactam__OXA-19	0	0	0	0	0	0	0	0	0	0	0	0	0	0	0	0	0	0	0	0	0	0	0	0	0	0	0	0	0	0	0	0	0	0	0	0	0	0	0	0	0	0	0	0	0	0	0	0	0
beta_lactam__OXA-192	0	0	0	3.89956e-05	3.00876e-05	0	0	0	6.43138e-05	2.72725e-05	0	0	0	0	0	0	0	0	0	0	0	0	0	0	0	0	0	0	0	0	0	0	0	0	0	0	0	0	0	0	0	0	0	0	0	0	0	0	0
beta_lactam__OXA-199	0	0	0	0	0	0	0	0	0	0	0	0	0	0	0	0	0	0	0	0	0	0	0	0	0	0	0	0	0	0	0	0	0	0	0	0	0	0	0	0	0	0	0	0	0	0	0	0	0
beta_lactam__OXA-2	0	0	0	0	4.88002e-05	0	0	0	0.000104559	0	0	0	0	0	0	0	0	0	0	0	0	0	0	0	0	0	0	0	0	0	0	0	0	0	0	0	0	0	0	0	0	0	0	0	0	0	0	0	0
beta_lactam__OXA-20	0	0	0	0	0	0	0	0	0	0	0	0	0	0	0	0	0	0	0	0	0	0	0	0	0	0	0	0	0	0	0	0	0	0	0	0	0	0	0	0	0	0	0	0	0	0	0	0	0
beta_lactam__OXA-200	0	0	0	0	0	0	0	0	0	0	0	0	0	0	0	0	0	0	0	0	0	0	0	0	0	0	0	0	0	0	0	0	0	0	0	0	0	0	0	0	0	0	0	0	0	0	0	0	0
beta_lactam__OXA-204	0	0	0	0	0	0	0	0	0	0	0	0	0	0	0	0	0	0	0	0	0	0	0	0	0	0	0	0	0	0	0	0	0	0	0	0	0	0	0	0	0	0	0	0	0	0	0	0	0
beta_lactam__OXA-205	0	0	0	0	0	0	0	0	0	0	0	0	0	0	0	0	0	0	0	0	0	0	0	0	0	0	0	0	0	0	0	0	0	0	0	0	0	0	0	0	0	0	0	0	0	0	0	0	0
beta_lactam__OXA-209	0	0	0.00191306	0.0010133	0.00103624	0.00165373	0.00144562	0.000244939	0.000569289	0.00371167	0	0	0	0	0	0	0	0	0	0	0	0	0	0	0	3.88833e-05	8.68322e-05	0.000142231	0	0	0	0	0	0	0	0	0	0	0	1.41611e-05	0	0	0	0	0	0	0	0	0
beta_lactam__OXA-21	0	0	0.00012972	5.88404e-05	0.00111036	0.000185376	0.00021917	0.000490638	0.00227348	7.94767e-05	0	0	0	0	0	0	0	0	0	0	0	0	0	0	0	0	0	0	0	0	0	0	0	0	0	0	7.11606e-05	0	0	1.77274e-05	0	2.90343e-05	0	1.89777e-05	0	0	0	0	0
beta_lactam__OXA-210	0	0	0	0	0	0	0	0	0	0	0	0	0	0	0	0	0	0	0	0	0	0	0	0	0	0	0	0	0	0	0	0	0	0	0	0	0	0	0	0	0	0	0	0	0	0	0	0	0
beta_lactam__OXA-211	0	0	0	0	0	0	0	0	0	0	0	0	0	0	0	0	0	0	0	0	0	0	0	0	0	0	0	0	0	0	0	0	0	0	0	0	0	0	0	0	0	0	0	0	0	0	0	0	0
beta_lactam__OXA-212	0	0	0	0	0	0	0	0	0	0	0	0	0	0	0	0	0	0	0	0	0	0	0	0	0	0	0	0	0	0	0	0	0	0	0	0	0	0	0	0	0	0	0	0	0	0	0	0	0
beta_lactam__OXA-213	0	0	0	0	0	0	0	0	0	0	0	0	0	0	0	0	0	0	0	0	0	0	0	0	0	0	0	0	0	0	0	0	0	0	0	0	0	0	0	0	0	0	0	0	0	0	0	0	0
beta_lactam__OXA-22	0	0	0	0	0	0	0	0	0	0	0	0	0	0	0	3.93545e-05	0	0	0	0	0	0	0	0	0	0.000117305	0.00030232	0.000135552	0	0	3.65011e-05	3.46048e-05	0	0	0	0	0	0	0	0	0	0	0	0	0	0	0	0	0
beta_lactam__OXA-225	0	0	0	0	2.93473e-05	0	0	0	2.31847e-05	0	0	0	0	0	0	0	0	0	0	0	0	0	0	0	0	0	0	0	0	0	0	0	0	0	0	0	0	0	0	0	0	0	0	0	0	0	0	0	0
beta_lactam__OXA-226	0	0	0	0	0	0	0	0	4.75666e-05	0	0	0	0	0	0	0	0	0	0	0	0	0	0	0	0	0	0	0	0	0	0	0	0	0	0	0	6.06669e-06	0	0	0	0	0	6.94607e-06	6.99179e-06	0	0	0	0	0
beta_lactam__OXA-228	0	0	0	0	0	0	0	0	0	0	0	0	0	0	0	0	0	0	0	0	0	0	0	0	0	0	0	0	0	0	0	0	0	0	0	0	0	0	0	0	0	0	0	0	0	0	0	0	0
beta_lactam__OXA-229	0	0	0	0	0	0	0	0	0	0	0	0	0	0	0	0	0	0	0	0	0	0	0	0	0	0	0	0	0	0	0	0	0	0	0	0	0	0	0	0	0	0	0	0	0	0	0	0	0
beta_lactam__OXA-23	0	0	0	0	7.01737e-05	0	0	0	0	0	0	0	0	0	0	0	0	0	0	0	0	0	0	0	0	0	0	0	0	0	0	0	0	0	0	0	0	0	0	0	0	0	0	0	0	0	0	0	0
beta_lactam__OXA-230	0	0	0	0	0	0	0	0	0	0	0	0	0	0	0	0	0	0	0	0	0	0	0	0	0	0	0	0	0	0	0	0	0	0	0	0	0	0	0	0	0	0	0	0	0	0	0	0	0
beta_lactam__OXA-232	0	0	0	0	0	0	0	0	0	0	0	0	0	0	0	0	0	0	0	0	0	0	0	0	0	0	0	0	0	0	0	0	0	0	0	0	0	0	0	0	0	0	0	0	0	0	0	0	0
beta_lactam__OXA-233	0	0	0	0	0	0	0	0	0	0	0	0	0	0	0	0	0	0	0	0	0	0	0	0	0	0	0	0	0	0	0	0	0	0	0	0	0	0	0	0	0	0	0	0	0	0	0	0	0
beta_lactam__OXA-235	0	0	0	0	0	0	0	0	0	0	0	0	0	0	0	0	0	0	0	0	0	0	0	0	0	0	0	0	0	0	0	0	0	0	0	0	0	0	0	0	0	0	0	0	0	0	0	0	0
beta_lactam__OXA-236	0	0	0	0	0	0	0	0	0	0	0	0	0	0	0	0	0	0	0	0	0	0	0	0	0	0	0	0	0	0	0	0	0	0	0	0	0	0	0	0	0	0	0	0	0	0	0	0	0
beta_lactam__OXA-237	0	0	0	0	0	0	0	0	0	0	0	0	0	0	0	0	0	0	0	0	0	0	0	0	0	0	0	0	0	0	0	0	0	0	0	0	0	0	0	0	0	0	0	0	0	0	0	0	0
beta_lactam__OXA-239	0	0	0	0	0	0	0	0	0	0	0	0	0	0	0	0	0	0	0	0	0	0	0	0	0	0	0	0	0	0	0	0	0	0	0	0	0	0	0	0	0	0	0	0	0	0	0	0	0
beta_lactam__OXA-240	0	0	0	0	0	0	0	0	0	0	0	0	0	0	0	0	0	0	0	0	0	0	0	0	0	0	0	0	0	0	0	0	0	0	0	0	0	0	0	0	0	0	0	0	0	0	0	0	0
beta_lactam__OXA-242	0	0	0	0	0	0	0	0	0	0	0	0	0	0	0	0	0	0	0	0	0	0	0	0	0	0	0	0	0	0	0	0	0	0	0	0	0	0	0	0	0	0	0	0	0	0	0	0	0
beta_lactam__OXA-243	0	0	0	0	0	0	0	0	0	0	0	0	0	0	0	0	0	0	0	0	0	0	0	0	0	0	0	0	0	0	0	0	0	0	0	0	0	0	0	0	0	0	0	0	0	0	0	0	0
beta_lactam__OXA-244	0	0	0	0	0	0	0	0	0	0	0	0	0	0	0	0	0	0	0	0	0	0	0	0	0	0	0	0	0	0	0	0	0	0	0	0	0	0	0	0	0	0	0	0	0	0	0	0	0
beta_lactam__OXA-245	0	0	0	0	0	0	0	0	0	0	0	0	0	0	0	0	0	0	0	0	0	0	0	0	0	0	0	0	0	0	0	0	0	0	0	0	0	0	0	0	0	0	0	0	0	0	0	0	0
beta_lactam__OXA-246	0	0	0	0	0	0	0	0	0	0	0	0	0	0	0	0	0	0	0	0	0	0	0	0	0	0	0	0	0	0	0	0	0	0	0	0	0	0	0	0	0	0	0	0	0	0	0	0	0
beta_lactam__OXA-247	0	0	0	0	0	0	0	0	0	0	0	0	0	0	0	0	0	0	0	0	0	0	0	0	0	0	0	0	0	0	0	0	0	0	0	0	0	0	0	0	0	0	0	0	0	0	0	0	0
beta_lactam__OXA-251	0	0	0	0	0	0	0	0	0	0	0	0	0	0	0	0	0	0	0	0	0	0	0	0	0	0	0	0	0	0	0	0	0	0	0	0	0	0	0	0	0	0	0	0	0	0	0	0	0
beta_lactam__OXA-252	0	0	0	0	0	0	0	0	0	0	0	0	0	0	0	0	0	0	0	0	0	0	0	0	0	0	0	0	0	0	0	0	0	0	0	0	0	0	0	0	0	0	0	0	0	0	0	0	0
beta_lactam__OXA-257	0	0	0	0	0	0	0	0	0	0	0	0	0	0	0	0	0	0	0	0	0	0	0	0	0	0	0	0	0	0	0	0	0	0	0	0	0	0	0	0	0	0	0	0	0	0	0	0	0
beta_lactam__OXA-258	0	0	0	0	0	0	0	0	0	0	0	0	0	0	0	0	0	0	0	0	0	0	0	0	0	0	0	0	0	0	0	0	0	0	0	0	0	0	0	0	0	0	0	0	0	0	0	0	0
beta_lactam__OXA-267	0	0	0	0	0	0	0	0	0	0	0	0	0	0	0	0	0	0	0	0	0	0	0	0	0	0	0	0	0	0	0	0	0	0	0	0	0	0	0	0	0	0	0	0	0	0	0	0	0
beta_lactam__OXA-268	0	0	0	0	0	0	0	0	0	0	0	0	0	0	0	0	0	0	0	0	0	0	0	0	0	0	0	0	0	0	0	0	0	0	0	0	0	0	0	0	0	0	0	0	0	0	0	0	0
beta_lactam__OXA-27	0	0	0	0	1.49731e-05	0	0	0	3.96716e-05	0	0	0	0	0	0	0	0	0	0	0	0	0	0	0	0	0	0	0	0	0	0	0	0	0	0	0	0	0	0	0	0	0	0	0	0	0	0	0	0
beta_lactam__OXA-270	0	0	0	0	0	0	0	0	0	0	0	0	0	0	0	0	0	0	0	0	0	0	0	0	0	0	0	0	0	0	0	0	0	0	0	0	0	0	0	0	0	0	0	0	0	0	0	0	0
beta_lactam__OXA-271	0	0	0	0	0	0	0	0	0	0	0	0	0	0	0	0	0	0	0	0	0	0	0	0	0	0	0	0	0	0	0	0	0	0	0	0	0	0	0	0	0	0	0	0	0	0	0	0	0
beta_lactam__OXA-272	0	0	0	0	0	0	0	0	0	0	0	0	0	0	0	0	0	0	0	0	0	0	0	0	0	0	0	0	0	0	0	0	0	0	0	0	0	0	0	0	0	0	0	0	0	0	0	0	0
beta_lactam__OXA-273	0	0	0	0	0	0	0	0	0	0	0	0	0	0	0	0	0	0	0	0	0	0	0	0	0	0	0	0	0	0	0	0	0	0	0	0	0	0	0	0	0	0	0	0	0	0	0	0	0
beta_lactam__OXA-274	0	0	0	0	0	0	0	0	0	0	0	0	0	0	0	0	0	0	0	0	0	0	0	0	0	0	0	0	0	0	0	0	0	0	0	0	0	0	0	0	0	0	0	0	0	0	0	0	0
beta_lactam__OXA-275	0	0	0	0	0	0	0	0	0	0	0	0	0	0	0	0	0	0	0	0	0	0	0	0	0	0	0	0	0	0	0	0	0	0	0	0	0	0	0	0	0	0	0	0	0	0	0	0	0
beta_lactam__OXA-276	0	0	0	0	0	0	0	0	0	0	0	0	0	0	0	0	0	0	0	0	0	0	0	0	0	0	0	0	0	0	0	0	0	0	0	0	0	0	0	0	0	0	0	0	0	0	0	0	0
beta_lactam__OXA-277	0	0	0	0	0	0	0	0	0	0	0	0	0	0	0	0	0	0	0	0	0	0	0	0	0	0	0	0	0	0	0	0	0	0	0	0	0	0	0	0	0	0	0	0	0	0	0	0	0
beta_lactam__OXA-278	0	0	0	0	0	0	0	0	4.89231e-05	0	0	0	0	0	0	0	0	0	0	0	0	0	0	0	0	0	0	0	0	0	0	0	0	0	0	0	0	0	0	1.73027e-05	0	0	0	0	0	0	0	0	0
beta_lactam__OXA-279	0	0	0	0	0	0	0	0	0	0	0	0	0	0	0	0	0	0	0	0	0	0	0	0	0	0	0	0	0	0	0	0	0	0	0	0	0	0	0	0	0	0	0	0	0	0	0	0	0
beta_lactam__OXA-28	0	0	0	0	0	0	0	0	0	0	0	0	0	0	0	0	0	0	0	0	0	0	0	0	0	0	0	0	0	0	0	0	0	0	0	0	0	0	0	0	0	0	0	0	0	0	0	0	0
beta_lactam__OXA-280	0	0	0	0	0	0	0	0	0	0	0	0	0	0	0	0	0	0	0	0	0	0	0	0	0	0	0	0	0	0	0	0	0	0	0	0	0	0	0	0	0	0	0	0	0	0	0	0	0
beta_lactam__OXA-281	0	0	0	0	0	0	0	0	0	0	0	0	0	0	0	0	0	0	0	0	0	0	0	0	0	0	0	0	0	0	0	0	0	0	0	0	0	0	0	0	0	0	0	0	0	0	0	0	0
beta_lactam__OXA-282	0	0	0	0	0	0	0	0	4.89231e-05	0	0	0	0	0	0	0	0	0	0	0	0	0	0	0	0	0	0	0	0	0	0	0	0	0	0	0	0	0	0	0	0	0	0	0	0	0	0	0	0
beta_lactam__OXA-283	0	0	0	0	0	0	0	0	1.47788e-05	0	0	0	0	0	0	0	0	0	0	0	0	0	0	0	0	0	0	0	0	0	0	0	0	0	0	0	0	0	0	0	0	0	0	0	0	0	0	0	0
beta_lactam__OXA-284	0	0	0	0	0	0	0	0	0	0	0	0	0	0	0	0	0	0	0	0	0	0	0	0	0	0	0	0	0	0	0	0	0	0	0	0	0	0	0	0	0	0	0	0	0	0	0	0	0
beta_lactam__OXA-285	0	0	0	0	0	0	0	0	0	0	0	0	0	0	0	0	0	0	0	0	0	0	0	0	0	0	0	0	0	0	0	0	0	0	0	0	0	0	0	0	0	0	0	0	0	0	0	0	0
beta_lactam__OXA-286	0	0	0	0	0	0	0	0	0	0	0	0	0	0	0	0	0	0	0	0	0	0	0	0	0	0	0	0	0	0	0	0	0	0	0	0	0	0	0	0	0	0	0	0	0	0	0	0	0
beta_lactam__OXA-287	0	0	0	0	0	0	0	0	0	0	0	0	0	0	0	0	0	0	0	0	0	0	0	0	0	0	0	0	0	0	0	0	0	0	0	0	0	0	0	0	0	0	0	0	0	0	0	0	0
beta_lactam__OXA-288	0	0	0	0	0	0	0	0	0	0	0	0	0	0	0	0	0	0	0	0	0	0	0	0	0	0	0	0	0	0	0	0	0	0	0	0	0	0	0	0	0	0	0	0	0	0	0	0	0
beta_lactam__OXA-29	0	0	0	0	0	0	0	0	0	0	0	0	0	0	0	0	0	0	0	0	0	0	0	0	0	0	0	0	0	0	0	0	0	0	0	0	0	0	0	0	0	0	0	0	0	0	0	0	0
beta_lactam__OXA-291	0	0	0	0	0	0	0	0	0	0	0	0	0	0	0	0	0	0	0	0	0	0	0	0	0	0	0	0	0	0	0	0	0	0	0	0	0	0	0	0	0	0	0	0	0	0	0	0	0
beta_lactam__OXA-292	0	0	0	0	0	0	0	0	0	0	0	0	0	0	0	0	0	0	0	0	0	0	0	0	0	0	0	0	0	0	0	0	0	0	0	0	0	0	0	0	0	0	0	0	0	0	0	0	0
beta_lactam__OXA-294	0	0	0	0	0	0	0	0	0	0	0	0	0	0	0	0	0	0	0	0	0	0	0	0	0	0	0	0	0	0	0	0	0	0	0	0	0	0	0	0	0	0	0	0	0	0	0	0	0
beta_lactam__OXA-295	0	0	0	0	0	0	0	0	0	0	0	0	0	0	0	0	0	0	0	0	0	0	0	0	0	0	0	0	0	0	0	0	0	0	0	0	0	0	0	0	0	0	0	0	0	0	0	0	0
beta_lactam__OXA-296	0	0	1.19313e-05	0	0	0	0	0	0	0	0	0	0	0	0	0	0	0	0	0	0	0	0	0	0	0	0	0	0	0	0	0	0	0	0	0	6.8588e-05	7.32519e-05	0	7.53187e-05	2.89428e-05	0	0	1.16061e-05	0	0	0	0	0
beta_lactam__OXA-297	0	0	0	0	0	0	0	0	0	0	0	0	0	0	0	0	0	0	0	0	0	0	0	0	0	0	0	0	0	0	0	0	0	0	0	0	0	0	0	0	0	0	0	0	0	0	0	0	0
beta_lactam__OXA-298	0	0	0	0	0	0	0	0	0	0	0	0	0	0	0	0	0	0	0	0	0	0	0	0	0	0	0	0	0	0	0	0	0	0	0	0	0	0	0	0	0	0	0	0	0	0	0	0	0
beta_lactam__OXA-3	0	0	8.89903e-06	1.13623e-05	0.000301446	2.91739e-05	0	0	0.000410709	1.83408e-05	0	0	0	0	0	0	0	0	0	0	0	0	0	0	0	0	0	0	0	0	0	0	0	0	0	0	1.42649e-05	0	0	0	0	0	2.13939e-05	7.74091e-06	0	0	0	0	0
beta_lactam__OXA-300	0	0	0	0	0	0	0	0	0	0	0	0	0	0	0	0	0	0	0	0	0	0	0	0	0	0	0	0	0	0	0	0	0	0	0	0	0	0	0	0	0	0	0	0	0	0	0	0	0
beta_lactam__OXA-301	0	0	0	0	0	0	0	0	0	0	0	0	0	0	0	0	0	0	0	0	0	0	0	0	0	0	0	0	0	0	0	0	0	0	0	0	0	0	0	0	0	0	0	0	0	0	0	0	0
beta_lactam__OXA-303	0	0	0	0	0	0	0	0	0	0	0	0	0	0	0	0	0	0	0	0	0	0	0	0	0	0	0	0	0	0	0	0	0	0	0	0	0	0	0	0	0	0	0	0	0	0	0	0	0
beta_lactam__OXA-304	0	0	0	0	0	0	0	0	0	0	0	0	0	0	0	0	0	0	0	0	0	0	0	0	0	0	0	0	0	0	0	0	0	0	0	0	0	0	0	0	0	0	0	0	0	0	0	0	0
beta_lactam__OXA-305	0	0	0	0	0	0	0	0	0	0	0	0	0	0	0	0	0	0	0	0	0	0	0	0	0	0	0	0	0	0	0	0	0	0	0	0	0	0	0	0	0	0	0	0	0	0	0	0	0
beta_lactam__OXA-306	0	0	0	0	0	0	0	0	0	0	0	0	0	0	0	0	0	0	0	0	0	0	0	0	0	0	0	0	0	0	0	0	0	0	0	0	0	0	0	0	0	0	0	0	0	0	0	0	0
beta_lactam__OXA-309	0	0	0	0	0	0	0	0	0	0	0	0	0	0	0	0	0	0	0	0	0	0	0	0	0	0	0	0	0	0	0	0	0	0	0	0	0	0	0	0	0	0	0	0	0	0	0	0	0
beta_lactam__OXA-31	0	0	0	0	0	0	0	0	0	0	0	0	0	0	0	0	0	0	0	0	0	0	0	0	0	0	0	0	0	0	0	0	0	0	0	0	0	0	0	0	0	0	0	0	0	0	0	0	0
beta_lactam__OXA-313	0	0	0	0	0	0	0	0	0	0	0	0	0	0	0	0	0	0	0	0	0	0	0	0	0	0	0	0	0	0	0	0	0	0	0	0	0	0	0	0	0	0	0	0	0	0	0	0	0
beta_lactam__OXA-320	0	0	0	0	0	0	0	0	0	0	0	0	0	0	0	0	0	0	0	0	0	0	0	0	0	0	0	0	0	0	0	0	0	0	0	0	0	0	0	0	0	0	0	0	0	0	0	0	0
beta_lactam__OXA-322	0	0	0	0	0	0	0	0	0	0	0	0	0	0	0	0	0	0	0	0	0	0	0	0	0	0	0	0	0	0	0	0	0	0	0	0	0	0	0	0	0	0	0	0	0	0	0	0	0
beta_lactam__OXA-323	0	0	0	0	0	0	0	0	0	0	0	0	0	0	0	0	0	0	0	0	0	0	0	0	0	0	0	0	0	0	0	0	0	0	0	0	0	0	0	0	0	0	0	0	0	0	0	0	0
beta_lactam__OXA-324	0	0	0	0	0	0	0	0	0	0	0	0	0	0	0	0	0	0	0	0	0	0	0	0	0	0	0	0	0	0	0	0	0	0	0	0	0	0	0	0	0	0	0	0	0	0	0	0	0
beta_lactam__OXA-325	0	0	0	0	0	0	0	0	0	0	0	0	0	0	0	0	0	0	0	0	0	0	0	0	0	0	0	0	0	0	0	0	0	0	0	0	0	0	0	0	0	0	0	0	0	0	0	0	0
beta_lactam__OXA-326	0	0	0	0	0	0	0	0	0	0	0	0	0	0	0	0	0	0	0	0	0	0	0	0	0	0	0	0	0	0	0	0	0	0	0	0	0	0	0	0	0	0	0	0	0	0	0	0	0
beta_lactam__OXA-327	0	0	0	0	0	0	0	0	0	0	0	0	0	0	0	0	0	0	0	0	0	0	0	0	0	0	0	0	0	0	0	0	0	0	0	0	0	0	0	0	0	0	0	0	0	0	0	0	0
beta_lactam__OXA-328	0	0	0	0	0	0	0	0	0	0	0	0	0	0	0	0	0	0	0	0	0	0	0	0	0	0	0	0	0	0	0	0	0	0	0	0	0	0	0	0	0	0	0	0	0	0	0	0	0
beta_lactam__OXA-329	0	0	0	0	0	0	0	0	0	0	0	0	0	0	0	0	0	0	0	0	0	0	0	0	0	0	0	0	0	0	0	0	0	0	0	0	0	0	0	0	0	0	0	0	0	0	0	0	0
beta_lactam__OXA-33	0	0	0	1.17697e-05	0	0	0	0	0.000158785	0	0	0	0	0	0	0	0	0	0	0	0	0	0	0	0	0	0	0	0	0	0	0	0	0	0	0	0	0	0	0	0	0	0	0	0	0	0	0	0
beta_lactam__OXA-330	0	0	0	0	0	0	0	0	0	0	0	0	0	0	0	0	0	0	0	0	0	0	0	0	0	0	0	0	0	0	0	0	0	0	0	0	0	0	0	0	0	0	0	0	0	0	0	0	0
beta_lactam__OXA-331	0	0	0	0	0	0	0	0	0	0	0	0	0	0	0	0	0	0	0	0	0	0	0	0	0	0	0	0	0	0	0	0	0	0	0	0	0	0	0	0	0	0	0	0	0	0	0	0	0
beta_lactam__OXA-332	0	0	0	0	0	0	0	0	0	0	0	0	0	0	0	0	0	0	0	0	0	0	0	0	0	0	0	0	0	0	0	0	0	0	0	0	0	0	0	0	0	0	0	0	0	0	0	0	0
beta_lactam__OXA-333	0	0	0	0	0	0	0	0	0	0	0	0	0	0	0	0	0	0	0	0	0	0	0	0	0	0	0	0	0	0	0	0	0	0	0	0	0	0	0	0	0	0	0	0	0	0	0	0	0
beta_lactam__OXA-334	0	0	0	0	0	0	0	0	0	0	0	0	0	0	0	0	0	0	0	0	0	0	0	0	0	0	0	0	0	0	0	0	0	0	0	0	0	0	0	0	0	0	0	0	0	0	0	0	0
beta_lactam__OXA-335	0	0	0	0	0	0	0	0	0	0	0	0	0	0	0	0	0	0	0	0	0	0	0	0	0	0	0	0	0	0	0	0	0	0	0	0	0	0	0	0	0	0	0	0	0	0	0	0	0
beta_lactam__OXA-338	0	0	0	0	0	0	0	0	0	0	0	0	0	0	0	0	0	0	0	0	0	0	0	0	0	0	0	0	0	0	0	0	0	0	0	0	0	0	0	0	0	0	0	0	0	0	0	0	0
beta_lactam__OXA-34	0	0	1.09873e-05	0	0	0	0	0	0	0	0	0	0	0	0	0	0	0	0	0	0	0	0	0	0	0	0	0	0	0	0	0	0	0	0	0	0	0	0	0	0	0	0	0	0	0	0	0	0
beta_lactam__OXA-341	0	0	0	0	0	0	0	0	0	0	0	0	0	0	0	0	0	0	0	0	0	0	0	0	0	0	0	0	0	0	0	0	0	0	0	0	0	0	0	0	0	0	0	0	0	0	0	0	0
beta_lactam__OXA-347	0	0	0.0102664	0.00231415	0.00365532	0.00712184	0.00378996	0.000533252	0.00391726	0.0134711	0	0	0	0	0	0	0	0	0	0	0	0	0	0	0.000112213	4.55219e-05	0.000242078	0	0	0.000154252	0	0	0	0	0	0	0	0	0	1.77921e-05	0	0	0	0	0	0	0	1.19952e-05	1.67314e-05
beta_lactam__OXA-348	0	0	0	0	0	0	0	0	0	0	0	0	0	0	0	0	0	0	0	0	0	0	0	0	0	0	0	0	0	0	0	0	0	0	0	0	0	0	0	0	0	0	0	0	0	0	0	0	0
beta_lactam__OXA-349	0	0	0	0	0	0	0	0	0	0	0	0	0	0	0	0	0	0	0	0	0	0	0	0	0	0	0	0	0	0	0	0	0	0	0	0	0	0	0	0	0	0	0	0	0	0	0	0	0
beta_lactam__OXA-35	0	0	0	0	0	0	0	0	0	0	0	0	0	0	0	0	0	0	0	0	0	0	0	0	0	0	0	0	0	0	0	0	0	0	0	0	0	0	0	0	0	0	0	0	0	0	0	0	0
beta_lactam__OXA-350	0	0	0	0	0	0	0	0	0	0	0	0	0	0	0	0	0	0	0	0	0	0	0	0	0	0	0	0	0	0	0	0	0	0	0	0	0	0	0	0	0	0	0	0	0	0	0	0	0
beta_lactam__OXA-351	0	0	0	0	0	0	0	0	0	0	0	0	0	0	0	0	0	0	0	0	0	0	0	0	0	0	0	0	0	0	0	0	0	0	0	0	0	0	0	0	0	0	0	0	0	0	0	0	0
beta_lactam__OXA-352	0	0	0	0	0	0	0	0	0	0	0	0	0	0	0	0	0	0	0	0	0	0	0	0	0	0	0	0	0	0	0	0	0	0	0	0	0	0	0	0	0	0	0	0	0	0	0	0	0
beta_lactam__OXA-353	0	0	0	0	0	0	0	0	0	0	0	0	0	0	0	0	0	0	0	0	0	0	0	0	0	0	0	0	0	0	0	0	0	0	0	0	0	0	0	0	0	0	0	0	0	0	0	0	0
beta_lactam__OXA-354	0	0	0	0	0	0	0	0	0	0	0	0	0	0	0	0	0	0	0	0	0	0	0	0	0	0	0	0	0	0	0	0	0	0	0	0	0	0	0	0	0	0	0	0	0	0	0	0	0
beta_lactam__OXA-355	0	0	0	0	0	0	0	0	0	0	0	0	0	0	0	0	0	0	0	0	0	0	0	0	0	0	0	0	0	0	0	0	0	0	0	0	0	0	0	0	0	0	0	0	0	0	0	0	0
beta_lactam__OXA-356	0	0	0	0	0	0	0	0	0	0	0	0	0	0	0	0	0	0	0	0	0	0	0	0	0	0	0	0	0	0	0	0	0	0	0	0	0	0	0	0	0	0	0	0	0	0	0	0	0
beta_lactam__OXA-357	0	0	0	0	0	0	0	0	0	0	0	0	0	0	0	0	0	0	0	0	0	0	0	0	0	0	0	0	0	0	0	0	0	0	0	0	0	0	0	0	0	0	0	0	0	0	0	0	0
beta_lactam__OXA-358	0	0	0	0	0	0	0	0	0	0	0	0	0	0	0	0	0	0	0	0	0	0	0	0	0	0	0	0	0	0	0	0	0	0	0	0	0	0	0	0	0	0	0	0	0	0	0	0	0
beta_lactam__OXA-359	0	0	0	0	0	0	0	0	0	0	0	0	0	0	0	0	0	0	0	0	0	0	0	0	0	0	0	0	0	0	0	0	0	0	0	0	0	0	0	0	0	0	0	0	0	0	0	0	0
beta_lactam__OXA-36	0	0	0	0	0	0	0	0	0	0	0	0	0	0	0	0	0	0	0	0	0	0	0	0	0	0	0	0	0	0	0	0	0	0	0	0	0	0	0	0	0	0	0	0	0	0	0	0	0
beta_lactam__OXA-360	0	0	0	0	0	0	0	0	0	0	0	0	0	0	0	0	0	0	0	0	0	0	0	0	0	0	0	0	0	0	0	0	0	0	0	0	0	0	0	0	0	0	0	0	0	0	0	0	0
beta_lactam__OXA-361	0	0	0	0	0	0	0	0	0	0	0	0	0	0	0	0	0	0	0	0	0	0	0	0	0	0	0	0	0	0	0	0	0	0	0	0	0	0	0	0	0	0	0	0	0	0	0	0	0
beta_lactam__OXA-362	0	0	0	0	1.48104e-05	0	0	0	1.47788e-05	0	0	0	0	0	0	0	0	0	0	0	0	0	0	0	0	0	0	0	0	0	0	0	0	0	0	0	0	0	0	0	0	0	0	0	0	0	0	0	0
beta_lactam__OXA-363	0	0	0	0	0	0	0	0	0	0	0	0	0	0	0	0	0	0	0	0	0	0	0	0	0	0	0	0	0	0	0	0	0	0	0	0	0	0	0	0	0	0	0	0	0	0	0	0	0
beta_lactam__OXA-364	0	0	0	0	0	0	0	0	0	0	0	0	0	0	0	0	0	0	0	0	0	0	0	0	0	0	0	0	0	0	0	0	0	0	0	0	0	0	0	0	0	0	0	0	0	0	0	7.64898e-05	0
beta_lactam__OXA-368	0	0	0	0	0	0	0	0	0	0	0	0	0	0	0	0	0	0	0	0	0	0	0	0	0	0	0	0	0	0	0	0	0	0	0	0	0	0	0	0	0	0	0	0	0	0	0	0	0
beta_lactam__OXA-37	0	0	0	0	0	0	0	0	0	0	0	0	0	0	0	0	0	0	0	0	0	0	0	0	0	0	0	0	0	0	0	0	0	0	0	0	0	0	0	0	0	0	0	0	0	0	0	0	0
beta_lactam__OXA-370	0	0	0	0	0	0	0	0	0	0	0	0	0	0	0	0	0	0	0	0	0	0	0	0	0	0	0	0	0	0	0	0	0	0	0	0	0	0	0	0	0	0	0	0	0	0	0	0	0
beta_lactam__OXA-372	0	0	0	0	0	0	0	0	0	0	0	0	0	0	0	0	0	0	0	0	0	0	0	0	0	0	0	0	0	0	0	0	0	0	0	0	0	0	0	0	0	0	0	0	0	0	0	0	0
beta_lactam__OXA-373	0	0	0	0	0	0	0	0	0	0	0	0	0	0	0	8.1248e-06	0	0	0	0	0	0	0	0	0	0	0	0	0	0	0	0	0	0	0	0	0	0	0	0	0	0	0	0	0	0	0	0	0
beta_lactam__OXA-392	0	0	0	0	0	0	0	0	0	0	0	0	0	0	0	0	0	0	0	0	0	0	0	0	0	0	0	0	0	0	0	0	0	0	0	0	0	0	0	0	0	0	0	0	0	0	0	0	0
beta_lactam__OXA-398	0	0	0	0	0	0	0	0	0	0	0	0	0	0	0	0	0	0	0	0	0	0	0	0	0	0	0	0	0	0	0	0	0	0	0	0	0	0	0	0	0	0	0	0	0	0	0	0	0
beta_lactam__OXA-405	0	0	0	0	0	0	0	0	0	0	0	0	0	0	0	0	0	0	0	0	0	0	0	0	0	0	0	0	0	0	0	0	0	0	3.50969e-05	0	0	1.2521e-05	0	0	0	0	0	0	0	0	0	0	0
beta_lactam__OXA-408	0	0	0	0	0	0	0	0	0	0	0	0	0	0	0	0	0	0	0	0	0	0	0	0	0	0	0	0	0	0	0	0	0	0	0	0	0	0	0	0	0	0	0	0	0	0	0	0	0
beta_lactam__OXA-416	0	0	0	0	0	0	0	0	0	0	0	0	0	0	0	0	0	0	0	0	0	0	0	0	0	0	0	0	0	0	0	0	0	0	0	0	0	0	0	0	0	0	0	0	0	0	0	0	0
beta_lactam__OXA-417	0	0	0	0	0	0	0	0	0	0	0	0	0	0	0	0	0	0	0	0	0	0	0	0	0	0	0	0	0	0	0	0	0	0	0	0	0	0	0	0	0	0	0	0	0	0	0	0	0
beta_lactam__OXA-418	0	0	0	0	0	0	0	0	0	0	0	0	0	0	0	0	0	0	0	0	0	0	0	0	0	0	0	0	0	0	0	0	0	0	0	0	0	0	0	0	0	0	0	0	0	0	0	0	0
beta_lactam__OXA-420	0	0	0	0	0	0	0	0	1.65771e-05	0	0	0	0	0	0	0	0	0	0	0	0	0	0	0	0	0	0	0	0	0	0	0	0	0	0	0	0	0	0	0	0	0	0	0	0	0	0	0	0
beta_lactam__OXA-421	0	0	0	0	0	0	0	0	0	0	0	0	0	0	0	0	0	0	0	0	0	0	0	0	0	0	0	0	0	0	0	0	0	0	0	0	0	0	0	0	0	0	0	0	0	0	0	0	0
beta_lactam__OXA-427	0	0	0	0	0	0	0	0	1.59834e-05	0	0	1.89367e-05	0	0	0	0.000100927	0	0	0	0	0	0	0	0	0	0	0	0	0	0	0	0	0	0	0.000225842	0	0	1.47941e-05	0	2.86413e-05	5.67573e-05	0	1.38921e-05	1.24853e-05	0	0	0	0	0
beta_lactam__OXA-436	0	0	0	0	0	0	0	0	0	0	0	0	0	0	0	0	0	0	0	0	0	0	0	0	0	0	0	0	0	0	0	0	0	0	1.48578e-05	0	0	0	0	0	0	0	0	0	0	0	0	0	0
beta_lactam__OXA-438	0	0	0	0	0	0	0	0	0	0	0	0	0	0	0	0	0	0	0	0	0	0	0	0	0	0	0	0	0	0	0	0	0	0	0	0	0	0	0	0	0	0	0	0	0	0	0	0	0
beta_lactam__OXA-439	0	0	0	0	0	0	0	0	0	0	0	0	0	0	0	0	0	0	0	0	0	0	0	0	0	0	0	0	0	0	0	0	0	0	0	0	0	0	0	0	0	0	0	0	0	0	0	0	0
beta_lactam__OXA-440	0	0	0	0	0	0	0	0	0	0	0	0	0	0	0	0	0	0	0	0	0	0	0	0	0	0	0	0	0	0	0	0	0	0	0	0	0	0	0	0	0	0	0	0	0	0	0	0	0
beta_lactam__OXA-443	0	0	0	0	0	0	0	0	0	0	0	0	0	0	0	0	0	0	0	0	0	0	0	0	0	0	0	8.31797e-05	0	0	0	0	0	0	0	0	0	0	0	0	0	0	0	0	0	0	0	0	0
beta_lactam__OXA-444	0	0	0	0	0	0	0	0.000196056	0	0	0	0	0	0	0	6.67448e-06	0	0	0	0	0	0	0	0	0	0	0	0	0	0	0	0	0	0	0	0	0	0	0	0	0	0	0	0	0	0	0	0	0
beta_lactam__OXA-446	0	0	0	0	0	0	0	0	0	0	0	0	0	0	0	0	0	0	0	0	0	0	0	0	0	0	0	0	0	0	0	0	0	0	0	0	0	0	0	0	0	0	0	0	0	0	8.69124e-06	0	0
beta_lactam__OXA-447	0	0	0	0	0	0	0	0	0	0	0	0	0	0	0	0	0	0	0	0	0	0	0	0	0	0	0	0	0	0	0	0	0	0	0	2.61831e-05	0	0	0	0	0	0	0	0	0	0	4.02205e-05	0	0.000274481
beta_lactam__OXA-448	0	0	0	0	0	0	0	0	0	0	0	0	0	0	0	0	0	0	0	0	0	0	0	0	0	0	0	0	0	0	0	0	0	0	0	2.15531e-05	0	0	0	0	0	0	0	0	0	0	0	0	0.000139961
beta_lactam__OXA-449	0	0	0	0	0	0	0	0	0	0	0	0	0	0	0	0	0	0	0	0	0	0	0	0	0	0	0	0	0	0	0	0	0	0	0	0	0	0	0	0	0	0	0	0	0	0	9.4593e-05	0	0.000992703
beta_lactam__OXA-450	0	0	0	0	0	0	0	0	0	0	0	0	0	0	0	0	0	0	0	0	0	0	0	0	0	0	0	0	0	0	0	0	0	0	0	0	0	0	0	0	0	0	0	0	0	0	0	0	0
beta_lactam__OXA-451	0	0	0	0	0	0	0	0	0	0	0	0	0	0	0	0	0	0	0	0	0	0	0	0	0	0	0	0	0	0	0	0	0	0	0	0	0	0	0	0	0	0	0	0	0	0	0	0	0
beta_lactam__OXA-455	0	0	0	0	0	0	0	0	0	0	0	0	0	0	0	0	0	0	0	0	0	0	0	0	0	0	0	0	0	0	0	0	0	0	0	0	0	0	0	0	0	0	0	0	0	0	0	4.82045e-05	0
beta_lactam__OXA-457	0	0	0	0	0	0	0	0	0	0	0	0	0	0	0	0	0	0	0	0	0	0	0	0	0	0	0	0	0	0	0	0	0	0	0	0	0	0	0	0	0	0	0	0	0	0	0	0	0
beta_lactam__OXA-458	0	0	0	0	0	0	0	0	0	0	0	0	0	0	0	0	0	0	0	0	0	0	0	0	0	0	0	0	0	0	0	0	0	0	0	0	0	0	0	0	0	0	0	0	0	0	0	0	0
beta_lactam__OXA-459	0	0	0	0	0	0	0	0	0	0	0	0	0	0	0	0	0	0	0	0	0	0	0	0	0	0	0	0	0	0	0	0	0	0	0	0	0	0	0	0	0	0	0	0	0	0	0	1.91225e-05	0
beta_lactam__OXA-46	0	0	0	0	0	0	0	0	0	0	0	0	0	0	0	0	0	0	0	0	0	0	0	0	0	0	0	0	0	0	0	0	0	0	0	0	0	0	0	0	0	0	0	0	0	0	0	0	0
beta_lactam__OXA-460	0	0	0	0	0	0	0	0	0	0	0	0	0	0	0	0	0	0	0	0	0	0	0	0	0	0	0	0	0	0	0	0	0	0	0	0	0	0	0	0	0	0	0	0	0	0	0	0	0
beta_lactam__OXA-461	0	0	0	0	0	0	0	0	0	0	0	0	0	0	0	0	0	0	0	0	0	0	0	0	0	0	0	0	0	0	0	0	0	0	0	0	0	0	0	0	0	0	0	0	0	0	0	0	0
beta_lactam__OXA-464	0	0	0	0	0	0	0	0	0	0	0	0	0	0	0	0	0	0	0	0	0	0	0	0	0	0	0	0	0	0	0	0	0	0	0	0	0	0	0	0	0	0	0	0	0	0	0	0	0
beta_lactam__OXA-465	0	0	0	0	0	0	0	0	0	0	0	0	0	0	0	0	0	0	0	0	0	0	0	9.29637e-06	0	0	0	0	0	0	0	0	0	0	0	0	0	0	0	0	0	0	0	0	0	0	0	0	0
beta_lactam__OXA-466	0	0	0	0	0	0	0	0	0	0	0	0	0	0	0	0	0	0	0	0	0	0	0	1.68497e-05	0	0	0	0	0	0	0	0	0	0	0	0	0	0	0	0	0	0	0	0	0	0	0	0	1.58447e-05
beta_lactam__OXA-47	0	0	0	0	0	0	0	0	0	0	0	0	0	0	0	0	0	0	0	0	0	0	0	0	0	0	0	0	0	0	0	0	0	0	0	0	0	0	0	0	0	0	0	0	0	0	0	0	0
beta_lactam__OXA-474	0	0	0	0	0	0	0	0	0	0	0	0	0	0	0	0	0	0	0	0	0	0	0	0	0	0	0	0	0	0	0	0	0	0	0	0	0	0	0	0	0	0	0	0	0	0	0	0	0
beta_lactam__OXA-475	0	0	0	0	0	0	0	0	0	0	0	0	0	0	0	0	0	0	0	0	0	0	0	0	0	0	0	0	0	0	0	0	0	0	0	0	0	0	0	0	0	0	0	0	0	0	0	0	0
beta_lactam__OXA-476	0	0	0	0	0	0	0	0	0	0	0	0	0	0	0	0	0	0	0	0	0	0	0	0	0	0	0	0	0	0	0	0	0	0	0	0	0	0	0	0	0	0	0	0	0	0	0	0	0
beta_lactam__OXA-478	0	0	0	0	0	0	0	0	0	0	0	0	0	0	0	0	0	0	0	0	0	0	0	0	0	0	0	0	0	0	0	0	0	0	0	0	0	0	0	0	0	0	0	0	0	0	0	0	0
beta_lactam__OXA-48	0	0	0	0	0	0	0	0	0	0	0	0	0	0	0	0	0	0	0	0	0	0	0	0	0	0	0	0	0	0	0	0	0	0	1.12191e-05	0	0	0	0	0	0	0	0	0	0	0	0	0	0
beta_lactam__OXA-483	0	0	0	0	1.49731e-05	0	0	0	0	0	0	0	0	0	0	0	0	0	0	0	0	0	0	0	0	0	0	0	0	0	0	0	0	0	0	0	0	0	0	0	0	0	0	0	0	0	0	0	0
beta_lactam__OXA-484	0	0	0	0	0	0	0	0	0	0	0	0	0	0	0	0	0	0	0	0	0	0	0	0	0	0	0	0	0	0	0	0	0	0	0	0	0	0	0	0	0	0	0	0	0	0	0	0	0
beta_lactam__OXA-485	0	0	0	0	0	0	0	0	0	0	0	0	0	0	0	0	0	0	0	0	0	0	0	0	0	0	0	0	0	0	0	0	0	0	0	0	0	0	0	0	0	0	0	0	0	0	0	0	0
beta_lactam__OXA-486	0	0	0	0	0	0	0	0	0	0	0	0	0	0	0	0	0	0	0	0	0	0	0	0	0	0	0	0	0	0	0	0	0	0	0	0	0	0	0	0	0	0	0	0	0	0	0	0	0
beta_lactam__OXA-488	0	0	0	0	0	0	0	0	0	0	0	0	0	0	0	0	0	0	0	0	0	0	0	0	0	0	0	0	0	0	0	0	0	0	0	0	0	0	0	0	0	0	0	0	0	0	0	0	0
beta_lactam__OXA-493	0	0	0	0	0	0	0	0	0	0	0	0	0	0	0	0	0	0	0	0	0	0	0	0	0	0	0	0	0	0	0	0	0	0	0	0	0	0	0	0	0	0	0	0	0	0	0	0	0
beta_lactam__OXA-5	0	0	0	0	0	0	0	0	0	0	0	0	0	0	0	0	0	0	0	0	0	0	0	0	0	0	0	0	0	0	0	0	0	0	0	0	0	0	0	0	0	0	0	0	0	0	0	0	0
beta_lactam__OXA-50	0	0	0	0	0	0	0	0	0	0	0	0	0	0	0	0	0	0	0	0	0	0	0	0	0	0	0	0	0	0	0	0	0	0	0	0	0	0	0	0	0	0	0	0	0	0	0	0	0
beta_lactam__OXA-518	0	0	0	0	0	0	0	0	0	0	0	0	0	0	0	0	0	0	0	0	0	0	0	0	0	0	0	0	0	0	0	0	0	0	0	0	0	0	0	0	0	0	0	0	0	0	0	0	0
beta_lactam__OXA-53	0	0	0	0	0	0	0	0	0	1.38945e-05	0	0	0	0	0	0	0	0	0	0	0	0	0	0	0	0	0	0	0	0	0	0	0	0	0	0	4.42704e-06	0	0	0	0	0	0	0	0	0	0	0	0
beta_lactam__OXA-535	0	0	0	0	0	0	0	0	0	0	0	0	0	0	0	0	0	0	0	0	0	0	0	0	0	0	0	0	0	0	0	0	0	0	0	0	0	0	0	0	0	0	0	0	0	0	0	0	0
beta_lactam__OXA-54	0	0	0	0	0	0	0	0	0	0	0	0	0	0	0	0	0	0	0	0	0	0	0	0	0	0	0	0	0	0	0	0	0	0	0	0	0	0	0	0	0	0	0	0	0	0	0	0	0
beta_lactam__OXA-542	0	0	0	0	0	0	0	0	0	0	0	0	0	0	0	0	0	0	0	0	0	0	0	0	0	0	0	0	0	0	0	0	0	0	0	0	0	0	0	0	0	0	0	0	0	0	0	0	0
beta_lactam__OXA-548	0	0	0	0	0	0	0	0	0	0	0	0	0	0	0	0	0	0	0	0	0	0	0	0	0	0	0	0	0	0	0	0	0	0	0	0	0	0	0	0	0	0	0	0	0	0	0	0	0
beta_lactam__OXA-549	0	0	0	0	0	0	0	0	0	0	0	0	0	0	0	0	0	0	0	0	0	0	0	0	0	0	0	0	0	0	0	0	0	0	1.08061e-05	0	0	0	0	0	0	0	0	0	0	0	0	0	0
beta_lactam__OXA-550	0	0	0	0	0	0	0	0	0	0	0	0	0	0	0	0	0	0	0	0	0	0	0	0	0	0	0	0	0	0	0	0	0	0	0	0	7.30773e-06	0	0	0	0	0	0	0	0	0	0	0	0
beta_lactam__OXA-551	0	0	0	0	0	0	0	0	0	0	0	0	0	0	0	0	0	0	0	0	0	0	0	0	0	0	0	0	0	0	0	0	0	0	3.84062e-05	0	0.000147651	9.45677e-06	0	6.03689e-05	1.39318e-05	0	0	2.07172e-05	0	0	0	0	0
beta_lactam__OXA-552	0	0	0	0	0	0	0	0	0	0	0	0	0	0	0	0	0	0	0	0	0	0	0	0	0	0	0	0	0	0	0	0	0	0	1.32999e-05	0	2.20787e-05	1.31929e-05	0	4.18547e-05	0	0	0	1.82329e-05	0	0	0	0	0
beta_lactam__OXA-553	0	0	0	0	0	0	0	0	0	0	0	0	0	0	0	0	0	0	0	0	0	0	0	0	0	0	0	0	0	0	0	0	0	0	0	0	0	0	0	0	0	0	0	0	0	0	0	0	0
beta_lactam__OXA-56	0	0	0	0	0	0	0	0	0	0	0	0	0	0	0	0	0	0	0	0	0	0	0	0	0	0	0	0	0	0	0	0	0	0	0	0	0	0	0	0	0	0	0	0	0	0	0	0	0
beta_lactam__OXA-568	0	0	0	0	0	0	0	0	0	0	0	0	0	0	0	0	0	0	0	0	0	0	0	0	0	0	0	0	0	0	0	0	0	0	0	0	0	0	0	0	0	0	0	0	0	0	0	0	0
beta_lactam__OXA-569	0	0	0	0	0	0	0	0	0	0	0	0	0	0	0	0	0	0	0	0	0	0	0	0	0	0	0	0	0	0	0	0	0	0	0	0	0	0	0	0	0	0	0	0	0	0	0	0	0
beta_lactam__OXA-570	0	0	0	0	0	0	0	0	0	0	0	0	0	0	0	0	0	0	0	0	0	0	0	0	0	0	0	0	0	0	0	0	0	0	0	0	0	0	0	0	0	0	0	0	0	0	0	0	0
beta_lactam__OXA-573	0	0	0	0	0	0	0	0	0	0	0	0	0	0	0	0	0	0	0	0	0	0	0	0	0	0	0	0	0	0	0	0	0	0	0	0	0	0	0	0	0	0	0	0	0	0	0	0	0
beta_lactam__OXA-574	0	0	0	0	0	0	0	0	0	0	0	0	0	0	0	0	0	0	0	0	0	0	0	0	0	0	0	0	0	0	0	0	0	0	0	0	0	0	0	0	0	0	0	0	0	0	0	0	0
beta_lactam__OXA-576	0	0	0	0	0	0	0	0	0	0	0	0	0	0	0	0	0	0	0	0	0	0	0	0	0	0	0	0	0	0	0	0	0	0	0	0	0	0	0	0	0	0	0	0	0	0	0	0	0
beta_lactam__OXA-58	0	0	0	0	0.000134114	0	0	0	0	0	0	0	0	0	0	0	0	0	0	0	0	0	0	0	0	0	0	0	0	0	0	0	0	0	0	0	0	0	0	0	0	0	0	0	0	0	0	0	0
beta_lactam__OXA-60	0	0	0	0	0	0	0	0.000227013	0	0	0	0	0	0	0	7.1879e-06	0	0	0	0	0	0	0	0	0.000139388	0	0.000383099	0	0.000142018	0	0	0	5.6008e-05	0	0	0	0	0	0	0	0	0	0	0	0	0	0	0	0
beta_lactam__OXA-61	0	0	0	0	0	0	0	0	0	0	0	0	0	0	0	0	0	0	0	0	0	0	0	0	0	0	0	0	0	0	0	0	0	0	0	0	0	0	0	0	0	0	0	0	0	0	0	0	0
beta_lactam__OXA-63	0	0	1.47508e-05	0	0	0	0	0	0	0	0	0	0	0	0	0	0	0	0	0	0	0	0	0	0	0	0	0	0	0	0	0	0	0	0	0	0	0	0	0	0	0	0	0	0	0	0	0	0
beta_lactam__OXA-664	0	0	0	0	0	0	0	0	0	0	0	0	0	0	0	0	0	0	0	0	0	0	0	0	0	0	0	0	0	0	0	0	0	0	0	0	0	0	0	0	0	0	0	0	0	0	0	0	0
beta_lactam__OXA-7	0	0	0	0	0	0	0	0	0	0	0	0	0	0	0	0	0	0	0	0	0	0	0	0	0	0	0	0	0	0	0	0	0	0	0	0	0	0	0	0	0	0	0	0	0	0	0	0	0
beta_lactam__OXA-724	0	0	0	0	0	0	0	0	0	0	0	0	0	0	0	1.21218e-05	0	0	0	0	0	0	0	0	0	0	0	0	0	0	0	0	0	0	5.4482e-05	0	0	1.41903e-05	0	0	1.42704e-05	0	0	0	0	0	0	0	0
beta_lactam__OXA-727	0	0	0	0	0	0	0	0	0	0	0	0	0	0	0	0	0	0	0	0	0	0	0	0	0	0	0	0	0	0	0	0	0	0	0	0	0	0	0	0	0	0	0	0	0	0	0	0	0
beta_lactam__OXA-73	0	0	0	0	1.46737e-05	0	0	0	0	0	0	0	0	0	0	0	0	0	0	0	0	0	0	0	0	0	0	0	0	0	0	0	0	0	0	0	0	0	0	0	0	0	0	0	0	0	0	0	0
beta_lactam__OXA-837	0	0	0	0	0	0	0	0	0	0	0	0	0	0	0	0	0	0	0	0	0	0	0	0	0	0	0	0	0	0	0	0	0	0	0	0	0	0	0	0	0	0	0	0	0	0	0	0	0
beta_lactam__OXA-85	0	0	4.40976e-05	0	2.99333e-05	0.000823208	0	0	0.000165019	0.000100489	0	0	0	0	0	0	0	0	0	0	0	0	0	0	0	0	0	0	0	0	0	0	0	0	0	0	2.75157e-05	0	0	0	0	0	0	0	0	0	0	0	0
beta_lactam__OXA-9	0	0	0	0	0	0	0	0	0	0	0	0	0	0	0	0	0	0	0	0	0	0	0	0	0	0	0	0	0	0	0	0	0	0	0	0	0	0	0	0	0	0	0	0	0	0	0	0	0
beta_lactam__OXA-900	0	0	0	0	0	0	0	0	0	0	0	0	0	0	0	0	0	0	0	0	0	0	0	0	0	0	0	0	0	0	0	0	0	0	1.07138e-05	0	2.20441e-05	7.38028e-06	0	0	0	0	0	0	0	0	0	0	0
beta_lactam__OXA-919	0	0	0	0	0	2.55272e-05	0	0	0	0	0	0	0	0	0	0	0	0	0	0	0	0	0	0	0	0	0	0	0	0	0	0	0	0	0	0	0	0	0	0	0	0	0	0	0	2.59465e-05	0	0.00154414	6.328e-05
beta_lactam__OXA-92	0	0	0	0	0	0	0	0	0	0	0	0	0	0	0	0	0	0	0	0	0	0	0	0	0	0	0	0	0	0	0	0	0	0	0	0	0	0	0	0	0	0	0	0	0	0	0	0	0
beta_lactam__OXA-926	0	0	0	0	0	0	0	0	0	0	0	0	0	0	0	0	0	0	0	0	0	0	0	0	0	0	0	0	0	0	0	0	0	0	8.39513e-06	0	0	0	0	0	0	0	0	2.38293e-05	0.00178566	0	1.76525e-05	0.000266531	0.000113807
beta_lactam__OXA-949	0	0	0	0	0	0	0	0	0	0	0	0	0	0	0	0	0	0	0	0	0	0	0	0	0	0	0	0	0	0	0	0	0	0	0	0	0	0	0	0	0	0	0	0	0	0	0	0	0
beta_lactam__OXA-96	0	0	0	0	0	0	0	0	0	0	0	0	0	0	0	0	0	0	0	0	0	0	0	0	0	0	0	0	0	0	0	0	0	0	0	0	0	0	0	0	0	0	0	0	0	0	0	0	0
beta_lactam__OXA-97	0	0	0	0	0	0	0	0	0	0	0	0	0	0	0	0	0	0	0	0	0	0	0	0	0	0	0	0	0	0	0	0	0	0	0	0	0	0	0	0	0	0	0	0	0	0	0	0	0
beta_lactam__OXY-1-1	0	0	0	0	0	0	0	0	0	0	0	0	0	0	0	0	0	0	0	0	0	0	0	0	0	0	0	0	0	0	0	0	0	0	0	0	0	0	0	0	0	0	0	0	5.1796e-05	0	0	0.00452567	4.98339e-05
beta_lactam__OXY-1-2	0	0	0	0	0	0	0	0	0	0	0	0	0	0	0	0	0	0	0	0	0	0	0	0	0	0	0	0	0	0	0	0	0	0	0	0	0	0	0	0	0	0	0	0	3.64927e-05	0	0	0.000615169	4.01886e-05
beta_lactam__OXY-1-3	0	0	0	0	0	0	0	0	0	0	0	0	0	0	0	0	0	0	0	0	0	0	0	0	0	0	0	0	0	0	0	0	0	0	0	0	0	0	0	0	0	0	0	0	0.000303713	0	0	0.000932541	2.63637e-05
beta_lactam__OXY-1-4	0	0	0	0	0	0	0	0	0	0	0	0	0	0	0	0	0	0	0	0	0	0	0	0	0	0	0	0	0	0	0	0	0	0	0	0	0	0	0	0	0	0	0	0	4.96121e-05	0	0	0.00191307	6.29104e-05
beta_lactam__OXY-1-6	0	0	0	0	0	0	0	0	0	0	0	0	0	0	0	0	0	0	0	0	0	0	0	0	0	0	0	0	0	0	0	0	0	0	0	0	0	0	0	0	0	0	0	0	0.000201298	3.40553e-06	0	0.0035039	6.88029e-05
beta_lactam__OXY-2-1	0	0	0	0	0	0	0	0	0	0	0	0	0	0	0	0	0	0	0	0	0	0	0	0	0	0	0	0	0	0	0	0	0	0	0	0	0	0	0	0	0	0	0	0	0	0	0	0	0
beta_lactam__OXY-2-10	0	0	0	0	0	0	0	0	0	0	0	0	0	0	0	0	0	0	0	0	0	0	0	0	0	0	0	0	0	0	0	0	0	0	0	0	0	0	0	0	0	0	0	0	0	0	0	0	0
beta_lactam__OXY-2-2	0	0	0	0	0	0	0	0	0	0	0	0	0	0	0	0	0	0	0	0	0	0	0	0	0	0	0	0	0	0	0	0	0	0	0	0	0	0	0	0	0	0	0	0	0	0	0	0	0
beta_lactam__OXY-2-3	0	0	0	0	0	0	0	0	0	0	0	0	0	0	0	0	0	0	0	0	0	0	0	0	0	0	0	0	0	0	0	0	0	0	0	0	0	0	0	0	0	0	0	0	0	0	0	0	0
beta_lactam__OXY-2-5	0	0	0	0	0	0	0	0	0	0	0	0	0	0	0	0	0	0	0	0	0	0	0	0	0	0	0	0	0	0	0	0	0	0	0	0	0	0	0	0	0	0	0	0	0	0	0	9.82224e-06	0
beta_lactam__OXY-2-6	0	0	0	0	0	0	0	0	0	0	0	0	0	0	0	0	0	0	0	0	0	0	0	0	0	0	0	0	0	0	0	0	0	0	0	0	0	0	0	0	0	0	0	0	0	0	0	0	0
beta_lactam__OXY-2-7	0	0	0	0	0	0	0	0	0	0	0	0	0	0	0	0	0	0	0	0	0	0	0	0	0	0	0	0	0	0	0	0	0	0	0	0	0	0	0	0	0	0	0	0	0	0	0	0	0
beta_lactam__OXY-2-8	0	0	0	0	0	0	0	0	0	0	0	0	0	0	0	0	0	0	0	0	0	0	0	0	0	0	0	0	0	0	0	0	0	0	0	0	0	0	0	0	0	0	0	0	0	0	0	3.66445e-05	0
beta_lactam__OXY-2-9	0	0	0	0	0	0	0	0	0	0	0	0	0	0	0	0	0	0	0	0	0	0	0	0	0	0	0	0	0	0	0	0	0	0	0	0	0	0	0	0	0	0	0	0	0	0	0	0	0
beta_lactam__OXY-3-1	0	0	0	0	0	0	0	0	0	0	0	0	0	0	0	0	0	0	0	0	0	0	0	0	0	0	0	0	0	0	0	0	0	0	0	0	0	0	0	0	0	0	0	0	0	0	0	0	3.18361e-05
beta_lactam__OXY-4-1	0	0	0	0	0	0	0	0	0	0	0	0	0	0	0	0	0	0	0	0	0	0	0	0	0	0	0	0	0	0	0	0	0	0	1.19145e-05	0	0	0	0	0	0	0	0	0	0.000179549	0	0	0.00170907	3.7101e-05
beta_lactam__OXY-5-1	0	0	0	0	0	0	0	0	0	0	0	0	0	0	0	0	0	0	0	0	0	0	0	0	0	0	0	0	0	0	0	0	0	0	0	0	0	0	0	0	0	0	0	0	0.000546915	0	0	0.00131089	9.67853e-06
beta_lactam__OXY-5-2	0	0	0	0	0	0	0	0	0	0	0	0	0	0	0	0	0	0	0	0	0	0	0	0	0	0	0	0	0	0	0	0	0	0	1.24686e-05	0	0	0	0	0	0	0	0	0	0.000141749	0	0	0.000661868	1.06464e-05
beta_lactam__OXY-6-1	0	0	0	0	0	0	0	0	0	0	0	0	0	0	0	0	0	0	0	0	0	0	0	0	0	0	0	0	0	0	0	0	0	0	0	0	0	0	0	0	0	0	0	0	0.00012949	4.76775e-06	0	0.00295838	6.17297e-05
beta_lactam__OXY-6-2	0	0	0	0	0	0	0	0	0	0	0	0	0	0	0	0	0	0	0	0	0	0	0	0	0	0	0	0	0	0	0	0	0	0	0	0	0	0	0	0	0	0	0	0	3.07123e-05	0	0	0.00395836	0
beta_lactam__OXY-6-3	0	0	0	0	0	0	0	0	0	0	0	0	0	0	0	0	0	0	0	0	0	0	0	0	0	0	0	0	0	0	0	0	0	0	0	0	0	0	0	0	0	0	0	0	0.00039671	0	0	0.00243507	2.82928e-05
beta_lactam__OXY-6-4	0	0	0	0	0	0	0	0	0	0	0	0	0	0	0	0	0	0	0	0	0	0	0	0	0	0	0	0	0	0	0	0	0	0	0	0	0	0	0	0	0	0	0	0	0.000301359	0	0	0.00915148	7.2661e-05
beta_lactam__Other class A beta-lactamase	0	0	0	0	0	0	0	0	0	0	0	0	0	0	0	0	0	0	0	0	0	0	0	0	0	0	0	0	0	0	0	0	0	0	0	0	0	0	0	0	0	0	0	0	0	0	0	0	0
beta_lactam__Other class C beta-lactamase	0	0	0	0	1.06258e-05	0	0	0	0	0	1.28823e-05	0	0	1.47443e-05	0	0	0	0	0	0	5.32754e-05	0	0	4.44639e-05	0	0	0	0	0	0	0	0	0	0	0	0	0	0	0	0	0	0	0	0	0	0	1.22817e-05	0	0
beta_lactam__PAC-1	0	0	0	0	0	0	0	0	0	0	0	0	0	0	0	0	0	0	0	0	0	0	0	0	0	0	0	0	0	0	0	0	0	0	0	0	0	0	0	0	0	0	0	0	0	0	0	0	0
beta_lactam__PAU-1	0	0	0	0	0	0	0	0	0	0	0	0	0	0	0	0	0	0	0	0	0	0	0	0	0	0	0	0	0	0	0	0	0	0	0	0	0	0	0	0	0	0	0	0	0	0	0	0	0
beta_lactam__PDC-1	0	0	0	0	0	0	0	0	0	0	0	0	0	0	0	0	0	0	0	0	0	0	0	0	0	0	0	0	0	0	0	0	0	0	1.92281e-05	0	0	0	1.4691e-05	6.26516e-06	2.43711e-05	0	1.09702e-05	0	0	0	0	0	0
beta_lactam__PDC-10	0	0	0	0	0	0	0	0	0	0	0	0	0	0	0	0	0	0	0	0	0	0	0	0	0	0	0	0	0	0	0	0	0	0	0	0	0	0	0	0	0	0	0	0	0	0	0	0	0
beta_lactam__PDC-2	0	0	0	0	0	0	0	0	0	0	0	0	0	0	0	0	0	0	0	0	0	0	0	0	0	0	0	0	0	0	0	0	0	0	0	0	0	0	0	0	0	0	0	0	0	0	0	0	0
beta_lactam__PDC-3	0	0	0	0	0	0	0	0	0	0	0	0	0	0	0	0	0	0	0	0	0	0	0	0	0	0	0	0	0	0	0	0	0	0	0	0	0	0	0	0	0	0	0	0	0	0	0	0	0
beta_lactam__PDC-5	0	0	0	0	0	0	0	0	0	0	0	0	0	0	0	0	0	0	0	0	0	0	0	0	0	0	0	0	0	0	0	0	0	0	0	0	0	0	0	0	6.34241e-06	0	0	0	0	0	0	0	0
beta_lactam__PDC-7	0	0	0	0	0	0	0	0	0	0	0	0	0	0	0	0	0	0	0	0	0	0	0	0	0	0	0	0	0	0	0	0	0	0	5.15086e-06	0	0	5.10943e-06	0	6.37761e-06	1.75636e-05	0	0	5.10619e-06	0	0	0	0	0
beta_lactam__PDC-73	0	0	0	0	0	0	0	0	0	0	0	0	0	0	0	0	0	0	0	0	0	0	0	0	0	0	0	0	0	0	0	0	0	0	0	0	0	0	0	0	0	0	0	0	0	0	0	0	0
beta_lactam__PDC-74	0	0	0	0	0	0	0	0	0	0	0	0	0	0	0	0	0	0	0	0	0	0	0	0	0	0	0	0	0	0	0	0	0	0	0	0	0	0	0	0	0	0	0	0	0	0	0	0	0
beta_lactam__PDC-75	0	0	0	0	0	0	0	0	0	0	0	0	0	0	0	0	0	0	0	0	0	0	0	0	0	0	0	0	0	0	0	0	0	0	0	0	0	0	0	0	0	0	0	0	0	0	0	0	0
beta_lactam__PDC-76	0	0	0	0	0	0	0	0	0	0	0	0	0	0	0	0	0	0	0	0	0	0	0	0	0	0	0	0	0	0	0	0	0	0	0	0	0	0	0	0	0	0	0	0	0	0	0	0	0
beta_lactam__PDC-77	0	0	0	0	0	0	0	0	0	0	0	0	0	0	0	0	0	0	0	0	0	0	0	0	0	0	0	0	0	0	0	0	0	0	0	0	0	0	0	0	0	0	0	0	0	0	0	0	0
beta_lactam__PDC-78	0	0	0	0	0	0	0	0	0	0	0	0	0	0	0	0	0	0	0	0	0	0	0	0	0	0	0	0	0	0	0	0	0	0	0	0	0	0	0	0	0	0	0	0	0	0	0	0	0
beta_lactam__PDC-79	0	0	0	0	0	0	0	0	0	0	0	0	0	0	0	0	0	0	0	0	0	0	0	0	0	0	0	0	0	0	0	0	0	0	0	0	0	0	0	0	0	0	0	0	0	0	0	0	0
beta_lactam__PDC-8	0	0	0	0	0	0	0	0	0	0	0	0	0	0	0	0	0	0	0	0	0	0	0	0	0	0	0	0	0	0	0	0	0	0	0	0	0	0	0	0	0	0	0	0	0	0	0	0	0
beta_lactam__PDC-80	0	0	0	0	0	0	0	0	0	0	0	0	0	0	0	0	0	0	0	0	0	0	0	0	0	0	0	0	0	0	0	0	0	0	0	0	0	0	0	0	0	0	0	0	0	0	0	0	0
beta_lactam__PDC-81	0	0	0	0	0	0	0	0	0	0	0	0	0	0	0	0	0	0	0	0	0	0	0	0	0	0	0	0	0	0	0	0	0	0	0	0	0	0	0	0	0	0	0	0	0	0	0	0	0
beta_lactam__PDC-82	0	0	0	0	0	0	0	0	0	0	0	0	0	0	0	0	0	0	0	0	0	0	0	0	0	0	0	0	0	0	0	0	0	0	0	0	0	0	0	0	0	0	0	0	0	0	0	0	0
beta_lactam__PDC-83	0	0	0	0	0	0	0	0	0	0	0	0	0	0	0	0	0	0	0	0	0	0	0	0	0	0	0	0	0	0	0	0	0	0	0	0	0	0	0	0	0	0	0	0	0	0	0	0	0
beta_lactam__PDC-84	0	0	0	0	0	0	0	0	0	0	0	0	0	0	0	0	0	0	0	0	0	0	0	0	0	0	0	0	0	0	0	0	0	0	0	0	0	0	0	0	0	0	0	0	0	0	0	0	0
beta_lactam__PDC-85	0	0	0	0	0	0	0	0	0	0	0	0	0	0	0	0	0	0	0	0	0	0	0	0	0	0	0	0	0	0	0	0	0	0	0	0	0	0	0	0	0	0	0	0	0	0	0	0	0
beta_lactam__PDC-86	0	0	0	0	0	0	0	0	0	0	0	0	0	0	0	0	0	0	0	0	0	0	0	0	0	0	0	0	0	0	0	0	0	0	0	0	0	0	0	0	0	0	0	0	0	0	0	0	0
beta_lactam__PDC-87	0	0	0	0	0	0	0	0	0	0	0	0	0	0	0	0	0	0	0	0	0	0	0	0	0	0	0	0	0	0	0	0	0	0	0	0	0	0	0	0	0	0	0	0	0	0	0	0	0
beta_lactam__PDC-88	0	0	0	0	0	0	0	0	0	0	0	0	0	0	0	0	0	0	0	0	0	0	0	0	0	0	0	0	0	0	0	0	0	0	0	0	0	0	0	0	0	0	0	0	0	0	0	0	0
beta_lactam__PDC-89	0	0	0	0	0	0	0	0	0	0	0	0	0	0	0	0	0	0	0	0	0	0	0	0	0	0	0	0	0	0	0	0	0	0	0	0	0	0	0	0	0	0	0	0	0	0	0	0	0
beta_lactam__PDC-9	0	0	0	0	0	0	0	0	0	0	0	0	0	0	0	0	0	0	0	0	0	0	0	0	0	0	0	0	0	0	0	0	0	0	0	0	0	0	0	0	0	0	0	0	0	0	0	0	0
beta_lactam__PDC-90	0	0	0	0	0	0	0	0	0	0	0	0	0	0	0	0	0	0	0	0	0	0	0	0	0	0	0	0	0	0	0	0	0	0	0	0	0	0	0	0	0	0	0	0	0	0	0	0	0
beta_lactam__PDC-91	0	0	0	0	0	0	0	0	0	0	0	0	0	0	0	0	0	0	0	0	0	0	0	0	0	0	0	0	0	0	0	0	0	0	0	0	0	0	0	0	0	0	0	0	0	0	0	0	0
beta_lactam__PDC-92	0	0	0	0	0	0	0	0	0	0	0	0	0	0	0	0	0	0	0	0	0	0	0	0	0	0	0	0	0	0	0	0	0	0	0	0	0	0	0	0	0	0	0	0	0	0	0	0	0
beta_lactam__PDC-93	0	0	0	0	0	0	0	0	0	0	0	0	0	0	0	0	0	0	0	0	0	0	0	0	0	0	0	0	0	0	0	0	0	0	0	0	0	0	0	0	0	0	0	0	0	0	0	0	0
beta_lactam__PEDO-1	0	0	0	0	0	0	0	0	0	0	0	0	0	0	0	0	0	0	0	0	0	0	0	0	0	0	0	0	0	0	0	0	0	0	0	0	0	0	0	0	0	0	0	0	0	0	0	0	0
beta_lactam__PEDO-2	0	0	0	0	0	0	0	0	0	0	0	0	0	0	0	0	0	0	0	0	0	0	0	0	0	0	0	0	0	0	0	0	0	0	0	0	0	0	0	0	0	0	0	0	0	0	0	0	0
beta_lactam__PER-1	0	0	0	0	0	0	0	0	0	0	0	0	0	0	0	0	0	0	0	0	0	0	0	0	0	0	0	0	0	0	0	0	0	0	0	0	4.6847e-06	0	0	0	0	0	0	0	0	0	0	0	0
beta_lactam__PER-2	0	0	0	0	0	0	0	0	0	0	0	0	0	0	0	0	0	0	0	0	0	0	0	0	0	0	0	0	0	0	0	0	0	0	0	0	0.000101599	0	0	0	0	0	0	0	0	0	0	0	0
beta_lactam__PER-3	0	0	0	0	0	0	0	0	0	0	0	0	0	0	0	0	0	0	0	0	0	0	0	0	0	0	0	0	0	0	0	0	0	0	0	0	0	0	0	0	0	0	0	0	0	0	0	0	0
beta_lactam__PER-4	0	0	0	0	0	0	0	0	0	0	0	0	0	0	0	0	0	0	0	0	0	0	0	0	0	0	0	0	0	0	0	0	0	0	0	0	0	0	0	0	0	0	0	0	0	0	0	0	0
beta_lactam__PER-5	0	0	0	0	0	0	0	0	0	0	0	0	0	0	0	0	0	0	0	0	0	0	0	0	0	0	0	0	0	0	0	0	0	0	0	0	0	0	0	0	0	0	0	0	0	0	0	0	0
beta_lactam__PER-6	0	0	0	0	0	0	0	0	0	0	0	0	0	0	0	0	0	0	0	0	0	0	0	0	0	0	0	0	0	0	0	0	0	0	0	0	8.71062e-05	0	0	0	0	0	0	0	0	0	0	0	0
beta_lactam__PER-7	0	0	0	0	0	0	0	0	0	0	0	0	0	0	0	0	0	0	0	0	0	0	0	0	0	0	0	0	0	0	0	0	0	0	0	0	0	0	0	0	0	0	0	0	0	0	0	0	0
beta_lactam__PFM-1	0	0	0	0	0	0	0	0	0	0	0	0	0	0	0	0	0	0	0	0	0	0	0	0	0	0	0	0	0	0	0	0	0	0	0	0	0	2.36286e-05	0	0	0	0	0	0	0	0	0	0	0
beta_lactam__PFM-2	0	0	0	0	0	0	0	0	0	0	0	0	0	0	0	0	0	0	0	0	0	0	0	0	0	0	0	0	0	0	0	0	0	0	0	0	0	1.41771e-05	0	0	0	0	0	0	0	0	0	0	0
beta_lactam__PFM-3	0	0	0	0	0	0	0	0	0	0	0	0	0	0	0	0	0	0	0	0	0	0	0	0	0	0	0	0	0	0	0	0	0	0	0	0	0	3.05596e-05	0	0	0	0	0	7.59977e-06	0	0	0	0	0
beta_lactam__PLA-2a	0	0	0	0	0	0	0	0	0	0	0	0	0	0	0	0	0	0	0	0	0	0	0	0	0	0	0	0	0	0	0	0	0	0	0	0	0	0	0	0	0	0	0	0	0	0	0	0	0
beta_lactam__PLA-3	0	0	0	0	0	0	0	0	0	0	0	0	0	0	0	0	0	0	0	0	0	0	0	0	0	0	0	0	0	0	0	0	0	0	0	0	0	0	0	0	1.44175e-05	0	0	0	0	0	0	0	0
beta_lactam__PLA-6	0	0	0	0	0	0	0	0	0	0	0	0	0	0	0	0	0	0	0	0	0	0	0	0	0	0	0	0	0	0	0	0	0	0	0	0	0	0	0	0	0	0	0	0	0	0	0	0	0
beta_lactam__PME-1	0	0	0.000141339	0	0	0	0.000110219	0	8.51206e-05	0	0	0	0	0	0	0	0	0	0	0	0	0	0	0	0	0	0	0	0	0	0	0	0	0	0	0	0	0	0	0	0	0	0	0	0	0	0	0	0
beta_lactam__POM-1	0	0	0	0	0	0	0	0	0	0	0	0	0	0	0	0	0	0	0	0	0	0	0	0	0	2.63489e-05	0	0	0	0	0	0	0	0	0	0	0	0	0	0	0	0	0	0	0	0	0	0	0
beta_lactam__POM-2	0	0	0	0	0	0	0	0	0	0	0	0	0	0	0	0	0	0	0	0	0	0	0	0	0	0	0	0	0	0	0	0	0	0	0	0	0	0	0	0	0	0	0	0	0	0	0	0	0
beta_lactam__PRC-1	0	0	0	0	0	0	0	0	0	0	0	0	0	0	0	0	0	0	0	0	0	0	0	0	0	0	0	0	0	0	0	0	0	0	0	0	0	0	0	1.28629e-05	0	0	0	0	0	0	0	7.22663e-06	0
beta_lactam__PST-1	0	0	1.71135e-05	0	1.65533e-05	0	0	0	9.70627e-05	0	0	0	0	0	0	0	0	0	0	0	0	0	0	0	0	0	0	0	0	0	0	0	0	0	0	0	0	0	0	0	0	0	0	0	0	0	0	0	0
beta_lactam__PST-2	0	0	5.01737e-05	0	0	0	0	0	5.05656e-05	0	0	0	0	0	0	0	0	0	0	0	0	0	0	0	0	0	0	0	0	0	0	0	0	0	0	0	0	0	0	0	0	0	0	0	0	0	0	0	0
beta_lactam__R39 beta-lactamase	0	0	0	0	0	0	0	0	0	0	0	0	0	0	0	0	0	0	0	0	0	0	0	0	0	0	0	0	0	0	0	0	0	0	0	0	0	0	0	0	0	0	0	0	0	0	0	0	0
beta_lactam__RAHN-1	0	0	0	0	0	0	0	0	0	0	0	0	0	0	0	0	0	0	0	0	0	0	0	0	0	0	0	0	0	0	0	0	0	0	7.98086e-05	0	0	8.43003e-05	0.000159121	6.1718e-05	1.36415e-05	0	1.08782e-05	6.37811e-05	0	0	0	0	0
beta_lactam__RAHN-2	0	0	0	0	0	0	0	0	3.86202e-05	0	0	0	0	0	0	0	0	0	0	0	0	0	0	0	0	0	0	0	0	0	0	0	0	0	0.000501459	0	0	0.000415287	0.000740122	0.000249907	0.000463232	0	0.000130798	0.000161315	0	0	0	0	0
beta_lactam__RCP-1	0	0	0	0	0	0	0	0	0	0	0	0	0	0	0	0	0	0	0	0	0	0	0	0	0	0	0	0	0	0	0	0	0	0	0	0	7.07902e-06	0	0	0	0	0	0	0	0	0	0	0	0
beta_lactam__ROB-1	0	0	0	0	0	0	0	0	0	0	0	0	0	0	0	0	0	0	0	0	0	0	0	0	0	0	0	0	0	0	0	0	0	0	0	0	0	0	0	0	0	0	0	0	0	0	0	0	0
beta_lactam__RSA-2	0	0	0	0	0	0	0	0	0	0	0	0	0	0	0	0	0	0	0	0	0	0	0	0	0	0	0	0	0	0	0	0	0	0	0	0	0	0	0	0	0	0	0	0	0	0	0	0	0
beta_lactam__RSA2-1	0	0	0	0	0	0	0	0	0	0	0	0	0	0	0	0	0	0	0	0	0	0	0	0	0	0	0	0	0	0	0	0	0	0	0	0	0	0	0	0	0	0	0	0	0	0	0	0	0
beta_lactam__RSD2-2	0	0	0	0	0	0	0	0	0	0	0	0	0	0	0	0	0	0	0	0	0	0	0	0	0	0	0	0	0	0	0	0	0	0	0	0	0	0	0	0	0	0	0	0	0	0	0	0	0
beta_lactam__RUB-1	0	0	0	0	0	0	0	0	0	0	0	0	0	0	0	0	0	0	0	0	0	0	0	0	0	0	0	0	0	0	0	0	0	0	0	0	0	0	0	0	0	0	0	0	0	0	0	0	0
beta_lactam__Rhodobacter sphaeroides ampC	0	0	0	0	0	0	0	0	0	0	0	0	0	0	0	0	0	0	0	0	0	0	0	0	0	0	0	0	0	0	0	0	0	0	0	0	0	0	0	0	0	0	0	0	0	0	0	8.93744e-06	0
beta_lactam__Rm3	0	0	0	0	0	0	0	0	0	0	0	0	0	0	0	2.81039e-05	0.000456623	0	0	0	2.23702e-05	0	0	0	0	0	0	0	0	0	0	0	0	0	0.00015911	0	9.58541e-05	1.29326e-05	0	0	0.00010717	0	4.37694e-05	2.93323e-05	0	0	0	0	0
beta_lactam__SCO-1	0	0	0	0	0	0	0	0	0	0	0	0	0	0	0	0	0	0	0	0	0	0	0	0	0	0	0	0	0	0	0	0	4.54328e-05	0	0	0	0	0	0	0	0	0	0	0	0	0	0	0	0
beta_lactam__SGM-1	0	0	0	0	0	0	0	0	0	0	0	0	0	0	0	0	0	0	0	0	0	0	0	0	7.93634e-05	0	0	0	0	0	0	0	0	0	0	0	0	0	0	0	0	0	0	0	0	0	0	0	0
beta_lactam__SGM-2	0	0	0	0	0	0	0	0	0	0	0	0	0	0	0	0	0	0	0	0	0	0	0	0	0	0	0	0	0	0	0	0	0.000162605	0	0	0	0	0	0	0	0	0	0	0	0	0	0	0	0
beta_lactam__SGM-3	0	0	0	0	0	0	0	0	0	0	0	0	0	0	0	0	0	0	0	0	0	0	0	0	0	0	0	0	0	0	0	0	0	0	0	0	0	0	0	0	0	0	0	0	0	0	0	0	0
beta_lactam__SGM-4	0	0	0	0	0	0	0	0	0	0	0	0	0	0	0	0	0	0	0	0	0	0	0	0	0	0	0	0	0.00014743	0	0	0	0	0	0	0	0	0	0	0	0	0	0	0	0	0	0	0	0
beta_lactam__SGM-5	0	0	0	0	0	0	0	0	0	0	0	0	0	0	0	0	0	0	0	0	0	0	0	0	0	0	0	0	0	0	0	0	0	0	0	0	0	0	0	0	0	0	0	0	0	0	0	0	0
beta_lactam__SGM-6	0	0	0	0	0	0	0	0	0	0	0	0	0	0	0	0	0	0	0	0	0	0	0	0	0	3.42753e-05	0	0	0	0	0	0	7.54574e-05	0	0	0	0	0	0	0	0	0	0	0	0	0	0	0	0
beta_lactam__SGM-7	0	0	0	0	0	0	0	0	0	0	0	0	0	0	0	0	0	0	0	0	0	0	0	0	0	0	0	0	0	0	0	0	0	0	0	0	0	0	0	0	0	0	0	0	0	0	0	0	0
beta_lactam__SHV-1	0	0	0	0	0	0	0	0	0	0	0	0	0	0	0	0	0	0	0	0	0	0	0	0	0	0	0	0	0	0	0	0	0	0	0	0	0	0	0	0	0	0	0	0	0.000137237	0	0	9.93487e-05	0
beta_lactam__SHV-112	0	0	0	0	0	0	0	0	0	0	0	0	0	0	0	0	0	0	0	0	0	0	0	0	0	0	0	0	0	0	0	0	0	0	0	0	0	0	0	0	0	0	0	0	0	0	0	0.000119607	0
beta_lactam__SHV-12	0	0	0	0	0	0	0	0	0	0	0	0	0	0	0	0	0	0	0	0	0	0	0	0	0	0	0	0	0	0	0	0	0	0	0	0	0	0	0	0	0	0	0	0	0	0	0	1.57069e-05	0
beta_lactam__SHV-123	0	0	0	0	0	0	0	0	0	0	0	0	0	0	0	0	0	0	0	0	0	0	0	0	0	0	0	0	0	0	0	0	0	0	0	0	0	0	0	0	0	0	0	0	0	0	0	0.000202941	0
beta_lactam__SHV-125	0	0	0	0	0	0	0	0	0	0	0	0	0	0	0	0	0	0	0	0	0	0	0	0	0	0	0	0	0	0	0	0	0	0	0	0	0	0	0	0	0	0	0	0	0	0	0	1.81919e-05	0
beta_lactam__SHV-126	0	0	0	0	0	0	0	0	0	0	0	0	0	0	0	0	0	0	0	0	0	0	0	0	0	0	0	0	0	0	0	0	0	0	0	0	0	0	0	0	0	0	0	0	0	0	0	5.70013e-05	0
beta_lactam__SHV-127	0	0	0	0	0	0	0	0	0	0	0	0	0	0	0	0	0	0	0	0	0	0	0	0	0	0	0	0	0	0	0	0	0	0	0	0	0	0	0	0	0	0	0	0	0	0	0	1.49578e-05	0
beta_lactam__SHV-149	0	0	0	0	0	0	0	0	0	0	0	0	0	0	0	0	0	0	0	0	0	0	0	0	0	0	0	0	0	0	0	0	0	0	0	0	0	0	0	0	0	0	0	0	0	0	0	1.8387e-05	0
beta_lactam__SHV-167	0	0	0	0	0	0	0	0	0	0	0	0	0	0	0	0	0	0	0	0	0	0	0	0	0	0	0	0	0	0	0	0	0	0	0	0	0	0	0	0	0	0	0	0	0	0	0	3.72956e-05	0
beta_lactam__SHV-168	0	0	0	0	0	0	0	0	0	0	0	0	0	0	0	0	0	0	0	0	0	0	0	0	0	0	0	0	0	0	0	0	0	0	0	0	0	0	0	0	0	0	0	0	0	0	0	0	0
beta_lactam__SHV-180	0	0	0	0	0	0	0	0	0	0	0	0	0	0	0	0	0	0	0	0	0	0	0	0	0	0	0	0	0	0	0	0	0	0	0	0	0	0	0	0	0	0	0	0	0	0	0	0	0
beta_lactam__SHV-19	0	0	0	0	0	0	0	0	0	0	0	0	0	0	0	0	0	0	0	0	0	0	0	0	0	0	0	0	0	0	0	0	0	0	0	0	0	0	0	0	0	0	0	0	0	0	0	1.34838e-05	0
beta_lactam__SHV-20	0	0	0	0	0	0	0	0	0	0	0	0	0	0	0	0	0	0	0	0	0	0	0	0	0	0	0	0	0	0	0	0	0	0	0	0	0	0	0	0	0	0	0	0	0	0	0	1.43265e-05	0
beta_lactam__SHV-21	0	0	0	0	0	0	0	0	0	0	0	0	0	0	0	0	0	0	0	0	0	0	0	0	0	0	0	0	0	0	0	0	0	0	0	0	0	0	0	0	0	0	0	0	0	0	0	2.57035e-05	0
beta_lactam__SHV-22	0	0	0	0	0	0	0	0	0	0	0	0	0	0	0	0	0	0	0	0	0	0	0	0	0	0	0	0	0	0	0	0	0	0	0	0	0	0	0	0	0	0	0	0	0	0	0	0.000181188	0
beta_lactam__SHV-23	0	0	0	0	0	0	0	0	0	0	0	0	0	0	0	0	0	0	0	0	0	0	0	0	0	0	0	0	0	0	0	0	0	0	0	0	0	0	0	0	0	0	0	0	0	0	0	1.39052e-05	0
beta_lactam__SHV-27	0	0	0	0	0	0	0	0	0	0	0	0	0	0	0	0	0	0	0	0	0	0	0	0	0	0	0	0	0	0	0	0	0	0	0	0	0	0	0	0	0	0	0	0	0	0	0	0	0
beta_lactam__SHV-30	0	0	0	0	0	0	0	0	0	0	0	0	0	0	0	0	0	0	0	0	0	0	0	0	0	0	0	0	0	0	0	0	0	0	0	0	0	0	0	0	0	0	0	0	0	0	0	0	0
beta_lactam__SHV-37	0	0	0	0	0	0	0	0	0	0	0	0	0	0	0	0	0	0	0	0	0	0	0	0	0	0	0	0	0	0	0	0	0	0	0	0	0	0	0	0	0	0	0	0	0	0	0	9.57655e-06	0
beta_lactam__SHV-39	0	0	0	0	0	0	0	0	0	0	0	0	0	0	0	0	0	0	0	0	0	0	0	0	0	0	0	0	0	0	0	0	0	0	0	0	0	0	0	0	0	0	0	0	0.00048319	0	0	0.00118551	0
beta_lactam__SHV-4	0	0	0	0	0	0	0	0	0	0	0	0	0	0	0	0	0	0	0	0	0	0	0	0	0	0	0	0	0	0	0	0	0	0	0	0	0	0	0	0	0	0	0	0	0	0	0	0.000257973	0
beta_lactam__SHV-45	0	0	0	0	0	0	0	0	0	0	0	0	0	0	0	0	0	0	0	0	0	0	0	0	0	0	0	0	0	0	0	0	0	0	0	0	0	0	0	0	0	0	0	0	0	0	0	0	0
beta_lactam__SHV-51	0	0	0	0	0	0	0	0	0	0	0	0	0	0	0	0	0	0	0	0	0	0	0	0	0	0	0	0	0	0	0	0	0	0	0	0	0	0	0	0	0	0	0	0	0	0	0	1.64717e-05	0
beta_lactam__SHV-53	0	0	0	0	0	0	0	0	0	0	0	0	0	0	0	0	0	0	0	0	0	0	0	0	0	0	0	0	0	0	0	0	0	0	0	0	0	0	0	0	0	0	0	0	0	0	0	0.000740633	0
beta_lactam__SHV-59	0	0	0	0	0	0	0	0	0	0	0	0	0	0	0	0	0	0	0	0	0	0	0	0	0	0	0	0	0	0	0	0	0	0	0	0	0	0	0	0	0	0	0	0	0	0	0	0	0
beta_lactam__SHV-6	0	0	0	0	0	0	0	0	0	0	0	0	0	0	0	0	0	0	0	0	0	0	0	0	0	0	0	0	0	0	0	0	0	0	0	0	0	0	0	0	0	0	0	0	0	0	0	8.42736e-05	0
beta_lactam__SHV-93	0	0	0	0	0	0	0	0	0	0	0	0	0	0	0	0	0	0	0	0	0	0	0	0	0	0	0	0	0	0	0	0	0	0	0	0	0	0	0	0	0	0	0	0	0	0	0	0	0
beta_lactam__SHV-97	0	0	0	0	0	0	0	0	0	0	0	0	0	0	0	0	0	0	0	0	0	0	0	0	0	0	0	0	0	0	0	0	0	0	0	0	0	0	0	0	0	0	0	0	0	0	0	1.41733e-05	0
beta_lactam__SMB-1	0	0	0	0	0	0	0	0	0	0	0	0	0	0	0	0	0	0	0	0	0	0	0	0	0	0	0	0	0	0	0	0	0	0	0	0	0	0	0	0	0	0	0	0	0	0	0	0	0
beta_lactam__SPN79-1	0	0	0	0	0	0	0	0	0	0	0	0	0	0	0	0	0	0	0	0	0	0	0	0	0.000205398	0	0	0	9.60617e-05	0	0	0	4.7067e-05	0	0	0	0	0	0	0	0	0	0	0	0	0	0	0	0
beta_lactam__SPR-1	0	0	0	0	0	0	0	0	0	0	0	0	0	0	0	0	0	0	0	0	0	0	0	0	0	0	0	0	0	0	0	0	0	0	0	0	0	0	3.03044e-05	0	0	0	0	0	0	0	0	0	0
beta_lactam__SPU-1	0	0	0	0	0	0	0	0	0	0	0	0	0	0	0	0	0	0	0	0	0	0	0	0	0	0	0	0	0	0	0	0	0	0	0	0	0	0	0	0	0	0	0	0	0	0	0	0	0
beta_lactam__SRT-1	0	0	0	0	0	0	0	9.06236e-05	0	0	0	0	0	0	0	0	0	0	0	0	0	0	0	0	0	0	0	0	0	0	0	0	0	0	0	0	0	0	0	0	0	0	0	0	0	0	0	0.000734719	0
beta_lactam__SRT-2	0	0	0	0	0	0	0	0	0	0	0	0	0	0	0	0	0	0	0	0	0	0	0	0	0	0	0	0	0	0	0	0	0	0	3.91138e-05	0	0	1.70801e-05	0	0	0	0	0	0	0	0	0	0.00378335	2.97658e-05
beta_lactam__Sed1 beta-lactamase	0	0	0	0	0	0	0	0	0	0	0	0	0	0	0	0	0	0	0	0	0	0	0	0	0	0	0	0	0	0	0	0	0	0	0	0	0	0	0	0	0	0	0	0	0	0	0	0	0
beta_lactam__TEM-1	8.52238e-05	0.000213966	2.83031e-05	1.71683e-05	0.000143701	0.000128673	0	0.000232217	0.000250141	0	0	0	0	0	0	0	0	0	0	0	0	5.54987e-06	0	0	0	4.36119e-05	0.000108398	0.00305905	0	5.32009e-05	2.2683e-05	0.000138104	0.000162	0.000116302	0	0	7.56759e-06	0	0	1.66977e-05	0	0	1.12206e-05	0	0.000147325	0	0	0.0002353	4.3664e-05
beta_lactam__TEM-101	0	0	0	0	0	0	0	0	0	0	0	0	0	0	0	0	0	0	0	0	0	0	0	0	0	0	0	0	0	0	0	0	0	0	0	0	0	0	0	0	0	0	0	0	0	0	0	0	0
beta_lactam__TEM-102	0	0	0	0	0	0	0	0	0	0	0	0	0	0	0	0	0	0	0	0	0	0	0	0	0	0	0	0	0	0	0	0	0	0	0	0	0	0	0	0	0	0	0	0	0	0	0	1.8387e-05	0
beta_lactam__TEM-104	0	0	0	0	0	0	0	0	0	0	0	0	0	0	0	0	0	0	0	0	0	0	0	0	0	0	0	0	0	0	0	0	0	0	0	0	0	0	0	0	0	0	0	0	0	0	0	0	0
beta_lactam__TEM-105	0	0	0	0	0	0	0	0	0	0	0	0	0	0	0	0	0	0	0	0	0	0	0	0	0	0	0	0	0	0	0	0	0	0	0	0	0	0	0	0	0	0	0	0	0	0	0	0	0
beta_lactam__TEM-106	0	0	0	0	0	0	0	0	0	0	0	0	0	0	0	0	0	0	0	0	0	0	0	0	0	0	0	0	0	0	0	0	0	0	0	0	0	0	0	0	0	0	0	0	0	0	0	0	0
beta_lactam__TEM-107	0	0	0	0	0	0	0	0	0	0	0	0	0	0	0	0	0	0	0	0	0	0	5.63123e-06	0	0	0	0	0	0	0	0	0	0	0	0	0	0	0	0	0	0	0	0	0	0	0	0	0	0
beta_lactam__TEM-108	0	0	0	0	0	0	0	0	0	0	0	0	0	0	0	0	0	0	0	0	0	0	0	0	0	0	0	0	0	0	0	0	0	0	0	0	0	0	0	0	0	0	0	0	0	0	0	0	0
beta_lactam__TEM-109	0	0	0	0	0	0	0	0	0	0	0	0	0	0	0	0	0	0	0	0	0	0	0	0	0	0	0	0	0	0	0	0	0	0	0	0	0	0	0	0	0	0	0	0	0	0	0	0	0
beta_lactam__TEM-11	0	0	0	0	0	0	0	0	0	0	0	0	0	0	0	0	0	0	0	0	0	0	0	0	0	0	0	0	0	0	0	0	0	0	0	0	0	0	0	0	0	0	0	0	0	0	0	0	0
beta_lactam__TEM-111	0	0	0	0	0	0	0	0	0	0	0	0	0	0	0	0	0	0	0	0	0	0	0	0	0	0	0	0	0	0	0	0	0	0	0	0	0	0	0	0	0	0	0	0	0	0	0	0	0
beta_lactam__TEM-112	0	0	0	0	0	0	0	0	0	0	0	0	0	0	0	0	0	0	0	0	0	0	0	0	0	0	0	0	0	0	0	0	0	0	0	0	0	0	0	0	0	0	0	0	0	0	0	0	0
beta_lactam__TEM-113	0	0	0	0	0	0	0	0	0	0	0	0	0	0	0	0	0	0	0	0	0	0	0	0	0	0	0	0	0	0	0	0	0	0	0	0	0	0	0	0	0	0	0	0	0	0	0	0	0
beta_lactam__TEM-114	0	0	0	0	1.42925e-05	0	0	0	0	0	0	0	0	0	0	0	0	0	0	0	0	0	0	0	0	0	0	0	0	0	0	0	0	0	0	0	7.56759e-06	0	0	0	0	0	0	0	0	0	0	1.80039e-05	0
beta_lactam__TEM-115	0	0	0	0	0	0	0	0	0	0	0	0	0	0	0	0	0	0	0	0	0	0	0	0	0	0	0	0	0	0	0	0	0	0	0	0	0	0	0	0	0	0	0	0	0	0	0	0	0
beta_lactam__TEM-116	0	0	0	0	0	0	0	0	0	0	0	0	0	0	0	0	0	0	0	0	0	0	0	0	0	0	7.31054e-05	0	0	0	0	0	0	0	0	0	0	0	0	0	0	0	0	1.15249e-05	0	0	0	0	0
beta_lactam__TEM-117	0.00013456	0.00047474	1.80866e-05	1.22534e-05	9.43804e-05	4.40087e-05	0	0.000131595	0.000275692	2.39749e-05	0	0	0	0	8.23698e-06	2.68414e-05	0	0	0	0	0	0	7.8039e-06	0	0	0.000168454	0	0.00268258	0.000400932	0.000106077	2.60728e-05	0.000155066	0.000541292	5.83757e-05	0	0	1.7042e-05	7.84518e-06	0	9.75399e-06	0	0	2.73741e-05	0	0.000185385	1.08131e-05	0	0.000489129	3.53205e-05
beta_lactam__TEM-118	1.95746e-05	0	0	0	0	0	0	0	1.83227e-05	0	0	0	0	0	0	0	0	0	0	0	0	0	0	0	0	0	0	0.000120101	0	0	0	0	0	0	0	0	7.42866e-06	0	0	0	0	0	0	0	0	0	0	2.01482e-05	0
beta_lactam__TEM-12	1.78635e-05	6.50022e-05	0	0	1.42925e-05	0	0	0	0	0	0	0	0	0	0	0	0	0	0	0	0	0	0	0	0	0	0	0.000284375	0	0	0	0	0	0	0	0	0	0	0	0	0	0	0	0	0	0	0	0	1.60294e-05
beta_lactam__TEM-121	0	0	0	0	0	0	0	0	1.86883e-05	0	0	0	0	0	0	0	0	0	0	0	0	0	0	0	0	0	0	0	0	0	0	0	0	0	0	0	0	0	0	0	0	0	0	0	0	0	0	0	0
beta_lactam__TEM-122	0	0	0	0	0	0	0	0	0	0	0	0	0	0	0	0	0	0	0	0	0	0	0	0	0	0	0	0	0	0	0	0	0	0	0	0	0	0	0	0	0	0	0	0	0	0	0	0	0
beta_lactam__TEM-123	0	0	0	0	0	0	0	0	0	0	0	0	0	0	0	0	0	0	0	0	0	0	0	0	0	0	0	0	0	0	0	0	0	0	0	0	0	0	0	0	0	0	0	0	0	0	0	0	0
beta_lactam__TEM-124	0	0	0	0	0	0	0	0	0	0	0	0	0	0	0	0	0	0	0	0	0	0	0	0	0	0	0	0	0	0	0	0	0	0	0	0	0	0	0	0	0	0	0	0	0	0	0	0	0
beta_lactam__TEM-125	0	0	0	0	0	0	0	0	0	0	0	0	0	0	0	0	0	0	0	0	0	0	0	0	0	0	0	0	0	0	0	0	0	0	0	0	0	0	0	0	0	0	0	0	0	0	0	0	0
beta_lactam__TEM-126	0	0	0	0	0	0	0	0	0	0	0	0	0	0	0	0	0	0	0	0	0	0	0	0	0	0	0	0	0	0	0	0	0	0	0	0	0	0	0	0	0	0	0	0	0	0	0	0	0
beta_lactam__TEM-127	0	6.22938e-05	0	0	0	2.33765e-05	0	0	0	0	0	0	0	0	0	0	0	0	0	0	0	0	0	0	0	0	0	0	0	0	0	1.88128e-05	0	0	0	0	0	0	0	0	0	0	0	0	0	0	0	0	0
beta_lactam__TEM-128	0	0	0	0	0	0	0	0	0	0	0	0	0	0	0	0	0	0	0	0	0	0	0	0	0	0	0	0	0	0	0	0	0	0	0	0	0	0	0	0	0	0	0	0	0	0	0	0	0
beta_lactam__TEM-129	0	0	0	0	0	0	0	0	0	0	0	0	0	0	0	0	0	0	0	0	0	0	0	0	0	0	0	0	0	0	0	0	0	0	0	0	0	0	0	0	0	0	0	0	0	0	0	0	0
beta_lactam__TEM-130	0	0	0	0	0	0	0	0	0	0	0	0	0	0	0	0	0	0	0	0	0	0	0	0	0	0	0	0	0	0	0	0	0	0	0	0	0	0	0	0	0	0	0	0	0	0	0	0	0
beta_lactam__TEM-131	0	0	0	0	0	0	0	0	0	0	0	0	0	0	0	0	0	0	0	0	0	0	0	0	0	0	0	0	0	0	0	0	0	0	0	0	0	0	0	0	0	0	0	0	0	0	0	0	0
beta_lactam__TEM-133	0	0	0	0	1.42925e-05	0	0	0	0	0	0	0	0	0	0	0	0	0	0	0	0	0	0	0	0	0	0	0	0	0	0	0	0	0	0	0	0	0	0	0	0	0	0	0	0	0	0	0	0
beta_lactam__TEM-134	0	0	0	0	0	2.80518e-05	0	0	0	0	0	0	0	0	0	0	0	0	0	0	0	0	0	0	0	0	0	0	0	0	0	0	0	0	0	0	0	0	0	0	0	0	0	0	0	0	0	0	0
beta_lactam__TEM-135	0	0	0	0	0	0	0	0	0	0	0	0	0	0	0	0	0	0	0	0	0	0	0	0	0	0	0	0	0	0	0	0	0	0	0	0	0	0	0	0	0	0	0	0	0	0	0	9.95961e-06	0
beta_lactam__TEM-136	0	0	0	0	1.17199e-05	0	0	0	0	0	0	0	0	0	0	0	0	0	0	0	0	0	0	0	0	0	0	0.000242904	0	0	0	0	0	0	0	0	6.46399e-06	0	0	0	0	0	0	0	0	0	0	0	0
beta_lactam__TEM-137	0	0	0	0	0	0	0	0	0	0	0	0	0	0	0	0	0	0	0	0	0	0	0	0	0	0	0	0	0	0	0	0	0	0	0	0	0	0	0	0	0	0	0	0	0	0	0	0	0
beta_lactam__TEM-138	0	0	0	0	0	0	0	0	0	0	0	0	0	0	0	0	0	0	0	0	0	0	0	0	0	0	0	8.5905e-05	0	0	0	0	0	0	0	0	0	0	0	0	0	0	0	0	0	0	0	0	0
beta_lactam__TEM-139	0	0	0	0	0	0	0	0	0	0	0	0	0	0	0	0	0	0	0	0	0	0	0	0	0	0	0	0	0	0	0	0	0	0	0	0	0	0	0	0	0	0	0	0	0	0	0	0	0
beta_lactam__TEM-141	0	0	0	0	0	0	0	0	0	0	0	0	0	0	0	0	0	0	0	0	0	0	0	0	0	0	0	0	0	0	0	0	0	0	0	0	0	0	0	0	0	0	0	0	0	0	0	0	0
beta_lactam__TEM-142	0	0	0	0	0	0	0	0	0	0	0	0	0	0	0	0	0	0	0	0	0	0	0	0	0	0	0	0	0	0	0	0	0	0	0	0	0	0	0	0	0	0	0	0	0	0	0	0	0
beta_lactam__TEM-143	0	0	0	0	0	0	0	0	0	0	0	0	0	0	0	0	0	0	0	0	0	0	0	0	0	0	0	0	0	0	0	0	0	0	0	0	0	0	0	0	0	0	0	0	0	0	0	0	0
beta_lactam__TEM-144	0	0	0	0	0	0	0	0	0	0	0	0	0	0	0	0	0	0	0	0	0	0	0	0	0	0	0	0	0	0	0	0	0	0	0	0	0	0	0	0	0	0	0	0	0	0	0	0	0
beta_lactam__TEM-145	0	0	0	0	0	0	0	0	0	0	0	0	0	0	0	0	0	0	0	0	0	0	0	0	0	0	0	0	0	0	0	0	0	0	0	0	0	0	0	0	0	0	0	0	0	0	0	0	0
beta_lactam__TEM-146	1.00482e-05	0	0	0	0	0	0	0	0	0	0	0	0	0	0	0	0	0	0	0	0	0	0	0	0	0	0	0	0	0	0	0	0	0	0	0	0	0	0	0	0	0	0	0	0	0	0	0	0
beta_lactam__TEM-147	0	0	0	0	0	0	0	0	0	0	0	0	0	0	0	0	0	0	0	0	0	0	0	0	0	0	0	0	0	0	0	0	0	0	0	0	0	0	0	0	0	0	0	0	0	0	0	0	0
beta_lactam__TEM-148	0	0	0	0	1.40067e-05	0	0	0	0	0	0	0	0	0	0	0	0	0	0	0	0	0	0	0	0	0	0	0	0	0	0	0	0	0	0	0	0	0	0	0	0	0	0	0	0	0	0	0	0
beta_lactam__TEM-149	0	0	0	0	0	0	0	0	0	0	0	0	0	0	0	0	0	0	0	0	0	0	0	0	0	0	0	0	0	0	0	0	0	0	0	0	0	0	0	0	0	0	0	0	0	0	0	0	0
beta_lactam__TEM-15	0	0	0	0	0	0	0	0	0	0	0	0	0	0	0	0	0	0	0	0	0	0	0	0	0	0	0	0	0	0	0	0	0	0	0	0	0	0	0	0	0	0	0	0	0	0	0	0	0
beta_lactam__TEM-150	0	0	0	0	0	0	0	0	0	0	0	0	0	0	0	0	0	0	0	0	0	0	0	0	0	0	0	0	0	0	0	0	0	0	0	0	0	0	0	0	0	0	0	0	0	0	0	0	0
beta_lactam__TEM-151	0	0	0	0	0	0	0	0	0	0	0	0	0	0	0	0	0	0	0	0	0	0	0	0	0	0	0	0	0	0	0	0	0	0	0	0	0	0	0	0	0	0	0	0	0	0	0	0	0
beta_lactam__TEM-152	0	0	0	0	0	0	0	0	0	0	0	0	0	0	0	0	0	0	0	0	0	0	0	0	0	0	0	0	0	0	0	0	0	0	0	0	0	0	0	0	0	0	0	0	0	0	0	0	0
beta_lactam__TEM-153	0	0	0	0	0	0	0	0	0	0	0	0	0	0	0	0	0	0	0	0	0	0	0	0	0	0	0	0	0	0	0	0	0	0	0	0	0	0	0	0	0	0	0	0	0	0	0	0	0
beta_lactam__TEM-157	0	0	0	0	0	0	0	0	0	0	0	0	0	0	0	0	0	0	0	0	0	0	0	0	0	0	0	0	0	0	0	0	0	0	0	0	0	0	0	0	0	0	0	0	0	0	0	0	0
beta_lactam__TEM-159	0	0	0	0	0	0	0	0	0	0	0	0	0	0	0	0	0	0	0	0	0	0	0	0	0	0	0	0.000109603	0	0	0	0	0	0	0	0	0	0	0	0	0	0	0	0	0	0	0	0	0
beta_lactam__TEM-16	0	6.63564e-05	0	0	0	0	0	0	4.42617e-05	0	0	0	0	0	0	0	0	0	0	0	0	0	0	0	0	0	0	0	0	0	0	0	0	0	0	0	0	0	0	0	0	0	0	0	0	0	0	0	0
beta_lactam__TEM-162	3.31219e-05	0.000109691	0	0	2.8585e-05	0	0	0	0	0	0	0	0	0	0	0	0	0	0	0	0	0	0	0	0	0	0	0.0013804	0	0	0	1.88128e-05	0	0	0	0	0	0	0	0	0	0	0	0	0	0	0	0	1.60294e-05
beta_lactam__TEM-163	0	0	0	0	0	0	0	0	0	0	0	0	0	0	0	0	0	0	0	0	0	0	0	0	0	0	0	0	0	0	0	0	0	0	0	0	0	0	0	0	0	0	0	0	0	0	0	0	0
beta_lactam__TEM-164	0	0	0	0	0	0	0	0	0	0	0	0	0	0	0	0	0	0	0	0	0	0	0	0	0	0	0	0	0	0	0	0	0	0	0	0	0	0	0	0	0	0	0	0	0	0	0	0	0
beta_lactam__TEM-167	0	0	0	0	0	0	0	0	1.47539e-05	0	0	0	0	0	0	0	0	0	0	0	0	0	0	0	0	0	0	0	0	0	0	0	0	0	0	0	0	0	0	0	0	0	0	0	0	0	0	0	0
beta_lactam__TEM-168	0	0	0	0	0	0	0	0	0	0	0	0	0	0	0	0	0	0	0	0	0	0	0	0	0	0	0	0	0	0	0	0	0	0	0	0	0	0	0	0	0	0	0	0	0	0	0	0	0
beta_lactam__TEM-169	0	0	0	0	0	0	0	0	0	0	0	0	0	0	0	0	0	0	0	0	0	0	0	0	0	0	0	0	0	0	0	0	0	0	0	0	0	0	0	0	0	0	0	0	0	0	0	0	0
beta_lactam__TEM-171	0	0	0	0	0	0	0	0	0	0	0	0	0	0	0	0	0	0	0	0	0	0	0	0	0	0	0	0.000142188	0	0	0	0	0	0	0	0	0	0	0	0	0	0	0	0	0	0	0	0	0
beta_lactam__TEM-176	0	0	0	0	0	0	0	0	0	0	0	0	0	0	0	0	0	0	0	0	0	0	0	0	0	0	0	0	0	0	0	0	0	0	0	0	0	0	0	0	0	0	0	0	0	0	0	0	0
beta_lactam__TEM-177	0	0	0	0	0	0	0	0	0	0	0	0	0	0	0	9.00013e-06	0	0	0	0	0	7.04749e-06	0	0	0	0	0	0	0	0	0	0	0	0	0	0	0	0	0	0	0	0	0	0	0	0	0	0	0
beta_lactam__TEM-178	9.33656e-06	3.6692e-05	0	0	0	0	0	0	2.31955e-05	0	0	0	0	0	0	0	0	0	0	0	0	0	0	0	0	0	0	0.000104042	0	7.31607e-05	0	0	0	0	0	0	0	0	0	0	0	0	0	0	5.88963e-05	0	0	1.65295e-05	1.51008e-05
beta_lactam__TEM-182	0	0	0	0	1.40067e-05	0	0	0	0	0	0	0	0	0	0	0	0	0	0	0	0	0	0	0	0	0	0	0	0	0	0	0	0	0	0	0	0	0	0	0	0	0	0	0	0	0	0	0	0
beta_lactam__TEM-183	0	0	0	0	0	0	0	0	0	0	0	0	0	0	0	0	0	0	0	0	0	0	0	0	0	0	0	0	0	0	0	0	0	0	0	0	0	0	0	0	0	0	0	0	0	0	0	0	0
beta_lactam__TEM-184	0	0	0	0	0	0	0	0	0	0	0	0	0	0	0	0	0	0	0	0	0	0	0	0	0	0	0	0	0	0	0	0	0	0	0	0	0	0	0	0	0	0	1.28235e-05	0	0	0	0	7.35479e-05	0
beta_lactam__TEM-185	9.30391e-06	0	0	0	0	0	0	0	0	0	0	0	0	0	0	0	0	0	0	0	0	0	0	0	0	0	0	0	0	0	0	0	0	0	0	0	0	0	0	0	0	0	1.01519e-05	0	0	0	0	1.2258e-05	0
beta_lactam__TEM-186	0	0	0	0	0	0	0	0	0	0	0	0	0	0	0	0	0	0	0	0	0	0	0	0	0	0	0	0	0	0	0	0	0	0	0	0	0	0	0	0	0	0	0	0	0	0	0	0	0
beta_lactam__TEM-187	5.4152e-05	0.000252767	0	0	0	0	0	0	0	0	0	0	0	0	0	0	0	0	0	0	0	0	0	0	0	0	0	0.000570746	0	0	0	0	0	0	0	0	0	0	0	0	0	0	0	0	0	0	0	0	0
beta_lactam__TEM-188	0	0	0	0	0	0	0	0	0	0	0	0	0	0	0	0	0	0	0	0	0	0	0	0	0	0	0	0	0	0	0	0	0	0	0	0	0	0	0	0	0	0	0	0	0	0	0	0	0
beta_lactam__TEM-190	0	0	0	0	0	0	0	0	0	0	0	0	0	0	0	0	0	0	0	0	0	0	0	0	0	0	0	0	0	0	0	0	0	0	0	0	0	0	0	0	0	0	0	0	0	0	0	0	0
beta_lactam__TEM-192	2.03544e-05	7.40662e-05	0	0	1.59598e-05	0	0	0	0.000108713	0	0	0	0	0	0	0	0	0	0	0	0	5.4081e-06	0	0	0	0	0	0.000992339	0	0	2.58459e-05	0	0	9.99475e-05	0	0	8.62284e-06	0	0	0	0	0	0	0	0	0	0	0.000167171	0
beta_lactam__TEM-193	8.5596e-05	5.68769e-05	0	3.70679e-05	4.28776e-05	0	0	0	3.83601e-05	2.56514e-05	0	0	0	0	0	9.97312e-06	0	0	0	0	0	6.75984e-06	0	0	0	3.36175e-05	0	0.00159369	0	5.32009e-05	0	0	8.78409e-05	8.31634e-05	0	0	0	1.33774e-05	0	0	0	0	0	0	0	0	0	0	2.0282e-05
beta_lactam__TEM-194	0	0	0	0	0	0	0	0	0	0	0	0	0	0	0	0	0	0	0	0	0	0	0	0	0	0	0	0	0	0	0	0	0	0	0	0	0	0	0	0	0	0	0	0	0	0	0	0	0
beta_lactam__TEM-195	0	0	0	0	0	0	0	0	0	0	0	0	0	0	0	0	0	0	0	0	0	0	0	0	0	0	0	0	0	0	0	0	0	0	0	0	0	0	0	0	0	0	0	0	0	0	0	0	0
beta_lactam__TEM-196	0	0	0	0	0	0	0	0	0	0	0	0	0	0	0	0	0	0	0	0	0	0	0	0	0	0	0	0	0	0	0	0	0	0	0	0	0	0	0	0	0	0	0	0	0	0	0	0	0
beta_lactam__TEM-197	0	0	0	0	0	0	0	0	0	0	0	0	0	0	0	0	0	0	0	0	0	0	0	0	0	0	0	0	0	0	0	0	0	0	0	0	0	0	0	0	0	0	0	0	0	0	0	0	0
beta_lactam__TEM-198	0	0	0	0	0	0	0	0	0	0	0	0	0	0	0	0	0	0	0	0	0	0	0	0	0	0	0	0	0	0	0	0	0	0	0	0	0	0	0	0	0	0	0	0	0	0	0	0	0
beta_lactam__TEM-199	0	0	0	0	0	0	0	0	0	0	0	0	0	0	0	0	0	0	0	0	0	0	0	0	0	0	0	0	0	0	0	0	0	0	0	0	0	0	0	0	0	0	0	0	0	0	0	0	0
beta_lactam__TEM-201	0	0	0	0	0	0	0	0	0	0	0	0	0	0	0	0	0	0	0	0	0	0	0	0	0	0	0	0	0	0	0	0	0	0	0	0	0	0	0	0	0	0	0	0	0	0	0	0	0
beta_lactam__TEM-205	3.46106e-05	0.000124588	0	0	0	1.51947e-05	0	0	0	0	0	0	0	0	0	1.11894e-05	0	0	0	0	0	0	0	0	0	4.36119e-05	0	0.000802767	0	0	4.5366e-05	3.88265e-05	0	0	0	0	0	0	0	0	0	0	0	0	0	0	0	4.90319e-05	8.50537e-06
beta_lactam__TEM-208	0	0	0	0	0	0	0	0	0	0	0	0	0	0	0	0	0	0	0	0	0	0	0	0	0	0	0	0	0	0	0	0	0	0	0	0	0	0	0	0	0	0	0	0	0	0	0	0	0
beta_lactam__TEM-209	0	0	0	0	0	0	0	0	0	0	0	0	0	0	0	0	0	0	0	0	0	0	0	0	0	0	0	0	0	0	0	0	0	0	0	0	0	0	0	0	0	0	0	0	0	0	0	0	0
beta_lactam__TEM-21	0	0	0	0	0	0	0	0	0	0	0	0	0	0	0	0	0	0	0	0	0	0	0	0	0	0	0	0	0	0	0	0	0	0	0	0	0	0	0	0	0	0	0	0	0	0	0	0	0
beta_lactam__TEM-211	0	0	0	0	0	0	0	0	0	0	0	0	0	0	0	0	0	0	0	0	0	0	0	0	0	0	0	0	0	0	0	0	0	0	0	0	0	0	0	0	0	0	0	0	0	0	0	0	0
beta_lactam__TEM-213	0	0	0	0	0	0	0	0	0	0	0	0	0	0	0	0	0	0	0	0	0	0	0	0	0	0	0	0	0	0	0	0	0	0	0	0	0	0	0	0	0	0	0	0	0	0	0	0	0
beta_lactam__TEM-214	0	0	0	0	0	0	0	0	0	0	0	0	0	0	0	0	0	0	0	0	0	0	0	0	0	0	0	0	0	0	0	0	0	0	0	0	0	0	0	0	0	0	0	0	0	0	0	0	0
beta_lactam__TEM-216	0	0	0	0	0	0	0	0	0	0	0	0	0	0	0	0	0	0	0	0	0	0	0	0	0	0	0	0	0	0	0	0	0	0	0	0	0	0	0	0	0	0	0	0	0	0	0	0	0
beta_lactam__TEM-217	0	0	0	0	0	0	0	0	0	0	0	0	0	0	0	0	0	0	0	0	0	0	0	0	0	0	0	0	0	0	0	0	0	0	0	0	0	0	0	0	0	0	0	0	0	0	0	0	0
beta_lactam__TEM-219	0	0	0	0	0	0	0	0	0	0	0	0	0	0	0	0	0	0	0	0	0	0	0	0	0	0	0	0	0	0	0	0	0	0	0	0	0	0	0	0	0	0	0	0	0	0	0	0	0
beta_lactam__TEM-26	0	0	0	0	0	0	0	0	0	0	0	0	0	0	0	0	0	0	0	0	0	0	0	0	0	0	0	0	0	0	0	0	0	0	0	0	0	0	0	0	0	0	0	0	0	0	0	0	0
beta_lactam__TEM-29	0	0	0	0	0	0	0	0	0	0	0	0	0	0	0	0	0	0	0	0	0	0	0	0	0	0	0	0	0	0	0	0	0	0	0	0	0	0	0	0	0	0	0	0	0	0	0	0	0
beta_lactam__TEM-3	0	0	0	0	0	0	0	0	0	0	0	0	0	0	0	0	0	0	0	0	0	0	0	0	0	0	0	0	0	0	0	0	0	0	0	0	0	0	0	0	0	0	0	0	0	0	0	0	0
beta_lactam__TEM-30	0	0	0	0	0	0	0	0	1.77047e-05	0	0	0	0	0	0	0	0	0	0	0	0	0	0	0	0	0	0	0	0	0	0	0	0	0	0	0	0	0	0	0	0	0	0	0	0	0	0	0	0
beta_lactam__TEM-33	0	0	0	0	0	0	0	0	0	0	0	0	0	0	0	0	0	0	0	0	0	0	0	0	0	0	0	0	0	0	0	0	0	0	0	0	0	0	0	0	0	0	0	0	0	0	0	0	0
beta_lactam__TEM-40	0	0	0	0	0	0	0	0	0	0	0	0	0	0	0	0	0	0	0	0	0	0	0	0	0	0	0	0	0	0	0	0	0	0	0	0	0	0	0	0	0	0	0	0	0	0	0	0	0
beta_lactam__TEM-42	0	0	0	0	0	0	0	0	0	0	0	0	0	0	0	0	0	0	0	0	0	0	0	0	0	0	0	0	0	0	0	0	0	0	0	0	0	0	0	0	0	0	0	0	0	0	0	0	0
beta_lactam__TEM-43	0	0	0	0	0	0	0	0	0	0	0	0	0	0	0	0	0	0	0	0	0	0	0	0	0	0	0	0	0	0	0	0	0	0	0	0	6.46399e-06	0	0	0	0	0	0	0	0	0	0	0	0
beta_lactam__TEM-47	0	0	0	0	0	0	0	0	0	0	0	0	0	0	0	0	0	0	0	0	0	0	0	0	0	0	0	0	0	0	0	0	0	0	0	0	0	0	0	0	0	0	0	0	0	0	0	0	0
beta_lactam__TEM-49	0	0	0	0	0	0	0	0	0	0	0	0	0	0	0	0	0	0	0	0	0	0	0	0	0	0	0	0	0	0	0	0	0	0	0	0	0	0	0	0	0	0	0	0	0	0	0	0	0
beta_lactam__TEM-52	0	0	0	0	0	0	0	0	0	0	0	0	0	0	0	0	0	0	0	0	0	0	0	0	0	0	0	0	0	0	0	0	0	0	0	0	0	0	0	0	0	0	0	0	0	0	0	0	0
beta_lactam__TEM-53	0	0	0	0	0	0	0	0	0	0	0	0	0	0	0	0	0	0	0	0	0	0	0	0	0	0	0	0	0	0	0	0	0	0	0	0	0	0	0	0	0	0	0	0	0	0	0	0	0
beta_lactam__TEM-54	0	0	0	0	0	0	0	0	0	0	0	0	0	0	0	0	0	0	0	0	0	0	0	0	0	0	0	0	0	0	0	0	0	0	0	0	0	0	0	0	0	0	0	0	0	0	0	0	0
beta_lactam__TEM-55	1.78635e-05	0	0	0	0	0	0	0	0	0	0	0	0	0	0	0	0	0	0	0	0	0	0	0	0	0	0	0.000142188	0	0	0	0	0	0	0	0	0	0	0	0	0	0	0	0	0	0	0	0	0
beta_lactam__TEM-57	0	0	0	0	0	0	0	0	0	0	0	0	0	0	0	0	0	0	0	0	0	0	0	0	0	0	0	0	0	0	0	0	0	0	0	0	0	0	0	0	0	0	0	0	0	0	0	0	0
beta_lactam__TEM-59	0	0	0	0	0	0	0	0	0	0	0	0	0	0	0	0	0	0	0	0	0	0	0	0	0	0	0	0.000266088	0	0	0	1.15718e-05	0	0	0	0	0	0	0	0	0	0	0	0	0	0	0	0	0
beta_lactam__TEM-6	0	6.50022e-05	0	0	0	0	0	0	0	0	0	0	0	0	0	0	0	0	0	0	0	0	0	0	0	0	0	0	0	0	0	0	0	0	0	0	0	0	0	0	0	0	0	0	0	0	0	0	0
beta_lactam__TEM-60	0	0	0	0	0	0	0	0	0	0	0	0	0	0	0	0	0	0	0	0	0	0	0	0	0	0	0	0.000159961	0	0	0	0	0	0	0	0	0	0	0	0	0	0	0	0	0	0	0	0	0
beta_lactam__TEM-63	0	3.52095e-05	0	0	5.28823e-05	0	0	0	2.4098e-05	0	0	0	0	0	0	0	0	0	0	0	0	0	0	0	0	0	0	0.000213281	0	0	0	0	0	0	0	0	0	0	0	0	0	0	0	0	0	0	0	0	0
beta_lactam__TEM-67	0	0	0	0	0	0	0	0	0	0	0	0	0	0	0	0	0	0	0	0	0	0	0	0	0	0	0	0	0	0	0	0	0	0	0	0	0	0	0	0	0	0	0	0	0	0	0	0	0
beta_lactam__TEM-7	1.99824e-05	0.000145425	0	0	0	0	0	0	7.65243e-05	0	0	0	0	0	0	0	0	0	0	0	0	0	0	0	0	0	0	0.000623228	0	0	2.27844e-05	5.35109e-05	9.82601e-05	1.46339e-05	0	0	0	0	0	0	0	0	0	0	0	0	0	1.97284e-05	1.75647e-05
beta_lactam__TEM-73	0	0	0	0	0	0	0	0	0	0	0	0	0	0	0	0	0	0	0	0	0	0	0	0	0	0	0	0	0	0	0	0	0	0	0	0	0	0	0	0	0	0	0	0	0	0	0	0	0
beta_lactam__TEM-75	0	0	0	0	0	0	0	0	0	0	0	0	0	0	4.7236e-06	0	0	0	0	0	0	0	0	0	0	0	0	0	0	0	2.48557e-05	0	0	0	0	0	0	0	0	0	0	0	0	0	0	0	0	0	0
beta_lactam__TEM-78	0	0	0	0	0	0	0	0	0	0	0	0	0	0	0	0	0	0	0	0	0	0	0	0	0	0	0	0	0	0	0	0	0	0	0	0	0	0	0	0	0	0	0	0	0	0	0	0	0
beta_lactam__TEM-79	0	0	0	0	0	0	0	0	0	0	0	0	0	0	0	0	0	0	0	0	0	0	0	0	0	0	0	0	0	0	0	0	0	0	0	0	0	0	0	0	0	0	0	0	0	0	0	0	0
beta_lactam__TEM-8	0	0	0	0	0	0	0	0	1.67211e-05	0	0	0	0	0	0	0	0	0	0	0	0	0	0	0	0	0	0	0	0	0	0	0	0	0	0	0	0	0	0	0	0	0	0	0	0	0	0	0	0
beta_lactam__TEM-83	0	0	0	0	0	0	0	0	0	0	0	0	0	0	0	0	0	0	0	0	0	0	0	0	0	0	0	0	0	0	0	0	0	0	0	0	0	0	0	0	0	0	0	0	0	0	0	0	0
beta_lactam__TEM-86	0	0	0	0	0	0	0	0	0	0	0	0	0	0	0	0	0	0	0	0	0	0	0	0	0	0	0	0	0	0	0	0	0	0	0	0	0	0	0	0	0	0	0	0	0	0	0	0	0
beta_lactam__TEM-87	0	0.000100212	0	0	1.40067e-05	0	0	0	1.52457e-05	0	0	0	0	0	0	0	0	0	4.26874e-06	0	0	0	0	0	0	0	9.57932e-05	8.29428e-05	0	6.10825e-05	0	1.24085e-05	8.78409e-05	0	0	0	0	0	0	0	0	0	0	0	0	4.7521e-06	0	1.41733e-05	0
beta_lactam__TEM-88	0	0	0	0	0	0	0	0	0	0	0	0	0	0	0	0	0	0	0	0	0	0	0	0	0	0	0	0	0	0	0	0	0	0	0	0	0	0	0	0	0	0	0	0	0	0	0	0	0
beta_lactam__TEM-89	0	0	0	0	0	0	0	0	0	0	0	0	0	0	0	0	0	0	0	0	0	0	0	0	0	0	0	0	0	0	0	0	0	0	0	0	0	0	0	0	0	0	0	0	0	0	0	0	0
beta_lactam__TEM-90	0	0	0	0	0	0	0	0	0	0	0	0	0	0	0	0	0	0	0	0	0	0	0	0	0	0	0	0	0	0	0	0	0	0	0	0	0	0	0	0	0	0	0	0	0	0	0	0	0
beta_lactam__TEM-91	0	0	0	0	0	0	0	0	0	0	0	0	0	0	0	6.81091e-06	0	0	0	0	0	0	0	0	0	2.90746e-05	0	0	0	0	0	2.6418e-05	0	0	0	0	0	0	0	0	0	0	0	0	0	0	0	0	0
beta_lactam__TEM-92	0	0	0	0	0	0	0	0	0	0	0	0	0	0	0	0	0	0	0	0	0	0	0	0	0	0	0	0	0	0	0	0	0	0	0	0	0	0	0	0	0	0	0	0	0	0	0	0	0
beta_lactam__TEM-94	0	0	0	0	1.40067e-05	0	0	0	0	0	0	0	0	0	0	0	0	0	0	0	0	0	0	0	0	0	0	0	0	0	0	0	0	0	0	0	0	0	0	0	0	0	0	0	0	0	0	0	0
beta_lactam__TEM-95	0	0	0	0	0	0	0	0	1.42621e-05	0	0	0	0	0	0	0	0	0	0	0	0	0	0	0	0	0	0	0	0	0	0	0	0	0	0	0	0	0	0	0	0	0	0	0	0	0	0	0	0
beta_lactam__TEM-96	0	0	0	0	0	0	0	0	0	0	0	0	0	0	0	0	0	0	0	0	0	0	0	0	0	0	0	0	0	0	0	0	0	0	0	0	0	0	0	0	0	0	0	0	0	0	0	0	0
beta_lactam__TER-1	0	0	0	0	0	0	0	0	0	0	0	0	0	0	0	0	0	0	0	0	0	0	0	0	0	0	0	0	0	0	0	0	0	0	0	0	0	0	0	0	0	0	0	0	0	0	0	0	0
beta_lactam__TER-2	0	0	0	0	0	0	0	0	0	0	0	0	0	0	0	0	0	0	0	0	0	0	0	0	0	0	0	0	0	0	0	0	0	0	2.74446e-05	0	0	0	0	0	1.47729e-05	0	0	0	0	0	0	0	0
beta_lactam__THIN-B beta-lactamase	0	0	0	0	0	0	0	0	0	0	0	0	0	0	0	2.95006e-05	8.66819e-05	0	0	0	9.24503e-06	0	0	0	0	0	0	0	0	0	0	0	0	0	0.000122819	0	2.05475e-05	0	0	0	3.03472e-05	0	0	8.0404e-06	0	0	0	0	0
beta_lactam__TLA-2	0	0	0	0	0	0	0	0	0	0	0	0	0	0	0	0	0	0	0	0	0	0	0	0	0	0	0	0	0	0	0	0	0	0	0	0	0	0	0	0	0	0	0	0	0	0	0	0	0
beta_lactam__TRU-1	0	0	0	0	0	0	0	0	0	0	0	0	0	0	0	0	0	0	0	0	0	0	0	0	0	0	0	0	0	0	0	0	0	0	0	0	3.18701e-06	0	0	0	0	0	0	0	0	0	0	0	0
beta_lactam__TUS-1	0	0	0	0	0	0	0	0	0	0	0	0	0	0	0	0	0	0	0	0	0	0	0	0	0	0	0	0	0	0	0	0	0	0	0	0	0	0	0	0	0	0	0	0	0	0	0	0	0
beta_lactam__VCC-1	0	0	0	0	0	0	0	0	0	0	0	0	0	0	0	0	0	0	0	0	0	0	0	0	0	0	0	0	0	0	0	0	0	0	0	0	0	0	0	0	0	0	0	0	0	0	0	0	0
beta_lactam__VEB-1	0	0	0	0	0	0	0	0	0	0	0	0	0	0	0	0	0	0	0	0	0	0	0	0	0	0	0	0	0	0	0	0	0	0	0	0	0	0	0	0	0	0	0	0	0	0	0	0	0
beta_lactam__VEB-1b	0	0	0	0	0	0	0	0	0	0	0	0	0	0	0	0	0	0	0	0	0	0	0	0	0	0	0	0	0	0	0	0	0	0	0	0	0	0	0	0	0	0	0	0	0	0	0	0	0
beta_lactam__VEB-3	0	0	0	0	0	0	0	0	0	0	0	0	0	0	0	0	0	0	0	0	0	0	0	0	0	0	0	0	0	0	0	0	0	0	0	0	0	0	0	0	0	0	0	0	0	0	0	0	0
beta_lactam__VEB-6	0	0	0	0	0	0	0	0	0	0	0	0	0	0	0	0	0	0	0	0	0	0	0	0	0	0	0	0	0	0	0	0	0	0	0	0	0	0	0	0	0	0	0	0	0	0	0	0	0
beta_lactam__VEB-7	0	0	0	0	0	0	0	0	0	0	0	0	0	0	0	0	0	0	0	0	0	0	0	0	0	0	0	0	0	0	0	0	0	0	0	0	0	0	0	0	0	0	0	0	0	0	0	0	0
beta_lactam__VEB-8	0	0	0	0	0	0	0	0	0	0	0	0	0	0	0	0	0	0	0	0	0	0	0	0	0	0	0	0	0	0	0	0	0	0	0	0	0	0	0	0	0	0	0	0	0	0	0	0	0
beta_lactam__VEB-9	0	0	0	0	0	0	0	0	0	0	0	0	0	0	0	0	0	0	0	0	0	0	0	0	0	0	0	0	0	0	0	0	0	0	0	0	0	0	0	0	0	0	0	0	0	0	0	0	0
beta_lactam__VIM-1	0	0	0.000103941	5.30584e-05	0.000455661	6.40883e-05	0.000179817	0.000246614	0.000907346	5.71977e-05	0	0	0	0	0	0	0	0	0	0	0	0	0	0	0	0	0	0	0	0	0	0	0	0	4.70782e-05	0	0	0	7.79105e-05	4.63883e-05	3.15175e-05	0	6.46879e-05	6.55098e-05	0	0	0	0	0
beta_lactam__Vibrio cholerae varG	0	0	0	0	0	0	0	0	0	0	0	0	0	0	0	0	0	0	0	0	0	0	0	0	0	0	0	0	0	0	0	0	0	0	0	0	0	0	0	0	0	0	0	0	0	0	0	0	0
beta_lactam__YEM-1	0	0	0	0	0	0	0	0	0	0	0	0	0	0	0	0	0	0	0	0	0	0	0	0	0	0	0	0	0	0	0	0	0	0	0	0	0	0	0	0	0	0	0	0	0	0	0	0	0
beta_lactam__Yrc-1	0	0	0	0	0	0	0	0	0	0	0	0	0	0	0	0	0	0	0	0	0	0	0	0	0	0	0	0	0	0	0	0	0	0	2.11898e-05	0	0	0	0	0	2.99567e-05	0	7.97982e-06	0	0	0	0	0	0
beta_lactam__blaC	0	0	0	0	0	0	0	0	0	0	0	0	0	0	0	0	0	0	0	0	0	0	0	0	0	0	0	0	0	0	0	0	0	0	0	0	0	0	0	0	0	0	0	0	0	0	0	0	0
beta_lactam__blaF	1.2309e-05	0	0	0	0	0	0	0	0	0	0	0	0	0	0	0	0	0	0	0	5.38245e-06	0	0	0	0	0	0	0	6.94611e-05	0	0	0	0	0	0	0	0	0	0	0	0	0	0	0	0	0	0	0	0
beta_lactam__blaS1	0	0	0	0	0	0	0	0	0	0	0	0	0	0	0	0	0	0	0	0	0	0	0	0	9.89404e-05	0	0	0	0	0	0	0	0	0	0	0	0	0	0	0	0	0	0	0	0	0	0	0	0
beta_lactam__blaZ	0	0	0	0	0	0	0	0	0	0	0	0	0	0	0	0	0	0	0	0	0	0	0	0	0	0	0	0	0	0	0	0	0	0	0	0	0	0	0	0	0	0	0	0	0	0	0	0	0
beta_lactam__cepA	0	0	0	0	0	0	5.77947e-05	0	0	0	0	0	0	0	0	0	0	0	0	0	0	0	0	0	0	0	0	0	0	0	0	0	0	0	0	0	0	0	0	0	0	0	0	0	0	0	0	1.67985e-05	0
beta_lactam__cphA2	0	0	0	0	0	0	0	0	0	0	0	0	0	0	0	3.2172e-05	0	0	0	0	0	0	0	0	0	0	0	0	0	0	0	0	0	0	1.39745e-05	0	0	0	0	0	0	0	0	0	0	0	0	0	0
beta_lactam__cphA3	0	0	0	0	0	0	0	0	0	0	0	0	0	0	0	0	0	0	0	0	0	0	0	0	0	0	0	0	0	0	0	0	0	0	0	0	0	0	0	0	0	0	0	0	0	0	0	0	0
beta_lactam__cphA4	0	0	0	0	0	0	0	0	0	0	0	6.15069e-06	0	0	0	0	0	0	0	0	0	0	0	0	0	0	0	0	0	0	0	0	0	0	0	0	0	0	0	0	0	0	0	0	0	0	0	0	0
beta_lactam__cphA5	0	0	0	0	0	0	0	0	0	0	0	8.85699e-06	0	0	0	1.56118e-05	0	0	0	0	0	0	0	0	0	0	0	0	0	0	0	0	0	0	0	0	0	1.22385e-05	3.22207e-05	0	0	0	0	0	0	0	0	0	0
beta_lactam__cphA6	0	0	0	0	0	0	0	0	0	0	0	7.87288e-06	0	0	0	3.31409e-05	0	0	0	0	0	0	0	0	0	0	0	0	0	0	0	0	0	0	2.91044e-05	0	8.52099e-06	0	0	0	0	0	0	0	0	0	0	0	0
beta_lactam__cphA7	0	0	0	0	0	0	0	0	0	0	0	0	0	0	0	0	0	0	0	0	0	0	0	0	0	0	0	0	0	0	0	0	0	0	1.55625e-05	0	8.52099e-06	0	0	0	0	0	0	0	0	0	0	0	0
beta_lactam__cphA8	0	0	0	0	0	0	0	0	0	0	0	0	0	0	0	1.34207e-05	0	0	0	0	0	0	0	0	0	0	0	0	0	0	0	0	0	0	0	0	0	0	0	0	0	0	0	0	0	0	0	0	0
beta_lactam__crxA	0	0	0	0	0	0	0	0	0	0	0	0	0	0	0	0	0	0	0	0	0	0	0	0	0	0	0	0	0	0	0	0	0	0	0	0	0	0	0	0	0	0	0	0	0	0	0	0	0
beta_lactam__imiH	0	0	0	0	0	0	0	0	0	0	0	0	0	0	0	0	0	0	0	0	0	0	0	0	0	0	0	0	0	0	0	0	0	0	0	0	0	0	0	0	0	0	0	0	0	0	0	0	0
beta_lactam__imiS	0	0	0	0	0	0	0	0	0	0	0	1.02926e-05	0	0	0	0	0	0	0	0	0	0	0	0	0	0	0	0	0	0	0	0	0	0	0	0	0	0	0	0	0	0	0	0	0	0	0	0	0
beta_lactam__mecA	0	0	0	0	0	0	0	0	0	0	0	0	0	0	0	0	0	0	0	0	0	0	0	0	0	0	0	0	0	0	0	0	0	0	0	0	0	0	0	0	0	0	0	0	0	0	0	0	0
beta_lactam__mecB	0	0	0	0	0	0	0	0	0	0	0	0	0	0	0	0	0	0	0	0	0	0	0	0	0	0	0	0	0	0	0	0	0	0	0	0	0	0	0	0	0	0	0	0	0	0	0	0	0
beta_lactam__mecC	0	0	0	0	0	0	0	0	0	0	0	0	0	0	0	0	0	0	0	0	0	0	0	0	0	0	0	0	0	0	0	0	0	0	0	0	0	0	0	0	0	0	0	0	0	0	0	0	0
beta_lactam__mecD	0	0	0	0	0	0	0	0	0	0	0	0	0	0	0	0	0	0	0	0	0	0	0	0	0	0	0	0	0	0	0	0	0	0	0	0	0	0	0	0	0	0	0	0	0	0	0	0	0
beta_lactam__mreA	0	0	0	0	0	0	0	0	0	0	0	0	0	0	0	0	0	0	0	0	0	0	0	0	0	0	0	0	0	0	0	0	0	0	0	0	0	0	0	0	0	0	0	0	0	0	0	0	0
beta_lactam__y56	0	0	0	0	0	0	0	0	0	0	0	0	0	0	0	0	0	0	0	0	0	0	0	0	0	0	0	0	0	0	0	0	0	0	0.000672745	0	0	0.000210112	4.67149e-05	0.000384088	0.000230221	0	0.000193219	0.00017202	0	0	0	0	0
bicyclomycin__bcr-1	0	0	0	0	0	0	0	0	0	0	0	0	0	0	0	0	0	0	0	0	0	0	0	0	0	0	0	0	0	0	0	0	0	0	0	0	0	0	0	0	0	0	0	0	0	0	0	0	0
bleomycin__BLMT	0	0	0	0	0	0	0	0	0.000127258	0	0	0	0	0	0	0	0	0	0	0	0	0	0	0	0	0	0	0	0	0	0	0	0	0	0	0	0	0	0	0	0	0	0	0	0	0	0	0	0
bleomycin__bleomycin resistance protein	0	0	3.44186e-05	4.14491e-05	0.000291079	8.17543e-05	0.000141228	0	0.00149782	6.97747e-05	0	0	0	0	0	0	0	0	0	0	0	0	0	0	0	0	0	0	0	0	0	0	0	2.3829e-05	0	0	0	0	0	0	0	0	0	0	0	0	0	0	0
chloramphenicol__Agrobacterium fabrum chloramphenicol acetyltransferase	0	6.11534e-05	0	1.8688e-05	0	6.47776e-05	0	0	0.000211317	0	0	0	0	0	0	0	0	0	0	0	0	0	0	0	0	0	0	0	0	0	0	0	0	0	0	0	0	0	0	0	1.35193e-05	0	0	0	0	0	0	0.000597577	0.000123552
chloramphenicol__Bacillus clausii chloramphenicol acetyltransferase	0	0	0	0	0	0	0	0	0	0	0	0	0	0	0	0	0	0	0	0	0	0	0	0	0	0	0	0	0	0	0	0	0	0	0	0	0	0	0	0	0	0	0	0	0	0	0	0	0
chloramphenicol__Bacillus pumilus cat86	0	0	0	0	0	0	0	0	0	0	0	0	0	0	0	0	0	0	0	0	0	0	0	0	0	0	0	0	0	0	0	0	0	0	0	0	0	0	0	0	0	0	0	0	0	0	0	0	0
chloramphenicol__Campylobacter coli chloramphenicol acetyltransferase	3.12146e-05	0	0.00114804	0.00261436	0.00236185	0.00232669	0.00317403	0	0.000717741	0.00274029	0	0	0	0	0	0	0	0	0	0	0	0	0	0	0	0	0	0	0	0	0	0	0	0	0	0	5.06553e-05	0	0	2.01865e-05	0	0	0	0	0	0	0	0	0
chloramphenicol__Clostridium butyricum catB	0	0	0	0	0	0	0	0	0	0	0	0	0	0	0	0	0	0	0	0	0	0	0	0	0	0	0	0	0	0	0	0	0	0	0	0	0	0	0	0	0	0	0	0	0	0	0	0	0
chloramphenicol__Enterococcus faecalis chloramphenicol acetyltransferase	0	0	0	0	0	0	0	0	0	0	0	0	0	0	0	0	0	0	0	0	0	0	0	0	0	0	0	0	0	0	0	0	0	0	0	0	0	0	0	0	0	0	0	0	0	0	0	0	0
chloramphenicol__Enterococcus faecium chloramphenicol acetyltransferase	0	0	0	1.44164e-05	0	0	0	0	3.23033e-05	0	0	0	0	0	0	0	0	0	0	0	0	0	0	0	0	0	0	0	0	0	0	0	0	0	0	0	0	0	0	0	0	0	0	0	0	0	0	0	0
chloramphenicol__Lactobacillus reuteri cat-TC	0	0	9.71747e-05	6.81962e-05	7.53189e-05	3.79165e-05	2.96236e-05	0	0.000319727	0	0	0	0	0	0	0	0	0	0	0	0	0	0	0	0	0	0	0	0	0	0	0	0	0	0	0	0	0	0	0	0	0	0	0	0	0	0	2.38385e-05	0
chloramphenicol__Pseudomonas aeruginos catB6	0	0	0	0	0.000188032	0	0	0	0.000254516	0	0	0	0	0	0	0	0	0	0	0	0	0	0	0	0	0	0	0	0	0	0	0	0	0	0	0	0	0	0	0	0	0	0	0	0	0	0	0	0
chloramphenicol__Pseudomonas aeruginos catB7	0	0	1.82033e-05	3.73734e-05	5.7073e-05	0	0	0	4.51154e-05	4.59444e-05	0	0	0	0	0	0	0	0	0	0	0	0	0	0	0	0	0	0	0	0	0	0	0	0	0	0	0	0	0	0	0	0	0	0	0	0	0	1.70535e-05	0
chloramphenicol__Salmonella enterica cmlA	0	0	0	1.40208e-05	1.04812e-05	0	0	0	3.02947e-05	0	0	0	0	0	0	0	0	0	0	0	0	0	0	0	0	0	0	0	0	0	0	0	0	0	0	0	0	0	0	0	0	0	0	0	0	0	0	0	0
chloramphenicol__Staphylococcus intermedius chloramphenicol acetyltransferase	0	0	0	0	0	0	0	0	4.64485e-05	0	0	0	0	0	0	0	0	0	0	0	0	0	0	0	0	0	0	0	0	0	0	0	0	0	0	0	0	0	0	0	0	0	0	0	0	0	0	0	0
chloramphenicol__Streptococcus suis chloramphenicol acetyltransferase	0	0	2.74529e-05	0	0	0	0	0	5.73034e-05	0	0	0	0	0	0	0	0	0	0	0	0	0	0	0	0.000134211	0	0	0	0	0	0	0	0	0	0	0	0	0	0	0	0	0	0	0	0	0	0	0	0
chloramphenicol__Streptomyces lividans cmlR	0	0	1.53672e-05	0	0	0	0	0	0	0	0	0	0	0	0	0	0	0	0	0	0	0	0	0	0	0	0	0	0	0	0	0	0	0	0	0	0	0	0	0	0	0	0	0	0	0	0	0	0
chloramphenicol__Vibrio anguillarum chloramphenicol acetyltransferase	4.38559e-05	0	0.000650591	0.000349764	0.000519284	3.71427e-05	0.000381285	0	3.19076e-05	0.000491776	0	0	0	0	0	0	0	0	0	0	8.17144e-06	0	0	0	0	0	0	0	0	0	0	0	0	0	0	0	0	0	0	4.37575e-05	0	1.32295e-05	0	0	0	0	9.50646e-05	0	3.68172e-05
chloramphenicol__catA4	0	0	0	0	0	0	0	0	0	0	0	0	0	0	0	0	0	0	0	0	0	0	0	0	0	0	0	0	0	0	0	0	0	0	0	0	0	0	0	0	0	0	0	0	0	0	0	0	0
chloramphenicol__catA8	0	0	6.26036e-05	0	3.72643e-05	0	2.78413e-05	0.000396696	9.22427e-05	0	0	0	0	0	0	0	0	0	0	0	0	0	0	0	0	0	0	0	0	0	0	0	0	0	0	0	0	0	0	0	0	0	0	0	0	0	0	0	0
chloramphenicol__catB10	0	0	1.88249e-05	0	0	0	0	0	0.000149361	0	0	0	0	0	0	0	0	0	0	0	0	0	0	0	0	0	0	0	0	0	0	0	0	0	0	0	0	0	0	0	0	0	0	0	0	0	0	0	0
chloramphenicol__catB11	0	0	0.000347812	0.000322028	0.00146066	0.000118591	0.000683118	0	0.00154451	0.000116449	0	0	0	0	0	0	0	0	0	0	0	0	0	0	0	3.71221e-05	0	0	0	0	0	0	0	0	0	0	4.12254e-05	0	0	0	0	0	0	0	0	0	0	0	0
chloramphenicol__catB2	0	0	3.85462e-05	1.3285e-05	5.60594e-05	0	0	0	0.000406556	0	0	0	0	0	0	0	0	0	0	0	0	0	0	0	0	0	0	0	0	0	0	0	0	0	0	0	0	0	0	0	0	0	0	0	0	0	0	3.96487e-05	0
chloramphenicol__catB3	0	0	0.000738204	0.000610046	0.0055417	0.000192611	0.000918032	0.00149806	0.00522227	0.00052475	0	0	0	0	0	0	0	0	6.59924e-06	0	0	0	0	0	0	0	0	0	0	0	0	0	0	0	4.8212e-05	0	0	0	0	2.27407e-05	0	0	3.20181e-05	2.97567e-05	0	0	0	1.30423e-05	0
chloramphenicol__catB8	0	0	0.000244723	0.000229033	0.00331256	0.000127346	0.000592691	0.000123174	0.00381775	0.000221254	0	0	0	0	0	0	0	0	0	0	0	0	0	0	0	0	0	0	0.000142128	0	0	0	0	0	0	0	0	0	0	0	0	0	0	0	0	0	0	0	0
chloramphenicol__catB9	0	0	5.53938e-05	0	0	0	3.16034e-05	0	0	8.99488e-05	0	0	0	0	0	0	0	0	0	0	0	0	0	0	0	0	0	0	0	0	0	0	0	0	0	0	0	0	0	0	0	0	0	0	0	0	0	0	0
chloramphenicol__catD	5.59057e-05	0	0.000385287	0	0.000131637	0.000226661	0.000183927	0	7.94904e-05	0.00133602	0	0	0	0	0	0	0	0	0	0	0	0	0	0	0	0	0	0	0	0	0	0	0	0	0	0	0	0	0	2.30703e-05	0	0	0	0	0	0	0	0	0
chloramphenicol__catI	0	0	0	0	0	0	0	0	0	0	0	0	0	0	0	0	0	0	0	0	0	0	0	0	0	0	0	0	0	0	0	0	0	0	0	0	0	0	0	0	0	0	0	0	0	0	0	0	0
chloramphenicol__catII	0	0	0	0	0	0	0	0	0	0	0	0	0	0	0	0	0	0	0	0	0	0	0	0	0	0	0	0	0	0	0	0	0	0	0	0	0	0	0	0	0	0	0	0	0	0	0	0	0
chloramphenicol__catII from Escherichia coli K-12	0	0	0	0	0	0	0	0	8.84864e-05	0	0	0	0	0	0	0	0	0	0	0	0	0	0	0	0	0	0	0	0	0	0	0	0	0	0	0	0	0	0	0	0	0	4.91442e-05	0	0	0	0	0	0
chloramphenicol__catIII	0	0	0	0	0	0	0	0	0	0	0	0	0	0	0	0	0	0	0	0	0	0	0	0	0	0	0	0	0	0	0	0	0	0	0	0	0	0	0	0	0	0	0	0	0	0	0	0	0
chloramphenicol__catQ	0	0	0.000114754	9.22305e-05	9.14591e-05	0.000184696	0.000327994	0.00105982	0.00245341	0	0	0	0	0	0	0	0	0	0	0	0	0	0	0	0	0	0	0	0	0	0	0	0	0	0	0	0	0	0	0	0	0	0	0	0	0	0	0	0
chloramphenicol__catS	2.66092e-05	0	0	0	0	0	0	0	0	6.98963e-05	0	0	0	0	0	0	0	0	0	0	0	0	0	0	0	0	0	0	0	0	0	0	0	0	0	0	0	0	0	0	0	0	0	0	0	0	0	0	0
chloramphenicol__cmlA1	0	0	6.28993e-06	0	1.79506e-05	0	0	0	0	0	0	0	0	0	0	0	0	0	0	0	0	0	0	0	0	0	0	0	0	0	0	0	0	0	0	0	0	0	0	0	0	0	0	0	0	0	0	0	0
chloramphenicol__cmlA4	0	0	0	0	0	0	0	0	1.27562e-05	0	0	0	0	0	0	0	0	0	0	0	0	0	0	0	0	0	0	0	0	0	0	0	0	0	0	0	0	0	0	0	0	0	0	0	0	0	0	0	0
chloramphenicol__cmlA5	0	0	1.59387e-05	6.63945e-06	0.000129598	5.04447e-05	5.24166e-05	0	0.000232358	0	0	0	0	0	0	0	0	0	0	0	0	0	0	0	0	0	0	0	0	0	0	0	0	0	0	0	0	0	0	0	0	0	0	0	0	0	0	0	0
chloramphenicol__cmlA6	0	0	3.05511e-05	0	2.90721e-05	1.79508e-05	0	0	4.69965e-05	1.56852e-05	0	0	0	0	0	0	0	0	0	0	0	0	0	0	0	0	0	0	0	0	0	0	0	0	0	0	0	0	0	0	0	0	0	0	0	0	0	0	0
chloramphenicol__cmlA8	0	0	0	0	9.56064e-06	0	0	0	0	0	0	0	0	0	0	0	0	0	0	0	0	0	0	0	0	0	0	0	0	0	0	0	0	0	0	0	0	0	0	0	0	0	0	0	0	0	0	0	0
chloramphenicol__cmlB	0	0	0	0	0	0	0	0	0	0	0	0	0	0	0	0	0	0	0	0	0	0	0	0	0	0	0	0	0	0	0	0	0	0	0	0	0	0	0	0	0	0	0	0	0	0	0	0	0
chloramphenicol__cmlB1	0	0	0	0	8.62195e-05	1.90566e-05	2.30434e-05	0	1.26956e-05	0	0	0	0	0	0	0	0	0	0	0	0	0	0	0	0	0	0	0	0	0	0	0	0	0	0	0	0	0	0	0	0	0	0	0	0	0	0	0	0
chloramphenicol__cmlv	0	0	0	0	0	0	0	0	0	0	0	0	0	0	0	0	0	0	0	0	0	0	0	0	0	0	0	0	0	0	0	0	3.84136e-05	0	0	0	0	0	0	0	0	0	0	0	0	0	0	0	0
chloramphenicol__cmrA	0	0	0	0	0	0	0	0	0	0	0	0	0	0	0	0	0	0	0	0	0	0	0	0	0	0	0	0	0	0	0	2.66433e-05	0	5.55023e-06	0	0	0	0	0	0	0	0	0	0	0	0	0	9.52659e-06	0
chloramphenicol__cmx	0	0	0.00190512	0.000483478	0.00185858	0.00040268	0.00171463	0.00319689	0.00806043	0.000456565	0	0	0	0	0	0	0	0	0	0	0	0	0	0	0.000202205	0	0	0	5.02203e-05	5.33269e-05	0	1.17113e-05	5.88976e-05	2.75292e-05	1.95232e-05	0	0	0	0	0	0	0	0	0	0	0	0	8.9662e-06	0
chloramphenicol__fexA	0	0	0.000183493	0.00173499	0.000386047	8.23395e-05	0.000376318	0.000391494	0.00239585	0.00013836	0	0	0	0	0	0	0	0	0	0	0	0	0	0	0	0	0	0	0	0	0	0	0	0	0	0	0	0	0	0	0	0	0	0	0	0	0	0	0
chloramphenicol__plasmid-encoded cat (pp-cat)	0	0	0	0	0	0	0	0	0	0	0	0	0	0	0	0	0	0	0	0	0	0	0	0	0	0	0	0	0	0	0	0	0	0	0	0	0	0	0	0	0	0	0	0	0	0	0	0	0
defensin__Bacillus subtilis mprF	0	0	0	0	0	0	0	0	0	0	0	0	0	0	0	0	0	0	0	0	0	0	0	0	0	0	0	0	0	0	0	0	0	0	0	0	0	0	0	0	0	0	0	0	0	0	0	0	0
defensin__Brucella suis mprF	0	0	9.09156e-06	0	4.55217e-06	0	0	0	2.74914e-05	0	0	0	0	0	0	0	0	0	0	0	0	0	0	0	0	0	0	0	0	0	0	0	0	0	3.83505e-06	0	0	0	0	0	0	0	0	0	6.8512e-05	3.73238e-06	2.80237e-06	0.00133845	1.04191e-05
defensin__Clostridium perfringens mprF	3.34836e-05	0	0	0	0	0	0	0	3.01578e-05	0	0	0	0	0	0	0	0	0	0	0	0	0	0	0	0	0	0	0	0	0	0	0	0	0	0	0	0	0	0	0	0	0	0	0	0	0	0	0	0
defensin__Streptococcus agalactiae mprF	0	0	0	0	0	0	0	0	0	0	0	0	0	0	0	0	0	0	0	0	0	0	0	0	0	0	0	0	0	0	0	0	0	0	0	0	0	0	0	0	0	0	0	0	0	0	0	0	0
factumycin__facT	0	0	0	0	0	0	0	0	0	0	0	0	0	0	0	0	0	0	0	0	0	0	0	0	0	0	0	0	0	0	0	0	0	0	0	0	0	0	0	0	0	0	0	0	0	0	0	0	0
florfenicol__floR	0	0	0.00303854	0.00185815	0.0242212	0.0018638	0.00604157	0.0050148	0.0381304	0.00230811	0	0	0	0	0	8.43777e-06	6.35226e-06	6.75392e-06	7.02394e-06	0	0	0	0	0	0	0	0.000149905	0	0	0	0	0	0.000158052	0	0.00298083	0	0.000316301	0.00337098	0.00378677	0.00240354	0.00213039	0	0.00296984	0.00215935	0	0	0	1.00336e-05	0
florfenicol__pp-flo	0	0	6.74474e-05	2.86444e-05	0.000708236	4.33497e-05	2.53873e-05	0.000183186	0.000629181	2.90151e-05	0	0	0	0	0	0	0	0	0	0	0	0	0	0	0	0	0	0	0	0	0	0	0	0	0	0	0	2.08858e-05	1.20731e-05	0	0	0	0	0	0	0	0	0	0
fosfomycin__Acinetobacter baumannii AbaF	0	0	0	0	0	0	0	0	0	0	0	0	0	0	0	5.35143e-06	0	0	0	0	0	0	0	0	0	0	0	0	0	0	0	0	0	0	7.99788e-05	0	8.50303e-05	4.86789e-05	0.000190113	3.4555e-05	7.38469e-05	0	6.55424e-05	0.000158308	0	0	0	0	0
fosfomycin__FosA	0	0	0	0	0	0	0	0	0	0	0	0	0	0	0	0	0	0	0	0	0	0	0	0	0	0	0	0	0	0	0	0	0	0	2.45049e-05	0	0	0	2.73536e-05	0	2.00393e-05	0	0	5.16779e-05	0.0010858	0	4.2155e-05	0.00808898	0.000292952
fosfomycin__FosA2	0	0	0	0	0	0	0	0	0	0	0	0	0	0	0	0	0	0	0	0	0	0	0	0	0	0	0	0	0	0	0	0	0	0	0	0	0	0	0	0	0	0	0	0	0	0	0	0	0
fosfomycin__FosA3	0	0	0	0	0	0	0	0	0	0	0	0	0	0	0	0	0	0	0	0	0	0	0	0	0	0	0	0	0	0	0	0	0	0	0	0	0	0	0	0	0	0	0	0	0	0	0	0.00174972	7.18642e-05
fosfomycin__FosA4	0	0	0	0	0	0	0	0	0	0	0	0	0	0	0	0	0	0	0	0	0	0	0	0	0	0	0	0	0	0	0	0	0	0	0	0	0	0	0	0	0	0	0	0	0	0	0	0	0
fosfomycin__FosA5	0	0	3.25034e-05	0	0	0	0	0	0	0	0	0	0	0	0	0	0	0	0	0	0	0	0	0	0	0	0	0	0	0	0	0	0	0	2.37014e-05	0	0	0	0	0	5.4823e-05	0	2.63851e-05	0	0.00510883	0	4.48972e-05	0.00621473	0.000232888
fosfomycin__FosA6	0	0	6.50068e-05	0	0	0	0	0	0	0	0	0	0	0	0	0	0	0	0	0	0	0	0	0	0	0	0	0	0	0	0	0	0	0	0	0	0	0	0	0	2.27916e-05	0	0	0	0.00586788	0	6.91562e-05	0.0213799	0.00033587
fosfomycin__FosA7	0	0	0	0	0	0	0	0	0	0	0	0	0	0	0	0	0	0	0	0	0	0	0	0	0	0	0	0	0	0	0	0	0	0	1.72186e-05	0	0	0	0	7.10648e-05	4.28112e-05	0	1.47356e-05	1.56959e-05	0	0	0	0	2.53946e-05
fosfomycin__FosB	0	0	0	0	2.88195e-05	0	0	0	9.42142e-05	8.57663e-05	0	0	0	0	1.35661e-05	0	1.23938e-05	0	0	0	0	0	0	0	0	0	0	0	0	0	0	0	0	0	0	0	0	0	0	0	0	0	0	0	7.53146e-05	0	2.02022e-05	4.0508e-05	0
fosfomycin__FosB1	0	0	0	0	0	0	0	0.000206208	0	0	0	0	0	0	0	0	0	0	0	0	0	0	0	0	0	0	0	0	0	0	0	0	0	0	0	0	0	0	0	0	0	0	0	0	0	0	0	0	0
fosfomycin__FosB3	0	0	0	0	2.88195e-05	0	0	0	4.9583e-05	3.95844e-05	0	0	0	0	0	0	0	0	0	0	0	0	0	0	0	0	0	0	0	0	0	0	0	0	0	0	0	0	0	0	0	0	0	0	0	0	0	0	0
fosfomycin__FosB4	0	0	0	0	0	0	0	0.000246444	4.85711e-05	3.2987e-05	0	0	0	0	0	0	0	0	0	0	0	0	0	0	0	0	0	0	0	0	0	0	0	0	0	0	0	0	0	0	0	0	0	0	0	0	0	0	0
fosfomycin__FosB5	0	0	0	0.000115608	0	0	0	0	0	0	0	0	0	0	0	0	0	0	0	0	0	0	0	0	0	0	0	0	0	0	0	0	0	0	0	0	0	0	0	0	0	0	0	0	0	0	0	0	0
fosfomycin__FosB6	0	0	0	0	0	0	0	0	0	0	0	0	0	0	0	0	0	0	0	0	0	0	0	0	0	0	0	0	0	0	0	0	0	0	0	0	0	0	0	0	0	0	0	0	0	0	0	0	0
fosfomycin__FosC2	0	0	0	0	8.79466e-05	0	0	0	0.000114015	0.000112314	0	0	0	0	0	0	0	0	0	0	0	0	0	0	0	0	0	0	0	0	0	0	0	0	0	0	0	0	0	0	0	0	0	0	0	0	0	0	0
fosfomycin__FosD	0	0	0	0	0	0	0	0	0	0	0	0	0	0	0	0	0	0	0	0	0	0	0	0	0	0	0	0	0	0	0	0	0	0	0	0	0	0	0	0	0	0	0	0	0	0	0	0	0
fosfomycin__FosK	0	0	0	0	6.19343e-05	0	0	0	4.36879e-05	0	0	0	0	0	0	0	0	0	0	0	0	0	0	0	0	0	0	0	0	0	0	0	0	0	0	0	0	0	0	0	0	0	0	0	0	0	0	0	0
fosfomycin__FosL1	0	0	0	0	0	0	0	0	0	0	0	0	0	0	0	0	0	0	0	0	0	0	0	0	0	0	0	0	0	0	0	0	0	0	0	0	0	0	0	0	0	0	0	0	0	0	0	0	0
fosfomycin__FosM2	0	0	0	0	0	0	0	0	0	0	0	0	0	0	0	0	0	0	0	0	0	0	0	0	0	0	0	0	0	0	0	0	0	1.8735e-05	0	0	0	0	0	0	0	0	0	0	0	0	0	0	0
fosfomycin__FosX	0	0	0	0	0	0	0	0	0	0	0	0	0	0	0	0	0	0	0	0	0	0	0	0	0	0	0	0	0	0	0	0	0	0	0	0	0	0	0	0	0	0	0	0	0	0	0	0	0
fusidic_acid__FusF	0	0	0	0	0	0	0	0	0	0	0	0	0	0	0	0	0	0	0	0	0	0	0	0	0	0	0	0	0	0	0	0	0	0	0	0	0	0	0	0	0	0	0	0	0	0	0	0	0
fusidic_acid__fusC	0	0	0	0	0	0	0	0	0	0	0	0	0	0	0	0	0	0	0	0	0	0	0	0	0	0	0	0	0	0	0	0	0	0	0	0	0	0	0	0	0	0	0	0	0	0	0	0	0
fusidic_acid__fusD	0	0	0	0	0	0	0	0	0	0	0	0	0	0	0	0	0	0	0	0	0	0	0	0	0	0	0	0	0	0	0	0	0	0	0	0	0	0	0	0	0	0	0	0	0	0	0	0	0
fusidic_acid__fusH	0	0	0	0	0	0	0	0	0	0	0	0	0	0	0	0	0	0	0	0	0	0	0	0	0	0	0	0	0	0	0	0	0	0	0	0	0	0	0	0	0	0	0	0	0	0	0	0	0
macrolide-lincosamide-streptogramin__Erm(52)	0	0	0.00535047	0.00373352	0.00265632	0.00214851	0.00278286	0	0.000734222	0.0132169	0	0	0	0	0	0	0	0	0	0	0	0	0	0	0	0	0	0	0	0	0	0	0	0	0	0	0	0	0	0	0	1.06078e-05	0	0	0	0	0	0	0
macrolide-lincosamide-streptogramin__LlmA 23S ribosomal RNA methyltransferase	1.11258e-05	0	1.73819e-05	0	0	0	2.37335e-05	0	9.65463e-05	1.65088e-05	5.41558e-05	4.39832e-05	4.62301e-05	3.51935e-05	3.07062e-05	4.94494e-05	5.52935e-05	3.32754e-05	1.36813e-05	7.29466e-06	3.45669e-05	3.19615e-05	2.25903e-05	5.85747e-05	0	4.07437e-05	0	0	0	0	0	2.91181e-05	0	0	0	1.36275e-05	0	0	0	0	0	0	9.05167e-06	0	0	0	0	1.83229e-05	0
macrolide-lincosamide-streptogramin__LpeB	0	0	0	0	0	0	0	0	0	0	0	0	0	0	0	0	6.45633e-07	0	0	0	0	0	0	0	0	0	0	0	0	0	0	0	0	0	1.18866e-06	0	0	0	0	0	0	0	0	0	0	0	0	2.59304e-06	0
macrolide-lincosamide-streptogramin__RlmA(II)	0	0	0	0	0	0	0	0	0	0	0	0	0	0	0	0	0	0	0	0	0	0	0	0	0	0	0	0	0	0	0	0	0	0	0	0	0	0	0	0	0	0	0	0	0	0	0	0	0
macrolide-lincosamide-streptogramin__VatI	0	0	0	0	0	0	0	0	0	0	0	0	0	0	0	0	0	0	0	0	0	0	0	0	0	0	0	0	0	0	0	0	0	0	0	0	0	0	0	0	0	0	0	0	0	0	0	0	0
macrolide-lincosamide-streptogramin__carA	0	0	0	0	0	0	0	0	0	0	0	0	0	0	0	0	0	0	0	0	0	0	0	0	0	0	0	0	0	0	0	0	0	0	0	0	0	0	0	0	0	0	0	0	0	0	0	0	0
macrolide-lincosamide-streptogramin__cfr(A)	0	0	0.000147255	6.84271e-05	0.000426335	1.43675e-05	0.000282113	0.000432678	0.0014283	7.53251e-05	0	0	0	0	0	0	0	0	0	0	0	0	0	0	0	0	0	0	0	0	0	0	0	0	0	0	0	0	0	0	0	0	0	0	0	0	0	0	0
macrolide-lincosamide-streptogramin__cfr(B)	0	0	0.000195261	0.000600816	0.000277352	0.00050861	0.000399217	0	9.10824e-05	0.00131425	0	0	0	0	0	0	0	0	0	0	0	0	0	0	0	0	0	0	0	0	0	0	0	0	0	0	0	0	0	0	0	0	0	0	0	0	0	0	0
macrolide-lincosamide-streptogramin__cfr(C)	0	0	0	0	0	0	0	0	0	0	0	0	0	0	0	0	0	0	0	1.91431e-05	0	0	0	0	0	0	0	0	0	0	0	0	0	0	0	0	0	0	0	0	0	0	0	0	0	0	0	0	0
macrolide-lincosamide-streptogramin__cfr(D)	0	0	0	0	0	0	0	0	0	0	0	0	0	0	0	0	0	0	0	0	0	0	0	0	0	0	0	0	0	0	0	0	0	0	0	0	0	0	0	0	0	0	0	0	0	0	0	0	0
macrolide-lincosamide-streptogramin__cfr(E)	0	0	0.00226446	0.00266982	0.00225059	0.000418827	0.00392899	0	0.000184404	0.0033607	0	0	0	0	0	0	0	0	0	0	0	0	0	0	0	0	0	0.000135454	0.000552552	0.000158904	0	0	0	0	0	0	0	0	0	0	0	0	0	0	0	0	0	0	0
macrolide-lincosamide-streptogramin__chrB	0	0	0	0	0	0	0	0	0	0	0	0	0	0	0	0	0	0	0	0	0	0	0	0	0	0	0	0	0	0	0	0	0	0	0	0	0	0	0	0	0	0	0	0	0	0	0	0	0
macrolide-lincosamide-streptogramin__cipA	0	0	0	0	0	0	0	0	0	0	0	0	0	0	0	0	0	0	0	0	0	0	0	0	0	0	0	0	0	0	0	0	0	0	0	0	0	0	0	0	0	0	0	0	0	0	0	0	0
macrolide-lincosamide-streptogramin__clbA	0	0	0	1.53481e-05	1.14782e-05	0	0	0	0	4.20419e-05	0	0	0	0	0	0	0	0	0	0	0	0	0	0	0	0	0	0	0	0	0	0	0	0	0	0	0	0	0	0	0	0	0	0	0	0	0	0	0
macrolide-lincosamide-streptogramin__clbB	0	0	0	0	0	0	0	0	0	0	0	0	0	0	0	0	0	0	0	0	0	0	0	0	0	0	0	0	0	0	0	0	0	0	0	0	0	0	0	0	0	0	0	0	0	0	0	0	0
macrolide-lincosamide-streptogramin__clcD	0	0	3.34425e-05	0.0004662	0.000263297	0.000150859	0.00026023	9.61508e-05	5.19895e-05	0.000501437	0	0	0	0	0	0	0	0	0	0	0	0	0	0	0	0	0	0	0	0	0	0	0	0	0	0	0	0	0	0	0	0	0	0	0	0	0	0	0
macrolide-lincosamide-streptogramin__emtA	0	0	5.76891e-05	2.48713e-05	0.000106207	4.26433e-05	5.26617e-05	0.000194763	0.00533783	3.63051e-05	0	0	0	0	0	0	0	0	0	0	0	0	0	0	0	0	0	0	0	0	0	0	0	0	0	0	0	0	0	0	0	0	0	0	0	0	0	0	0
macrolide-lincosamide-streptogramin__ere(A)	0	0	8.41555e-05	0.000136606	0.00149789	7.32791e-05	0.000400788	0.000442531	0.0015966	8.84664e-05	0	0	0	0	0	0	0	0	0	0	0	0	0	0	0	0	0	0	0	0	0	0	0	0	1.64269e-05	0	0.000103174	0	2.22431e-05	0	0	0	0.000134746	4.95853e-05	0	0	0	1.29524e-05	0
macrolide-lincosamide-streptogramin__ere(B)	0	0	0	0	0	0	0	0	0	0	0	0	0	0	0	0	0	0	0	0	0	0	0	0	0	0	0	0	0	0	0	0	0	0	0	0	0	0	0	0	0	0	0	0	0	0	0	0	0
macrolide-lincosamide-streptogramin__ere(D)	0	0	0.00125545	0.000185169	0.00201097	0.000188854	0.000273695	0.00086873	0.00333915	0.000186929	0	0	0	0	0	0	0	0	0	4.47822e-06	0	0	0	0	0.000133493	0	0	0	0	0	0	0	0	0	0	0	4.97319e-06	0	0	2.31657e-05	0	0	0	0	0	0	0	0	0
macrolide-lincosamide-streptogramin__ereA2	0	0	0	0	0	0	0	0	0	0	0	0	0	0	0	0	0	0	0	0	0	0	0	0	0	0	0	0	0	0	0	0	0	0	0	0	0	0	0	0	0	0	0	0	0	0	0	0	0
macrolide-lincosamide-streptogramin__erm(33)	0	0	0	0	1.68217e-05	0	0	0	9.60845e-05	0	0	0	0	0	0	0	0	0	0	0	0	0	0	0	0	0	0	0	0	0	0	0	0	0	0	0	0	0	0	0	0	0	0	0	0	0	0	0	0
macrolide-lincosamide-streptogramin__erm(34)	0	0	0	0	0	0	0	0	0	0	0	0	0	0	0	0	0	0	0	0	0	0	0	0	0	0	0	0	0	0	0	0	0	0	0	0	0	0	0	0	0	0	0	0	0	0	0	0	0
macrolide-lincosamide-streptogramin__erm(35)	0	0	9.23551e-05	1.09077e-05	9.15882e-05	3.14177e-05	0.000169939	0.000126153	0.000304574	0.000328663	0	0	0	0	0	0	0	0	0	0	0	0	0	0	0	0	0	0	0	0	0	0	0	0	0	0	0	0	0	0	0	0	0	0	0	0	0	0	0
macrolide-lincosamide-streptogramin__erm(36)	0	0	0.000117237	4.72586e-05	9.6591e-05	0	2.93822e-05	0.000616996	0.000183701	2.06687e-05	0	0	0	0	0	0	0	0	0	0	0	0	0	0	0	0	0	0	0	0	0	0	0	0	0	0	0	0	0	0	0	0	0	0	0	0	0	0	0
macrolide-lincosamide-streptogramin__erm(37)	0	0	0	0	0	0	0	0	0	0	0	0	0	0	0	0	0	0	0	0	0	0	0	0	0	0	0	0	0	0	0	0	0	0	0	0	0	0	0	0	0	0	0	0	0	0	0	0	0
macrolide-lincosamide-streptogramin__erm(38)	0	0	0	0	0	0	0	0	0	0	0	0	0	0	0	0	0	0	0	0	0	0	0	0	0	0	0	0	0	0	0	0	0	0	0	0	0	0	0	0	0	0	0	0	0	0	0	0	0
macrolide-lincosamide-streptogramin__erm(39)	0	0	0	0	0	0	0	0	4.74564e-05	0	0	0	0	0	0	0	0	0	0	0	0	0	0	0	0	0	0	0	0	0	0	0	0	0	0	0	0	0	0	0	0	0	0	0	0	0	0	0	0
macrolide-lincosamide-streptogramin__erm(41)	0	0	0	0	0	0	0	0	0	0	0	0	0	0	0	0	0	0	0	0	0	0	0	0	0	0	0	0	0	0	0	0	0	0	0	0	0	0	0	0	0	0	0	0	0	0	0	0	0
macrolide-lincosamide-streptogramin__erm(42)	0	0	5.28472e-05	3.55914e-05	0.00106795	0.000131604	0.000312701	0.000315871	0.00332803	0.000254902	0	0	0	0	0	0	0	0	0	0	0	0	0	0	0	0	0	0	0	0	0	0	0	0	0	0	0	0	0	0	0	0	0	0	0	0	0	0	0
macrolide-lincosamide-streptogramin__erm(43)	0	0	0	0	0	0	0	0	0	0	0	0	0	0	0	0	0	0	0	0	0	0	0	0	0	0	0	0	0	0	0	0	0	0	0	0	0	0	0	0	0	0	0	0	0	0	0	0	0
macrolide-lincosamide-streptogramin__erm(44)	0	0	0	0	0	0	0	0	0	0	0	0	0	0	0	0	0	0	0	0	0	0	0	0	0	0	0	0	0	0	0	0	0	0	0	0	0	0	0	0	0	0	0	0	0	0	0	0	0
macrolide-lincosamide-streptogramin__erm(45)	0	0	0	0	0	0	0	0	0	0	0	0	0	0	0	0	0	0	0	0	0	0	0	0	0	0	0	0	0	0	0	0	0	0	0	0	0	0	0	0	0	0	0	0	0	0	0	0	0
macrolide-lincosamide-streptogramin__erm(46)	0	0	0	0	0	0	0	0	0	0	0	0	0	0	0	0	0	0	0	0	0	0	0	0	0	0	0	0	0	0	0	0	0	0	0	0	0	0	0	0	0	0	0	0	0	0	0	0	0
macrolide-lincosamide-streptogramin__erm(47)	0	0	3.40531e-05	0	0	3.32925e-05	0	0	0	0	0	0	0	0	0	0	0	0	0	0	0	0	0	0	0	0	0	0	0	0	0	0	0	0	0	0	0	0	0	0	0	0	0	0	0	0	0	0	0
macrolide-lincosamide-streptogramin__erm(48)	0	0	0	0	0	0	0	0	0	0	0	0	0	0	0	0	0	0	0	0	0	0	0	0	0	0	0	0	0	0	0	0	0	0	0	0	0	0	0	0	0	0	0	0	0	0	0	0	0
macrolide-lincosamide-streptogramin__erm(49)	0	0	2.97235e-05	0.000614867	0.000212989	0	0.000223384	0	2.22085e-05	0.00100502	0	0	0	0	0	0	0	0	0	0	0	0	0	0	0	0	0	0	0	0	0	0	0	0	0	0	0	0	0	0	0	0	0	0	0	0	0	0	0
macrolide-lincosamide-streptogramin__erm(50)	0	0	0.000295257	6.9587e-05	0.000121853	0	4.23807e-05	0	0.000780816	0	0	0	0	0	0	0	0	0	0	0	0	0	0	0	0	0	0	0	0	0	0	0	0	0	0	0	0	0	0	0	0	0	0	0	0	0	0	0	0
macrolide-lincosamide-streptogramin__erm(A)	0	0	0.000127517	0.00017581	8.0492e-05	5.7528e-05	0.000182974	0.00028289	0.00124304	0.000185426	0	0	0	0	0	0	0	0	0	0	0	0	0	0	0	0	0	0.000157619	0	0	0	0	0	0	0	0	0	0	0	0	0	0	0	0	0	0	0	0	0
macrolide-lincosamide-streptogramin__erm(B)	0	7.58801e-05	0.0233766	0.0257313	0.024151	0.00600459	0.0261818	0.00587403	0.0147438	0.0326836	0	0	0	1.5106e-05	0	0	0	0	8.69544e-06	0	0	0	0	0	0.00107696	0	0.00203808	0.00274592	0.00112206	0.000534681	0	0.000171951	0.000169661	0	1.54147e-05	0	0	0	5.33702e-05	0.000660773	0	0	0	0	0	0	0	0	0
macrolide-lincosamide-streptogramin__erm(C)	0	0	0.000154688	2.01235e-05	0.000513303	5.54857e-05	0.000481341	0.001126	0.00192534	0	2.5536e-05	0	0	0	0	0	0	0	0	0	0	0	0	0	0	0	0	0	0	7.39063e-05	0	0	0	0	0	0	0	0	0	0	0	0	0	0	0	0	0	0	0
macrolide-lincosamide-streptogramin__erm(D)	0	0	0	0	0	0	0	0	0	0	0	0	0	0	0	0	0	0	0	0	0	0	0	0	0	0	0	0	0	0	0	0	0	0	0	0	0	0	0	0	0	0	0	0	0	0	0	0	0
macrolide-lincosamide-streptogramin__erm(E)	0	0	0	0	0	0	0	0	0	0	0	0	0	0	0	0	0	0	0	0	0	0	0	0	0	0	0	0	9.74196e-05	0	0	0	0	0	0	0	0	0	0	0	0	0	0	0	0	0	0	0	0
macrolide-lincosamide-streptogramin__erm(F)	5.68196e-05	0.000202389	0.133124	0.0775006	0.191644	0.105304	0.151948	0.0106126	0.0205318	0.2681	0	1.12766e-05	9.53585e-06	2.69572e-05	1.40761e-05	0	0	7.47967e-06	4.5897e-06	1.35946e-05	0	0	0	0	0	8.59669e-05	0	0.000299387	0.000407487	0	4.47122e-05	0	0	0	0	0	0	0	1.73286e-05	0.000160831	0	0	0	0	0	5.21585e-06	0	0	7.84349e-05
macrolide-lincosamide-streptogramin__erm(G)	0	0	0.00181614	0.000568488	0.000489514	0.000676789	0.000432276	0.00456991	0.00534715	0.00285823	0	0	0	0	0	0	0	0	0	0	0	0	0	1.6929e-05	0	3.94042e-05	0	0	0	0	0	0	0	0	0	0	0	0	0	0	0	0	0	0	0	0	9.90065e-06	0	0
macrolide-lincosamide-streptogramin__erm(O)	0	0	0	0	0	0	0	0	0	0	0	0	0	0	0	0	0	0	0	0	0	0	0	0	0	0	0	0	0	0	0	0	0	0	0	0	0	0	0	0	0	0	0	0	0	0	0	0	0
macrolide-lincosamide-streptogramin__erm(O)-lrm	0	0	0	0	0	0	0	0	0	0	0	0	0	0	0	0	0	0	0	0	0	0	0	0	0	0	0	0	0	0	0	0	0	0	0	0	0	0	0	0	0	0	0	0	0	0	0	0	0
macrolide-lincosamide-streptogramin__erm(Q)	0	0	0.00589504	0.000295268	0.000218221	0.000595729	0.000531686	0.0403898	0.0468788	0.000161166	0	0	3.06217e-05	0	0	2.49039e-05	0	1.94646e-05	0	5.03582e-06	0	1.45651e-05	2.16923e-05	0	0	0	0	0	0	0	0	0	0	0	0	0	0	0	0	0	0	0	0	0	0.000413205	0	1.80164e-05	0	1.78381e-05
macrolide-lincosamide-streptogramin__erm(T)	0	0	0.00236352	0.000267093	0.00262649	0.000593903	0.000967757	0.0227464	0.0138083	0.000620755	0	0	0	0	0	0	0	0	0	1.18563e-05	2.17012e-05	0	0	0	0	0	0.000121147	0	0.000257523	5.77393e-05	0	0	0	0	0	0	0	0	0	0	0	0	0	0	6.73889e-05	0	0	0	0
macrolide-lincosamide-streptogramin__erm(X)	0	0	0.000463819	0.00010547	0.000992076	3.82544e-05	0.000401039	0.00053881	0.00153187	1.66832e-05	0	0	0	0	0	0	0	0	0	0	0	0	0	0	0	0	0	0	0	0	0	0	0	0	0	0	0	0	0	0	0	0	0	0	0	0	0	0	0
macrolide-lincosamide-streptogramin__erm(Y)	0	0	0	0	0	0	0	0	0.000119902	0	0	0	0	0	0	0	0	0	0	0	0	0	0	0	0	0	0	0	0	0	0	0	0	0	0	0	0	0	0	0	0	0	0	0	0	0	0	0	0
macrolide-lincosamide-streptogramin__gimA	0	0	0	0	0	0	0	0	0	0	0	0	0	0	0	0	0	0	0	0	0	0	0	0	0	0	0	0	0	0	0	0	0	0	0	0	0	0	0	0	0	0	0	0	0	0	0	0	0
macrolide-lincosamide-streptogramin__lin	0	0	0	0	0	0	0	0	0	0	0	0	0	0	0	0	0	0	0	0	0	0	0	0	0	0	0	0	0	0	0	0	0	0	0	0	0	7.31537e-06	0	0	0	0	0	0	0	0	0	0	0
macrolide-lincosamide-streptogramin__linG	0	0	1.65493e-05	0	0	0	3.55358e-05	0	6.74932e-05	0	0	0	0	0	0	0	0	0	0	0	0	0	0	0	0	0	0	0	0	0	0	0	0	0	0	0	0	0	0	0	0	0	0	0	0	0	0	0	0
macrolide-lincosamide-streptogramin__lmrB	0	0	0	0	0	0	0	0	0	0	5.45464e-06	0	0	0	0	4.35711e-06	7.36594e-06	0	0	0	0	0	0	2.51736e-06	0	0	0	0	0	0	0	0	0	0	0	0	0	0	0	0	0	0	0	0	0	0	0	0	0
macrolide-lincosamide-streptogramin__lmrC	0	0	0	0	0	0	0	0	0	0	0	0	0	0	0	0	0	0	0	0	0	2.46806e-06	0	0	0	0	0	0	0	0	0	0	0	0	0	0	0	0	0	0	0	0	0	0	0	0	0	0	0
macrolide-lincosamide-streptogramin__lmrD	0	1.57488e-05	4.39436e-06	4.36964e-06	0	0	0	0	1.54634e-05	0	0	0	0	0	0	0	0	0	0	0	0	0	0	0	0	0	0	0	0	0	0	0	0	0	1.94833e-05	0	0	2.80895e-05	1.0342e-05	4.4651e-05	3.44295e-05	0	0	4.96405e-06	0.000253309	1.56924e-05	2.71348e-05	0.000211522	6.15743e-05
macrolide-lincosamide-streptogramin__lnu(A)	0	0	0.000284127	0.000132388	0.00040318	0.000186867	0.000221794	0.000629621	0.00094439	7.97425e-05	0	0	0	0	0	0	0	0	0	0	0	0	0	0	0	9.36121e-05	0	0	0	0.000591537	0	3.41301e-05	0	0	0.000178674	0	0	0.000347543	0.000309671	0.000661829	0.000123381	0	5.74237e-05	5.41678e-05	0	0	0	0	0
macrolide-lincosamide-streptogramin__lnu(B)	0	0	0.000120564	0.000596839	0.000199025	0.000458233	0.000126784	0.00146103	0.00873318	2.6332e-05	0	0	0	0	0	0	0	0	0	0	0	0	0	0	0	0	0	0	0	0	0	0	0	0	0	0	0	0	0	0	0	0	0	0	6.28668e-05	0	0	1.96954e-05	1.68196e-05
macrolide-lincosamide-streptogramin__lnu(C)	0.00841175	0.00586389	0.0384584	0.036928	0.0281735	0.0165481	0.0373073	0.00101028	0.00245801	0.059766	0	0	0	0	1.94897e-05	0	0	0	0	0	0	1.20393e-05	0	0	0	0	0.000272562	0	0	8.93409e-05	6.428e-05	0.000117968	0.000702102	0.000345105	0	0	4.01413e-05	0	0	0	0	0.00391483	0	0	0	0	0	0	0
macrolide-lincosamide-streptogramin__lnu(D)	0	0	0	0	0	0	0	0	3.43058e-05	0	0	0	0	0	0	0	0	0	0	0	0	0	0	0	0	0	0	0	0	0	0	0	0	0	0	0	0	0	0	0	0	0	0	0	0	0	0	0	0
macrolide-lincosamide-streptogramin__lnu(E)	0	0	0	0	0	0	0	0	0	4.24064e-05	0	0	0	0	0	0	0	0	0	0	0	0	0	0	0	0	0	0	0	0	0	0	0	0	0	0	0.000659152	0	0	0	0	0	1.85496e-05	0	0	0	0	0	0
macrolide-lincosamide-streptogramin__lnu(F)	0	0	4.62002e-05	0	0	0	3.62918e-05	0	7.83127e-05	0	0	0	0	0	0	0	0	0	0	0	0	0	0	0	0	0	0	0	0	0	0	0	0	0	0	0	0	0	0	0	0	0	0	0	0	0	0	0	0
macrolide-lincosamide-streptogramin__lnu(G)	0	0	4.68859e-05	5.14084e-05	3.00068e-05	0	3.71074e-05	0.000246124	0.00193544	5.49537e-05	0	0	0	0	0	0	0	0	0	0	0	0	0	0	0	0	0	0	0	0	0	0	0	0	0	0	5.35341e-05	0	0	0	0	0	0	0	0	0	0	0	0
macrolide-lincosamide-streptogramin__lnu(H)	0	0	0.000341801	3.19465e-05	0.000805349	0.000144857	6.4756e-05	0.000216583	0.00211532	7.19246e-05	0	0	0	0	0	0	0	0	0	0	0	0	0	0	0	0	0	0	0	0	0	0	0	0	0	0	7.67418e-05	0	0	0	0	0	0	0	0	0	0	0	0
macrolide-lincosamide-streptogramin__lnu(P)	0	0	0.00226692	0.000168063	0.000219158	0.000664541	0	0.0136324	0.0345746	0	4.00097e-05	2.7481e-05	1.6064e-05	4.45899e-05	9.35236e-06	0	1.51442e-05	9.5884e-05	7.95089e-06	0	0	1.13987e-05	2.71158e-05	0	0	0	0	0	0	0	0	0	0	0	0	0	5.13377e-05	0	0	0	0	0	0	3.97124e-05	0.000586067	0	7.06416e-05	5.27979e-05	0
macrolide-lincosamide-streptogramin__lsa(A)	0	0	0	0	0	0	0	0	0	0	0	0	0	0	0	0	0	0	0	0	0	0	0	0	0	0	0	0	0	0	0	0	0	0	0	0	0	0	0	0	0	0	0	0	0	0	0	0	0
macrolide-lincosamide-streptogramin__lsa(B)	7.07297e-05	0.000111742	0.000184927	0.000390848	0.000312603	0.000166743	0.000541425	0.000181786	0.00104191	0.00061298	0	0	0	0	0	0	5.85479e-06	0	0	0	0	0	0	0	0	0	0	0	0	0	7.96632e-06	0	0	0	0	2.11984e-05	0	0	0	0	0	4.27066e-06	0	0	0	0	0	6.45755e-06	5.3137e-06
macrolide-lincosamide-streptogramin__lsa(C)	0	0	0	0	0	0	0	0	0	0	0	0	0	0	0	0	0	0	0	0	0	0	0	0	0	0	0	0	0	0	0	0	0	0	0	0	0	0	0	0	0	0	0	0	0	0	0	0	0
macrolide-lincosamide-streptogramin__lsa(D)	0	0	0	0	0	0	0	0	0	0	0	0	0	0	0	0	0	0	0	0	0	0	0	0	0	0	0	0	0	0	0	0	0	0	0	0	0	0	0	0	0	0	0	0	0	0	0	0	0
macrolide-lincosamide-streptogramin__lsa(E)	0	0	0.000159694	0.000553789	0.000209435	0.000487655	0.000135287	0.000892853	0.0110579	0.000125935	0	0	0	0	0	0	0	0	0	0	0	0	0	0	0	0	0	0	0	0	0	0	0	0	0	0	0	0	0	0	0	0	0	0	0.000169356	0	0	2.95431e-05	4.94076e-05
macrolide-lincosamide-streptogramin__macA	0	0.000196958	0	0	1.7996e-05	5.3011e-05	0	0	0	0	6.45854e-05	0	0	0.00013106	0	0	1.42889e-05	0	0	0	0.00101741	3.54797e-06	0	0.000236375	8.05672e-05	1.97787e-05	3.71954e-05	0	2.56967e-05	0	0	0	7.44689e-05	0	0.000908972	5.38285e-06	5.92832e-06	0.000682985	0.000478588	0.000665814	0.000860474	0	0.000119054	0.000211842	0.00294222	9.0069e-06	0.000207839	0.0116383	0.00181639
macrolide-lincosamide-streptogramin__macB	0.000125684	0.000229587	3.65071e-05	5.53682e-05	2.66622e-05	0.00011267	2.99718e-05	3.53295e-05	8.76007e-05	0.000110273	1.88362e-05	1.42163e-05	4.31589e-06	0.000163051	4.89317e-06	1.69795e-05	2.11268e-05	4.79561e-06	4.3282e-06	6.61012e-06	0.000827946	1.43808e-05	3.14391e-06	0.000215255	0.000209789	7.08234e-05	0.000319855	0	0.000210738	0	6.0485e-06	8.03513e-05	0.000240734	9.3325e-06	0.00109616	7.98047e-06	0.000212906	0.000674496	0.000659817	0.000733317	0.000960108	2.6074e-05	0.000186489	0.000463225	0.00393327	8.82206e-06	0.00133799	0.0132227	0.00231363
macrolide-lincosamide-streptogramin__mef(B)	0	0	0	0	0	0	0	0	0	0	0	0	0	0	0	0	0	0	0	0	0	0	0	0	0	0	0	0	0	0	0	0	0	0	0	0	0	0	0	0	0	0	0	0	0	0	0	0	0
macrolide-lincosamide-streptogramin__mef(C)	0	0	0.000254853	0	8.75784e-05	0	0	0.000123673	0.000386712	4.91942e-05	0	0	0	0	0	0	0	0	0	0	0	0	0	0	0	0	0	0	0	0	0	0	0	0	0	0	0	0	0	0	0	0	0	0	0	0	0	0	0
macrolide-lincosamide-streptogramin__mef(D)	0	0	6.36932e-06	0	0	0	0	0	4.58271e-05	0	0	0	0	0	0	0	0	0	0	0	0	0	0	0	0	0	0	0	0	0	0	0	0	0	0	0	0	0	0	0	0	0	0	0	0	0	0	0	0
macrolide-lincosamide-streptogramin__mef(E)	0	0	0	0	0	0	0	0	0	0	0	0	0	0	0	0	0	0	0	0	0	0	0	0	0	0	0	0	0	0	0	0	0	0	0	0	0	0	0	0	0	0	0	0	0	0	0.00132127	1.16896e-05	0
macrolide-lincosamide-streptogramin__mef(En2)	0.0195268	0.0160379	0.0117475	0.0132246	0.0176477	0.0146402	0.00674512	0.000798469	0.000900044	0.0270877	0	0	0	0	0	0	0	0	0	0	0	0	0	1.5691e-05	0	0	0.000197772	0	0	0.000765902	0	0	0.000250598	0	0	1.36547e-05	0	0	0	7.36876e-05	0	0.00267377	0	0	0	0	0	0	0
macrolide-lincosamide-streptogramin__mel	0.00152821	0.000639628	0.00252918	0.00328118	0.00151335	0.00949901	0.00098888	0.00374041	0.0205943	0.00265474	0	0	0	0	0	0	0	0	0	8.83648e-06	0	0	0	0	0	0	5.69655e-05	0	0	0	0	0	0	2.98366e-05	9.12656e-06	0	1.06881e-05	0	1.13813e-05	3.26996e-05	0	0	1.64133e-05	1.59381e-05	0.000154153	0	0	0	7.95728e-05
macrolide-lincosamide-streptogramin__mgtA	0	0	0	0	0	0	4.44423e-05	0	0	0	0	0	0	0	0	0	0	0	0	0	0	0	0	0	0	0	0	0	0	0	0	0	0	0	0	0	0	0	0	0	0	0	0	0	0	0	0	0	0
macrolide-lincosamide-streptogramin__mph(A)	0	0	3.03324e-05	0	0	0	0	0	0	0	0	0	0	0	0	0	0	0	0	0	0	0	0	0	0	0	0	0	0	0	0	0	0	0	0	0	0	0	0	0	0	0	0	0	0	0	0	0	0
macrolide-lincosamide-streptogramin__mph(B)	0	0	5.56128e-05	6.61433e-05	0.000116622	0.000214284	0	0	0.00153398	8.8749e-05	0.000177676	0	0	0.000440173	0	0	0	0	0	0	0.00249115	0	0	0.000571511	0	0	0	0	0	0	0	0	0	0	0	0	0	0	0	0	0	0	0	0	0	0	0.000232848	0	0
macrolide-lincosamide-streptogramin__mph(C)	0	0	0	3.35901e-05	0	0	0	0	0	0	0	0	0	0	0	0	0	0	0	0	0	0	0	0	0	0	0	0	0	0	0	0	0	0	0	0	0	0	0	0	0	0	0	0	0	0	0	0	0
macrolide-lincosamide-streptogramin__mph(F)	0	0	2.45542e-05	0	0	7.09935e-05	0	0.00017302	0.000190047	0	0	0	0	0	0	0	0	0	0	0	0	0	0	0	0	0	0	0	0	0	0	0	0	0	0	0	0	0	0	0	0	0	0	0	0	0	0	0	0
macrolide-lincosamide-streptogramin__mph(G)	0	0	6.72317e-05	0	4.14328e-05	4.54809e-05	0	0	0.000356419	1.40363e-05	0	0	0	0	0	0	0	0	0	0	0	0	0	0	0	0	0	0	0	0	0	0	0	0	0	0	7.36167e-06	0	0	0	0	0	0	0	0	0	0	0	0
macrolide-lincosamide-streptogramin__mph(H)	0	0	0	0	0	0	0	0	0	0	0	0	0	0	0	0	0	0	0	0	0	0	0	0	0	0	0	0	0	0	0	0	0	0	0	0	0	0	0	0	0	0	0	0	0	0	0	0	0
macrolide-lincosamide-streptogramin__mph(I)	0	0	0	0	0	0	0	0	0	0	0	0	0	0	0	0	0	0	0	0	0	0	0	0	0	0	0	0	0	0	0	0	0	0	0	0	0	0	0	0	0	0	0	0	0	0	0	0	0
macrolide-lincosamide-streptogramin__mph(K)	0	0	0	0	0	0	0	0	0	0	0	0	0	0	0	0	0	0	0	0	0	0	0	0	0	0	0	0	0	0	0	0	0	0	0	0	0	0	0	0	0	0	0	0	0	0	0	0	0
macrolide-lincosamide-streptogramin__mph(L)	0	0	0	0	0	0	0	0	0	0	0	0	0	0	0	0	0	0	0	0	0	0	0	0	0	0	0	0	0	0	0	0	0	0	0	0	0	0	0	0	0	0	0	0	0	0	0	0	0
macrolide-lincosamide-streptogramin__mph(M)	0	0	1.29067e-05	0	0	0	0	0	0	0	0	0	0	0	0	0	0	0	0	0	0	0	0	0	0	0	0	0	0	0	0	0	0	0	0	0	0	0	0	0	0	0	0	0	0	0	0	0	0
macrolide-lincosamide-streptogramin__mph(N)	0	0	0	0	0	0	0	0	0	0	0	0	0	0	0	0	0	0	0	0	0	0	0	0	0	0	0	0	0	0	0	0	0	0	0	0	0	0	0	1.61336e-05	0	0	0	0	0	0	0	0	0
macrolide-lincosamide-streptogramin__mph(O)	0	0	0	0	0	0	0	0	3.23903e-05	1.30179e-05	0	0	0	0	0	0	0	0	0	0	0	0	0	0	0	0	0	0	0	0	0	0	0	0	0	0	0	0	0	0	0	0	0	0	0	0	0	0	0
macrolide-lincosamide-streptogramin__msr(A)	0	0	3.85834e-05	0	0	0	0	0	8.35853e-06	0	0	1.52262e-05	0	0	0	0	0	0	0	0	0	0	3.13102e-06	0	0	0	0	0	0	0	0	0	0	0	0	0	0	0	0	0	0	0	0	0	0	0	0	0	0
macrolide-lincosamide-streptogramin__msr(C)	0	0	0	0	0	0	0	0	1.62953e-05	0	0	0	0	0	0	0	0	0	0	0	0	0	0	0	0	0	0	0	0	0	0	0	0	0	2.05783e-05	0	0	0	0	0	0	0	0	0	0	0	0	0	0
macrolide-lincosamide-streptogramin__msr(F)	0	0	0	0	0	0	0	0	8.39292e-06	0	0	0	0	0	0	0	0	0	0	0	0	0	0	0	0	0	0	0	0	0	0	0	0	0	0	0	0	0	0	0	0	0	0	0	0	0	0	0	0
macrolide-lincosamide-streptogramin__msr(H)	0	0	0	0	0	0	1.57143e-05	0	0	0	0	0	0	0	0	0	0	0	0	0	0	0	0	0	0	0	0	0	0	0	0	0	0	0	0	0	0	0	0	0	0	0	0	0	0	0	0	0	0
macrolide-lincosamide-streptogramin__myrA	0	0	0	0	0	0	0	0	0	0	0	0	0	0	0	0	0	0	0	0	0	0	0	0	0	0	0	0	0	0	0	0	0	0	0	0	0	0	0	0	0	0	0	0	0	0	0	0	0
macrolide-lincosamide-streptogramin__ole(B)	0	0	0	0	0	0	0	0	0	0	0	0	0	0	0	0	0	0	0	0	0	0	0	0	0	0	0	0	0	0	0	0	0	0	0	0	0	0	0	0	0	0	0	0	0	0	0	0	0
macrolide-lincosamide-streptogramin__ole(C)	0	0	0	0	0	0	0	0	0	0	0	0	0	0	0	0	0	0	0	0	0	0	0	0	0	0	0	0	0	0	0	0	0	0	0	0	0	0	0	0	0	0	0	0	0	0	0	0	0
macrolide-lincosamide-streptogramin__oleD	0	0	0	0	0	0	0	0	0	0	0	0	0	0	0	0	0	0	0	0	0	0	0	0	0	0	7.81775e-05	0	0	0	0	0	3.15292e-05	0	0	0	0	0	0	0	0	0	0	0	0	0	0	0	0
macrolide-lincosamide-streptogramin__optrA	0	0	0.000289127	0.00164205	0.000158139	0.00011381	0.00032805	0.000596633	0.00400273	0.000183641	0	0	0	0	0	0	0	0	0	0	0	0	0	0	0	0	0	0	0	0	0	0	0	0	0	0	3.30432e-06	0	0	0	0	0	0	0	0	0	0	0	0
macrolide-lincosamide-streptogramin__poxtA	0	0	0	0	7.39097e-06	0	0	0	1.24564e-05	0	0	0	0	0	0	0	0	0	0	0	0	0	0	0	0	0	3.99061e-05	0	0	0	0	0	0	0	4.29935e-06	0	0	1.35296e-05	3.1588e-05	4.33207e-05	0	0	0	0	0	0	0	0	0
macrolide-lincosamide-streptogramin__sal(A)	0	0	0	0	0	0	0	0	0	0	0	0	0	0	0	0	0	0	0	0	0	0	0	0	0	0	0	0	0	0	0	0	0	0	0	0	0	0	0	0	0	0	0	0	0	0	0	0	0
macrolide-lincosamide-streptogramin__salB	0	0	0	0	0	0	0	0	0	0	0	0	0	0	0	0	0	0	0	0	0	0	0	0	0	0	0	0	0	0	0	0	0	0	0	0	0	0	0	0	0	0	0	0	0	0	0	0	0
macrolide-lincosamide-streptogramin__salC	0	0	0	0	0	0	0	0	0	0	0	0	0	0	0	0	0	0	0	0	0	0	0	0	0	0	0	0	0	0	0	0	0	0	0	0	0	0	0	0	0	0	0	0	0	0	0	0	0
macrolide-lincosamide-streptogramin__srm(B)	0	0	0	0	0	0	0	0	0	0	0	0	0	0	0	0	0	0	0	0	0	0	0	0	0	0	0	0	0	0	0	0	0	0	0	0	0	0	0	0	0	0	0	0	0	0	0	0	0
macrolide-lincosamide-streptogramin__tlr(C)	0	0	0	0	0	0	0	0	0	0	0	0	0	0	0	0	0	0	0	0	0	0	0	0	0	0	0	0	0	0	0	0	0	0	0	0	0	0	0	0	0	0	0	0	0	0	0	0	0
macrolide-lincosamide-streptogramin__vat(A)	0	0	0	0	0	0	0	0	0	0	0	0	0	0	0	0	0	0	0	0	0	0	0	0	0	0	0	0	0	0	0	0	0	0	0	0	0	0	0	0	0	0	0	0	0	0	0	0	0
macrolide-lincosamide-streptogramin__vat(B)	3.01236e-05	0	4.97261e-05	9.36967e-05	0.000129186	5.44001e-05	0.000202515	0	1.725e-05	0.000135537	2.2931e-05	0	2.14753e-05	1.85485e-05	0	1.34543e-05	5.58324e-05	0	6.2257e-06	0	9.18689e-06	0	0	1.31406e-05	0	0	0	0	0	0	0	1.61997e-05	0	0	0	0	5.74263e-06	0	0	1.54868e-05	0	0	0	0	0	0	9.02111e-06	2.11877e-05	0
macrolide-lincosamide-streptogramin__vat(C)	0	0	0	0	0	0	0	0	0.000188423	0	0	0	0	0	0	0	0	0	0	0	0	0	0	0	0	0	0	0	0	0	0	0	0	0	0	0	0	0	0	0	0	0	0	0	0	0	0	0	0
macrolide-lincosamide-streptogramin__vat(D)	0	0	0	0	0	0	0	0	0	0	0	0	0	0	0	0	0	0	0	0	0	0	0	0	0	0	0	0	0	0	0	0	0	0	0	0	0	0	0	0	0	0	0	0	0	0	0	0	0
macrolide-lincosamide-streptogramin__vat(E)	1.4921e-05	0	0	1.82513e-05	0	0	0	0	2.16896e-05	2.4283e-05	0	0	0	0	0	0	0	0	0	0	0	0	6.94693e-06	0	0	0	0.000222355	0	0	0	0	0	0	0	0	0	0	0	0	0	0	0	0	0	0	0	0	0	0
macrolide-lincosamide-streptogramin__vat(F)	0	0	0	0	0	0	0	0	0	0	4.27551e-05	0	0	0	9.29759e-06	1.29064e-05	0	0	0	0	1.32191e-05	0	0	6.73741e-06	0	0	0.000185952	0	0	0	0	1.6576e-05	0	0	0.0006381	0	0	0.000329288	0.000105137	0.000406066	0.000191004	0	7.57153e-05	0.000172761	0	0	0	0	0
macrolide-lincosamide-streptogramin__vat(H)	0	0	0	0	0	0	0	0	0	0	0	0	0	0	0	0	0	0	0	0	0	0	0	0	0	0	0	0	0	0	0	0	0	0	0	0	0	0	0	0	0	0	0	0	0	0	0	0	0
macrolide-lincosamide-streptogramin__vga(A)	0	0	0	0	0	0	0	0	0	0	0	0	0	0	0	0	0	0	0	0	0	0	0	0	0	0	0	0	0	0	0	0	0	0	0	0	0	0	0	0	0	0	0	0	0	0	0	1.93087e-05	0
macrolide-lincosamide-streptogramin__vga(C)	0	0	0	0	0	0	0	0	0	0	0	0	0	0	0	0	0	0	0	0	0	0	0	0	0	0	0	0	0	0	0	0	0	0	0	0	1.74487e-05	0	0	0	0	0	0	0	0	0	0	0	0
macrolide-lincosamide-streptogramin__vga(D)	0	0	0	0	0	0	0	0	0	0	0	0	0	0	0	0	0	0	0	0	0	0	0	0	0	0	0	0	0	0	0	0	0	0	0	0	0	0	0	0	0	0	0	0	0	0	0	0	0
macrolide-lincosamide-streptogramin__vga(E)	0	0	0	0	0	0	0	0	1.82528e-05	0	0	0	0	0	0	0	0	0	0	0	0	0	0	0	0	0	0	0	0	0	0	0	0	0	0	0	0	0	0	0	0	0	0	0	0	0	0	0	0
macrolide-lincosamide-streptogramin__vga(E) Staphylococcus cohnii	0	0	0	0	0	0	0	0	0	0	0	0	0	0	0	0	0	0	0	0	0	0	0	0	0	0	0	0	0	0	0	0	0	0	0	0	0	0	0	0	0	0	0	0	0	0	0	0	0
macrolide-lincosamide-streptogramin__vgaALC	0	0	0	0	0	0	0	0	0	0	0	0	0	0	0	0	0	0	0	0	0	0	0	0	0	0	0	0	0	0	0	0	0	0	0	0	0	0	0	0	0	0	0	0	0	0	0	0	0
macrolide-lincosamide-streptogramin__vgb(A)	0	0	0	0	0	0	0	0	0	0	0	0	0	0	0	0	0	0	0	0	0	0	0	0	0	0	0	0	0	0	0	0	0	0	0	0	0	0	0	0	0	0	0	0	0	0	0	0	0
macrolide-lincosamide-streptogramin__vmlR	0	0	0	0	0	0	0	0	0	0	0	0	0	0	0	4.70574e-06	0	0	0	0	0	0	0	0	0	0	0	0	0	0	0	0	0	0	0	0	0	0	0	0	0	0	0	0	0	0	0	0	0
multidrug__Acinetobacter baumannii AmvA	0	0	0	0	0	0	0	0	0	0	0	0	0	0	0	0	0	0	0	0	0	0	0	0	0	0	0	0	0	0	0	0	0	0	0	0	0	0	5.73596e-06	0	0	0	0	0	0	2.35955e-06	0	0	0
multidrug__CrcB	0	0	0	0	0	0	0	0	0	0	0	0	0	0	0	0	0	0	0	0	0	0	0	0	0	0	0	0	0	0	0	0	0	0	0	0	0	0	0	0	0	0	0	1.25309e-05	0	0	0	0	0
multidrug__Enterobacter cloacae acrA	0	0	0	0	0	3.92946e-06	0	2.81752e-05	0	0	0	0	0	4.53169e-06	0	0	0	1.90917e-06	0	0	5.11025e-06	0	0	2.13741e-06	0	0	0	0	0	0	0	0	0	0	0.000248212	0	0	0.000226874	0.000138222	0.000211094	0.00021819	0	4.88849e-05	8.94835e-05	0.000436901	0	1.94806e-05	0.00173385	0.000113355
multidrug__Escherichia coli acrA	4.9445e-06	9.46955e-06	0	0	3.67709e-05	0.000121554	0	0	0	0	1.75924e-05	0	0	0.000129663	0	0	0	0	0	0	0.000765391	0	1.21356e-06	0.000189847	0	0	0	0	0	0	0	1.40539e-05	2.06542e-05	0	0.00013874	0	0	0.000106173	0.000140118	0.000122828	0.000124256	0	2.17574e-05	2.76815e-05	0.000136604	3.16145e-06	8.19179e-05	0.000525078	0.00016148
multidrug__Escherichia coli emrE	0	0	0	0	0	9.59156e-05	0	0	0	0	0	0	0	0.000197859	0	0	0	0	0	0	0.00213578	0	0	0.000528108	0	0	0	0	0	0	0	0	0	0	0	0	0	0	0	3.55843e-05	0	0	0	0	0	0	0.000163242	0	0
multidrug__Escherichia coli mdfA	0	0.000354886	0	2.40224e-05	5.90218e-05	0.000256725	0	8.64861e-05	0	0	0.00011037	0	1.57007e-05	0.000449521	0	0	0	0	0	2.59955e-06	0.00277589	0	0	0.000750895	8.76333e-05	0	7.36758e-05	0	0	0	0	1.41622e-05	0.000122251	0	0.00415757	0	0	0.00152794	0.00414815	0.00326743	0.00259891	0	0.000558834	0.000907073	0.00895306	2.13294e-05	0.00049363	0.0336822	0.00257926
multidrug__Klebsiella pneumoniae KpnG	0	0	0	0	0	0	0	0	0	0	0	0	0	0	0	0	0	0	0	0	0	0	0	0	0	0	0	0	0	0	0	0	0	0	2.67845e-06	0	0	0	0	0	5.26908e-06	0	0	0	1.44929e-05	0	0	2.75294e-05	0
multidrug__Klebsiella pneumoniae KpnH	0	0	0	0	0	0	0	0	0	0	0	0	0	0	0	0	0	0	0	0	0	0	0	0	0	0	0	0	0	0	0	0	0	0	0	0	0	3.1914e-06	0	0	0	0	0	0	0	0	0	0	0
multidrug__Klebsiella pneumoniae acrA	0	6.86634e-05	0	0	0	1.03758e-05	0	0	0	0	0	0	0	0	0	0	0	0	0	1.65194e-06	7.32188e-06	0	0	2.27242e-06	2.06525e-05	0	0	0	0	0	0	0	0	0	0.000287828	0	0	0.000235223	0.000242209	0.000330688	0.000319978	0	7.20211e-05	6.7638e-05	0.00324352	9.97596e-06	7.6983e-06	0.0143917	0.000304311
multidrug__MexA	0	0	0	0	0	0	0	0	0	0	0	0	0	0	0	1.24734e-05	9.84079e-06	0	0	0	0	0	0	0	0	0	0	0	0	0	0	0	0	0	0.000151991	0	1.6038e-05	0.000106478	0.000112405	0.000112154	0.00015872	0	7.76707e-05	0.000206486	0	0	0	0.000170553	1.54391e-05
multidrug__MexB	0.000208488	0.000164851	5.89405e-05	8.48475e-06	6.65392e-05	1.95238e-05	4.08722e-05	2.24249e-05	0.000141435	1.90064e-05	5.59328e-06	1.61921e-06	2.84911e-06	8.68338e-06	3.11808e-06	0.000251219	0.000216118	8.80908e-07	1.42636e-06	3.01199e-06	8.9354e-05	5.92681e-06	6.54733e-06	3.08586e-05	0.000377619	0.000102934	0.000308452	1.85754e-05	0.000333963	2.23172e-05	2.83568e-05	0.000157034	0.000390564	1.15857e-05	0.0172105	1.00709e-05	0.00465322	0.0182792	0.0174463	0.0180965	0.0173085	2.35206e-05	0.0149991	0.0207152	0.000401709	1.97568e-06	4.39789e-05	0.00259638	0.000851288
multidrug__MexC	0	0	5.83717e-06	0	0	0	0	0	1.78089e-05	0	0	0	0	0	1.25854e-06	1.49803e-06	0	0	0	0	0	0	0	2.19264e-06	1.96729e-05	5.59549e-06	3.85014e-05	0	0	0	3.37591e-06	0	0	0	0.000171296	0	3.03709e-05	0.000176989	0.000231974	0.00016119	0.000220804	0	0.000172491	0.000211686	0	0	0	0	3.78749e-06
multidrug__MexD	1.63278e-06	0	1.73843e-05	1.71189e-06	2.56075e-05	2.29694e-06	9.77054e-06	0	3.17289e-05	0	0	0	6.44366e-07	0	1.63486e-06	5.09394e-06	1.04124e-05	0	0	0	9.33663e-07	7.23039e-07	3.95931e-07	3.97835e-06	1.6854e-05	1.03809e-05	7.38037e-06	8.94358e-06	6.95502e-05	0	0	0	4.67011e-06	0	3.29227e-05	0	7.80453e-06	1.88716e-05	2.3957e-05	2.7821e-05	2.77815e-05	0	2.35183e-05	3.88221e-05	0	0	0	7.73822e-06	1.14534e-05
multidrug__MexE	0	8.80118e-05	0	0	0	6.87655e-06	0	0	5.14587e-06	0	1.95465e-06	0	0	2.62838e-05	0	1.47951e-05	5.78796e-06	0	0	0	0.000106878	0	0	1.8188e-05	0	6.54545e-06	9.98825e-05	0	2.63131e-05	0	0	8.36238e-06	0.000126935	0	0.000929498	0	4.22053e-05	0.000602254	0.000867905	0.000811037	0.000820942	0	0.000136825	0.000321547	0.000910372	7.13214e-07	1.06911e-05	0.00274157	0.000751179
multidrug__MexF	8.69418e-07	1.79196e-05	6.10105e-05	9.51143e-06	8.51992e-05	1.21005e-05	4.58816e-05	1.43269e-05	0.000168378	5.56479e-06	6.13271e-06	1.90331e-06	2.39539e-06	9.67117e-07	5.05798e-06	0.000180745	0.000174362	0	2.55383e-06	3.78608e-06	3.13603e-05	9.07134e-06	4.72528e-06	1.52469e-05	0.000439053	0.000259529	0.000721784	2.12332e-05	0.000426214	4.8057e-05	2.10871e-05	2.5845e-05	0.000445169	1.3648e-05	0.0226722	0	0.00505017	0.0223953	0.0190611	0.0216472	0.0221806	2.01091e-05	0.0164436	0.0245222	6.63727e-05	3.23005e-06	2.33869e-05	0.00188461	0.000661355
multidrug__MuxA	0	0	0	0	0	0	0	0	0	0	0	0	0	0	0	0	0	0	0	0	0	0	0	0	0	0	0	0	0	0	0	0	0	0	0	0	0	0	0	0	0	0	0	0	0	0	0	0	0
multidrug__MuxB	8.50406e-07	4.95116e-06	2.57797e-05	9.20141e-06	5.82645e-06	6.19639e-06	1.04887e-05	7.59644e-06	9.305e-06	1.05019e-05	2.45083e-06	4.99289e-07	1.1848e-06	3.54838e-06	1.16744e-06	1.45629e-05	6.82917e-06	8.72031e-07	0	1.55714e-06	2.32054e-05	6.46791e-06	0	1.23877e-05	2.75136e-05	5.59738e-05	5.9908e-05	0	1.83245e-05	2.95365e-05	4.10339e-06	3.95131e-06	1.67269e-05	3.77295e-06	0.000786379	0	0.000137346	0.000680401	0.000665313	0.000714018	0.000727832	2.47117e-06	0.000604124	0.00078194	2.12389e-05	0	0	0.000238719	2.14986e-05
multidrug__MuxC	0	4.36154e-06	2.51362e-06	3.23148e-06	0	3.54935e-06	1.99237e-06	0	0	1.32776e-06	8.15121e-07	5.22769e-07	0	2.90254e-06	0	0	9.94225e-07	0	0	3.06184e-07	2.3558e-05	0	0	9.13335e-06	2.5721e-05	2.34103e-06	1.43823e-05	7.63244e-06	2.09755e-05	0	0	0	3.33431e-05	0	0.000120452	0	4.38136e-06	4.1264e-05	6.20473e-05	8.14684e-05	8.04433e-05	7.03092e-07	2.99186e-05	4.01897e-05	0.000101291	3.27968e-07	0	0.000216151	1.13788e-05
multidrug__OpmB	0	0	0	0	0	0	0	0	0	0	0	0	0	0	0	0	1.05168e-06	0	0	0	0	0	0	0	0	0	0	0	0	0	0	0	0	0	0	0	7.54522e-07	0	0	0	0	0	0	1.3789e-06	0	0	0	0	0
multidrug__OpmH	0	0	0	0	0	0	0	0	0	0	0	0	0	0	0	1.07769e-05	8.33054e-06	1.88699e-06	0	0	3.49353e-06	0	0	0	0	8.26646e-06	0	0	0	0	0	0	0	2.88152e-06	0.00186724	0	0.000307992	0.00174672	0.00154695	0.00167565	0.00175414	2.44119e-06	0.00151809	0.00183161	0	0	1.14857e-06	0.00012289	3.62978e-05
multidrug__OprJ	0	0	3.12446e-06	0	2.84458e-06	0	0	0	0	0	0	0	0	0	0	0	9.94438e-07	0	0	0	0	0	0	0	0	0	0	0	0	0	0	0	0	0	1.06234e-05	0	0	0	0	2.58872e-06	0	0	0	4.63591e-06	0	0	0	0	1.62867e-05
multidrug__OprM	0	0	0	0	0	0	0	0	3.95859e-06	0	0	0	0	0	0	1.32896e-05	1.28288e-05	0	0	0	0	0	0	0	0	0	2.5998e-05	4.94812e-05	1.56977e-05	0	4.75471e-06	4.90025e-06	0	0	0.00166793	0	0.000296849	0.00176268	0.00139121	0.00140194	0.00135507	1.05705e-05	0.00140859	0.00180911	6.35179e-05	0	0	0.000808756	0.000128464
multidrug__OprN	0	0	0	0	0	8.85287e-06	0	0	4.76793e-06	0	0	0	0	0	9.08687e-07	4.61825e-06	3.74611e-06	0	0	0	1.32698e-05	0	0	0	2.99691e-05	0	0	0	8.98603e-05	1.47251e-05	0	0	0	2.45214e-06	0.000405399	0	0.000102058	0.000236307	0.000332167	0.000336062	0.000412995	0	0.00022895	0.00047506	1.86279e-05	0	4.44283e-06	3.64412e-05	2.43809e-05
multidrug__OprZ	0	0	0	0	0	0	0	0	4.75934e-06	0	0	0	0	0	0	0	0	0	0	0	0	0	0	0	0	0	0	0	0	0	0	0	0	0	0	0	0	0	0	0	0	0	0	0	1.23312e-05	0	0	5.01638e-05	0
multidrug__Other_major_facilitator_superfamily_transporter	0	0	6.52347e-06	0	0	1.39009e-05	0	0	2.40066e-05	0	0	0	0	0	2.32784e-06	0	2.81579e-06	2.89801e-06	0	0	5.08477e-06	0	0	0	0	8.66181e-05	0.000129917	0	0	0	0	0	0	0	9.55116e-05	0	0	6.54479e-05	2.60929e-05	9.4351e-05	8.98038e-05	0	3.79764e-05	1.9223e-05	0.00103856	8.73127e-06	0.000380345	0.000750798	0.000439071
multidrug__ParS	0	0	0	0	0	0	0	0	0	0	0	0	0	0	0	0	0	0	0	0	0	0	0	0	0	0	0	0	0	0	0	0	0	0	5.55715e-05	0	0	1.91818e-05	2.57153e-05	3.67279e-05	0.000103427	0	1.03542e-05	1.41189e-05	0	0	0	0	0
multidrug__PmpM	0	0	0	0	0	0	0	0	0	0	0	0	0	0	4.69059e-06	4.09827e-05	2.25086e-05	0	0	0	1.48011e-05	0	0	0	0.000158383	0	0	0	0	0	0	0	0	0	0.00120884	0	0.000362896	0.00143623	0.0013718	0.00156244	0.00107342	0	0.00121306	0.00174639	0	0	0	0.000144467	7.47296e-05
multidrug__Pseudomonas aeruginosa emrE	0	0	0	0	0	0	0	0	0	0	0	0	0	0	0	0	0	0	0	0	0	0	0	0	0	0	0	0	0	0	0	0	0	0	0	0	0	0	0	0	0	0	0	0	0	0	0	0	0
multidrug__RanA	0.000103549	6.15484e-05	5.3629e-05	0.00012803	3.01029e-05	0.000308371	5.04024e-05	9.48386e-05	7.85044e-05	0.000309827	0	0	0	0	6.19439e-06	1.2943e-05	0	0	0	0	1.88723e-05	0	0	0	0.000377947	0	0.00020679	0	0.000146129	6.55273e-05	0.000131486	0.000250698	0	0.000155779	0	0.000528554	0.000973984	0	0	0	3.15277e-05	6.1569e-05	0	9.04946e-06	0	3.73138e-06	1.44353e-05	1.78347e-05	0
multidrug__RanB	1.30417e-05	0	1.1533e-05	4.32261e-05	0	0	0	0	9.61783e-05	7.30973e-05	0	0	0	0	0	8.24924e-06	0	0	0	0	0	0	0	0	0.000135416	0	0	0	0.0006861	0	0	0	0	8.57763e-06	1.49273e-05	0	0	0	0	0	9.13758e-06	2.02642e-05	0	0	0	0	0	0	0
multidrug__Staphylococcys aureus LmrS	0	0	0	0	0	0	0	0	0	0	0	0	0	0	0	0	0	0	0	0	0	0	0	0	0	0	0	0	0	0	0	0	0	0	0	0	0	0	0	0	0	0	0	0	0	0	0	0	0
multidrug__abcA	0	0	3.04673e-06	0	0	0	3.69604e-06	0	0	0	1.6033e-06	0	0	0	0	0	1.19031e-06	0	0	6.81602e-07	3.10184e-06	0	0	0	0.000134917	6.8006e-06	0.000241813	0	6.81585e-05	0	0	3.15367e-06	3.53249e-05	0	0	0	0	0	0	0	0	0	2.15749e-06	0	1.65146e-05	0	0	3.62168e-06	2.12634e-06
multidrug__abeM	0	0	0	0	7.15341e-05	0	0	0	2.04074e-05	1.67169e-05	0	0	0	0	0	2.1119e-05	4.31382e-05	0	0	0	0	0	0	0	0	0	0	0	0	0	0	0	0	0	2.45723e-05	0	0.000185393	2.22397e-05	0	0	5.16028e-06	0	0	0	0	2.59129e-06	0	0	3.04902e-05
multidrug__abeS	0	0	0	0	0	0	0	0	0	0	0	0	0	0	0	0	0	0	0	0	0	0	0	0	0	0	0	0	0	0	0	0	0	0	0	0	0	0	0	0	0	0	0	0	0	0	0	0	0
multidrug__acrE	0	0	5.786e-06	0	1.40148e-05	4.32688e-05	0	0	0	0	5.93408e-05	0	0	0.000181443	0	0	0	0	1.02845e-06	0	0.00141413	0	0	0.000400926	0	0	0	0	0	0	0	9.41595e-06	0	0	9.71197e-05	0	1.87388e-06	6.35586e-05	5.8478e-05	8.06262e-05	6.83497e-05	0	1.63398e-05	1.13557e-05	0.000312308	0	0.000119786	0.000677823	3.58846e-05
multidrug__acrF	7.08871e-06	4.07697e-05	1.06319e-05	3.80597e-06	2.9578e-05	9.84475e-05	2.76918e-05	0	8.59941e-06	3.29481e-06	7.49176e-05	1.93022e-06	6.06282e-07	0.000260013	1.18887e-06	4.08003e-06	9.77374e-07	0	4.98977e-07	1.76533e-06	0.00157272	1.28628e-06	3.8532e-07	0.000425081	0.000133662	6.02417e-06	6.16866e-05	0	5.13016e-05	0	0	1.38513e-05	4.0413e-05	0	0.00227414	0	1.58707e-05	0.0013738	0.0017963	0.00217748	0.00170904	3.02649e-06	0.000337677	0.000446841	0.00621245	1.21611e-05	0.000168038	0.0217771	0.000817304
multidrug__adeF	0	0	6.87342e-06	0	5.71269e-06	0	0	1.3643e-05	1.46099e-05	0	5.38796e-07	5.31085e-07	0	0	1.55223e-06	5.95614e-06	4.50048e-06	0	4.3621e-07	9.34548e-07	3.33339e-06	9.06328e-07	3.63953e-07	1.51184e-06	4.94952e-05	4.34318e-05	6.03645e-05	0	8.28216e-05	0	0	1.2972e-06	4.36566e-05	1.03828e-06	2.70627e-06	0	3.09401e-06	0	2.63526e-06	2.88107e-06	2.04826e-06	1.26982e-06	5.00239e-06	1.42656e-06	0	3.65407e-07	0	1.86214e-05	1.82583e-06
multidrug__adeH	0	0	0	0	0	0	0	0	0	0	0	0	0	0	0	0	0	0	0	0	0	0	0	0	0	0	0	0	0	0	0	0	0	0	0	0	0	0	0	0	0	0	0	0	0	0	0	0	5.48828e-06
multidrug__adeI	0	0	0	0	6.89918e-06	0	0	0	8.22735e-06	0	0	0	0	0	0	0	1.64884e-05	0	0	0	0	0	0	0	0	0	0	0	0	0	0	0	0	0	6.44542e-06	0	1.00763e-05	3.39179e-06	0	1.00613e-05	3.30111e-06	0	0	4.46765e-06	0	0	0	0	0
multidrug__amrB	8.48778e-07	0	0	1.35525e-06	0	0	0	0	8.20908e-06	0	6.77057e-07	0	0	0	7.16431e-07	1.30926e-06	0	0	0	0	2.15496e-06	0	0	0	1.62578e-05	5.97494e-06	5.97934e-06	0	8.0173e-06	0	0	0	5.00368e-06	0	9.84048e-05	0	2.20995e-05	7.87318e-05	9.27177e-05	6.8532e-05	8.34025e-05	0	9.09335e-05	0.000122753	0	0	0	2.47296e-05	3.85794e-06
multidrug__blt	0	0	0	0	0	0	0	0	0	0	0	0	0	0	0	0	4.45177e-06	0	0	0	0	0	0	0	0	0	0	0	0	0	0	0	0	0	0	0	0	0	0	0	0	0	0	0	0	0	0	0	0
multidrug__bmr	0	0	0	0	0	0	0	0	1.12089e-05	0	1.28492e-05	9.15678e-06	3.32721e-05	1.26854e-05	4.24922e-05	3.27276e-05	5.17006e-05	6.98513e-05	2.54469e-06	6.16474e-06	2.20609e-05	0	1.82593e-05	8.51968e-06	0	0	0	0	0	0	0	0	0	0	0	0	0	0	0	0	0	0	0	0	0	0	6.0808e-06	0	0
multidrug__bpeE	0	0	0	0	0	0	0	0	0	0	0	0	0	0	0	0	0	0	0	0	0	0	0	0	0	0	0	0	0	0	0	0	0	0	0	0	0	0	0	0	0	0	0	0	0	0	0	0	0
multidrug__bpeF	0	0	0	0	0	0	0	0	0	0	0	0	0	0	0	0	0	0	0	0	0	4.78156e-07	0	1.23737e-06	0	0	2.55952e-05	0	1.35719e-05	0	1.82581e-06	0	6.57726e-06	0	1.21174e-06	0	0	1.10183e-06	0	9.37707e-07	0	0	8.88171e-07	0	0	0	0	3.20097e-06	1.52846e-06
multidrug__cdeA	0	0	0	0	0	0	0	0	0	0	0	0	0	0	0	0	8.07577e-06	0	0	0	0	0	0	0	0	0	0	0	0	0	0	0	0	0	0	0	0	0	0	0	0	0	0	0	0	0	0	0	0
multidrug__ceoA	0	0	0	0	0	0	0	0	0	0	0	0	0	0	0	0	0	0	0	0	0	0	0	0	0	0	0	0	0	0	0	0	0	0	0	0	0	0	0	0	0	0	0	0	0	0	0	0	0
multidrug__ceoB	0	0	7.63748e-07	0	1.25263e-06	0	0	0	0	0	0	0	6.12185e-07	1.10358e-06	4.79272e-07	1.44309e-06	1.9186e-06	0	9.36041e-07	0	5.43104e-06	1.31933e-06	0	4.39654e-06	0.000117119	9.45495e-06	4.24507e-05	0	5.30033e-05	1.31295e-05	1.73273e-06	1.44909e-06	6.37345e-05	1.24278e-06	1.66915e-05	0	1.27342e-06	5.02361e-06	0	7.8889e-06	1.32621e-05	0	4.29949e-06	2.98469e-06	0	0	0	2.95433e-05	5.04901e-06
multidrug__cmeC	0	0	0	0	0	0	0	0	0	0	0	0	0	0	0	0	0	0	0	0	0	0	0	1.02506e-05	0	0	0	0	0	0	0	0	0	0	0	8.47935e-06	0	0	0	0	2.3552e-05	0	0	0	0	1.7265e-06	8.01639e-05	0	0.000649526
multidrug__efmA	0	0	0	0	0	0	0	0	0	0	0	0	0	0	0	0	0	0	0	0	0	0	0	0	0	0	0	0	0	0	0	0	0	0	0	0	0	0	0	0	0	0	0	0	0.000272928	3.17547e-06	3.89221e-05	0	6.16441e-05
multidrug__efpA	0	0	0	0	0	0	0	0	0	0	3.22972e-06	0	5.03135e-06	0	7.66769e-06	6.43181e-06	0	3.53944e-06	0	2.94464e-06	1.05649e-05	0	0	1.57687e-05	0.000654709	0.000212296	0.000277506	0	0.000336408	0	3.13656e-05	1.01518e-05	0.000723852	7.86164e-06	0	0	0	0	0	0	5.81587e-06	0	0	0	0	0	0	4.50625e-05	0
multidrug__efrA	8.14473e-06	0	2.12803e-06	0	0	0	0	2.43164e-05	1.19862e-05	3.32261e-06	2.65545e-05	6.30344e-06	9.55797e-06	1.60911e-05	1.29043e-05	3.39979e-05	1.05203e-05	2.87688e-05	1.82483e-05	9.96306e-06	9.89687e-06	1.14103e-05	8.33095e-06	6.22318e-06	0	0	0	0	0	0	3.05563e-06	0	0	0	2.86477e-06	0	0	0	4.82619e-06	9.42999e-06	0	0	0	0	0.00131483	5.31822e-06	0.000220132	0.000466517	0.000494968
multidrug__efrB	2.02877e-05	2.03281e-05	1.10505e-05	3.85338e-06	0	1.33898e-05	7.41251e-06	3.95897e-05	3.53577e-05	0	7.87785e-05	8.5882e-05	8.09399e-05	7.98723e-05	7.06366e-05	5.28491e-05	5.46163e-05	0.000114398	3.16289e-05	3.38588e-05	6.51505e-05	3.39188e-05	6.1259e-05	4.71688e-05	0	0	0	0	0	0	3.09881e-05	9.01278e-06	0	2.99743e-06	0	0	1.76251e-05	3.85324e-06	1.6891e-05	0	4.73052e-06	0	4.22137e-06	8.91564e-06	0.00243435	9.89446e-06	0.000368982	0.00103912	0.00100977
multidrug__emeA	0	0	0	0	0	0	0	0	0	0	0	0	0	0	0	0	0	0	0	0	0	0	0	0	0	0	0	0	0	0	0	0	0	0	9.96631e-06	0	0	0	8.5076e-06	0	0	0	0	0	0	9.07238e-06	0	0.000191935	0
multidrug__emrA	0	0.000173791	0	7.88356e-06	8.91699e-06	6.96156e-05	0	5.13866e-05	0	0	6.59268e-05	0	1.77886e-06	0.000226614	5.19058e-06	7.1947e-06	7.07269e-06	0	0	0	0.00112615	4.98429e-06	9.85745e-07	0.000307053	0.000109571	7.08895e-06	7.08646e-05	0	0	0	0	8.1211e-06	3.52689e-05	8.60637e-06	0.00169189	0	4.15912e-06	0.00101696	0.000993408	0.00139876	0.0013006	0	0.000155526	0.000372962	0.00588202	3.50407e-06	0.000106535	0.0194708	0.00124892
multidrug__emrB	3.32615e-06	0.000246786	1.59325e-06	0	1.03256e-05	8.25968e-05	4.83773e-06	0	0	0	4.22467e-05	0	0	0.000137991	1.27828e-06	2.19556e-05	5.71816e-06	0	3.22228e-06	4.57634e-06	0.00099793	0	0	0.000240438	0.000209159	1.11199e-05	0.000174536	2.04078e-05	0.000121858	0	0	1.191e-05	0.000107335	7.28399e-06	0.003212	0	3.8772e-05	0.00130016	0.00192961	0.00195686	0.0018984	0	0.000426467	0.000774257	0.00448623	1.11241e-05	0.000123833	0.0182029	0.00141035
multidrug__emrD	7.29389e-06	7.56915e-05	2.08125e-05	0	2.084e-05	0.000185289	0	0	0	0	0.000110425	0	0	0.000600163	0	1.71513e-05	0	5.04973e-06	0	0	0.00432156	0	0	0.000886327	0	0	0	0	0	0	0	2.80965e-05	0.000495992	0	0.00470337	0	0	0.00279955	0.00278469	0.0030788	0.00301373	0	0.000561494	0.0010447	0.020908	8.07129e-06	0.000669774	0.0691535	0.00186345
multidrug__emrK	0	1.60126e-05	0	0	1.13352e-05	8.069e-05	0	0	0	0	5.50631e-05	0	0	0.000257403	0	0	0	0	0	0	0.000806107	0	0	0.00016349	0	0	0	0	0	0	0	0	0	0	9.76755e-06	0	1.15616e-06	7.79661e-06	1.36392e-05	4.91312e-06	4.22827e-06	0	3.77317e-06	8.38519e-06	0	0	6.6562e-05	8.89918e-06	0
multidrug__emrY	3.39544e-06	1.10947e-05	0	0	1.04321e-05	9.3691e-05	0	0	0	0	4.0877e-05	0	0	0.00017785	0	0	0	0	5.58529e-07	0	0.000820979	0	0	0.000158541	0	0	0	0	0	0	0	0	0	0	2.49012e-05	0	8.51313e-07	1.55678e-06	0.000141411	8.14839e-05	3.33905e-05	0	0	7.73425e-06	5.79854e-06	0	4.89849e-05	0	0
multidrug__fexB	0	0	0	0	1.70828e-05	0	0	0.000144589	2.90904e-05	1.56425e-05	0	0	0	0	0	0	0	0	0	0	0	0	2.20126e-06	0	0	0	0	0	0.00014905	0	0	0	0	0	0	0	0	2.48129e-05	5.81668e-05	6.00338e-05	0	0	7.81988e-06	0	0	0	0	0	0
multidrug__hmrM	0	0	0	0	0	0	0	0	0	0	0	0	0	0	0	0	0	0	0	0	0	0	0	0	0	0	0	0	0	0	0	0	0	0	0	0	0	0	0	0	0	0	0	0	0	0	0	0	0
multidrug__lmrP	0	0	0	0	0	0	0	0	1.65475e-05	0	0	0	0	0	0	0	0	0	0	0	0	0	0	0	0	0	0	0	0	0	0	0	0	0	0	0	0	0	1.06059e-05	0	0	0	0	1.61575e-05	0.0001293	0	0	0.000285167	0
multidrug__mdsA	0	0	0	0	0	0	0	0	0	0	0	0	0	0	0	0	0	0	0	0	0	0	0	0	0	0	0	0	0	0	0	0	0	0	0	0	0	0	0	0	0	0	0	0	0	0	0	0	0
multidrug__mdsB	1.64784e-06	0	0	0	0	0	0	0	0	0	0	0	0	0	0	5.93476e-07	0	0	0	9.50118e-07	5.76902e-07	4.15892e-07	0	0	1.85964e-05	4.35143e-06	1.29843e-05	0	0	0	0	0	1.86864e-05	0	3.37662e-06	0	2.10849e-06	0	2.22914e-06	2.76625e-06	2.92172e-06	0	3.86258e-06	0	0	0	4.29341e-07	5.26144e-06	1.41891e-06
multidrug__mdsC	0	0	0	0	0	0	0	0	0	0	0	0	0	0	0	0	0	0	0	0	0	0	0	0	0	0	0	0	0	0	0	0	0	0	0	0	0	0	0	0	0	0	0	0	0	0	0	0	0
multidrug__mdtE	0	7.99469e-05	0	0	2.86542e-05	0.000141572	8.76356e-06	0	0	0	6.65714e-05	0	0	0.00041398	1.56742e-06	0	0	0	0	4.14185e-06	0.00188084	0	0	0.000482725	0	0	0	0	0	0	0	0	3.43579e-05	0	0.000567104	0	0	0.000282085	0.000349314	0.000378587	0.000424178	0	5.04362e-05	0.000125368	0.00129528	3.42832e-06	0.000235899	0.00430152	0.000431013
multidrug__mdtF	1.14232e-05	3.73126e-06	1.02868e-06	3.12075e-06	1.29817e-05	9.87988e-05	5.43897e-06	0	7.81807e-06	7.22194e-06	6.69409e-05	0	2.61328e-06	0.000219495	0	6.48502e-07	1.43098e-06	0	0	0	0.00137931	0	0	0.000369166	2.20253e-05	4.75906e-06	0	0	0	0	1.30331e-06	7.76084e-06	1.69868e-05	8.36278e-07	8.84364e-05	1.29784e-06	5.65102e-06	6.63468e-05	5.69903e-05	7.85366e-05	9.53437e-05	2.35039e-06	4.10581e-05	5.03832e-05	4.69079e-05	0	0.000143388	0.000310225	2.26738e-05
multidrug__mdtH	1.93281e-05	0.000517128	0	0	6.00937e-05	0.000340937	2.46459e-05	0	8.74135e-05	0	8.41323e-05	0	0	0.00042226	0	0	0	0	0	0	0.00243975	0	0	0.000531692	0	0	5.948e-05	0	0	0	0	1.34176e-05	0.00017316	0	0.00274712	0	3.71995e-06	0.00108593	0.00326537	0.00181694	0.00168062	0	0.000470438	0.000451449	0.00848805	4.47639e-05	0.000227262	0.0370213	0.00237165
multidrug__mdtK	0	0.000506916	1.40054e-05	4.00468e-05	2.61551e-05	0.000152878	0	0	0	0	7.43102e-05	0	3.56756e-06	0.0004533	0	1.12649e-05	0	3.9576e-06	3.27177e-06	0	0.00247522	0	0	0.000653247	4.80564e-05	7.86876e-05	0.000358608	0	0.000215624	0	0	0	0.000260294	1.84248e-05	0.00598703	0	0	0.00324492	0.0038446	0.00436653	0.00476195	8.33373e-06	0.000744248	0.0014111	0.0120204	1.71167e-05	0.000254304	0.0465913	0.00411538
multidrug__mdtL	0	0.000124809	0	2.51157e-05	2.04906e-05	0.000352337	0	0	1.7267e-05	0	0.000181539	0	0	0.000858145	0	0	0	0	0	0	0.00418329	0	0	0.00109855	0.000186478	0	0.000219593	0	0	0	0	0	7.48557e-05	0	0.00298304	0	0	0.00220604	0.000705936	0.00239661	0.00221904	0	0.00054116	0.000535749	0.00432518	8.74564e-06	0.000499061	0.0179898	0.000403987
multidrug__mdtM	0	0	0	0	6.91202e-05	0.000345827	0	0	0	0	9.95045e-05	0	2.01464e-05	0.000469289	0	0	0	0	0	0	0.00489089	0	0	0.00110318	0	0	0	0	0	0	0	0	0	0	4.6889e-05	0	0	1.68011e-05	1.50329e-05	4.34362e-05	9.32933e-05	0	0	0	0.00279629	3.01657e-06	0.000203361	0.0180818	0.000396242
multidrug__mdtN	9.92996e-06	0	0	0	7.98903e-06	3.56153e-05	7.82311e-06	2.71757e-05	0	0	5.04602e-05	0	0	0.000194171	0	0	0	0	0	0	0.00131009	0	0	0.000313891	0	0	0	0	0	0	0	0	0	0	0.000431909	0	0	0.00045109	3.78933e-05	0.000326424	0.000293811	0	4.57697e-05	6.03931e-05	0	0	0.000133266	0.00945271	8.86995e-06
multidrug__mdtO	4.46733e-06	1.8146e-05	2.66433e-06	0	2.56152e-05	0.000100041	0	0	0	0	7.2148e-05	0	2.72981e-06	0.000278678	0	0	2.35158e-06	0	0	0	0.00173864	0	1.20924e-06	0.0003852	0	0	0	0	3.67998e-05	0	0	0	0	0	4.55555e-05	0	0	1.62555e-05	1.19366e-06	2.35251e-05	3.05692e-05	0	1.11869e-06	0	0	0	0.000152297	0.00201724	3.47023e-06
multidrug__mdtP	1.96297e-05	2.51325e-05	0	0	3.30028e-05	7.22349e-05	0	0	0	0	7.1859e-05	0	0	0.000215019	0	0	0	0	0	0	0.00179396	0	0	0.000435934	0	0	0	0	0	0	3.6927e-06	0	0	0	0.000413338	0	0	0.000238526	4.10643e-05	0.000242933	0.000273748	0	5.11466e-05	7.71418e-05	0	6.38239e-07	0.000159448	0.0041044	6.9019e-06
multidrug__mefF	0	0	0	0	0	0	0	0	0.000391492	0	0	0	0	0	0	0	0	0	0	0	0	0	0	0	0	0	0	0	0	0	3.16605e-05	0	0	0	0	0	0	0	0	0	0	0	0	0	0	0	0	0	0
multidrug__mefJ	0	0	5.92723e-06	0	0	0	0	0	0	0	0	0	0	0	0	0	0	0	0	0	0	0	0	0	0	0	0	0	0	0	0	0	0	0	0	0	0	0	0	0	0	0	0	0	0	0	0	0	0
multidrug__mepA	0	0	0	0	0	0	0	0	0	0	0	0	0	0	0	0	0	0	0	0	0	0	0	0	0	0	0	0	0	0	0	0	0	0	0	0	0	0	0	0	0	0	0	0	0	0	0	0	0
multidrug__mexG	0	0	0	0	0	0	0	0	0	0	0	0	0	0	0	0	0	0	0	0	0	0	0	0	0	0	0	0	0	0	0	0	0	0	0	0	0	0	0	0	0	0	0	0	0	0	0	0	0
multidrug__mexH	0	0	0	0	0	0	0	0	0	0	0	0	0	0	0	0	0	0	0	0	0	0	0	0	0	0	0	0	0	0	0	0	0	0	0	0	0	0	0	0	0	0	0	0	0	0	0	0	0
multidrug__mexJ	0	0	0	0	0	0	0	0	0	0	0	0	0	0	0	1.57967e-06	0	0	0	0	0	0	0	0	0	0	0	0	0	0	0	0	0	0	1.2261e-05	0	1.27776e-05	1.80988e-06	6.66434e-06	0	0	0	3.46988e-06	4.74012e-06	0	0	0	0	0
multidrug__mexK	1.10763e-06	1.15877e-05	3.21094e-05	1.23388e-06	2.20933e-05	7.12053e-06	3.69188e-06	1.09127e-05	8.9561e-05	0	2.31574e-06	0	2.62273e-06	9.27748e-07	2.955e-06	4.35058e-05	5.40088e-05	9.05831e-07	2.78992e-07	3.26801e-06	1.1183e-05	3.17035e-06	1.71897e-06	1.55887e-05	0.000437664	0.000126082	0.000477599	0	0.000117753	0	4.2194e-06	3.31335e-06	0.000232332	1.35501e-06	0.00490775	1.99265e-06	0.00129144	0.00479191	0.00425367	0.00471667	0.00464336	4.89246e-06	0.00370365	0.00564148	1.54848e-05	3.95944e-07	3.01152e-06	0.000372525	0.0001458
multidrug__mexM	0	0	0	0	0	0	0	0	0	0	0	0	0	0	0	0	0	0	0	0	0	0	0	0	0	0	0	0	0	0	0	0	0	0	0	0	0	0	0	0	0	0	0	0	0	0	0	0	0
multidrug__mexN	0	0	0	0	0	0	0	0	1.58394e-06	0	0	0	0	0	0	4.8125e-06	6.23497e-06	0	0	0	0	0	0	0	9.32739e-06	2.42464e-06	1.11347e-05	0	8.8451e-06	0	0	0	0	1.34063e-06	0.000254737	0	8.05038e-05	0.000258586	0.000224884	0.000261723	0.000274031	0	0.000221255	0.000266657	2.75547e-06	0	0	2.79882e-05	6.89351e-06
multidrug__mexP	0	0	0	0	0	0	0	0	0	0	0	0	0	0	0	0	0	0	0	0	0	0	0	0	0	0	2.05991e-05	0	0	0	0	0	0	0	2.15667e-06	0	0	0	0	0	0	0	0	0	0	0	0	0	0
multidrug__mexQ	0	0	0	0	0	0	0	0	0	0	7.36937e-07	0	0	1.00071e-06	0	0	5.30535e-07	0	0	0	0	5.46895e-07	0	3.80114e-07	2.69742e-05	1.33259e-05	7.28045e-05	0	3.72956e-05	0	0	0	6.13019e-06	0	6.46083e-05	1.98093e-06	4.44337e-05	2.61148e-05	5.23801e-05	3.78877e-05	4.13612e-05	0	1.75839e-05	3.14327e-05	0	0	0	1.0751e-06	6.24912e-06
multidrug__mexV	0	0	0	0	0	0	0	0	0	0	0	0	0	0	0	0	0	0	0	0	0	0	0	0	0	0	0	0	0	0	0	0	0	0	0	0	0	0	0	0	0	0	0	0	0	0	0	0	0
multidrug__mexW	0	2.02437e-05	1.04891e-06	0	3.73704e-06	5.08501e-06	4.8689e-06	0	1.70051e-05	0	9.20272e-06	4.51037e-06	1.63297e-06	0	6.31158e-06	0.000196369	0.000212258	8.62148e-07	4.6504e-07	3.47077e-06	4.19348e-05	1.70593e-06	0	4.80274e-06	0.000277921	2.68296e-05	0.000168057	0	9.44715e-05	0	1.26972e-05	2.74096e-06	9.08948e-05	4.60499e-06	0.000658235	1.4101e-06	0.000363929	0.00027175	0.000138905	0.000207992	0.000388277	0	0.000183001	0.00111402	1.54505e-05	0	1.30994e-05	0.00153031	0.000541306
multidrug__msbA	1.079e-05	0.000534374	0	2.64604e-05	3.49769e-05	0.000277134	1.66688e-05	0	7.2502e-06	0	0.000234469	0	0	0.000498787	2.5106e-06	2.29505e-05	1.17886e-05	3.71156e-06	7.88053e-06	1.96211e-06	0.00249131	6.78504e-06	3.40583e-06	0.00064413	0.000398481	4.28626e-05	0.000112729	0	3.91373e-05	0	0	8.24164e-05	0.000249103	2.52064e-05	0.00618666	0	6.66282e-06	0.00302832	0.00432074	0.00395946	0.00430466	0	0.000821044	0.00140878	0.00868172	3.10877e-05	0.000304478	0.0318386	0.0028341
multidrug__mtrC	0	0	0	0	0	0	0	0	0	0	0	0	0	0	0	0	0	0	0	0	0	0	0	0	0	0	0	0	0	0	0	0	0	0	0	0	0	0	0	0	0	0	0	0	0	0	0	0	0
multidrug__mtrD	1.09729e-06	0	0	0	0	0	0	0	0	0	0	0	0	0	6.13385e-07	0	1.25985e-06	0	0	4.28096e-07	0	0	0	6.00203e-07	0	0	0	0	0	0	0	0	4.08767e-06	0	7.7818e-07	0	4.22589e-07	0	0	9.32434e-07	0	0	1.45605e-06	5.36312e-07	0	0	0	0	0
multidrug__mtrE	0	0	0	0	0	0	0	0	0	0	0	0	0	0	0	0	0	0	0	0	0	0	0	0	0	0	0	0	0	0	0	0	0	0	0	0	0	0	0	0	0	0	0	1.22536e-06	0	0	0	0	0
multidrug__opcM	0	0	0	0	0	0	0	0	0	0	0	0	0	0	0	0	0	0	0	0	0	0	0	0	0	0	0	0	0	0	0	0	0	0	0	0	0	0	0	4.02376e-06	1.84315e-06	0	0	0	0	0	0	0	2.01399e-06
multidrug__opmD	0	0	0	0	0	0	0	0	0	0	0	0	0	0	0	0	0	0	0	0	0	0	0	0	0	0	0	0	0	0	0	0	0	0	0	0	0	0	1.63316e-06	0	0	0	0	0	0	0	0	0	0
multidrug__opmE	0	0	0	0	0	0	0	0	0	0	0	0	0	0	0	0	0	0	0	0	0	0	0	0	0	0	0	0	0	0	0	0	0	0	0	0	2.57134e-06	0	0	0	0	0	0	0	0	0	0	0	0
multidrug__oprA	0	0	0	0	0	0	0	0	0	0	0	0	0	0	0	0	0	0	0	0	0	0	0	0	2.0692e-05	0	0	0	0	0	0	0	0	0	0	0	0	0	0	0	0	0	0	0	0	0	0	0	0
multidrug__oprC	0	0	7.36591e-07	8.73302e-07	5.1528e-06	0	0	0	4.37312e-06	0	3.76528e-07	0	4.67712e-07	0	9.27137e-07	7.20994e-07	4.32017e-07	4.08788e-07	0	0	1.35166e-06	4.00207e-07	0	2.07241e-06	1.07765e-05	2.34682e-05	4.08672e-05	0	5.06685e-05	0	0	7.7481e-07	9.52012e-06	8.81276e-07	6.37321e-06	1.13054e-06	2.16487e-06	1.73643e-06	0	2.52514e-06	5.614e-06	0	1.45444e-06	4.50243e-07	0	2.21582e-07	3.08697e-07	8.38815e-06	3.91808e-06
multidrug__oqxA	0	0	0	0	0	5.84214e-06	0	0	0	0	0	0	0	2.56354e-06	2.64704e-06	0	0	0	0	0	0	0	0	0	3.59476e-05	0	0	0	0	0	0	0	6.29133e-05	0	0.000231059	0	0	6.14961e-05	0.000182125	0.000154876	0.000192924	0	1.83689e-05	3.934e-05	0.00257694	8.6899e-06	2.23538e-05	0.00756691	0.000268314
multidrug__oqxB	3.88579e-06	7.94282e-05	1.58368e-05	0	6.22882e-06	0	1.38917e-05	2.19716e-05	3.4516e-05	0	7.39043e-07	0	2.45704e-06	2.10505e-06	1.11617e-06	5.49923e-06	1.11398e-06	1.73243e-06	3.03774e-07	1.42592e-06	3.845e-06	1.31891e-06	5.37499e-07	6.32792e-06	0.000500868	0.00016078	0.000382686	0	0.000291487	0	0	1.35193e-05	0.000339951	3.44467e-06	0.00055278	1.28301e-06	3.34956e-06	0.000164779	0.000466258	0.000267235	0.000511234	4.58921e-06	7.7571e-05	0.00018168	0.00337003	7.64044e-06	1.66962e-05	0.0106851	0.000422353
multidrug__patA	0	0	0	0	0	0	0	0	0	0	0	0	0	0	0	0	0	0	0	0	1.1151e-06	0	0	0	5.91877e-05	0	0	0	0	0	0	0	0	0	0	0	0	0	0	0	0	0	0	0	0	0	0	4.7267e-06	0
multidrug__patB	0	0	0	0	0	0	4.91452e-06	0	0	0	0	0	0	0	0	0	0	0	0	0	0	0	0	0	0	0	0	0	0	0	0	0	0	0	0	0	0	0	0	0	0	0	0	0	0	0	0	0	0
multidrug__pmrA	0	0	0	0	0	0	0	0	0	0	0	0	0	0	0	0	0	0	0	0	0	0	0	0	0	0	0	0	0	0	0	0	0	0	0	0	0	0	0	0	0	0	0	0	0	0	0	0	0
multidrug__qacA	0	0	0	0	0	0	0	0	0	0	0	0	0	0	0	0	0	0	0	0	0	0	0	0	0	0	0	0	0	0	0	0	0	0	0	0	0	0	0	0	0	0	0	0	0	0	0	0	0
multidrug__qacB	0	0	0	1.04212e-05	0	0	0	0	5.80129e-05	0	0	0	0	0	0	0	0	0	0	0	0	0	0	0	8.20362e-05	0	0	0	0	0	0	0	0	0	0	0	0	0	0	0	0	0	0	0	0	0	0	0	0
multidrug__qacE	0	0	0.000840274	0.000441303	0.00284576	0.000426972	0.00113713	0.00171596	0.00718613	0.000289006	0	0	0	0	0	0	0	0	0	0	0	0	0	0	0	0	0	0	0	0	0	0	0	0	0.000161437	0	6.23065e-05	0	0	0	0	0	2.91735e-05	1.93523e-05	0	0	0	0	0
multidrug__qacEdelta1	0	0	0.00175972	0.000930595	0.00969167	0.000649674	0.00345153	0.00412771	0.0161458	0.000982162	0	0	0	0	0	0	0	0	0	0	0	0	0	0	0	0	0	0	0	0	0	0	0	0	0.000220797	0	0.000167422	2.98035e-05	4.00819e-05	4.15266e-05	0	0	4.71729e-05	2.80649e-05	0	0	0	0	0
multidrug__qacG	0	0	0	0	0	0	0	0	0	0	0	0	0	0	0	0	0	0	0	0	0	0	0	0	0	0	0	0	0	0	0	0	0	0	0	0	0	0	0	0	0	0	0	0	0	0	0	0	0
multidrug__qacH	0	0	0	0	0	0	0	0	0.000184129	0	0	0	0	0	0	0	0	0	0	0	0	0	0	0	0	0	0	0	0	0	0	0	0	0	0	0	0	0	0	0	0	0	0	0	0	0	0	0	0
multidrug__qacJ	0	0	0	0	0	0	0	0	0	0	0	0	0	0	0	0	0	0	0	0	0	0	0	0	0	0	0	0	0	0	0	0	0	0	0	0	0	0	0	0	0	0	0	0	0	0	0	0	0
multidrug__salD	0	0	0	0	0	0	0	0	0	0	0	0	0	0	0	0	0	0	0	0	0	0	0	0	0	0	0	0	0	0	0	0	0	0	0	0	0	0	0	0	0	0	0	0	0	0	0	0	0
multidrug__sdeY	5.22225e-05	9.28647e-05	2.54342e-05	4.77804e-06	5.73284e-05	2.54451e-05	1.02125e-05	0	4.42972e-05	6.88337e-06	1.06191e-05	0	7.63228e-07	3.45779e-05	4.92385e-07	6.24418e-06	2.49161e-06	0	0	9.05444e-07	0.000207413	3.91383e-07	0	5.9822e-05	4.79216e-05	5.10973e-06	5.78514e-05	0	7.6726e-05	0	0	7.62462e-06	2.85513e-05	0	0.00116595	0	0.000187897	0.000877207	0.00132196	0.00112813	0.000911351	1.25283e-06	0.000577982	0.000844091	0.00107798	5.10076e-06	3.96338e-05	0.00628196	0.000348599
multidrug__smeA	0	0	0	0	0	0	0	0	0	0	0	0	0	0	0	0	0	0	0	0	0	0	0	0	0	0	0	0	0	0	0	0	0	0	0	0	0	0	0	0	0	0	0	0	1.37713e-05	0	0	0.000146625	2.71901e-05
multidrug__smeD	0	1.57281e-05	3.90194e-06	0	0	4.24219e-06	0	0	2.33372e-05	0	0	0	0	0	0	0	0	0	0	0	0	0	0	0	2.60122e-05	3.84899e-05	0.000236128	0	0.000134955	0	0	0	6.24343e-05	0	1.79615e-05	0	0	0	5.65825e-06	2.64491e-05	1.90825e-05	0	0	5.40957e-06	3.70962e-05	0	0	0.000861246	0.000331735
multidrug__smeE	2.22656e-05	0.000102974	0.000118318	1.6715e-05	1.4118e-05	8.67725e-06	4.09063e-05	2.1692e-05	0.000202867	8.26568e-06	1.63448e-06	1.92527e-06	7.50455e-07	5.87302e-06	3.81361e-06	8.42515e-06	2.09264e-05	0	3.14849e-07	1.84392e-06	1.52669e-05	9.39631e-06	6.17333e-07	2.77217e-05	0.000359765	0.000120212	0.000515012	0	0.000781143	0	7.73775e-06	9.72191e-06	0.000451879	0	0.000228262	1.28546e-06	3.12871e-05	0.000113783	0.00015488	0.000131353	0.000184558	6.52827e-06	0.00012554	0.000142896	0.000158134	1.44196e-06	2.44893e-05	0.00150797	0.00051113
multidrug__smeF	0	0	0	0	0	0	0	0	0	0	0	0	0	0	0	0	0	0	0	0	0	0	0	0	0	0	0.000126476	0	6.96054e-05	0	0	0	6.77205e-05	0	9.45072e-06	0	0	1.01686e-05	0	1.28417e-05	1.58161e-05	0	1.63963e-06	0	6.99016e-05	1.60388e-06	0	0.000994629	0.000221153
multidrug__tap	0	2.46208e-05	0	0	0	0	0	0	0	0	0	0	0	0	0	0	0	0	0	0	6.39881e-06	4.22406e-06	0	9.74717e-06	0.00103097	0.000309411	0.00023621	0	0.000579962	5.23578e-05	1.18961e-05	5.15012e-05	0.00100838	2.03749e-05	0	0	0	0	0	1.16762e-05	0	0	0	1.14169e-05	0	0	0	2.41076e-05	0
multidrug__tolC	3.54052e-06	0.000289838	0	0	2.45425e-05	7.23569e-05	0	2.28276e-05	0	0	3.06904e-05	2.54028e-06	0	0.00018847	0	2.3918e-05	5.52711e-06	0	1.82787e-06	4.38399e-06	0.00113886	0	1.20062e-06	0.000366354	0.000193056	1.45741e-05	0	0	2.39498e-05	0	0	1.11847e-05	6.2876e-05	1.07728e-05	0.00233837	0	1.62178e-05	0.00139704	0.00146477	0.0014344	0.00178904	2.73748e-06	0.000360473	0.000674103	0.00634821	1.38923e-05	0.000195271	0.0250005	0.00147653
multidrug__ykkC	0	0	0	0	0	0	0	0	0	0	0	0	0	0	0	0	0	0	0	0	0	0	0	0	0	0	0	0	0	0	0	0	0	0	0	0	0	0	0	0	0	0	0	0	0	0	0	0	0
multidrug__ykkD	0	0	0	0	0	0	0	0	0	0	0	0	0	0	0	0	0	0	0	0	0	0	0	0	0	0	0	0	0	0	0	0	0	0	0	0	0	0	0	0	0	0	0	0	0	0	0	0	0
mupirocin__Bifidobacteria intrinsic ileS conferring resistance to mupirocin	0	0.000273247	6.80212e-06	5.24199e-06	0	0	1.00688e-05	2.14718e-05	1.67717e-05	0	1.60815e-06	0	3.52517e-06	0	3.38233e-06	0	0	0	8.04785e-07	0	1.05562e-05	0	0	1.77893e-06	0.000233307	7.11255e-05	0.000178452	5.81638e-05	0.00028381	0.00115507	0.0127171	0.00755111	0.000172571	0.0202334	3.33898e-06	0.00386564	3.91027e-06	1.94407e-06	0	1.09646e-05	3.71263e-06	0.000674422	1.07673e-05	0	1.02118e-05	4.50169e-06	2.95514e-06	2.29602e-05	5.91611e-06
mupirocin__mupA	0	0	0	0	0	0	0	0	0	0	0	0	0	0	0	0	0	0	0	0	0	0	0	0	0	0	0	0	0	0	0	0	0	0	0	0	0	0	0	0	0	0	0	0	0	0	0	0	0
mupirocin__mupB	0	0	5.46705e-06	0	0	4.36867e-06	0	0	0	0	0	0	0	0	0	0	0	0	0	0	1.59081e-06	0	0	0	0	0	0	0	0	0	3.27088e-06	7.20337e-06	0	1.17646e-05	0	1.80474e-05	0	0	0	0	0	2.1154e-06	0	0	0	0	0	0	0
novobiocin__novA	0	0	0.000111142	5.75609e-06	6.80143e-06	0	1.30509e-05	0	0.000127617	0	0	0	0	0	0	0	0	0	0	0	0	0	0	0	0.00068625	0.000202767	0.000526284	7.1257e-05	0.00057687	2.94717e-05	0	0	0.00030273	1.09462e-05	0	0	0	6.32387e-06	0	4.96626e-06	0	0	1.01201e-05	7.31255e-06	0	5.38683e-06	0	5.64157e-06	3.73515e-05
other_peptide_antibiotics__ArnT	0	0	0	0	0	1.48638e-05	0	0	0	0	5.84047e-06	0	0	2.42085e-05	0	0	0	0	0	0	0.000102948	0	0	5.68355e-05	0	0	0	0	0	0	0	0	0	0	0.000893074	0	0	0.000453506	0.000101923	0.000507746	0.000562063	1.37281e-05	4.49288e-05	0.000137837	0.0137882	3.95171e-05	8.58596e-05	0.0377172	0.000633859
other_peptide_antibiotics__microcin efflux pumu gene yojI	7.19956e-06	0.000277557	5.16221e-06	0	2.19702e-05	0.000237116	0	9.3298e-05	0	0	9.32546e-05	0	0	0.00043316	0	1.08105e-05	0	0	0	0	0.00249895	0	0	0.000646095	0	0	0.000164756	0	0	0	0	0	9.08987e-05	0	0.00121749	0	0	0.000684577	0.000746195	0.000765733	0.00111168	0	0.000153372	0.000439258	0.00378194	9.57623e-06	0.000309791	0.0114551	0.00145983
other_peptide_antibiotics__thiostrepton resistance gene tsnR	0	0	0	0	0	0	0	0	0	0	0	0	0	0	0	0	0	0	0	0	0	0	0	0	0	0	0	0	0	0	0	0	0	0	0	0	0	0	0	0	0	0	0	0	0	0	0	0	0
pleuromutilin_tiamulin__TaeA	6.04456e-05	0	9.58674e-06	1.15382e-05	5.92963e-06	2.47618e-05	5.6699e-05	2.9129e-05	6.38152e-05	7.31178e-06	5.46282e-05	3.69353e-05	1.86687e-05	3.09365e-05	1.38112e-05	7.78352e-05	7.654e-05	4.18446e-05	1.78729e-05	1.00449e-05	1.23041e-05	9.64879e-06	1.83536e-05	3.87659e-05	0	0	0	0	0	0.000107837	0.000188964	0.000149281	0	0.00019049	0	7.78599e-05	2.85293e-06	0	0	0	0	0.000146563	0	0	2.53748e-05	0	0	0	0
pleuromutilin_tiamulin__msr(G)	0	0	0	0	0	0	0	0	0.000410361	1.26054e-05	0	0	0	0	0	0	0	0	0	0	0	0	0	0	0	0	0	0	5.18232e-05	0	0	0	0	0	0	0	0	0	0	0	0	0	0	0	0	0	0	0	0
pleuromutilin_tiamulin__msr(I)	0	0	0	0	0	0	0	0	0	0	0	0	0	0	0	0	0	0	0	0	0	0	0	0	0	0	0	0	0	0	0	0	0	0	0	0	0	0	0	0	0	0	0	0	0	0	0	0	0
pleuromutilin_tiamulin__salE	0	0	0	0	0	0	0	0	0	0	0	0	0	0	0	0	0	0	0	0	0	0	0	0	0	0	0	0	0	0	0	0	0	0	0	0	0	0	0	0	0	0	0	0	0	0	0	0	0
pleuromutilin_tiamulin__tva(A)	0	0	0.00031555	2.12139e-05	1.60269e-05	0	0	0	0	5.17537e-05	0	0	0	0	0	0	0	0	0	0	0	0	0	0	0	0	0	0	0	0	0	0	0	0	0	0	0	0	8.94128e-06	0	0	0	0	0	0	0	0	0	0
polymyxin__ICR-Mo	0	0	0	0	0	0	0	0	0	0	0	0	0	0	0	0	0	0	0	0	0	0	0	0	0	0	0	0	0	0	0	0	0	0	0	0	5.10145e-06	0	0	0	0	0	0	0	0	0	0	0	0
polymyxin__almG	0	0	0	0	0	0	0	0	0	0	0	0	0	0	0	0	0	0	0	0	0	0	0	0	0	0	0	0	0	0	0	0	0	0	0	0	0	0	0	0	0	0	0	0	0	0	0	0	0
polymyxin__arnA	1.96747e-05	0.000424861	3.55106e-05	1.57246e-05	7.21779e-05	0.000267934	4.31584e-05	4.87249e-05	1.02294e-05	6.20623e-05	0.000151049	3.59797e-06	8.96756e-06	0.000566693	3.39002e-06	0.00021716	0.000118119	2.56541e-05	0	7.20925e-06	0.00286209	1.55812e-06	3.05663e-06	0.000721291	0.000186342	7.44129e-05	0.000217383	7.70183e-05	0.000223733	0	1.82251e-05	3.77742e-05	0.000146496	6.44466e-06	0.02226	0	0.00436151	0.0205325	0.0195002	0.0200752	0.0209238	0.000114166	0.0158758	0.022934	0.00611433	1.1493e-05	0.000307765	0.0262776	0.000718284
polymyxin__eptA	0	0	1.58308e-05	2.83575e-05	5.17123e-05	0.000332757	0	0	0	0	0.000231447	0	0	0.00086618	0	4.06982e-06	0	0	0	0	0.00455183	0	0	0.00123336	0	2.28026e-05	0	0	0	0	0	0	0	0	3.71653e-05	1.16785e-05	0	1.28231e-05	0	1.00036e-05	4.93073e-05	0	4.1905e-06	1.04197e-05	3.56964e-05	0	0.000412287	0.000282001	2.5485e-05
polymyxin__mcr-1.1	0	0	0	0	0	0	0	0	0	0	0	0	0	0	0	0	0	0	0	0	0	0	0	0	0	0	0	0	0	0	0	0	0	0	0	0	0	0	0	0	0	0	0	0	0	0	0	0	0
polymyxin__mcr-1.10	1.55425e-05	0	0	0	0	0	0	0	0	0	0	0	0	0	0	0	0	0	0	0	0	0	0	0	0	0	0	0	0	0	0	0	0	0	0	0	0	0	0	0	0	0	0	0	0	0	0	0	0
polymyxin__mcr-1.11	0	0	0	0	0	0	0	0	0	0	0	0	0	0	0	0	0	0	0	0	0	0	0	0	0	0	0	0	0	0	0	0	0	0	0	0	0	0	0	0	0	0	0	0	0	0	0	0	0
polymyxin__mcr-1.12	0	0	0	0	0	0	0	0	0	0	0	0	0	0	0	0	0	0	0	0	0	0	0	0	0	0	0	0	0	0	0	0	0	0	0	0	0	0	0	0	0	0	0	0	0	0	0	0	0
polymyxin__mcr-1.13	0	0	0	0	0	0	0	0	0	0	0	0	0	0	0	0	0	0	0	0	0	0	0	0	0	0	0	0	0	0	0	0	0	0	0	0	0	0	0	0	0	0	0	0	0	0	0	0	0
polymyxin__mcr-1.2	0	0	0	0	0	0	0	0	0	0	0	0	0	0	0	0	0	0	0	0	0	0	0	0	0	0	0	0	0	0	0	0	0	0	0	0	0	0	0	0	0	0	0	0	0	0	0	0	0
polymyxin__mcr-1.3	0	0	0	0	0	0	0	0	0	0	0	0	0	0	0	0	0	0	0	0	0	0	0	0	0	0	0	0	0	0	0	0	0	0	0	0	0	0	0	0	0	0	0	0	0	0	0	0	0
polymyxin__mcr-1.4	0	0	0	0	0	0	0	0	0	0	0	0	0	0	0	0	0	0	0	0	0	0	0	0	0	0	0	0	0	0	0	0	0	0	0	0	0	0	0	0	0	0	0	0	0	0	0	0	0
polymyxin__mcr-1.5	7.48999e-06	0	0	0	0	0	0	0	0	0	0	0	0	0	0	0	0	0	0	0	0	0	0	0	0	0	0	0	0	0	0	0	0	0	0	0	0	0	0	0	0	0	0	0	0	0	0	0	0
polymyxin__mcr-1.6	1.18044e-05	0	0	0	0	0	0	0	0	0	0	0	0	0	7.59618e-06	0	0	0	0	0	0	0	0	0	0	0	0	0	0	0	0	0	0	0	0	0	0	0	0	0	0	0	0	0	0	0	0	0	0
polymyxin__mcr-1.7	0	0	0	0	0	0	0	0	0	0	0	0	0	0	0	0	0	0	0	0	0	0	0	0	0	0	0	0	0	0	0	0	0	0	0	0	0	0	0	0	0	0	0	0	0	0	0	0	0
polymyxin__mcr-1.8	0	0	0	0	0	0	0	0	0	0	0	0	0	0	0	0	0	0	0	0	0	0	0	0	0	0	0	0	0	0	0	0	0	0	0	0	0	0	0	0	0	0	0	0	0	0	0	0	0
polymyxin__mcr-1.9	0	0	0	0	0	0	0	0	0	0	0	0	0	0	0	0	0	0	0	0	0	0	0	0	0	0	0	0	6.67846e-05	0	0	0	0	0	0	0	0	0	0	0	0	0	0	0	0	0	0	0	0
polymyxin__mcr-10.1	0	0	0	0	0	0	0	0	0	0	0	0	0	3.71927e-06	0	0	0	0	0	0	0	0	0	0	0	0	0	0	0	0	0	0	0	0	0	0	0	0	4.01411e-05	0	4.28907e-06	0	0	1.12113e-05	0	0	0	0	0
polymyxin__mcr-2.1	0	0	0	0	0	0	0	0	0	0	0	0	0	0	0	0	0	0	0	0	0	0	0	0	0	0	0	0	0	0	0	0	0	0	0	0	0	0	0	0	0	0	0	0	0	0	0	0	0
polymyxin__mcr-2.2	0	0	0	0	0	0	0	0	0	0	0	0	0	0	0	0	0	0	0	0	0	0	0	0	0	0	0	0	0	0	0	0	0	0	0	0	0	0	0	0	0	0	0	0	0	0	0	0	0
polymyxin__mcr-3.1	0	0	0	0	0	0	0	0	0	0	0	0	0	0	0	0	0	0	0	0	0	0	0	0	0	0	0	0	0	0	0	0	0	0	0	0	0	0	0	0	0	0	0	0	0	0	0	0	0
polymyxin__mcr-3.10	0	0	0	0	0	0	0	0	0	0	0	0	0	0	0	0	0	0	0	0	0	0	0	0	0	0	0	0	0	0	0	0	0	0	0	0	0	0	0	0	0	0	0	0	0	0	0	0	0
polymyxin__mcr-3.11	0	0	0	0	0	0	0	0	0	0	0	0	0	0	0	0	0	0	0	0	0	0	0	0	0	0	0	0	0	0	0	0	0	0	0	0	0	0	0	0	0	0	0	0	0	0	0	0	0
polymyxin__mcr-3.12	0	0	0	0	0	0	0	0	0	0	0	0	0	0	0	0	0	0	0	0	0	0	0	0	0	0	0	0	0	0	0	0	0	0	0	0	0	0	0	0	0	0	0	0	0	0	0	0	0
polymyxin__mcr-3.19	0	0	0	0	0	0	0	0	0	0	0	0	0	0	0	0	0	0	0	0	0	0	0	0	0	0	0	0	0	0	0	0	0	0	0	0	0	0	0	0	0	0	0	0	0	0	0	0	0
polymyxin__mcr-3.2	0	0	0	0	0	0	0	0	0	0	0	0	0	0	0	0	0	0	0	0	0	0	0	0	0	0	0	0	0	0	0	0	0	0	0	0	0	0	0	0	0	0	0	0	0	0	0	0	0
polymyxin__mcr-3.20	0	0	0	0	0	0	0	0	0	0	0	0	0	0	0	0	0	0	0	0	0	0	0	0	0	0	0	0	0	0	0	0	0	0	0	0	0	0	0	0	0	0	0	0	0	0	0	0	0
polymyxin__mcr-3.3	0	0	0	0	0	0	0	0	0	0	0	0	0	0	0	0	0	0	0	0	0	0	0	0	0	0	0	0	0	0	0	0	0	0	0	0	0	0	0	0	0	0	0	0	0	0	0	0	0
polymyxin__mcr-3.4	0	0	0	0	0	0	0	0	0	0	0	0	0	0	0	0	0	0	0	0	0	0	0	0	0	0	0	0	0	0	0	0	0	0	0	0	0	0	0	0	0	0	0	0	0	0	0	0	0
polymyxin__mcr-3.5	0	0	0	0	0	0	0	0	0	0	0	0	0	0	0	0	0	0	0	0	0	0	0	0	0	0	0	0	0	0	0	0	0	0	0	0	0	0	0	0	0	0	0	0	0	0	0	0	0
polymyxin__mcr-3.6	0	0	0	0	0	0	0	0	0	0	0	0	0	0	0	0	0	0	0	0	0	0	0	0	0	0	0	0	0	0	0	0	0	0	0	0	0	0	0	0	0	0	0	0	0	0	0	0	0
polymyxin__mcr-3.7	0	0	0	0	0	0	0	0	0	0	0	0	0	0	0	0	0	0	0	0	0	0	0	0	0	0	0	0	0	0	0	0	0	0	0	0	0	0	0	0	0	0	0	0	0	0	0	0	0
polymyxin__mcr-3.8	0	0	0	0	0	0	0	0	0	0	0	0	0	0	0	0	0	0	0	0	0	0	0	0	0	0	0	0	0	0	0	0	0	0	0	0	0	0	0	0	0	0	0	0	0	0	0	0	0
polymyxin__mcr-3.9	0	0	0	0	0	0	0	0	0	0	0	0	0	0	0	0	0	0	0	0	0	0	0	0	0	0	0	0	0	0	0	0	0	0	0	0	0	0	0	0	0	0	0	0	0	0	0	0	0
polymyxin__mcr-4.1	0	0	0	0	0	0	0	0	0	0	0	0	0	0	0	0	0	0	0	0	0	0	0	0	0	0	0	0	0	0	0	0	0	0	0	0	4.00061e-06	0	0	0	0	0	0	0	0	0	0	0	0
polymyxin__mcr-4.2	0	0	0	0	0	0	0	0	0	0	0	0	0	0	0	0	0	0	0	0	0	0	0	0	0	0	0	0	0	0	0	0	0	0	0	0	0	0	0	0	0	0	0	0	0	0	0	0	0
polymyxin__mcr-4.3	0	0	0	0	0	0	0	0	0	0	0	0	0	0	0	0	0	0	0	0	0	0	0	0	0	0	0	0	0	0	0	0	0	0	0	0	1.20018e-05	0	0	0	0	0	0	0	0	0	0	0	0
polymyxin__mcr-4.4	0	0	0	0	0	0	0	0	0	0	0	0	0	0	0	0	0	0	0	0	0	0	0	0	0	0	0	0	0	0	0	0	0	0	0	0	0	0	0	0	6.96375e-06	0	0	0	0	0	0	0	0
polymyxin__mcr-4.5	0	0	0	0	0	0	0	0	0	0	0	0	0	0	0	0	0	0	0	0	0	0	0	0	0	0	0	0	0	0	0	0	0	0	0	0	1.53357e-05	0	0	0	0	0	0	0	0	0	0	0	0
polymyxin__mcr-5.1	0	0	0	0	0	0	0	0	0	0	0	0	0	0	0	0	0	0	0	0	0	0	0	0	0	0	0	0	0	0	0	0	0	0	0	0	0	0	0	0	0	0	0	0	0	0	0	0	0
polymyxin__mcr-5.2	0	0	0	0	0	0	0	0	0	0	0	0	0	0	0	0	0	0	0	0	0	0	0	0	0	0	0	0	0	0	0	0	0	0	0	0	0	0	0	0	0	0	0	0	0	0	0	0	0
polymyxin__mcr-6.1	0	0	0	0	0	0	0	0	0	0	0	0	0	0	0	0	0	0	0	0	0	0	0	0	0	0	0	0	3.94183e-05	0	0	0	0	0	0	0	0	0	0	0	0	0	0	0	0	0	0	0	0
polymyxin__mcr-7.1	0	0	0	0	0	0	0	0	0	0	0	0	0	0	0	3.48488e-06	0	0	0	0	0	0	0	0	0	0	0	0	0	0	0	0	0	0	8.64656e-06	0	0	0	0	0	0	0	0	0	0	0	0	0	0
polymyxin__mcr-9.1	0	0	0	0	0	0	0	0	0	0	0	0	0	0	0	0	0	0	0	0	0	0	0	0	0	0	0	0	0	0	0	0	0	0	1.16281e-05	0	0	0	8.09803e-05	0	1.55677e-05	0	0	0	0	0	0	0	0
polymyxin__pgpB	0	0	0	0	0	0	0	0	0	0	0	0	0	0	0	0	0	0	0	0	0	0	0	0	0	0	0	0	0	0	0	0	0	0	0	0	0	0	0	0	0	0	0	0	0	0	0	0	0
polymyxin__pmrF	0	0.000156365	0	0	0.000112474	0.000144822	0	0	7.4695e-05	2.13596e-05	9.80271e-05	1.76605e-05	0	0.000376897	0	1.01544e-05	0	0	0	0	0.0025124	4.08788e-06	4.23216e-06	0.000572646	8.45732e-05	0.000116208	0	0	7.56174e-05	0	1.97273e-05	3.2708e-05	0	0	0.0024912	0	0	0.0018142	0.00104207	0.00179269	0.00160343	1.98371e-05	0.000548135	0.000785006	0.00739589	1.60039e-05	0.00024961	0.0303248	0.000575592
polymyxin__rosA	3.29322e-06	1.62172e-05	0	0	0	1.59282e-05	0	0	0	0	1.54023e-05	0	0	5.60649e-05	1.41279e-06	0	1.62047e-06	2.32166e-06	0	0	0.000286588	1.62106e-06	1.58436e-06	7.47171e-05	9.89367e-05	8.33424e-05	6.4113e-05	0	3.28881e-05	0	0	0	7.35062e-05	0	0.0017564	0	5.63511e-06	0.000638389	0.00179256	0.00148873	0.000949571	0	0.00015152	0.000346777	0.00126029	3.42746e-06	6.26899e-05	0.00763944	0.000287686
polymyxin__rosB	4.53727e-06	0.000244155	1.32558e-05	0	1.78319e-05	3.7887e-05	0	2.54555e-05	1.20131e-05	0	2.73565e-05	0	0	4.82439e-05	1.13523e-06	5.74292e-06	6.7444e-06	2.87761e-06	1.46379e-06	0	0.000470086	1.29258e-06	0	0.00011414	0.000187718	8.1993e-05	0.000251426	2.03579e-05	6.90026e-05	1.7124e-05	0	7.72188e-06	0.000189628	7.62841e-06	0.00245585	0	1.95142e-06	0.000986883	0.00212579	0.00187813	0.00163825	0	0.000333372	0.000661054	0.00239623	7.36998e-06	6.34894e-05	0.0108514	0.000747972
polymyxin__ugd	0.000497894	0.000727694	0.000348357	0.000369583	0.00014665	0.000681061	0.00039952	0.000273873	0.000533614	0.000801621	0.000610584	0.000462401	0.000441866	0.000711021	0.000265849	0.000863869	0.000301149	0.000577392	0.000168638	0.00020347	0.00250543	0.000177471	0.00031323	0.000814179	0.00018792	0.000104478	0.000564884	6.11382e-05	0.000360333	0.00023529	0.000612716	0.000379135	0.00011331	0.000502265	0.0010564	0.000860509	0.00013713	0.000601501	0.00170756	0.00129876	0.000915366	0.000703998	0.000177035	0.000264944	0.00314219	8.10031e-06	0.000905521	0.0128979	0.000806586
puromycin__puromycin resistance protein	0	0	0	0	0	0	0	0	0	0	0	0	0	0	0	0	0	0	0	0	0	0	0	0	0	0	0	0	0	0	0	0	0	0	0	0	0	0	0	0	0	0	0	0	0	0	0	0	0
quinolone__Acinetobacter baumannii AbaQ	0	0	3.79534e-05	0.000105423	0.00101796	5.62276e-05	0.000136972	7.57086e-05	0.00101893	5.63465e-05	0	0	0	0	0	6.89274e-06	1.68948e-05	0	0	0	0	0	0	0	0	0	0	0	0	0	0	0	0	5.20034e-06	0.00119641	0	0.000355527	0.000586049	0.000582409	0.000685431	0.00117484	0	0.000446293	0.00116232	0	1.76151e-06	0	0.000147421	5.62648e-05
quinolone__QepA2	0	0	0	0	0	0	0	0	0	0	0	0	0	0	0	0	0	0	0	0	0	0	0	0	0	0	0	0	0	0	0	0	0	0	0	0	0	0	0	0	0	0	0	0	0	0	0	0	0
quinolone__QepA4	0	0	0	0	0	0	0	0	0	0	0	0	0	0	0	0	0	0	0	0	0	0	0	0	0	2.4409e-05	0	0	0.000261303	0	0	0	4.91634e-05	0	0	0	0	0	0	0	0	0	6.28001e-06	0	0	0	0	0	0
quinolone__QnrA1	0	0	0	0	0	0	0	0	0	0	0	0	0	0	0	0	0	0	0	0	0	0	0	0	0	0	0	0	0	0	0	0	0	0	0	0	0	0	0	0	0	0	0	0	0	0	0	0	0
quinolone__QnrA3	0	0	0	0	0	0	0	0	0	0	0	0	0	0	0	0	0	0	0	0	0	0	0	0	0	0	0	0	0	0	0	0	0	0	0	0	0	0	0	0	0	0	0	0	0	0	0	0	0
quinolone__QnrA6	0	0	0	0	0	0	0	0	0	0	0	0	0	0	0	0	0	0	0	0	0	0	0	0	0	0	0	0	0	0	0	0	0	0	0	0	0	0	0	0	0	0	0	0	0	0	0	0	0
quinolone__QnrB1	0	0	0	0	0	0	0	0	0	0	0	0	0	0	0	0	0	0	0	0	0	0	0	0	0	0	0	0	0	0	0	0	0	0	1.80232e-05	0	0	1.82507e-05	0	2.27806e-05	0	0	0	0	0	0	0	0	0
quinolone__QnrB10	0	0	0	0	0	0	0	0	0	0	0	0	0	0	0	0	0	0	0	0	0	0	0	0	0	0	0	0	0	0	0	0	0	0	0	0	0	0	0	0	0	0	0	0	0	0	0	0	0
quinolone__QnrB11	0	0	0	0	0	0	0	0	0	0	0	0	0	0	0	0	0	0	0	0	0	0	0	0	0	0	0	0	0	0	0	0	0	0	6.57776e-05	0	0	5.15315e-05	0	0	8.08436e-05	0	1.70582e-05	8.55972e-05	0	0	0	0	0
quinolone__QnrB12	0	0	0	0	0	0	0	0	0	0	0	0	0	0	0	0	0	0	0	0	0	0	0	0	0	0	0	0	0	0	0	0	0	0	0	0	0	0	0	4.07218e-05	0	0	0	0	0	0	0	0	0
quinolone__QnrB13	0	0	0	0	0	0	0	0	0	0	0	0	0	0	0	0	0	0	0	0	0	0	0	0	0	0	0	0	0	0	0	0	0	0	6.87134e-05	0	0	5.32622e-05	0	6.6947e-05	5.48144e-05	0	1.7138e-05	0	0	0	0	2.32685e-05	0
quinolone__QnrB15	0	0	0	0	0	0	0	0	0	0	0	0	0	0	0	0	0	0	0	0	0	0	0	0	0	0	0	0	0	0	0	0	0	0	0	0	0	0	0	0	0	0	0	0	0	0	0	0	0
quinolone__QnrB16	0	0	0	0	0	0	0	0	0	0	0	0	0	0	0	0	0	0	0	0	0	0	0	0	0	0	0	0	0	0	0	0	0	0	1.45774e-05	0	4.98786e-06	0	0	0	0	0	0	1.09385e-05	0	0	0	0	0
quinolone__QnrB17	0	0	0	0	0	0	0	0	0	0	0	0	0	0	0	0	0	0	0	0	0	0	0	0	0	0	0	0	0	0	0	0	0	0	0	0	0	0	0	0	2.23528e-05	0	0	0	0	0	0	0	0
quinolone__QnrB18	0	0	0	0	0	0	0	0	0	0	0	0	0	0	0	0	0	0	0	0	0	0	0	0	0	0	0	0	0	0	0	0	0	0	0	0	0	0	0	0	0	0	9.28306e-06	0	0	0	0	0	0
quinolone__QnrB19	0	0	0	0	0	0	0	0	0	0	0	0	0	0	0	0	0	0	0	0	0	0	0	0	0	0	0	0	0	0	0	0	0	0	0	0	0	0	0	0	6.76178e-05	0	0	0	0	0	0	0	0
quinolone__QnrB2	0	0	0	0	0	0	0	0	0	0	0	0	0	0	0	0	0	0	0	0	0	0	0	0	0	0	0	0	0	0	0	0	0	0	0	0	0	0	0	0	0	0	0	0	0	0	0	4.30032e-05	0
quinolone__QnrB20	0	0	0	0	0	0	0	0	0	0	0	0	0	0	0	0	0	0	0	0	0	0	0	0	0	0	0	0	0	0	0	0	0	0	1.59996e-05	0	0	0	0	0	1.81853e-05	0	0	0	0	0	0	1.45428e-05	0
quinolone__QnrB21	0	0	0	0	0	0	0	0	0	0	0	0	0	0	0	0	0	0	0	0	0	0	0	0	0	0	0	0	0	0	0	0	0	0	0	0	0	0	0	0	0	0	0	0	0	0	0	0	0
quinolone__QnrB22	0	0	0	0	0	0	0	0	0	0	0	0	0	0	0	0	0	0	0	0	0	0	0	0	0	0	0	0	0	0	0	0	0	0	8.70806e-05	0	0	2.37268e-05	2.14392e-05	4.44238e-05	3.06648e-05	0	1.52813e-05	0	0	0	0	0	0
quinolone__QnrB23	0	0	0	0	0	0	0	0	0	0	0	0	0	0	0	0	0	0	0	0	0	0	0	0	0	0	0	0	0	0	0	0	0	0	0	0	0	0	0	0	0	0	0	0	0	0	0	0	0
quinolone__QnrB25	0	0	0	0	0	0	0	0	0	0	0	0	0	0	0	0	0	0	0	0	0	0	0	0	0	0	0	0	0	0	0	0	0	0	0	0	0	0	0	0	0	0	0	0	0	0	0	0	0
quinolone__QnrB27	0	0	0	0	0	0	0	0	0	0	0	0	0	0	0	0	0	0	0	0	0	0	0	0	0	0	0	0	0	0	0	0	0	0	0	0	0	1.41536e-05	0	0	1.56041e-05	0	0	0	0	0	0	0	0
quinolone__QnrB28	0	0	0	0	0	0	0	0	0	0	0	0	0	0	0	0	0	0	0	0	0	0	0	0	0	0	0	0	0	0	0	0	0	0	0	0	0	0	0	0	0	0	0	0	0	0	0	0	0
quinolone__QnrB3	0	0	0	0	0	0	0	0	0	0	0	0	0	0	0	0	0	0	0	0	0	0	0	0	0	0	0	0	0	0	0	0	0	0	0	0	0	0	0	0	1.9205e-05	0	0	0	0	0	0	0	0
quinolone__QnrB30	0	0	0	0	0	0	0	0	0	0	0	0	0	0	0	0	0	0	0	0	0	0	0	0	0	0	0	0	0	0	0	0	0	0	6.63741e-05	0	0	4.08028e-05	2.15393e-05	5.43945e-05	3.4409e-05	0	0	4.07524e-05	0	0	0	3.73718e-05	0
quinolone__QnrB31	0	0	0	0	0	0	0	0	0	0	0	0	0	0	0	0	0	0	0	0	0	0	0	0	0	0	0	0	0	0	0	0	0	0	0	0	0	0	0	0	0	0	0	0	0	0	0	2.03599e-05	0
quinolone__QnrB32	0	0	0	0	0	0	0	0	0	0	0	0	0	0	0	0	0	0	0	0	0	0	0	0	0	0	0	0	0	0	0	0	0	0	0.00032254	0	0	0.000141908	1.53852e-05	0.000191543	0.000141237	0	4.74864e-05	7.5408e-05	0	0	0	2.45733e-05	0
quinolone__QnrB33	0	0	0	0	0	0	0	0	0	0	0	0	0	0	0	0	0	0	0	0	0	0	0	0	0	0	0	0	0	0	0	0	0	0	1.80232e-05	0	0	0	0	2.27806e-05	1.08028e-05	0	0	0	0	0	0	0	0
quinolone__QnrB34	0	0	0	0	0	0	0	0	0	0	0	0	0	0	0	0	0	0	0	0	0	0	0	0	0	0	0	0	0	0	0	0	0	0	0	0	0	0	0	0	0	0	0	0	0	0	0	0	0
quinolone__QnrB35	0	0	0	0	0	0	0	0	0	0	0	0	0	0	0	0	0	0	0	0	0	0	0	0	0	0	0	0	0	0	0	0	0	0	9.38708e-06	0	0	0	0	0	0	0	0	0	0	0	0	0	0
quinolone__QnrB37	0	0	0	0	0	0	0	0	0	0	0	0	0	0	0	0	0	0	0	0	0	0	0	0	0	0	0	0	0	0	0	0	0	0	1.83987e-05	0	0	0	0	4.55612e-05	5.88154e-05	0	0	1.50816e-05	0	0	0	0	0
quinolone__QnrB38	0	0	0	0	0	0	0	0	0	0	0	0	0	0	0	0	0	0	0	0	0	0	0	0	0	0	0	0	0	0	0	0	0	0	0	0	0	0	0	0	0	0	0	0	0	0	0	0	0
quinolone__QnrB4	0	0	0	0	0	0	0	0	0	0	0	0	0	0	0	0	0	0	0	0	0	0	0	0	0	0	0	0	0	0	0	0	0	0	0.000187567	0	0	0	0	8.9773e-05	0.000144563	0	0	4.4715e-05	0	0	0	0	0
quinolone__QnrB40	0	0	0	0	0	0	0	0	0	0	0	0	0	0	0	0	0	0	0	0	0	0	0	0	0	0	0	0	0	0	0	0	0	0	0	0	0	0	0	0	0	0	0	0	0	0	0	0	0
quinolone__QnrB42	0	0	0	0	0	0	0	0	0	0	0	0	0	0	0	0	0	0	0	0	0	0	0	0	0	0	0	0	0	0	0	0	0	0	0	0	0	0	0	0	0	0	0	0	0	0	0	0	0
quinolone__QnrB43	0	0	0	0	0	0	0	0	0	0	0	0	0	0	0	0	0	0	0	0	0	0	0	0	0	0	0	0	0	0	0	0	0	0	0	0	0	0	0	0	0	0	0	0	0	0	0	0	0
quinolone__QnrB44	0	0	0	0	0	0	0	0	0	0	0	0	0	0	0	0	0	0	0	0	0	0	0	0	0	0	0	0	0	0	0	0	0	0	0	0	0	5.36347e-05	0	2.23157e-05	0	0	1.7138e-05	0	0	0	0	0	0
quinolone__QnrB45	0	0	0	0	0	0	0	0	0	0	0	0	0	0	0	0	0	0	0	0	0	0	0	0	0	0	0	0	0	0	0	0	0	0	0	0	0	0	0	2.09209e-05	0	0	0	0	0	0	0	0	0
quinolone__QnrB46	0	0	0	0	0	0	0	0	0	0	0	0	0	0	0	0	0	0	0	0	0	0	0	0	0	0	0	0	0	0	0	0	0	0	0	0	0	0	0	0	0	0	0	0	0	0	0	0	0
quinolone__QnrB47	0	0	0	0	0	0	0	0	0	0	0	0	0	0	0	0	0	0	0	0	0	0	0	0	0	0	0	0	0	0	0	0	0	0	0	0	0	0	0	0	0	0	0	0	0	0	0	0	0
quinolone__QnrB48	0	0	0	0	0	0	0	0	0	0	0	0	0	0	0	0	0	0	0	0	0	0	0	0	0	0	0	0	0	0	0	0	0	0	1.0138e-05	0	0	0	0	0	0	0	0	0	0	0	0	0	0
quinolone__QnrB49	0	0	0	0	0	0	0	0	0	0	0	0	0	0	0	0	0	0	0	0	0	0	0	0	0	0	0	0	0	0	0	0	0	0	0	0	0	0	0	0	0	0	0	9.11541e-06	0	0	0	0	0
quinolone__QnrB5	0	0	0	0	0	0	0	0	0	0	0	0	0	0	0	0	0	0	0	0	0	0	0	0	0	0	0	0	0	0	0	0	0	0	0	0	0	1.09333e-05	0	0	0	0	0	0	0	0	0	0	0
quinolone__QnrB50	0	0	0	0	0	0	0	0	0	0	0	0	0	0	0	0	0	0	0	0	0	0	0	0	0	0	0	0	0	0	0	0	0	0	1.50193e-05	0	0	5.32622e-05	0	6.6947e-05	3.4409e-05	0	1.7138e-05	0	0	0	0	0	0
quinolone__QnrB54	0	0	0	0	0	0	0	0	0	0	0	0	0	0	0	0	0	0	0	0	0	0	0	0	0	0	0	0	0	0	0	0	0	0	0.000199381	0	0	9.05085e-05	2.15393e-05	0.00013064	0.000134835	0	0	1.05892e-05	0	0	0	0	0
quinolone__QnrB55	0	0	0	0	0	0	0	0	0	0	0	0	0	0	0	0	0	0	0	0	0	0	0	0	0	0	0	0	0	0	0	0	0	0	4.24296e-05	0	0	3.4639e-05	2.10998e-05	6.32277e-05	4.80126e-05	0	9.99714e-06	0	0	0	0	2.25255e-05	0
quinolone__QnrB56	0	0	0	0	0	0	0	0	0	0	0	0	0	0	0	0	0	0	0	0	0	0	0	0	0	0	0	0	0	0	0	0	0	0	0	0	0	0	0	0	0	0	0	0	0	0	0	0	0
quinolone__QnrB57	0	0	0	0	0	0	0	0	0	0	0	0	0	0	0	0	0	0	0	0	0	0	0	0	0	0	0	0	0	0	0	0	0	0	0	0	0	0	0	0	0	0	0	0	0	0	0	0	0
quinolone__QnrB59	0	0	0	0	0	0	0	0	0	0	0	0	0	0	0	0	0	0	0	0	0	0	0	0	0	0	0	0	0	0	0	0	0	0	0	0	0	0	0	0	9.47151e-06	0	0	0	0	0	0	0	0
quinolone__QnrB6	0	0	0	0	0	0	0	0	0	0	0	0	0	0	0	0	0	0	0	0	0	0	0	0	0	0	0	0	0	0	0	0	0	0	0	0	0	0	0	0	0	0	0	0	0	0	0	0	0
quinolone__QnrB60	0	0	0	0	0	0	0	0	0	0	0	0	0	0	0	0	0	0	0	0	0	0	0	0	0	0	0	0	0	0	0	0	0	0	0	0	0	0	0	0	0	0	0	0	0	0	0	0	0
quinolone__QnrB61	0	0	0	0	0	0	0	0	0	0	0	0	0	0	0	0	0	0	0	0	0	0	0	0	0	0	0	0	0	0	0	0	0	0	0	0	0	0	0	0	1.08028e-05	0	0	0	0	0	0	0	0
quinolone__QnrB64	0	0	0	0	0	0	0	0	0	0	0	0	0	0	0	0	0	0	0	0	0	0	0	0	0	0	0	0	0	0	0	0	0	0	0	0	0	0	0	0	0	0	0	0	0	0	0	0	0
quinolone__QnrB65	0	0	0	0	0	0	0	0	0	0	0	0	0	0	0	0	0	0	0	0	0	0	0	0	0	0	0	0	0	0	0	0	0	0	4.58089e-05	0	0	6.66709e-05	1.49457e-05	4.46313e-05	1.9205e-05	0	1.14253e-05	0	0	0	0	0	0
quinolone__QnrB66	0	0	0	0	0	0	0	0	0	0	0	0	0	0	0	0	0	0	0	0	0	0	0	0	0	0	0	0	0	0	0	0	0	0	0	0	0	0	0	0	0	0	0	0	0	0	0	0	0
quinolone__QnrB67	0	0	0	0	0	0	0	0	0	0	0	0	0	0	0	0	0	0	0	0	0	0	0	0	0	0	0	0	0	0	0	0	0	0	0	0	0	1.78782e-05	0	0	0	0	0	0	0	0	0	0	0
quinolone__QnrB68	0	0	0	0	0	0	0	0	0	0	0	0	0	0	0	0	0	0	0	0	0	0	0	0	0	0	0	0	0	0	0	0	0	0	0	0	0	0	0	0	0	0	0	0	0	0	0	0	0
quinolone__QnrB69	0	0	0	0	0	0	0	0	0	0	0	0	0	0	0	0	0	0	0	0	0	0	0	0	0	0	0	0	0	0	0	0	0	0	0	0	0	0	0	0	0	0	0	0	0	0	0	0	0
quinolone__QnrB7	0	0	0	0	0	0	0	0	0	0	0	0	0	0	0	0	0	0	0	0	0	0	0	0	0	0	0	0	0	0	0	0	0	0	0	0	0	0	0	1.20877e-05	0	0	0	0	0	0	0	0	0
quinolone__QnrB70	0	0	0	0	0	0	0	0	0	0	0	0	0	0	0	0	0	0	0	0	0	0	0	0	0	0	0	0	0	0	0	0	0	0	0	0	0	0	0	0	0	0	0	0	0	0	0	0	0
quinolone__QnrB71	0	0	0	0	0	0	0	0	0	0	0	0	0	0	0	0	0	0	0	0	0	0	0	0	0	0	0	0	0	0	0	0	0	0	0	0	0	0	0	0	0	0	0	0	0	0	0	0	0
quinolone__QnrB72	0	0	0	0	0	0	0	0	0	0	0	0	0	0	0	0	0	0	0	0	0	0	0	0	0	0	0	0	0	0	0	0	0	0	0	0	0	1.78782e-05	0	0	0	0	0	0	0	0	0	0	0
quinolone__QnrB73	0	0	0	0	0	0	0	0	0	0	0	0	0	0	0	0	0	0	0	0	0	0	0	0	0	0	0	0	0	0	0	0	0	0	0	0	0	0	0	0	0	0	0	0	0	0	0	0	0
quinolone__QnrB74	0	0	0	0	0	0	0	0	0	0	0	0	0	0	0	0	0	0	0	0	0	0	0	0	0	0	0	0	0	0	0	0	0	0	0	0	0	1.5271e-05	0	0	0	0	0	0	0	0	0	0	0
quinolone__QnrB8	0	0	0	0	0	0	0	0	0	0	0	0	0	0	0	0	0	0	0	0	0	0	0	0	0	0	0	0	0	0	0	0	0	0	0	0	0	0	0	0	0	0	0	0	0	0	0	1.38225e-05	0
quinolone__QnrC	0	0	0	0	0	0	0	0	1.59111e-05	0	0	0	0	0	0	0	0	0	0	0	0	0	0	0	0	0	0	0	0	0	0	0	0	0	0	0	0	0	0	0	0	0	0	0	0	0	0	0	0
quinolone__QnrD1	0	0	0	0	0	0	0	0	0	0	0	0	0	0	0	0	0	0	0	0	0	0	0	0	0	0	0	0	0	0	0	0	0	0	0.00260623	0	0	0.000438761	0.000421995	0.000532322	0.00101067	0	0.000102828	0.000159801	0	0	0	0	0
quinolone__QnrD2	0	0	0	0	0	0	0	0	0	0	0	0	0	0	0	0	0	0	0	0	0	0	0	0	0	0	0	0	0	0	0	0	0	0	0.000511408	0	0	7.97071e-05	0.000123522	8.7868e-05	0.000260068	0	1.64239e-05	3.04841e-05	0	0	0	0	0
quinolone__QnrE1	0	0	0	0	0	0	0	0	0	0	0	0	0	0	0	0	0	0	0	0	0	0	0	0	0	0	0	0	0	0	0	0	0	0	0	0	0	1.48985e-05	0	0	2.52066e-05	0	1.21394e-05	1.21936e-05	0	0	5.87948e-06	0.00062201	3.49754e-05
quinolone__QnrE2	0	0	0	0	0	0	0	0	0	0	0	0	0	0	0	0	0	0	0	0	0	0	0	0	0	0	0	0	0	0	0	0	0	0	0	0	0	0	2.15393e-05	0	0	0	0	2.66335e-05	0	0	0	0.000133105	3.58498e-05
quinolone__QnrS1	0	0	0	0	0	0	0	0	0	0	0	0	0	0	0	0	0	0	0	0	0	0	0	0	0	0	0	0	0	0	0	0	0	0	0	0	0	0	0	0	0	0	0	0	0	0	0	0	0
quinolone__QnrS10	0	0	0	0	0	0	0	0	0	0	0	0	0	0	0	0	0	0	0	0	0	0	0	0	0	0	0	0	0	0	0	0	0	0	0	0	0	0	0	0	0	0	0	0	0	0	0	0	0
quinolone__QnrS11	0	0	0	0	0	0	0	0	0	0	0	0	0	0	0	0	0	0	0	0	0	0	0	0	0	0	0	0	0	0	0	0	0	0	0	0	0	0	0	0	0	0	0	0	0	0	0	0	0
quinolone__QnrS12	0	0	0	0	0	0	0	0	0	0	0	0	0	0	0	0	0	0	0	0	0	0	0	0	0	0	0	0	0	0	0	0	0	0	0	0	0	0	0	0	0	0	0	0	0	0	0	0	0
quinolone__QnrS15	0	0	0	0	0	6.05699e-05	0	0	0	0	0	0	0	0	0	0	0	0	0	0	0	0	0	0	0	0	0	0	0	0	0	0	0	0	0	0	0	0	0	0	0	0	0	0	0	0	0	0	0
quinolone__QnrS2	0	0	0	0	0	2.99016e-05	0	0	0	0	0	0	0	0	0	0	0	0	0	0	0	0	0	0	0	0	0	0	0	0	0	0	0	0	0	0	0	0	0	0	0	0	0	0	0	0	0	0	0
quinolone__QnrS3	0	0	0	0	0	0	0	0	0	0	0	0	0	0	0	0	0	0	0	0	0	0	0	0	0	0	0	0	0	0	0	0	0	0	0	0	0	0	0	1.97147e-05	0	0	0	0	0	0	0	0	0
quinolone__QnrS4	0	0	0	0	0	3.68019e-05	0	0	0	0	0	0	0	0	0	0	0	0	0	0	0	0	0	0	0	0	0	0	0	0	0	0	0	0	0	0	0	0	0	0	0	0	0	0	0	0	0	0	0
quinolone__QnrS5	0	0	0	0	0	3.68019e-05	0	0	0	0	0	0	0	0	0	0	0	0	0	0	0	0	0	0	0	0	0	0	0	0	0	0	0	0	0	0	0	0	0	0	0	0	0	0	0	0	0	0	0
quinolone__QnrS6	0	0	0	0	0	0	0	0	0	0	0	0	0	0	0	0	0	0	0	0	0	0	0	0	0	0	0	0	0	0	0	0	0	0	0	0	0	0	0	0	0	0	0	0	0	0	0	0	0
quinolone__QnrS7	0	0	0	0	0	0	0	0	0	0	0	0	0	0	0	0	0	0	6.50842e-06	0	0	0	0	0	0	0	0	0	0	0	0	0	0	0	0	0	0	0	0	0	0	0	0	0	0	0	0	0	0
quinolone__QnrS8	0	0	0	0	0	2.37679e-05	0	0	0	0	0	0	0	0	0	0	0	0	7.26522e-06	0	0	0	0	0	0	0	0	0	0	0	0	0	0	0	0	0	0	0	0	0	0	0	0	0	0	0	0	0	0
quinolone__QnrS9	0	0	0	0	0	0	0	0	0	0	0	0	0	0	0	0	0	0	7.26522e-06	0	0	0	0	0	0	0	0	0	0	0	0	0	0	0	0	0	0	0	0	0	0	0	0	0	0	0	0	0	0
quinolone__QnrVC1	0	0	0	0	7.42529e-05	0	0	0	6.25845e-05	0	0	0	0	0	0	0	0	0	0	0	0	0	0	0	0	0	0	0	0	0	0	0	0	0	5.38146e-05	0	0	0	0	0	0	0	0	0	0	0	0	0	0
quinolone__QnrVC3	0	0	0	0	3.71265e-05	0	0	0	4.70997e-05	0	0	0	0	0	0	0	0	0	0	0	0	0	0	0	0	0	0	0	0	0	0	0	0	0	0	0	0	0	0	0	0	0	0	0	0	0	0	0	0
quinolone__QnrVC4	0	0	0	0	0	0	0	0	0	0	0	0	0	0	0	0	0	0	0	0	0	0	0	0	0	0	0	0	0	0	0	0	0	0	0	0	0	0	0	0	0	0	0	0	0	0	0	0	0
quinolone__QnrVC5	0	0	0	0	0	0	0	0	0	0	0	0	0	0	0	0	0	0	0	0	0	0	0	0	0	0	0	0	0	0	0	0	0	0	0	0	0	0	0	0	0	0	0	0	0	0	0	0	0
quinolone__QnrVC6	0	0	0	0	0.000123005	0	0	0	8.38761e-05	0	0	0	0	0	0	0	0	0	0	0	0	0	0	0	0	0	0	0	0	0	0	0	0	0	0.000235531	0	1.57195e-05	0	0	0	0	0	0	1.51199e-05	0	0	0	0	0
quinolone__QnrVC7	0	0	0	0	0	0	0	0	5.03257e-05	0	0	0	0	0	0	0	0	0	0	0	0	0	0	0	0	0	0	0	0	0	0	0	0	0	0	0	0	0	0	0	0	0	0	0	0	0	0	0	0
quinolone__lfrA	0	0	0	0	0	0	0	0	0	0	0	0	0	0	0	0	0	0	0	0	0	0	0	0	0.00026145	0.00022531	0.00023174	0	0.000595318	0	0	0	0.000246116	0	0	0	0	0	0	0	0	0	0	0	0	0	0	1.04339e-05	1.52219e-05
quinolone__mfpA	0	0	0	0	0	0	0	0	0	0	0	0	0	0	0	0	0	0	0	0	0	0	0	0	0	0	0	0	0	0	0	0	0	0	0	0	0	0	0	0	0	0	0	0	0	0	0	0	0
quinolone__norA	0	0	0	0	0	0	0	0	0	0	0	0	0	0	0	0	0	0	0	0	0	0	0	0	0	0	0	0	0	0	0	0	0	0	0	0	0	0	0	0	0	0	0	0	0	0	0	0	0
quinolone__norB	0	0	0	0	0	0	0	0	0	0	0	0	0	0	0	0	0	0	0	0	0	0	0	0	0	0	0	0	0	0	0	0	0	0	0	0	2.50696e-05	0	0	0	0	0	0	0	0	0	0	7.77492e-06	0
quinolone__qepA	0	2.50118e-05	0	0	0	0	1.09062e-05	0	0	0	0	0	0	0	0	0	0	0	0	0	0	0	0	0	4.2978e-05	0.000117977	0.000159432	0	6.1483e-05	0	0	0	2.56059e-05	0	0	0	0	0	0	0	0	0	0	0	0	0	0	0	0
quinolone__sdrM	0	0	0	0	0	0	0	0	0	0	0	0	0	0	0	0	0	0	0	0	0	0	0	0	0	0	0	0	0	0	0	0	0	0	0	0	0	0	0	0	0	0	0	0	0	0	0	0	0
rifamycin__RbpA	0	0	0	0	0	0	0	0	3.08451e-05	0	1.62166e-05	0	0	0	3.40459e-05	1.52563e-05	1.74579e-05	2.3935e-05	1.18671e-05	1.00171e-05	1.4415e-05	0	0	0	0.00156429	0.000451326	0.000683024	0	0.000881903	0	0	0.000135566	0.00125337	7.30995e-05	0	0	0	4.89429e-05	0	0	0	0	0	0	0	0	0	3.45965e-05	0
rifamycin__arr-1	0	0	0	0	0	0	0	0	0	0	0	0	0	0	0	0	0	0	0	0	1.06404e-05	0	0	0	0.000245726	0	0	0	0	0	0	0	0.000146402	0	0	0	0	0	0	0	0	0	0	0	0	0	0	0	0
rifamycin__arr-2	0	0	0.000463727	9.96357e-05	0.00409508	0.00021937	0.000718112	0.00145398	0.00398937	0.00031385	0	0	0	0	0	0	0	0	0	0	0	0	0	0	0.000181551	0	0	0	0	0	0	0	0	0	0	0	4.28772e-05	2.49749e-05	0	5.31024e-05	0	0	0.000126004	5.79491e-05	0	0	0	1.94915e-05	0
rifamycin__arr-3	0	0	0.000112322	0.000235835	0.00313823	0.000153771	0.000550426	0.000675793	0.00236955	0.000373948	1.4607e-05	0	0	0	0	0	0	0	0	0	0	0	0	0	0	0	0	0	0	0	0	0	0	0	0	0	5.17035e-05	0	6.14589e-05	0	2.73992e-05	0	1.27345e-05	0	0	0	0	0	0
rifamycin__arr-5	0	0	0	0	0	0	0	0	0	0	0	0	0	0	0	0	0	0	0	0	0	0	0	0	0	0	0	0	0	0	0	0	0	0	0	0	0	0	0	0	0	0	0	0	0	0	0	0	0
rifamycin__arr-8	0	0	0	0	0	0	0	0	4.50092e-05	0	0	0	0	0	0	0	0	0	0	0	0	0	0	0	0	0	0	0	0	0	0	0	0	0	0	0	0	0	0	0	0	0	0	0	0	0	0	0	0
rifamycin__iri	0	0	0	0	0	0	0	0	2.22194e-05	0	0	0	0	0	0	4.68672e-06	0	0	0	0	0	0	0	0	0.000126701	0.000228408	6.03322e-05	0	4.10798e-05	5.13365e-05	0	0	0.000116986	1.90099e-05	0	0	0	0	0	0	0	0	0	1.17657e-05	0	0	0	0	9.19933e-06
rifamycin__rgt1438	0	0	0	0	0	0	0	0	0	0	0	0	0	0	0	0	0	0	0	0	0	0	0	0	0	0	0	0	0	0	0	0	0	0	0	0	0	0	0	0	0	0	0	0	0	0	0	0	0
rifamycin__rphA	0	1.2537e-05	3.0468e-06	6.96655e-06	0	0	0	0	0	0	0	3.75668e-06	0	4.54598e-06	1.37248e-06	3.61917e-06	0	1.97152e-06	9.91793e-07	1.62821e-06	1.82941e-06	5.08829e-06	0	7.77384e-06	0.000170616	0.000130077	0.000135026	0	0.000226099	1.69386e-05	2.74993e-05	1.01905e-05	0.000157318	1.0236e-05	0	1.23588e-05	0	0	0	0	0	7.57876e-06	2.20829e-06	0	1.02966e-05	0	0	5.31947e-06	3.11503e-05
rifamycin__rphB	0	0	7.98566e-06	0	9.15562e-06	0	0	0	4.42328e-05	4.32239e-06	0	0	0	4.18661e-06	1.91117e-06	7.24017e-06	3.73252e-06	0	9.3315e-07	0	1.6042e-05	7.44513e-06	0	1.51048e-05	0.000458116	0.000175196	0.000424916	0	0.000343854	1.59371e-05	1.11608e-05	4.01451e-06	0.000270574	4.02605e-06	2.27244e-06	7.37387e-06	8.46717e-06	1.05495e-05	0	4.83948e-06	0	0	3.80305e-06	0	5.0764e-05	2.08196e-06	9.05227e-06	9.91455e-06	1.51346e-05
streptothricin__SAT-2	0	0	0.000130909	0.000243069	0.00497097	0.00047357	0.000740228	0.000333477	0.00473454	0.000301288	0	0	0	0	0	0	0	0	0	0	0	0	0	0	0	0	0	0	0	0	0	0	0	0	0	0	0.000214049	0	2.21659e-05	0	0	0	0	0	0	0	0	0	0
streptothricin__SAT-3	0	0	0	0	0	0	0	0	0	0	0	0	0	0	0	0	0	0	0	0	0	0	0	0	0	0	0	0	0	0	0	0	0	0	0	0	0	0	0	0	0	0	0	0	0	0	0	0	0
streptothricin__SAT-4	0	0	0.00212146	0.00214756	0.00232088	0.000108642	0.000966686	0.000668025	0.00220983	0.00209476	0	0	0	0	1.8772e-05	0	0	0	0	0	0	0	0	0	0	0	0	0	0	0	0	0	0	0	0	0	0	0	0	0	0	0	0	0	0	0	0	0	0
streptothricin__SatA	0	0	0	0	0	0	0	0	0	0	0	0	0	0	0	0	0	0	0	0	0	0	0	0	0	0	0	0	0	0	0	0	0	0	0	0	0	0	0	0	0	0	0	0	0	0	0	0	0
sulfonamide__sul1	0	8.15378e-05	0.00614988	0.00248371	0.028719	0.00136853	0.00788028	0.0134779	0.0499518	0.00254652	0	0	0	0	1.69197e-05	0	0	0	0	0	0	1.8091e-05	0	9.98879e-05	0	0	9.37485e-05	0	0	0	0	0	0	0	0.0077001	5.1717e-05	0.000568048	0.0084089	0.00688425	0.00717095	0.00569108	0	0.00925847	0.00669995	0.000135892	0	0	0.000204392	0
sulfonamide__sul2	0	0	0.0060304	0.00165253	0.0255728	0.00129758	0.00978984	0.00433104	0.0318808	0.00140499	0	0	0	0	0	0	0	0	9.97667e-06	0	8.03055e-06	0	0	0	0	0	0	0	0	0.000153315	0	2.0202e-05	0	0	9.75397e-05	0	0.00110262	0.000836624	0.000860324	0.000564816	2.26915e-05	0	0.00026102	0.000189279	0	0	0	0	0
sulfonamide__sul3	0	0	0	3.86123e-05	0	0	0	0	0	0	0	0	0	0	0	0	0	0	0	0	0	0	0	0	0	0	0	0	0	0	0	0	0	0	0	0	0	0	0	0	0	0	0	0	0	0	0	0	0
sulfonamide__sul4	0	0	0.000142006	0.000167196	0.00363503	0.000184031	0.000447341	0.000321535	0.00280376	0.000110769	0	0	0	0	0	0	0	0	0	0	0	0	0	0	0	0	0	0	0	0	0	0	0	0	0	0	0	0	1.2783e-05	0	0	0	0	0	0	0	0	0	0
tetracenomycin_C__tcmA	0	0	0	0	0	0	0	0	0	0	0	0	0	0	0	0	0	0	0	0	0	0	0	0	0.000206506	0	0	0	3.95653e-05	0	0	0	0	1.43713e-05	0	0	0	0	0	0	0	0	0	0	0	0	0	9.81096e-06	0
tetracycline__Corynebacterium striatum tetA	0	0	0	0	0	0	0	0	1.01446e-05	0	0	0	0	0	0	0	0	0	0	0	0	0	0	0	0	0	0	0	0	0	0	0	0	0	0	0	0	0	0	0	0	0	0	0	0	0	0	0	0
tetracycline__otr(A)	0	0	0	0	0	0	0	0	0	0	0	0	0	0	0	0	0	0	0	0	0	0	0	0	0	0	0	0	0	0	0	0	0	0	0	0	0	0	0	0	0	0	0	0	0	0	0	0	0
tetracycline__otr(C)	0	0	0	0	0	0	0	0	0	0	0	0	0	0	0	0	0	0	0	0	0	0	0	0	0	0	0	0	0	0	0	0	0	0	0	0	0	0	0	0	0	0	0	0	0	0	0	0	0
tetracycline__tcr3	0	0	0	0	0	0	0	0	0	0	0	0	0	0	0	0	0	0	0	0	0	0	0	0	0	0	0	0	0	0	0	0	0	0	0	0	0	0	0	0	0	0	0	0	0	0	0	0	0
tetracycline__tet(30)	2.2422e-05	0	0	0	0	0	0	0	0	0	0	0	0	0	3.47676e-06	0	0	0	0	0	0	0	0	0	0.000401332	0.000141139	4.57468e-05	0	0.000615996	0	0	0	0.000371949	0	0	0	0	0	0	0	3.12935e-05	0	0	0	0	3.30576e-06	0	0.000178793	4.46424e-05
tetracycline__tet(31)	0	0	1.10194e-05	2.44962e-05	6.69978e-05	0	1.86272e-05	0	0.000111494	1.64023e-05	0	0	0	0	0	0	0	0	0	0	0	0	0	0	0	0	0	0	0	0	0	0	0	0	0	0	0.000129992	0	0	0	0	0	0	0	0	0	0	0	0
tetracycline__tet(32)	2.24866e-05	4.24277e-05	0.00337758	0.00507551	0.00261252	0.00131255	0.00413466	0.000487945	0.00162687	0.00757526	0	0	0	0	0	0	0	0	0	0	0	2.96116e-06	0	0	0.000120979	0	3.49766e-05	0	0	4.23313e-05	0	0	0	0	0	0	0	0	0	4.65536e-05	0	1.67041e-05	0	0	0.000189775	0	0	0	0
tetracycline__tet(33)	0	0	0.000700961	0.000233881	0.000827375	0.000124433	0.000495485	0.00106496	0.00453202	5.06963e-05	0	0	0	0	0	0	0	0	0	0	0	0	0	0	0	0	0	0	0	0	0	0	0	0	0	0	0	0	0	0	0	0	0	0	0	0	0	0	0
tetracycline__tet(34)	0	7.0419e-05	0	0	0	3.25602e-05	0	0	0	0	0	0	0	5.35718e-05	0	0	0	0	0	0	0.000134768	0	0	9.66862e-06	0	0	0	0	0	0	0	0	0	0	3.39154e-05	0	0	1.75977e-05	3.72614e-05	2.32576e-05	2.39076e-05	0	1.78613e-05	0	0.00015126	0	9.80422e-06	0.000737723	3.64516e-05
tetracycline__tet(35)	5.85546e-05	0	3.54561e-05	0	0	0	1.39844e-05	0	8.80516e-05	1.0355e-05	4.02656e-05	1.94755e-05	3.50755e-05	1.3164e-05	3.27921e-05	4.71332e-06	8.79992e-06	5.8386e-05	3.0403e-06	1.08315e-05	9.07174e-06	1.93967e-05	2.39492e-05	3.90498e-06	0	0	0	0	0	0	0	1.08584e-05	0	0	0	0	6.96516e-06	0	0	0	0	0	0	5.39678e-06	0	0	6.54677e-06	0	6.33869e-06
tetracycline__tet(36)	0	0	1.30892e-05	1.70878e-05	1.26462e-05	2.48102e-05	0	0	1.0549e-05	0	0	0	0	0	0	0	0	0	0	0	0	0	0	0	0	0	0	0	0	0	0	0	0	0	0	0	0	0	0	0	0	0	0	0	0	0	0	0	0
tetracycline__tet(37)	0	0	0	0	0	0	0	0	0	0	0	0	0	0	0	0	0	0	0	0	0	0	0	0	0	0	0	0	0	0.000182627	4.25481e-05	0.000221536	0	0.000151106	0	0.000589079	0	0	2.61305e-05	0	0	3.26848e-05	0	0	0	0	0	0	0
tetracycline__tet(38)	0	0	0	0	0	0	0	0	0	0	4.71683e-06	0	0	0	3.0441e-06	1.28315e-05	2.33936e-05	2.19803e-05	2.27307e-06	2.53766e-06	0	5.94162e-06	0	2.6684e-06	0	0	0	0	0	0	0	0	0	0	0	0	0	0	0	0	0	0	0	0	0	0	0	0	0
tetracycline__tet(39)	0	0	0.000114379	7.62793e-05	0.00196311	0.00014133	0.000525169	0.00039468	0.00126766	9.17039e-05	0	0	0	0	0	0	0	0	0	0	0	0	0	0	0	0	0	0	0	0	0	0	0	0	1.93255e-05	0	4.93139e-05	0	0	5.96944e-05	0	0	0	0	0	0	0	0	0
tetracycline__tet(40)	6.47534e-05	6.67767e-05	0.00368499	0.0107111	0.00861027	0.00215103	0.00944655	0.000654326	0.000599684	0.0127459	0	0	0	0	0	0	0	0	0	0	0	7.39607e-06	0	0	0	0	8.52379e-05	0	0	0.000184606	0	0	0	0	0	0	0	0	0	8.79733e-05	0	8.54956e-05	0	0	0	0	0	0	0
tetracycline__tet(41)	0	0	0	0	0	0	1.57565e-05	0	0	0	0	0	0	0	0	0	0	0	0	0	0	0	0	0	0	1.65302e-05	0	0	0	0	0	0	5.1939e-05	0	0	0	0	0	0	0	0	0	0	0	0	3.45827e-06	0	0.00348794	0
tetracycline__tet(42)	0	0	0	0	0	0	0	0	2.53045e-05	0	0	0	0	0	0	0	0	0	0	0	0	0	0	0	0.00133516	0.000886031	0.00148499	8.4514e-05	0.00205183	6.58143e-05	5.9997e-05	0	0.00140294	2.53447e-05	1.89642e-05	0	0	2.18808e-05	0	0	1.66298e-05	0	8.11399e-06	1.5242e-05	0.00015277	0	0	0.000863715	0
tetracycline__tet(43)	0	3.28351e-05	0	0	0	0	0	0	0	0	0	0	0	0	0	0	0	0	0	0	0	0	0	0	0.00016757	1.70232e-05	0.000109743	0	0.000352618	0	0	0	0.000123031	0	0	0	0	0	0	0	0	0	0	0	2.24413e-05	0	0	0	0
tetracycline__tet(44)	0	5.87009e-05	0.00859576	0.0112788	0.0041348	0.00136743	0.00924716	0.0017958	0.00640612	0.013415	0	0	0	0	0	1.0544e-05	0	0	0	0	0	0	0	0	0	0	0	0	0	0	0	0	0	0	0	0	0	0	0	3.43554e-05	0	0	0	0	0	0	0	1.96858e-05	7.01693e-06
tetracycline__tet(45)	0	0	1.00701e-05	0	0	0	0	0	0.000592711	1.03451e-05	0	0	0	0	0	0	0	0	0	7.23066e-06	0	0	0	0	0	0	0	0	0	0	0	0	0	0	0	0	0	0	0	0	0	0	0	0	0	0	0	0	0
tetracycline__tet(47)	0	0	0	0	0	0	0	0	0	0	0	0	0	0	0	0	0	0	0	0	0	3.07268e-06	0	0	0	0	0	0	0	0	0	0	0	0	0	0	0	0	0	0	0	0	0	0	0	0	0	0	0
tetracycline__tet(48)	0	0	0	0	0	0	0	0	0	0	0	0	0	0	0	0	0	0	0	0	0	0	0	0	0	0	0	0	0	0	0	0	0	0	0	0	0	0	0	0	0	0	0	0	0	0	0	0	0
tetracycline__tet(49)	0	0	0	0	0	0	0	0	0	0	0	0	0	0	0	0	0	0	0	0	0	0	0	0	0	0	0	0	0	0	0	0	0	0	0	0	0	0	0	0	0	0	0	0	0	0	0	0	0
tetracycline__tet(51)	0	0	0	0	0	0	0	0	0	0	0	0	0	0	0	0	0	0	0	0	0	0	0	0	0	0	0	0	0	0	0	0	0	0	0	0	0	0	0	0	0	0	0	0	0	0	0	0	0
tetracycline__tet(54)	0	0	0	0	0	0	0	0	0	0	0	0	0	0	0	0	0	0	0	0	0	3.81659e-06	0	0	0	0	0	0	0	0	0	0	0	0	0	0	0	0	0	0	0	0	0	0	0	0	0	0	0
tetracycline__tet(56)	0	0	0	0	0	0	0	0	0	0	0	0	0	0	0	0	0	0	0	0	0	0	0	0	0	0	0	0	0	0	0	0	0	0	0	0	0	0	0	0	0	0	0	0	0	0	0	0	1.0342e-05
tetracycline__tet(57)	0	0	0	0	0	0	0	0	0	0	0	0	0	0	0	0	0	0	0	0	0	0	0	0	0	0	0	0	0	0	0	0	0	0	0	0	0	0	0	0	0	0	0	0	0	0	0	0	0
tetracycline__tet(58)	0	0	0	2.3442e-05	1.77102e-05	0	1.53565e-05	0.000197338	1.5081e-05	0	0	0	0	0	0	0	0	0	0	0	0	0	0	0	0	0	0	0	0	0	0	0	0	0	0	0	0	0	0	0	0	0	1.37097e-05	0	0	0	0	0	0
tetracycline__tet(59)	0	0	0.000306845	0.000308836	0.00575767	0.000385263	0.000933488	0.00131081	0.00931691	0.00055863	0	0	0	0	0	0	0	0	0	0	0	0	0	0	0	0	0	0	0	0	0	0	0	0	0	0	0.000281363	3.82594e-05	3.08078e-05	0	0	0	0.000125498	7.10728e-05	0	0	0	0	0
tetracycline__tet(61)	0	0	0	0	0	0	2.76769e-05	4.17877e-05	6.04425e-05	0	0	0	0	0	0	0	0	0	0	0	0	0	0	0	0	0	0	0	0	0	0	0	0	0	0	0	0	1.14603e-05	5.63811e-05	1.33404e-05	0	0	3.41917e-05	0	0	0	0	0	0
tetracycline__tet(62)	0	0	0	0	0.000138135	1.27621e-05	2.38947e-05	0	0.000354406	1.27994e-05	0	0	0	0	0	0	0	0	0	0	0	0	0	0	0	0	0	0	0	0	0	0	0	0	0	0	5.33087e-06	0	0	0	0	0	0	0	0	0	0	0	0
tetracycline__tet(A)	0	0	0.00015824	5.77558e-05	0.000359863	0.0004704	8.01258e-05	0	0.000374686	3.78785e-05	2.10333e-05	0	0	4.5019e-05	0	0	0	0	0	0	0.000254326	0	0	9.00978e-05	0	0	0	0	0	0	0	0	0	0	0.0269933	0	8.26057e-05	0.0291816	0.0215663	0.0299139	0.025987	2.05371e-05	0.0257779	0.0233989	0	0	4.93415e-06	2.53975e-05	0
tetracycline__tet(B)	0	0	1.12668e-05	0	0	0	0	0	0.000127753	0	0	0	0	8.90472e-05	0	0	0	0	0	0	0.00490945	0	0	0.00135909	0	0	0	0	0	0	0	0	0	0	0	0	0	0	0	0	1.9301e-05	0	0	0	0	0	0	0	0
tetracycline__tet(C)	6.04321e-05	0.000147592	3.07158e-05	0	0.000135974	0	4.06485e-05	0.000138717	9.87569e-05	0	0	0	0	0	0	0	0	0	0	4.67292e-06	0	0	0	0	0	0.000125767	0.000264111	0.000104004	0.000167116	0.000255288	4.25161e-05	0.000110882	0.000310323	7.99234e-06	8.72524e-06	4.6263e-05	0	1.957e-05	0	4.88548e-05	0	0	9.37985e-06	0	0.000216381	1.6151e-05	0	0.000333466	0.000111131
tetracycline__tet(D)	0	0	0	0	0	0	0	0	0	0	0	0	0	0	0	0	0	0	0	0	0	0	0	0	0	0	0	0	0	0	0	0	0	0	1.74669e-05	0	0	0	0	0	1.45694e-05	0	0	0	0	0	0	0	0
tetracycline__tet(E)	0	0	0	0	0	0	0	0	0	0	0	0	0	0	0	0	0	0	0	0	0	0	0	0	0	0	0	0	0	0	0	0	0	0	0	0	6.54199e-05	0	0.000273238	0	0	0	0	8.28174e-06	0	0	0	0	0
tetracycline__tet(G)	0	0	0.000695616	0.000137805	0.000893375	0.000203299	0.000141969	0.000171208	0.00606862	2.38192e-05	0	0	0	0	0	0	5.09003e-06	0	0	0	0	0	0	0	0	0	0	0	0	0	0	0	0	0	0.00229118	0	3.56048e-05	0.00220338	0.00196258	0.00188857	0.00206085	1.50467e-05	0.00223834	0.00198612	0	0	0	1.25446e-05	0
tetracycline__tet(H)	0	0	9.96363e-05	7.61628e-05	0.00420718	0.000123828	0.000472687	0.000239405	0.00323146	0.00020978	0	0	0	0	0	0	0	0	0	0	0	0	0	0	0	0	0	0	0	0	0	0	0	0	0	0	0.000104995	0	0	0	0	0	0	3.2036e-05	0	0	0	0	0
tetracycline__tet(J)	0	0	1.89195e-05	1.26174e-05	6.67583e-05	0	6.06783e-05	0	0.00015691	0	0	0	0	0	0	0	0	0	0	0	0	0	0	0	0	0	0	0	0	0	0	0	0	0	0	0	0	0	0	0	0	0	0	0	0	0	0	0	0
tetracycline__tet(K)	0	0	9.83245e-05	2.04157e-05	1.2202e-05	0	2.8959e-05	6.24465e-05	0.000312229	0	0	0	0	0	0	0	0	0	0	0	0	0	0	0	0	0	0	0	0	0	0	0	0	0	0	0	0	0	0	0	0	0	0	0	0	0	0	0	0
tetracycline__tet(L)	0	0	0.000412491	0.000424327	0.00119381	0.000147253	0.000264408	0.00096173	0.0301133	0.000273617	0	0	0	0	0	0	0	0	0	1.01782e-05	0	0	0	0	0	0	0.000108618	0.000398246	4.66416e-05	0.000107701	0	0	0	0	0	0	1.22528e-05	0	0	0	5.02567e-06	0	0	5.22485e-06	0	0	8.64334e-06	0	0
tetracycline__tet(M)	5.45406e-06	0	0.000329537	0.00103232	0.00084482	0.000269921	0.000544813	0.00171263	0.00588428	0.000740536	0	0	0	0	0	0	0	0	4.49244e-06	0	0	0	0	0	0.00011096	6.94533e-05	4.47808e-05	6.44609e-05	7.56174e-05	7.49616e-05	0	0	0	0	1.79352e-05	0	3.79633e-05	9.06055e-05	0.000143477	0.000351292	2.88918e-05	0	5.61127e-05	3.48548e-05	2.62683e-05	1.75867e-06	2.89153e-06	0	1.33238e-05
tetracycline__tet(O)	9.42773e-05	0.00025093	0.00311951	0.00511952	0.00184309	0.00151003	0.00395441	0.000974796	0.00864394	0.0061887	0	0	0	0	0	0	0	0	0	5.30168e-06	0	0	0	0	0	0	0	0	0	0	0	0	0	0	0	1.93821e-05	1.23487e-05	0	0	2.27318e-05	3.34986e-06	0.00019795	0	0	0.00127428	0	0	3.34325e-05	1.85947e-05
tetracycline__tet(O/W)	7.99525e-06	0	0.00397414	0.00466563	0.00440303	0.00123957	0.00459787	0.00013785	0.000187098	0.00570794	0	0	0	0	0	0	0	0	2.11713e-06	0	0	0	0	0	0	1.70796e-05	3.83615e-05	0	0.000146272	4.23313e-05	0	1.6482e-05	0	2.60824e-05	0	0	0	0	0	4.11041e-05	0	4.44565e-05	0	0	0	0	0	0	0
tetracycline__tet(Q)	0	0	0.0167971	0.00985116	0.0152608	0.0226222	0.0133509	0.00125104	0.00171729	0.0566293	0	0	0	3.16863e-06	0	0	0	2.74916e-06	1.28291e-05	8.47871e-06	7.78159e-06	0	2.13707e-06	2.17302e-06	0.000179435	3.52102e-05	0.000530405	0.00227686	4.77884e-05	0.000284934	0	0.00012794	0	0	0	7.73886e-06	1.08468e-05	0	0	0.000346043	0	0	0	0	0	0	0	0	0
tetracycline__tet(S)	0	0	2.20558e-05	7.42807e-06	4.39037e-05	1.25161e-05	6.01869e-05	0.000250242	0.00040757	4.59879e-05	0	0	0	0	0	0	0	0	0	0	0	0	0	0	0	0	0	0	0	0	0	0	0	0	2.92354e-05	0	3.44925e-05	2.00007e-05	0.000386723	1.48427e-05	4.77153e-06	0	3.31054e-05	9.28038e-06	0	0	0	0	2.82074e-05
tetracycline__tet(T)	0	0	0	0	0	0	0	0	9.93867e-06	0	0	0	0	0	0	0	0	0	0	0	0	0	0	0	0	0	0	0	0	0	0	0	0	0	0	0	0	0	0	0	0	0	0	0	0	0	0	0	0
tetracycline__tet(U)	0	0	0	0	0	0	0	0	0	0	0	0	0	0	0	0	0	0	0	0	0	0	0	0	0	0	0	0	0	0	0	0	0	0	0	0	0	0	0	0	0	0	0	0	0.000293623	0	4.31386e-05	0	0
tetracycline__tet(V)	0	0	0	0	0	0	0	0	0	0	0	0	0	0	0	4.57258e-06	0	0	0	0	0	0	0	3.26973e-06	0.0013722	0.000242677	0.000235674	0	0.00033582	0	6.58747e-05	1.31144e-05	0.000708357	0	0	0	0	0	0	6.30575e-06	0	0	0	0	0	0	0	0	0
tetracycline__tet(W)	0.000509672	0.000835827	0.0439338	0.047021	0.0417428	0.0165404	0.05182	0.00282554	0.00374957	0.0636761	0	0	9.26226e-06	0	0	0	0	0	8.77567e-06	6.37393e-06	1.35251e-05	5.79357e-06	3.16665e-06	1.60856e-05	0.000705193	9.19047e-05	0.000358742	0.00079682	0.0004339	0.000603181	0	8.04393e-05	7.78116e-05	0.00028499	0	7.54881e-06	0	0	2.31126e-05	0.000238521	0	0.00059553	0	0	0.000113651	0	1.24442e-05	2.1774e-05	2.51834e-05
tetracycline__tet(W/N/W)	6.49614e-06	4.60644e-05	0.00220154	0.0028583	0.00242151	0.000895087	0.0029453	2.84452e-05	0.000192601	0.00357272	0	0	0	0	0	0	0	0	0	0	0	0	2.58502e-06	0	0	0	0	6.23137e-05	0	3.6158e-05	0	0	0	1.16828e-05	0	0	0	0	0	7.47348e-06	0	4.4062e-05	0	0	0	0	0	8.22954e-06	0
tetracycline__tet(X)	0	0	7.55921e-05	0.00029662	0.00114745	4.93632e-05	0.00024264	8.87454e-05	0.0011731	0.000216424	0	0	0	0	0	0	0	0	0	0	0	0	0	0	0	0	0	0	0	0	0	0	0	0	0	0	5.60708e-06	0	0	0	0	0	0	0	0	0	0	0	0
tetracycline__tet(X3)	0	0	0.000633251	0.000552256	0.00404894	0.00047979	0.000577183	0.00108704	0.0074231	0.000541807	0	0	0	0	0	0	0	0	0	0	0	0	0	0	0	0	0	0	0	0	0	0	0	0	0	0	5.60646e-06	3.4371e-05	0	0	0	0	0	0	0	0	0	0	0
tetracycline__tet(X4)	0	0	3.37381e-05	2.3768e-05	3.14272e-05	1.43265e-05	0	0	0.00014723	9.44828e-05	0	0	0	0	0	0	0	0	0	0	0	0	0	0	0	0	0	0	0	0	0	0	0	0	0	0	0	0	0	0	0	0	0	0	0	0	0	0	0
tetracycline__tet(X5)	0	0	0.000112319	0.000105266	0.000590815	0.000124064	0.000137784	8.28825e-05	0.00136521	3.23012e-05	0	0	0	0	0	0	0	0	0	0	0	0	0	0	0	0	0	0	0	0	0	0	0	0	0	0	0	0	0	0	0	0	0	0	0	0	0	0	0
tetracycline__tet(Y)	0	0	0.000245852	0.000387839	0.00556586	0.00034889	0.000540655	0.000784177	0.00834101	0.000423435	0	0	0	0	0	0	0	0	0	0	0	0	0	0	0	0	0	0	0	0	0	0	0	0	1.49369e-05	0	0.00394862	0	0.00058588	2.18629e-05	0	0	3.38066e-05	8.18822e-06	0	0	0	0	0
tetracycline__tet(Z)	0	0	0.000728728	0.000117987	0.000627413	9.44527e-05	0.000374655	0.00142914	0.00309255	0.000111844	0	0	0	0	0	0	0	0	0	0	0	0	0	0	0	0	0	0	0	0	0	0	0	0	0	0	0	0	0	0	0	0	0	0	0	0	0	0	0
tetracycline__tetA	0	0	0	0	0	0	0	0	0	0	0	0	0	0	0	0	0	0	0	0	0	0	0	0	0	0	0	0	0	0	0	0	0	0	0	0	0	0	0	0	0	0	0	0	0	0	0	0	0
tetracycline__tetA(46)	0	0	0	0	0	0	0	0	0	0	0	0	0	0	0	0	0	0	0	0	0	0	0	0	0	0	0	0	0	0	0	0	0	0	0	0	0	0	0	0	0	0	2.66226e-06	0	0	0	0	0	0
tetracycline__tetA(48)	0	0	0	0	0	0	1.68498e-05	0	1.59927e-05	0	0	0	4.9301e-06	0	0	0	7.32927e-06	0	0	0	1.70346e-05	9.11431e-06	1.01132e-05	5.88138e-06	0.000463566	0.000411373	0.001402	0	0.000778575	0	6.69853e-05	6.1411e-05	0.000910965	7.11148e-05	2.22553e-05	0	0	0	0	3.50973e-05	0	0	3.00726e-05	0	2.99615e-05	0	0	0.000336972	0
tetracycline__tetA(60)	0	0	0	0	0	0	0	0	0	0	0	0	0	0	0	0	0	0	0	0	0	0	0	0	0	0	0	0	0	0	0	7.90868e-06	0	0	0	0	0	0	0	0	0	0	0	0	0	0	0	0	0
tetracycline__tetA(P)	5.72731e-05	0	0.00334164	0.00105642	0.000271927	0.00266035	0.000755362	0.0265657	0.0484197	0.000623368	0	0	0	0	0	0	0	8.66217e-06	0	1.70386e-05	0	9.50007e-06	4.7195e-06	5.1462e-06	0	0	0	0	0	0	0	0	0	0	2.37234e-05	0	1.03063e-05	0	0	0	0	0	0	0	0.000170464	8.83146e-06	0.000249485	0.000138249	2.8736e-05
tetracycline__tetB(46)	0	0	0	0	0	0	0	0	0	0	0	0	0	0	0	0	1.85755e-06	0	0	0	0	0	0	0	0	0	0	0	0	0	0	0	0	0	0	0	0	0	0	0	0	0	0	0	9.48263e-06	0	0	0	0
tetracycline__tetB(48)	1.88523e-05	0	0	0	0	0	0	0	0	0	0	0	0	0	0	0	3.57533e-05	0	4.2615e-06	0	0	0	0	8.50738e-06	0.000599694	0.000311634	0.000385759	0	0.000788344	0.000158039	0.000105728	2.02766e-05	0.000776387	6.98289e-05	0	0	0	1.35296e-05	0	2.82686e-05	2.62239e-05	0	0	0	6.06748e-05	0	0	0.000331497	5.07498e-05
tetracycline__tetB(60)	0	0	0	0	0	0	0	0	5.46582e-06	0	0	1.45704e-06	0	0	0	0	0	0	0	0	0	0	0	0	0	0	2.73944e-05	0	0	0	0	7.71096e-06	0	0	0	0	0	0	0	0	0	0	0	0	1.09454e-05	0	2.95538e-06	2.4598e-05	8.24096e-06
tetracycline__tetB(P)	4.37333e-05	0	0.00427008	0.00243245	0.000832311	0.00250204	0.00120543	0.0332638	0.057183	0.000473157	4.97965e-06	0	0	4.57654e-05	6.26732e-06	0	0	1.93992e-05	4.2995e-06	0	0	9.90504e-06	1.39737e-05	0	0	0	0	0	0	0	0	0	0	0	4.4349e-05	0	7.56555e-05	0	1.28408e-05	0	0	0	0	0	0.000417377	7.91903e-06	0.000247537	0.000298485	0.000126648
tetracycline__tetX1	0	0	0	0	0	0	0	0	0	0	0	0	0	0	0	0	0	0	0	0	0	0	0	0	0	0	0	0	0	0	0	0	0	0	0	0	0	0	0	0	0	0	0	0	0	0	0	0	0
tetracycline__tetX2	0	0	0.00181252	0.000841073	0.00924811	0.000586878	0.00169601	0.00223675	0.00995127	0.00150046	0	0	0	0	0	0	0	0	6.97556e-06	5.50624e-06	0	0	0	0	0	3.29974e-05	0	0	0	0	0	0	0	0	0	0	9.77281e-05	0	0	0	0	0	0	0	0	0	0	0	0
tetracycline__tetX6	0	0	9.97328e-05	7.05412e-05	0.000812449	2.12175e-05	7.32594e-05	0	0.00046168	0.000120371	0	0	0	0	0	0	0	0	0	4.73345e-06	0	0	0	0	0	0	0	0	0	0	0	0	0	0	0	0	5.60708e-06	0	0	0	0	0	0	0	0	0	0	0	0
trimethoprim__DfrA36	0	0	0	0	4.15055e-05	0	0	0	0	0	0	0	0	0	0	0	0	0	0	0	0	0	0	0	0	0	0	0	0	0	0	0	0	0	0	0	0	0	0	0	0	0	0	0	0	0	0	0	0
trimethoprim__DfrA42_TMP	0	0	0	0	0.000237408	4.15495e-05	0.000163262	0	0.000664331	0.000224511	0	0	0	0	0	0	0	0	0	0	0	0	0	0	0	0	0	0	0	0	0	0	0	0	0	0	1.22279e-05	0	0	0	0	0	0	0	0	0	0	0	0
trimethoprim__DfrB9	0	0	0	0	0	0	0	0	0	0	0	0	0	0	0	0	0	0	0	0	0	0	0	0	0	0	0	0	0	0	0	0	0	0	0	0	0	0	0	0	0	0	0	0	0	0	0	0	0
trimethoprim__dfrA1	0	0	0.00139844	0.000857295	0.0132166	0.000155432	0.00207296	0.00209049	0.014451	0.00100832	0	0	0	0	0	0	0	0	0	0	0	0	0	0	0	0	0	0	0	0	0	0	0	0	0.000114132	0	0.000354298	0	5.84664e-05	0	0	0	0	5.66845e-05	0	0	0	0	0
trimethoprim__dfrA10	0	0	0	0	0	0	0	0	0	0	0	0	0	0	0	0	0	0	0	0	0	0	0	0	0	0	0	0	0	0	0	0	0	0	0	0	0	0	0	0	0	0	0	0	0	0	0	0	0
trimethoprim__dfrA12	0	0	0	0	7.23392e-05	0	0	0	0.000345082	0	0	0	0	0	0	0	0	0	0	0	0	0	0	0	0	0	0	0	0	0	0	0	0	0	0	0	0	0	0	0	0	0	0	0	0	0	0	0	0
trimethoprim__dfrA14	0	0	1.97841e-05	8.7427e-05	0.000820867	0.000170595	0.000126426	0	0.00093097	0	0	0	0	0	0	0	0	0	0	0	0	0	0	0	0	0	0	0	0	0	0	0	0	0	0	0	0	0	0	0	0	0	0	0	0	0	0	0	0
trimethoprim__dfrA15	0	0	4.91605e-05	0	0.000436885	3.40882e-05	0	0.000574358	0.000839231	0	0	0	0	0	0	0	0	0	0	0	0	0	0	0	0	0	0	0	0	0	0	0	0	0	0	0	3.32792e-05	0	0	0	0	0	0	0	0	0	0	0	0
trimethoprim__dfrA15b	0	0	0	0	0	0	0	0	0	0	0	0	0	0	0	0	0	0	0	0	0	0	0	0	0	0	0	0	0	0	0	0	0	0	0	0	0	0	0	0	0	0	0	0	0	0	0	0	0
trimethoprim__dfrA16	0	0	0.000351255	0.00028656	0.00163216	5.11008e-05	0.000385029	0.000475663	0.00358485	0.000457943	0	0	0	0	0	0	0	0	0	0	0	0	0	0	0	0	0	0	0	0	0	0	0	0	2.53747e-05	0	0	0	0	0	0	0	0	0	0	0	0	0	0
trimethoprim__dfrA17	0	0	0.000354198	0.00016842	0.000384482	0.000155418	0.000527217	0.000563921	0.00166594	4.06911e-05	0	0	0	0	0	0	0	0	0	0	0	0	0	0	0	0	0	0	0	0	0	0	0	0	0	0	0	0	0	3.04175e-05	0	0	0	0	0	0	0	0	0
trimethoprim__dfrA19	0	0	2.44026e-05	7.67576e-05	2.11953e-05	0	0	0.000299613	3.57216e-05	0	0	0	0	0	0	0	0	0	0	0	0	0	0	0	0	0	0	0	0	0	0	0	0	0	0	0	0	0	0	0	0	0	0	0	0	0	0	0	0
trimethoprim__dfrA20	0	0	0	0	0.000448433	7.21975e-05	0.000106258	0.0002482	0.00049104	3.52707e-05	0	0	0	0	0	0	0	0	0	0	0	0	0	0	0	0	0	0	0	0	0	0	0	0	0.000128851	0	0	0.000379198	0.000605052	0.000498042	0.000113994	0	0.000114836	5.32289e-05	0	0	0	0	0
trimethoprim__dfrA22	0	0	0	0	0	0	0	0	0	0	0	0	0	0	0	0	0	0	0	0	0	0	0	0	0	0	0	0	0	0	0	0	0	0	0	0	0	0	0	0	0	0	0	0	0	0	0	0	0
trimethoprim__dfrA25	0	0	0	0	0	0	0	0	0	0	0	0	0	0	0	0	0	0	0	0	0	0	0	0	0	0	0	0	0	0	0	0	0	0	0	0	0	0	0	0	0	0	0	0	0	0	0	0	0
trimethoprim__dfrA27	0	0	5.81533e-05	0	0.000153613	5.21654e-05	9.99181e-05	0	0.0006531	4.67281e-05	0	0	0	0	0	0	0	0	0	0	0	0	0	0	0	0	0	0	0	0	0	0	0	0	0	0	0	0	0	0	0	0	5.93734e-05	0	0	0	0	0	0
trimethoprim__dfrA28	0	0	0	0	0	0	0	0	0	0	0	0	0	0	0	0	0	0	0	0	0	0	0	0	0	0	0	0	0	0	0	0	0	0	0	0	0	0	0	0	0	0	0	0	0	0	0	0	0
trimethoprim__dfrA3	0	0	0	0	0	0	0	0	0	0	0	0	0	0	0	0	0	0	0	0	0	0	0	0	0	0	0	0	0	0	0	0	0	0	0	0	0	0	0	0	4.7568e-05	0	0	0	0	0	0	0	0
trimethoprim__dfrA30	0	0	0	0	0	0	0	0	0	0	0	0	0	0	0	0	0	0	0	0	0	0	0	0	0	0	0	0	0	0	0	0	0	0	0	0	0	0	0	0	0	0	0	0	0	0	0	0	0
trimethoprim__dfrA32	0	0	0	0	0	0	0	0.000120227	7.25666e-05	0	0	0	0	0	0	0	0	0	0	0	0	0	0	0	0	0	0	0	0	0	0	0	0	0	0	0	0	0	0	0	0	0	0	0	0	0	0	0	0
trimethoprim__dfrA5	0	0	7.55646e-05	7.28241e-05	0.000300913	7.69011e-05	0	0.000157543	0.00106451	5.66871e-05	0	0	0	0	0	0	0	0	0	0	0	0	0	0	0	0	0	0	0	0	0	0	0	0	0	0	8.46765e-06	0	2.11988e-05	0	0	0	0	0	0	0	0	0	0
trimethoprim__dfrA6	0	0	0	0	0	0	0	0	0	0	0	0	0	0	0	0	0	0	0	0	0	0	0	0	0	0	0	0	0	0	0	0	0	0	0	0	0	0	0	0	0	0	0	0	0	0	0	0	0
trimethoprim__dfrA6 from Proteus mirabilis	0	0	0	3.34071e-05	0.000326492	0	0	0	8.60049e-05	0	0	0	0	0	0	0	0	0	0	0	0	0	0	0	0	0	0	0	0	0	0	0	0	0	0	0	0	0	0	0	0	0	0	0	0	0	0	0	0
trimethoprim__dfrA7	0	0	0	0	0	0	0	0	0	0	0	0	0	0	0	0	0	0	0	0	0	0	0	0	0	0	0	0	0	0	0	0	0	0	0	0	0	0	0	0	0	0	0	0	0	0	0	0	0
trimethoprim__dfrB1	0	0	0	0	0	0	0	0	0	0	0	0	0	0	0	0	0	0	0	0	0	0	0	0	0	0	0	0	0	0	0	0	0	0	0	0	0	0	0	0	0	0	0	0	0	0	0	0	0
trimethoprim__dfrB2	0	0	0	0	0	0	0	0	0	0	0	0	0	0	0	0	0	0	0	0	0	1.52935e-05	0	0	0	0	0.000767186	0	0	0	0	0	0	0	0	0	0	0	0	0	0	0	0	0	0	0	0	3.79231e-05	0
trimethoprim__dfrB3	0	0	0	0	0	0	0	0	0	0	0	0	0	0	0	0	0	0	0	0	0	0	0	0	0	0	0	0	0	0	0	0	0	0	0	0	0	0	0	0	0	0	0	0	0	0	0	0	0
trimethoprim__dfrB4	0	0	3.25815e-05	0	0	0	0	0	0.000225407	0	0	0	0	0	0	0	0	0	0	0	0	0	0	0	0	0	0	0	0	0	0	0	0	0	0	0	0	0	0	0	0	0	0	0	0	0	0	0	0
trimethoprim__dfrB5	0	0	0	0	0	0	0	0	8.65562e-05	0	0	0	0	0	0	0	0	0	0	0	0	0	0	0	0	0	0	0	0	0	0	0	0	0	0	0	0	0	0	0	0	0	0	0	0	0	0	0	0
trimethoprim__dfrB6	0	0	0	0	0	0	0	0	0	0	0	0	0	0	0	0	0	0	0	0	0	0	0	2.21683e-05	0	0	0	0	0	0	0	0	0	0	0	0	0	0	0	0	0	0	0	0	0	0	0	0	0
trimethoprim__dfrB7	0	0	0	0	0	0	0	0	0	0	0	0	0	0	0	0	0	0	0	0	0	0	0	0	0	0	0	0	0	0	0	0	0	0	0	0	0	0	0	0	0	0	0	0	0	0	0	0	0
trimethoprim__dfrC	0	0	0	0	0	0	0	0	0	0	0	0	0	0	0	0	0	0	0	0	0	0	0	0	0	0	0	0	0	0	0	0	0	0	0	0	0	0	0	0	0	0	0	0	0	0	0	0	0
trimethoprim__dfrD	0	0	0	0	0	0	0	0	0	0	0	0	0	0	0	0	0	0	0	0	0	0	0	0	0	0	0	0	0	0	0	0	0	0	0	0	0	0	0	0	0	0	0	0	0	0	0	0	0
trimethoprim__dfrE	0	0	0	0	0	0	0	0	0	0	0	0	0	0	0	0	0	0	0	0	0	0	0	0	0	0	0	0	0	0	0	0	0	0	0	0	0	0	0	0	0	0	0	0	0	0	0	0	0
trimethoprim__dfrF	0	0	0	0.000123842	0.000117146	0	0	0	0	0.000344822	0	0	0	0	0	0	0	0	0	0	0	7.52457e-06	0	0	0	0	0	0	0	0	0	0	0	0	0	0	0	0	0	0	0	0	0	0	0	0	0	0	0
trimethoprim__dfrG	0	0	0.000136908	0	0.000219	0	0.000201406	0.000817731	0.00154634	0.000125051	0	0	0	0	0	0	0	0	0	0	0	0	0	0	0	0	0	0	0	0	0	0	0	0	0	0	0	0	0	0	0	0	0	0	0	0	0	0	0
trimethoprim__dfrI	0	0	0	0	0	0	0	0	0	0	0	0	0	0	0	0	0	0	0	0	0	0	0	0	0	0	0	0	0	0	0	0	0	0	0	0	0	0	0	0	0	0	0	0	0	0	0	0	0
trimethoprim__dfrK	0	0	0	0	0	0	0	0	2.93388e-05	0	0	0	0	0	0	0	0	0	0	0	0	0	0	0	0	0	0	0	0	0	0	0	0	0	0	0	0	0	0	0	0	0	0	0	0	0	0	0	0
tunicamycin__tmrB	0	0	0	0	0	0	0	0	0	0	0	0	0	0	0	0	0	0	0	0	0	0	0	0	0	0	0	0	0	0	0	0	0	0	0	0	0	0	0	0	0	0	0	0	0	0	0	0	0
vancomycin__vanA	0	0	0	0	0	0	0	0	0	0	0	0	0	0	0	0	0	0	0	0	0	0	0	0	0	0	6.30586e-05	0	0	0	0	0	0	0	0	0	0	0	0	0	0	0	0	0	0	0	0	0	0
vancomycin__vanB	0	0	0	0	0	0	0	0	0	0	0	0	0	0	0	0	0	0	0	0	0	0	0	0	0	0	0	0	9.41616e-05	0	0	0	0	0	0	0	0	0	0	0	0	0	0	0	0	0	0	0	0
vancomycin__vanC	0	0	0	0	0	0	0	0	0	0	0	0	0	0	0	0	0	0	0	0	0	0	0	0	0	0	0	0	0	0	0	0	0	0	0	0	0	0	0	0	0	0	0	0	0.000145813	0	1.39393e-05	8.10433e-05	2.56401e-05
vancomycin__vanD	0	0	0	1.00857e-05	0	0	0	0	0	1.47047e-05	0	0	0	0	0	0	0	0	0	0	0	0	0	0	0	0	0	0	0	0	0	0	0	0	0	0	0	0	0	0	0	0	0	0	0	0	0	0	0
vancomycin__vanF	0	0	0	9.76039e-06	0	0	0	0	0	0	0	0	0	0	0	0	0	0	0	0	0	0	0	0	0	0	0	0	0	0	0	0	0	0	0	0	0	0	0	0	0	0	0	0	0	0	0	0	0
vancomycin__vanG	0	2.77439e-05	0	1.85457e-05	5.8094e-05	0	0	0	0	0	0	0	0	0	0	0	0	0	0	0	0	0	0	0	0	0	0	0	0	0	0	0	0	0	0	0	0	0	0	0	0	0	0	0	0	0	0	0	0
vancomycin__vanHA	0	0	0	0	0	0	0	0	0	0	0	0	0	0	0	0	0	0	0	0	0	0	0	0	0	0	0	0	0	0	0	0	0	0	0	0	0	0	0	0	0	0	0	0	0	0	0	0	0
vancomycin__vanHD	0	0	0	0	0	0	0	0	0	0	0	0	0	0	0	0	0	0	0	0	0	0	0	0	0	0	0	0	0	0	0	0	0	0	0	0	0	0	0	0	0	0	0	0	0	0	0	0	0
vancomycin__vanHF	0	0	0	0	0	0	0	0	0	0	0	0	0	0	0	0	0	0	0	0	0	0	0	0	0	0	0	0	0	0	0	0	0	0	0	0	0	0	0	0	0	0	0	0	0	0	0	0	0
vancomycin__vanHO	0	0	0	0	0	0	0	0	0	0	0	0	0	0	0	0	0	0	0	0	0	0	0	0	0	0	0	0	0	0	0	0	0	0	0	0	0	0	0	0	0	0	0	0	0	0	0	0	0
vancomycin__vanI	0	0	0	0	0	0	0	0	0	0	0	0	0	0	0	0	0	0	0	0	0	0	0	0	0	0	0	0	0	0	0	0	0	0	0	0	0	0	0	0	0	0	0	0	0	0	0	0	0
vancomycin__vanJ	0	0	0	0	0	0	0	0	0	0	0	0	0	0	0	0	0	0	0	0	0	0	0	0	0	0	0	0	0	0	0	0	0	0	0	0	0	0	0	0	0	0	0	0	0	0	0	0	0
vancomycin__vanN	0	0	0	0	0	0	0	0	0	0	0	0	0	0	0	0	0	0	0	0	0	0	0	0	0	0	0	0	0	0	0	0	0	0	0	0	0	0	0	0	0	0	0	0	0	0	0	0	0
vancomycin__vanO	0	0	0	0	0	0	0	0	0	0	0	0	0	0	0	0	0	0	0	0	0	0	0	0	0	4.95676e-05	5.83444e-05	0	0	0	0	0	0	0	0	0	0	0	0	0	0	0	0	0	0	0	0	0	0
vancomycin__vanTC	0	0	0	0	0	0	0	0	0	0	0	0	0	0	0	0	0	0	0	0	0	0	0	0	0	0	0	0	0	0	0	0	0	0	0	0	0	0	0	0	0	0	0	0	0	0	2.16311e-06	0	0
vancomycin__vanTG	0	0	1.22943e-05	0	0	0	0	0	0	0	0	0	0	0	0	0	0	0	0	0	0	0	0	0	0	0	0	0	0	0	0	0	0	0	0	0	0	0	0	0	0	0	0	0	0	0	0	0	0
vancomycin__vanXA	0	0	0	0	0	0	0	0	0	0	0	0	0	0	0	0	0	0	0	0	0	0	0	0	0	0	0	0	0	0	2.14103e-05	0	0	0	0	0	0	0	0	0	0	0	0	0	0	0	0	0	0
vancomycin__vanXD	0	0	0	1.93356e-05	0	2.31682e-05	0	0	0	2.49689e-05	0	0	0	0	0	0	0	0	0	0	0	0	0	0	0	0	0	0	0	0	0	0	7.73476e-05	0	0	0	0	0	0	0	0	0	0	0	0	0	0	0	0
vancomycin__vanXF	0	0	0	0	0	0	0	0	0	0	0	0	0	0	0	0	0	0	0	0	0	0	0	0	0	0	0	0	0	0	0	0	0	0	0	0	0	0	0	0	0	0	0	0	0	0	0	0	0
vancomycin__vanXI	0	0	0	0	0	0	0	0	0	0	0	0	0	0	0	0	0	0	0	0	0	0	0	0	0.00014499	0	0	0	0.000141075	0	0	0	0	0	0	0	0	0	0	0	0	0	0	0	0	0	0	0	0
vancomycin__vanXO	0	0	0	0	0	0	0	0	0	0	0	0	0	0	0	0	0	0	0	5.08788e-06	0	0	0	0	0.000356607	5.78884e-05	0.000166378	0	0.000268109	0	0	0	0	0	0	0	0	0	0	0	0	0	0	0	0	0	0	0	0
vancomycin__vanYA	0	0	0	0	0	0	0	0	0	0	0	0	0	0	0	0	0	0	0	0	0	0	0	0	0	0	0	0	0	0	0	0	0	0	0	0	0	0	0	0	0	0	0	0	0	0	0	0	0
vancomycin__vanYF	0	0	0	0	0	0	0	0	0	0	0	0	0	0	0	0	0	0	0	0	0	0	0	0	0	0	0	0	0	0	0	0	0	0	0	0	0	0	0	0	0	0	0	0	0	0	0	0	0
vancomycin__vanYG1	0	0	0.00010636	0.000103734	0.000184604	9.88475e-05	0.000511298	0	0	0.000322384	0	0	0	0	0	0	0	0	0	0	0	0	0	0	0	0	0	0	0	0	0	0	0	0	0	0	0	0	0	0	0	0	0	0	0	0	0	0	0
vancomycin__vanZA	0	0	0	0	0	0	0	0	0	0	0	0	0	0	0	0	0	0	0	0	0	0	0	0	0	0	0	0	0	0	0	0	0	0	0	0	0	0	0	0	0	0	0	0	0	0	0	0	0
vancomycin__vanZF	0	0	0	0	0	0	0	0	0	0	0	0	0	0	0	0	0	0	0	0	0	0	0	0	0	0	0	0	0	0	0	0	0	0	0	0	0	0	0	0	0	0	0	0	0	0	0	0	0
[truncated: 291 more columns]

## Sheet: Table S8
Supplementary Table 8. Diversity and distribution of clinically important ARGs in wild bird species.
species	Anas acuta	Anas penelope	Anas platyrhynchos	Anas zonorhyncha	Anser anser	Anser cygnoides	Anser fabalis	Anser indicus	Anthus hodgsoni	Ardea alba	Ardeola bacchus Bonaparte	Arundinax aedon	Bird	Calliope calliope	Chicken	Ciconia boyciana	Cinclidium leucurum	Corvus corvus	Cuculus canorus	Cuculus poliocephalus	Cygnus cygnus	Dicrurus hottentottus	Duck	Emberiza fucata	Emberiza pusilla	Emberiza rutila	Environment	Eurystomus orientalis	Eyebrowed Thrush	Ficedula albicilla	Gallinula chloropus	Grus grus	Grus japonensis	Grus nigricollis	Hierococcyx sparverioides	Ixobrychus eurhythmus	Lanius cristatus	Larus ridibundus	Mareca falcata	Monticola rufiventris	Nycticorax nycticorax	Pallus aqaaticus	Pavo muticus	Phoenicurus auroreus	Phylloscopus inornatus	Porphyrio porphyrio	Sibirionetta formosa	Streptopelia orientalis	Tadorna tadorna
beta_lactam__AIM-1	0	0	3.06544e-05	0	1.16808e-05	0	0	0.000337095	0	3.09628e-05	0	0	1.65577e-05	0	0	0	0	0	0	0	7.89799e-05	0	1.08953e-05	0	0	0	0.000196453	0	0	0	0	0.000122152	0	0	0	0	0	3.04918e-05	0	0	0	0	0	0	0	7.61778e-05	0	0	0
beta_lactam__BIC-1	0	0	0	0	0	0	0	0	0	0	0	0	0	0	0	0	0	0	0	0	0	0	0	0	0	0	0	0	0	0	0	0	0	0	0	0	0	0	0	0	0	0	0	0	0	0	1.90812e-05	0	0
beta_lactam__BKC-1	1.74954e-05	0	0	0	0	0	1.50508e-05	4.58476e-05	0	0	0	0	7.91871e-06	0	0	0	0	0	0	0	0	0	0	0	0	0	0	0	0	0	0	9.90173e-06	0	0	0	0	0	0	0	0	0	0	0	0	0	2.01151e-05	6.38149e-05	0	0
beta_lactam__FRI-1	0	0	0	0	0	0	0	0	0	0	0	0	0	0	0	0	0	0	0	0	0	0	0	0	0	0	0	0	0	0	0	0	0	0	0	0	0	0	0	0	0	0	0	0	0	0	0	0	2.1667e-05
beta_lactam__FRI-2	0	0	0	0	0	0	0	0	0	0	0	0	3.2636e-05	0	0	0	0	0	0	0	0	0	0	0	0	0	0	0	0	0	0	0	0	0	0	0	0	0	0	0	0	0	0	0	0	0	0	0	0
beta_lactam__FRI-3	0	0	0	0	0	0	0	0	0	0	0	0	3.2636e-05	0	0	0	0	0	0	0	0	0	0	0	0	0	0	0	0	0	0	0	0	0	0	0	0	0	0	0	0	0	0	0	0	0	0	0	0
beta_lactam__GES-11	0	0	0	0	0	0	0	0	0	0	0	0	0	0	0	0	0	0	0	0	0	0	0	0	0	0	0	0	0	0	7.7278e-06	0	0	0	0	0	0	0	0	0	0	0	0	0	0	0	0	0	0
beta_lactam__GES-13	0	0	0	0	0	0	0	0	0	0	0	0	6.24509e-06	0	0	0	0	0	0	0	0	0	0	0	0	0	0	0	0	0	0	0	0	0	0	0	0	0	0	0	0	0	0	0	0	0	0	0	0
beta_lactam__GES-14	0	0	0	0	0	0	0	0	0	0	0	0	0.00025694	0	0	0	0	0	0	0	0	0	0	0	0	0	0	0	0	0	2.31091e-05	0	0	0	0	0	0	0	0	0	0	0	0	0	0	0	0	0	0
beta_lactam__GES-15	0	0	0	0	0	0	0	0	0	0	0	0	0.000368703	0	0	0	0	0	0	0	0	0	0	0	0	0	0	0	0	0	7.59964e-06	0	0	0	0	0	0	0	0	0	0	0	0	0	0	0	0	0	0
beta_lactam__GES-17	0	0	0	0	0	0	0	0	0	0	0	0	2.63995e-05	0	0	0	0	0	0	0	0	0	0	0	0	0	0	0	0	0	7.59964e-06	0	0	0	0	0	0	0	0	0	0	0	0	0	0	0	0	0	0
beta_lactam__GES-19	0	0	0	0	0	0	0	0	0	0	0	0	1.76591e-05	0	0	0	0	0	0	0	0	0	0	0	0	0	0	0	0	0	0	0	0	0	0	0	0	0	0	0	0	0	0	0	0	0	0	0	0
beta_lactam__GES-2	0	0	0	0	0	0	0	0	0	0	0	0	0	0	0	0	0	0	0	0	0	0	0	0	0	0	0	0	0	0	2.31091e-05	0	0	0	0	0	0	0	0	0	0	0	0	0	0	0	0	0	0
beta_lactam__GES-20	0	0	0	0	0	0	0	0	0	0	0	0	8.74038e-05	0	0	0	0	0	0	0	0	0	0	0	0	0	0	0	0	0	7.75473e-06	0	0	0	0	0	0	0	0	0	0	0	0	0	0	0	0	0	0
beta_lactam__GES-21	0	0	0	0	0	0	0	0	0	0	0	0	2.63995e-05	0	0	0	0	0	0	0	0	0	0	0	0	0	0	0	0	0	0	0	0	0	0	0	0	0	0	0	0	0	0	0	0	0	0	0	0
beta_lactam__GES-23	0	0	0	0	0	0	0	0	0	0	0	0	1.40694e-05	0	0	0	0	0	0	0	0	0	0	0	0	0	0	0	0	0	0	0	0	0	0	0	0	0	0	0	0	0	0	0	0	0	0	0	0
beta_lactam__GES-4	0	0	0	0	0	0	0	0	0	0	0	0	2.51509e-05	0	0	0	0	0	0	0	0	0	0	0	0	0	0	0	0	0	0	0	0	0	0	0	0	0	0	0	0	0	0	0	0	0	0	0	0
beta_lactam__GES-5	0	0	0	0	0	0	0	0	0	0	0	0	3.53183e-05	0	0	0	0	0	0	0	5.31034e-06	0	0	0	0	0	0	0	0	0	2.23336e-05	0	0	0	0	0	0	0	0	0	0	0	0	0	0	0	0	0	0
beta_lactam__GES-6	0	0	0	0	0	0	0	0	0	0	0	0	8.91876e-06	0	0	0	0	0	0	0	0	0	0	0	0	0	0	0	0	0	0	0	0	0	0	0	0	0	0	0	0	0	0	0	0	0	0	0	0
beta_lactam__GIM-1	0	0	0	0	0	0	0	0	0	0	0	0	0	0	1.07697e-05	0	0	0	0	0	3.17389e-05	0	0	0	0	0	0	0	0	0	0	0	0	0	0	0	0	0	0	0	0	0	0	0	0	0	0	0	0
beta_lactam__IMI-8	0	0	0	0	0	0	0	0	0	0	0	0	0	0	0	0	0	0	0	0	0	0	0	0	0	0	0	0	0	0	0	0	0	0	0	0	0	0	0	0	0	0	0	0	0	0	0	0	1.7725e-05
beta_lactam__imiH	0	0	0	0	0	0	0	0	0	0	0	0	0.00012759	0	0	0	0	0	0	0	0	0	0	0	0	0	0	0	0	0	0	0	4.5235e-05	0	0	0	0	0	0	0	0	0	0	0	0	0	0.000172003	0	0
beta_lactam__imiS	0.000289811	0	0	0	0	1.02926e-05	0	0	0	0	0	0	0.000971061	0	0	0	0	0	0	0	0	0	0	0	0	0	0	0	0	0	6.87632e-05	3.63966e-05	0.000261037	0	0	0	0	3.42747e-06	0	0	0	0	0	0	0	0	0.00126694	0	0
beta_lactam__IMP-2	0	0	0	0	0	0	0	0	0	0	0	0	0	0	0	0	0	0	0	0	2.63267e-05	0	0	0	0	0	0	0	0	0	0	0	0	0	0	0	0	0	0	0	0	0	0	0	0	0	0	0	0
beta_lactam__IMP-21	0	0	0	0	0	0	0	0	0	0	0	0	1.95816e-05	0	0	0	0	0	0	0	0	0	0	0	0	0	0	0	0	0	0	0	0	0	0	0	0	0	0	0	0	0	0	0	0	0	0	0	0
beta_lactam__IMP-22	0	0	0	0	0	0	0	0	0	0	0	0	1.9502e-05	0	0	0	0	0	0	0	0	0	0	0	0	0	0	0	0	0	0	0	0	0	0	0	0	0	0	0	0	0	0	0	0	0	0	0	0
beta_lactam__IMP-28	0	0	0	0	0	0	0	0	0	0	0	0	1.9104e-05	0	0	0	0	0	0	0	2.58002e-05	0	0	0	0	0	0	0	0	0	0	0	0	0	0	0	0	0	0	0	0	0	0	0	0	0	0	0	0
beta_lactam__IMP-33	0	0	0	0	0	0	0	5.6821e-06	0	0	0	0	0	0	0	0	0	0	0	0	5.16004e-05	0	0	0	0	0	0	0	0	0	0	0	0	0	0	0	0	0	0	0	0	0	0	0	0	0	0	0	0
beta_lactam__IMP-4	0	0	0	0	0	0	0	0	0	0	0	0	0	0	5.43914e-06	0	0	0	0	0	0	0	0	0	0	0	0	0	0	0	0	0	0	0	0	0	0	0	0	0	0	0	0	0	0	0	0	0	0
beta_lactam__IMP-40	0	0	0	0	0	0	0	0	0	0	0	0	0	0	4.44012e-06	0	0	0	0	0	0	0	0	0	0	0	0	0	0	0	0	0	0	0	0	0	0	0	0	0	0	0	0	0	0	0	0	0	0
beta_lactam__IMP-5	0	0	0	0	0	0	0	0	0	0	0	0	0	0	0	0	0	0	0	0	0	0	0	0	0	0	0	0	0	0	0	0	0	0	0	0	0	3.62637e-05	0	0	0	0	0	0	0	0	0	0	0
beta_lactam__IMP-7	0	0	0	0	0	0	0	0	0	0	0	0	0	0	0	0	0	0	0	0	2.63267e-05	0	0	0	0	0	0	0	0	0	0	0	0	0	0	0	0	0	0	0	0	0	0	0	0	0	0	0	0
beta_lactam__IMP-8	0	0	0	0	0	0	0	0	0	0	0	0	0	0	0	0	0	0	0	0	2.58002e-05	0	0	0	0	0	0	0	0	0	0	0	0	0	0	0	0	0	0	0	0	0	0	0	0	0	0	0	0
beta_lactam__IMP-9	0	0	0	0	0	0	0	0	0	0	0	0	0	0	0	0	0	0	0	0	2.64342e-05	0	0	0	0	0	0	0	0	0	0	0	0	0	0	0	0	0	0	0	0	0	0	0	0	0	0	0	0
beta_lactam__KHM-1	0	0	0	0	0.000404423	0	0	6.61453e-05	0	0	0	0	0	0	0	0	0	0	0	0	0.000425722	0	0	0	0	0	0	0	0	0	0	0.000190681	0	0	0	0	0	5.41804e-05	0	0	0	0	0	0	0	0	0	0	0
beta_lactam__NDM-10	0	0	0	0	0	0	0	0	0	0	0	0	0	0	5.09e-06	0	0	0	0	0	0	0	0	0	0	0	0	0	0	0	0	0	0	0	0	0	0	0	0	0	0	0	0	0	0	0	0	0	0
beta_lactam__NDM-12	0	0	0	0	0	0	0	0	0	0	0	0	0	0	4.9882e-06	0	0	0	0	0	0	0	0	0	0	0	0	0	0	0	0	0	0	0	0	0	0	0	0	0	0	0	0	0	0	0	0	0	0
beta_lactam__NDM-15	0	0	0	0	0	0	0	0	0	0	0	0	0	0	1.08188e-05	0	0	0	0	0	0	0	0	0	0	0	0	0	0	0	0	0	0	0	0	0	0	0	0	0	0	0	0	0	0	0	0	0	0
beta_lactam__NDM-16	0	0	0	0	0	0	0	0	0	0	0	0	0	0	9.9764e-06	0	0	0	0	0	0	0	0	0	0	0	0	0	0	0	0	0	0	0	0	0	0	0	0	0	0	0	0	0	0	0	0	0	0
beta_lactam__NDM-19	0	0	0	0	0	1.34738e-05	0	0	0	0	0	0	0	0	1.11557e-05	0	0	0	0	0	0	0	0	0	0	0	0	0	0	0	0	0	0	0	0	0	0	0	0	0	0	0	0	0	0	0	0	0	0
beta_lactam__NDM-2	0	0	0	0	0	0	0	0	0	0	0	0	0	0	2.036e-05	0	0	0	0	0	0	0	0	0	0	0	0	0	0	0	0	0	0	0	0	0	0	0	0	0	0	0	0	0	0	0	0	0	0
beta_lactam__NDM-3	0	0	0	0	0	1.40471e-05	0	0	0	0	0	0	0	0	8.15974e-06	0	0	0	0	0	0	0	0	0	0	0	0	0	0	0	0	0	0	0	0	0	0	0	0	0	0	0	0	0	0	0	0	0	0
beta_lactam__NDM-5	0	0	0	0	0	0	0	0	0	0	0	0	0	0	2.50428e-05	0	0	0	0	0	0	0	0	0	0	0	0	0	0	0	0	0	0	0	0	0	0	0	0	0	0	0	0	0	0	0	0	0	0
beta_lactam__OXA-23	0	0	0	0	0	0	0	0	0	0	0	0	0	0	0	0	0	0	0	0	0.000146069	0	0	0	0	0	0	0	0	0	0	0	0	0	0	0	0	0	0	0	0	0	0	0	0	0	2.1826e-05	0	0
beta_lactam__OXA-162	0	0	0	0	0	0	0	0	0	0	0	0	0	0	0	0	0	0	0	0	0	0	0	0	0	0	0	0	0	0	0	0	0	0	0	0	0	0	0	0	0	0	0	0	0	0	2.07889e-05	0	0
beta_lactam__OXA-163	0.000263393	0	0	0	0	0	0	1.01596e-05	0	0	0	0	0	0	0	0	0	0	0	0	0	0	0	0	0	0	0	0	0	0	0	0	9.27382e-05	0	0	0	0	0	0	0	0	0	0	0	0	0	0.00254212	0	0
beta_lactam__OXA-181	0.000400495	0	0	0	0	0	2.99465e-05	0	0	8.21185e-05	0	0	0	0	0	0	0	0	0	0	0	0	0	0	0	0	0	0	0	0	0	0	8.03819e-05	0	0	0	0	0	0	0	0	0	0	0	0	0	0.00131565	0	0
beta_lactam__OXA-204	0	0	0	0	0	0	0	0	0	0	0	0	0	0	0	0	0	0	0	0	5.81581e-06	0	0	0	0	0	0	0	0	0	0	0	2.38929e-05	0	0	0	0	0	0	0	0	0	0	0	0	0	4.04479e-05	0	0
beta_lactam__OXA-232	0	0	0	0	0	0	0	0	0	7.21656e-06	0	0	0	0	0	0	0	0	0	0	0	0	0	0	0	0	0	0	0	0	0	0	9.39692e-05	0	0	0	0	0	0	0	0	0	0	0	0	0	0.00110212	0	0
beta_lactam__OXA-244	0	0	0	0	0	0	0	0	0	0	0	0	0	0	0	0	0	0	0	0	0	0	0	0	0	0	0	0	0	0	0	0	0	0	0	0	0	0	0	0	0	0	0	0	0	0	3.28694e-05	0	0
beta_lactam__OXA-245	9.92331e-06	0	0	0	0	0	0	0	0	0	0	0	0	0	0	0	0	0	0	0	0	0	0	0	0	0	0	0	0	0	0	0	0	0	0	0	0	0	0	0	0	0	0	0	0	0	7.65275e-06	0	0
beta_lactam__OXA-247	0.00205512	0	0	0	0	0	0	0	0	0	0	0	0	0	0	0	0	0	0	0	6.42983e-06	0	0	0	0	0	0	0	0	0	0	4.66981e-05	0.000181817	0	0	0	0	0	0	0	0	0	0	0	0	0	0.0131147	0	0
beta_lactam__OXA-370	0	0	0	0	0	0	0	0	0	0	0	0	0	0	0	0	0	0	0	0	0	0	0	0	0	0	0	0	0	0	0	0	0	0	0	0	0	0	0	0	0	0	0	0	0	0	1.67547e-05	0	0
beta_lactam__OXA-405	0.00184196	0	0	0	0	0	1.2521e-05	3.50969e-05	0	0	0	0	2.3551e-05	0	0	0	0	0	0	0	0	0	0	0	0	0	0	0	0	0	0	2.25972e-05	0.000182247	0	0	0	0	8.73283e-06	0	0	0	0	0	0	0	0	0.0107123	0	0
beta_lactam__OXA-48	0.00288081	0	0	0	0	0	0	1.12191e-05	0	0	0	0	0	0	0	0	0	0	0	0	3.23101e-06	0	0	0	0	0	0	0	0	0	0	2.49499e-05	0.000842813	0	0	0	0	0	0	0	0	0	0	0	0	0	0.0157279	0	0
beta_lactam__OXA-483	0	0	0	0	0	0	0	0	0	0	0	0	0	0	0	0	0	0	0	0	0	0	0	0	0	0	0	0	0	0	0	0	0	0	0	0	0	0	0	0	0	0	0	0	0	0	3.67673e-06	0	0
beta_lactam__OXA-484	1.93377e-05	0	0	0	0	0	0	0	0	0	0	0	0	0	0	0	0	0	0	0	0	0	0	0	0	0	0	0	0	0	0	0	1.7995e-05	0	0	0	0	0	0	0	0	0	0	0	0	0	2.7794e-05	0	0
beta_lactam__OXA-485	0	0	0	0	0	0	0	0	0.000318453	0	2.08289e-05	0	0	0	0	0	0	0	0	0	0	0	0	0	0	0	0	0	0	0	0	0	0	0	0	0	0	0	0.00334562	0	0	0	0	3.10011e-05	0	0	0	0	0
beta_lactam__OXA-486	0	0	0	0	0	0	0	0	7.96132e-05	0	2.1254e-05	0	0	6.59666e-05	0	0.000406933	0.000313577	0	0	0	0	0.000905823	0	0	3.8396e-05	0	0	0	0.000322256	0	0	1.85623e-05	0	0	2.59326e-05	0	5.9207e-05	0	0.00396644	0.000183499	0.000466298	8.89169e-05	0	0	0.000278531	0	0	6.38105e-05	0
beta_lactam__OXA-488	0	0	0	0	0	0	0	0	0	0	4.16579e-05	0	0	0	0	0	0	0	0	0	0	0	0	0	0	0	0	0	0	0	0	0	0	0	2.5414e-05	0	0	0	0.00283492	0	3.72858e-05	0	0	0	2.40996e-05	0	0	1.17546e-05	0
beta_lactam__OXA-58	0	5.50063e-05	0	0	0	0	0	0	0	0	0	0	1.79819e-05	0	5.83265e-05	0	0	0	0	0	0.000322978	0	0	0	0	0	0	0	0	0	0	0	5.35989e-05	0	0	0	0	0	0	0	0	0	0	0	0	0	0	0	0
beta_lactam__VIM-1	0.000199875	3.99626e-05	0	2.44122e-05	0	0.000420822	0.000286014	0.000112073	0.0129244	0	0.00474466	6.31854e-06	0.000192793	0.000647065	0.00120264	0.00374579	0.00336088	0	0.00408769	0.00772049	0.00225722	0.00518257	5.79704e-06	0.0021933	0.00352414	0.0045668	0.000234556	2.27679e-05	0.00734032	0.00171617	5.16122e-05	5.46248e-05	0.0222594	0	0.00796318	0.0033354	0.00351567	0.000442317	0	0.00445415	0.0145368	0.000123598	0.0012081	0.000837449	0.00724915	7.74043e-06	0.000749014	0.00234862	3.17404e-05
fosfomycin__FosA	0.0173935	2.13727e-05	0	1.97337e-05	9.29534e-05	0	0.00960896	0.0234431	0.00170988	0.00111769	0.000119621	6.11186e-06	0.133364	0	0	0	0.00060565	0.00100361	0.000195891	0.000507535	6.51244e-05	0.0016378	0	0	0	0.000753718	0	0	0.000208011	0	7.72392e-05	0.00389382	0.0196074	0.0177164	0.00027109	0.000737691	0.00026672	0	0.0451006	0.000122029	0.00108543	0	0	0.000481321	0.000208083	4.57437e-05	0.0293876	0.000203451	0
fosfomycin__FosA2	0	0	0	0	0	0	0	0.00017609	0	0	0	0	0	0	0	0	0	0	0	0	1.34336e-05	0	0	0	0	0	0	0	0	0	0	0	0	8.14874e-05	0	0	0	0	0	0	0	0	0	0	0	0	0.00028904	0	0
fosfomycin__FosA3	0	5.34059e-05	2.98758e-05	0.000140737	0	7.50608e-05	0.00182158	0	0	0	0	0	5.07287e-05	0	0.00631629	0	0	8.81746e-05	0	0	0.0128063	0	9.52008e-06	0	0	0	0	0	0	0	0	0.000270997	0.0395706	4.08471e-06	0	0	0	0	0	0	0	0	0	0	0	0	0.000127391	0	0
fosfomycin__FosA4	0	0	0	0	0	0	0	0	0	0	0	0	0	0	0	0	0	0	0	0	0	0	0	0	0	0	0	0	0	0	0	0	9.37755e-06	0	0	0	0	0	0	0	0	0	0	0	0	0	0	0	0
fosfomycin__FosA5	6.30618e-05	0.00653235	0	0	0	2.39531e-05	0.0116825	2.37014e-05	0	0	0	0	0.00283904	0	0	0	0	0	0	0	0	0	0	0	0	0	0	0	0	0	0	5.67472e-05	9.74876e-06	1.93047e-05	0	0	0	4.26849e-05	0	0	0	0	0	0	0	0	0.00244534	0	0
fosfomycin__FosA6	0.000473934	0.0094134	0	0	9.93337e-05	5.24307e-05	0.0276756	0	0	0	0	0	0.00176132	0	9.08702e-06	0	0	0	0	0	0	0	0	0	0	0	0	0	0	0	0	0.000343766	0.000308809	0.000247628	0	0	0	1.62203e-05	0	0	0	0	0	0	0	0	0.00815068	0	0
fosfomycin__FosA7	0	8.51627e-06	0	0	0	0	0.000169702	1.72186e-05	0	0	0	0	5.44729e-05	0	4.66215e-05	0	0	0	0	0	0.000241358	0	0	0	0	0	0	0	0	0	0	0.000801473	0.000544907	0	0	0	0	0.0021646	0	0	0	0	0	0	0	0	0.00236111	0	0
fosfomycin__FosB	0.00118479	5.35573e-05	0	0.00037521	0	9.80986e-05	0.000136025	0.00126925	0	0	0	0	0.000173484	0	0.00402923	0.00207905	0	0	0	0	0.000301446	0	0.000201183	0	0	0	0	0	0	0	0	0	0.000247178	0.000212945	8.45919e-05	0	0	1.78775e-05	7.41848e-05	0	0	0	0.000352078	0	0.000211366	0	0.00309815	0	0
fosfomycin__FosB1	0	7.92648e-05	0	3.48287e-05	2.96454e-05	0	0	0	0	0	0	0	2.24991e-05	0	0.00224334	0	0	0	0	0	0	0	0	0	0	0	0	0	0	0	0	0	0	0	0	0	0	0	0	0	0	0	0.000253249	0	0	0	0	0	0
fosfomycin__FosB3	0	0	0	0.000177191	0	0	0	0	0	0	0	0	2.27335e-05	0	0.00246991	0	0	0	0	0	0.000128601	0	3.08225e-05	0	0	0	0	0	0	0	0	0	0	0	0	0	0	0	0	0	0	0	0	0	0	0	0	0	0
fosfomycin__FosB4	0	0	0	0.000212949	0	0	0	0	0	0	0	0	1.03121e-05	0	0.0025622	0	0	0	0	0	0	0	0	0	0	0	0	0	0	0	0	0	0	0	0	0	0	4.80121e-05	0	0	0	0	4.41201e-05	0	0	0	0	0	0
fosfomycin__FosB5	0	5.24862e-05	0	0.000194165	0	0	0	0	0	0	0	0	4.61701e-05	0	0.0029498	0	0	0	0	0	0.000127072	0	1.01363e-05	0	0	0	0	0	0	0	0	0	0	0	0	0	0	0	0	0	0	0	0	0	0	0	0	0	0
fosfomycin__FosB6	0	0	0	0	0	0	0	0	0	0	0	0	0	0	0.000643437	0	0	0	0	0	0	0	0	0	0	0	0	0	0	0	0	0	0	0	0	0	0	0	0	0	0	0	0	0	0	0	0	0	0
fosfomycin__FosC2	0	0	0	0	0	0	0	0	0	0	0	0	0	0	7.41219e-05	0.000163646	0	0	0	0	0.000244742	0	0	0	0	0	0	0	0	0	0	0	1.28692e-05	0	0	0	0	0	0	0	0	0	0	0	0	0	0	0	3.34004e-05
fosfomycin__FosD	0	0	0	4.01554e-05	0	0	0	0	0.00264109	0	0	0	0	0	0.00111048	0.000906484	0	0	0	0	0	0	0	0	0	0.00017987	0	0	0.000230598	0	0	0	5.82872e-05	0	0	0	0	0	7.85316e-06	0	0	0	0	0	0.000499676	0	0.000512707	0	0
fosfomycin__FosK	0	0	0	0	0	2.52233e-05	0	0	0	0	0	0	1.01186e-05	0	0	0	0	0	0	0	0.00022104	0	0	0	0	0	0	0	0	0	0	0	1.09555e-05	0	0	0	0	0	0	0	0	0	0	0	0	0	0	0	0
fosfomycin__FosL1	0	0	0	0	0	0	0	0	0	0	0	0	0	0	1.03202e-05	0	0	0	0	0	0	0	0	0	0	0	8.42402e-05	0	0	0	0	0	0	0	0	0	0	0	0	0	0	0	0	0	0	0	0	0	0
fosfomycin__FosM2	0	0	0	0	0	2.63484e-05	0	1.8735e-05	0	0	0	0	0	0	9.62611e-06	0	0	0	0	0	0	0	0	0	0	0	0	0	0	0	0	0	6.97316e-05	0	0	0	0	0	0	0	0	0	0	0	0	0	0	0	0
fosfomycin__FosX	0	0	0	0	6.18163e-05	0	0	0	0	0	0	0	0	0	0	0	0	0	0	0	2.17509e-05	0	0	0	0	0	0	0	0	0	0	0	0	0	0	0	0	0	0	0	0	0	0	0	0	0	0	0	0
oxazolidinone__cfr(A)	0	7.23116e-05	1.19339e-05	5.5483e-05	0	0.00060211	0	0	0	0	4.78672e-05	0	3.82708e-06	0	0.00508389	0.00057116	0	0	0	0	0.00639328	0	3.0795e-06	0	0	0.000293219	0.016971	0	0	0	0	0	0.0226651	0	0	0	0	0	0	0	0	0	0	0	0.000328508	0	0.000389119	0	0
oxazolidinone__cfr(B)	0	0.000216508	0	0.000127081	1.73245e-05	0	0	0	0	0	0	0	0	0	0.00445308	0	0	0	3.05756e-05	0	0.00186814	0	1.84358e-05	0	0	0	0	0	0	0	6.24956e-06	0	0	0.000162829	0	0	0	0	0	0	0	0	0	0	0	7.55166e-06	0	0	0
oxazolidinone__cfr(C)	0	3.22449e-05	6.8184e-06	0	0	1.91431e-05	0	8.84008e-05	0	0	0	0	0	0	8.9953e-05	0	0	0	0	0	6.66023e-05	0	0	0	0	0	8.56169e-05	0	0	0	0	0	5.83901e-05	8.82842e-06	0	0	0	0	0	0	0	0	0	0	0	0	0	0	0
oxazolidinone__cfr(D)	0	0	0	2.35882e-05	0	0	0	7.80553e-06	0	0	0	0	0	0	0.000225408	0.000122783	0	0	0	0	0	0	0	0	0	0	0	0	0	0	0	0	9.58908e-05	0	0	0	0	0	0	0	0	0	0	0	0	0	0	0	0
oxazolidinone__cfr(E)	0	0.00289901	0.000239576	0.00374392	0.000306302	0.000299034	0	0.000846909	0	0	0	0	0.000106007	0	0.0931689	0	0	0	3.33803e-05	0	0.0098206	0	0.000136786	0	0	0	0	0.00277755	0	0	0	0	0.0078175	0	0	0	0	0	0	0	0	0	0.000210009	0	0	0.000204171	0	0	0
oxazolidinone__optrA	0.00146629	0.00137558	2.28271e-05	0.00189982	2.38807e-05	2.7788e-05	0	0.000158651	0	0	6.66526e-05	0	0.00021451	1.30931e-05	0.0548676	0.00220254	0	0	0	0	0.00750308	0	0.000275479	0	0.000134735	0	0.00615312	0	0	0	9.03835e-05	0	0.0250129	1.37274e-05	0	0	0	1.47837e-05	0	0	0	0	0	0	0	6.78894e-05	0.000444781	0	0
oxazolidinone__poxtA	0	0.00250145	0.000164148	0.00364411	4.09206e-05	0	8.84383e-05	0.000351436	0	0	0	0	2.95115e-05	0	0.329569	0	0	0	0	0	2.15834e-05	0	0.0024951	0	0	0	0	0	0	0	0	0	0.000206105	0	0	0	0	7.02738e-06	0	0	0	0	0	0	0	0.000156984	0	0	0
polymyxin__mcr-1.1	0	0	0	0	8.11377e-05	0	0	0	0	0	0	0	0	0	8.72217e-05	0	0	0	0	0	0.000146038	0	0	0	0	0	0	0	0	0	0	0	0.000280589	0	0	0	0	0	0	0	0	0	0	0	0	0	0	0	0
polymyxin__mcr-1.10	0	0	0	0	0.000113418	2.14609e-05	0	0	0	1.55425e-05	0	0	0	0	0.000230127	0	0	0	0	0	0.000378799	0	0	0	0	0	0	0	0	0	0	0	0.000537269	0	0	0	0	0	0	0	0	0	0	0	0	0	0	0	0
polymyxin__mcr-1.11	0	0	0	1.5401e-05	0	6.99763e-06	0	0	0	0	0	0	0	0	6.97294e-05	0	0	0	0	0	5.92547e-05	0	0	0	0	0	0	0	0	0	0	0	0.000330479	0	0	0	0	0	0	0	0	0	0	0	0	0	0	0	0
polymyxin__mcr-1.12	0	0	0	5.1586e-06	1.65992e-05	0	0	0	0	0	0	0	0	0	4.15044e-05	0	0	0	0	0	1.67146e-05	0	0	0	0	0	0	0	0	0	0	0	0.000100438	0	0	0	0	0	0	0	0	0	0	0	0	0	0	0	0
polymyxin__mcr-1.13	0	0	0	0	0	0	0	0	0	0	0	0	0	0	1.67594e-05	0	0	0	0	0	1.24937e-05	0	0	0	0	0	0	0	0	0	0	0	9.01572e-05	0	0	0	0	0	0	0	0	0	0	0	0	0	0	0	0
polymyxin__mcr-1.2	0	0	0	1.54449e-05	0	0	0	0	0	0	0	0	0	0	9.58884e-05	0	0	0	0	0	4.58386e-05	0	0	0	0	0	0	0	0	0	0	0	0.000231124	0	0	0	0	0	0	0	0	0	0	0	0	0	0	0	0
polymyxin__mcr-1.3	0	0	0	0	4.03691e-05	0	0	0	0	0	0	0	0	0	3.959e-05	0	0	0	0	0	1.68834e-05	0	0	0	0	0	0	0	0	0	0	0	0.000107098	0	0	0	0	0	0	0	0	0	0	0	0	0	0	0	0
polymyxin__mcr-1.4	0	0	0	0	0.000243443	0	0	0	0	0	0	0	0	0	0.0001973	0	0	0	0	0	0.000230895	0	0	0	0	0	0	0	0	0	0	0	0.000571697	0	0	0	0	0	0	0	0	0	0	0	0	0	0	0	0
polymyxin__mcr-1.5	0	1.36354e-05	0	1.03208e-05	0.000286323	0	0	0	0	7.48999e-06	0	0	0	0	0.000276231	0	0	0	0	0	0.000390883	0	0	0	0	0	0	0	0	0	0	0	0.000800167	0	0	0	0	0	0	0	0	0	0	0	0	0	0	0	0
polymyxin__mcr-1.6	0	2.73835e-05	0	8.50195e-06	0.000421946	7.59618e-06	0	0	0	1.18044e-05	0	0	0	0	0.000272904	0	0	0	0	0	0.000189826	0	0	0	0	0	0	0	0	0	0	0	0.000642028	0	0	0	0	0	0	0	0	0	0	0	0	0	0	0	0
polymyxin__mcr-1.7	0	0	0	0	0.000105083	2.10317e-05	0	0	0	0	0	0	0	0	7.2828e-05	0	0	0	0	0	8.25168e-05	0	0	0	0	0	0	0	0	0	0	0	0.000310908	0	0	0	0	0	0	0	0	0	0	0	0	0	0	0	0
polymyxin__mcr-1.8	0	6.88028e-06	0	1.03913e-05	4.61361e-05	0	0	0	0	0	0	0	0	0	0.000153843	0	0	0	0	0	0.000240042	0	0	0	0	0	0	0	0	0	0	0	0.00037715	0	0	0	0	0	0	0	0	0	0	0	0	0	0	0	0
polymyxin__mcr-1.9	0	2.0228e-05	0	2.06344e-05	8.14385e-05	0	0	6.67846e-05	0	0	0	0	0	0	0.000229026	0	0	0	0	0	0.000173492	0	0	0	0	0	0	0	0	0	0	0	0.000597353	0	0	0	0	0	0	0	0	0	0	0	0	0	0	0	1.55473e-05
polymyxin__mcr-10.1	0	0	0	0	0	3.71927e-06	5.56415e-05	0	0	0	0	0	4.06833e-05	0	0	0	0	2.33768e-05	0	0	0	0	0	0	0	0	0	0	0	0	1.22223e-05	8.81889e-05	5.18702e-06	0	0	0	0	0	0	0	8.28598e-05	0	0	0	0	0	3.53446e-05	0	0
polymyxin__mcr-2.1	0	0	0	0	0	0	0	0	0	0	0	0	0	0	0	0	0	0	0	0	4.2819e-05	0	0	0	0	0	0	0	0	0	0	0	0	0	0	0	0	0	0	0	0	0	0	0	0	0	0	0	0
polymyxin__mcr-2.2	0	0	0	0	0	0	0	0	0	0	0	0	0	0	0	0	0	0	0	0	0	0	0	0	0	0	0	0	0	0	0	5.36613e-05	2.86356e-06	0	0	0	0	0	0	0	0	0	0	0	0	0	0	0	0
polymyxin__mcr-3.1	3.11588e-05	0	0	0	0	0	0	0	0	0	0	0	0.00017559	0	0	0	0	0	0	0	0	0	0	0	0	0	0	0	0	0	8.17839e-05	0	0.000319027	0	0	0	0	0	0	0	0	0	0	0	1.16711e-05	0	0.000115486	0	0
polymyxin__mcr-3.10	0	0	0	0	0	0	0	0	0	0	0	0	2.9703e-05	0	0	0	0	0	0	0	0	0	0	0	0	0	0	0	0	0	1.51391e-05	0	7.42307e-05	0	0	0	0	0	0	0	0	0	0	0	0	0	0	0	0
polymyxin__mcr-3.11	0	0	0	0	0	0	0	0	0	0	0	0	0	0	0	0	0	0	0	0	0	0	0	0	0	0	0	0	0	0	4.84615e-05	0	7.04626e-05	0	0	0	0	0	0	0	0	0	0	0	0	0	0	0	0
polymyxin__mcr-3.12	0	0	0	0	0	0	0	0	0	0	0	0	2.2803e-05	0	0	0	0	0	0	0	2.4443e-06	0	0	0	0	0	0	0	0	0	2.77275e-05	0	5.52729e-05	0	0	0	0	0	0	0	0	0	0	0	0	0	0	0	0
polymyxin__mcr-3.19	1.24635e-05	0	0	0	0	0	0	0	0	0	0	0	8.94638e-05	0	2.4386e-06	9.95318e-05	0	0	0	0	0	0	0	0	0	0	0	0	0	0	4.78855e-05	0	0.00013912	0	0	0	0	0	0	0	0	0	0	0	0	0	2.65051e-05	0	0
polymyxin__mcr-3.2	0	0	0	0	0	0	0	0	0	0	0	0	1.45985e-05	0	0	0	0	0	0	0	0	0	0	0	0	0	0	0	0	0	2.04048e-05	0	6.42523e-05	0	0	0	0	0	0	0	0	0	0	0	0	0	0	0	0
polymyxin__mcr-3.20	0	0	0	0	0	0	0	0	0	0	0	0	1.52623e-05	0	0	0	0	0	0	0	0	0	0	0	0	0	0	0	0	0	0	0	1.54544e-05	0	0	0	0	0	0	0	0	0	0	0	0	0	0	0	0
polymyxin__mcr-3.3	0.000162076	2.20792e-06	0	0	0	0	0	0	0	0	0	0	0.000135672	0	0	0.000105772	0	0	0	0	0	0	0	0	0	0	0	0	0	0	0.00013807	0	0.000532029	0	0	0	0	0	0	0	0	0	0	0	0	0	4.30177e-05	0	0
polymyxin__mcr-3.4	0	0	0	0	0	0	0	0	0	0	0	0	2.91995e-06	0	0	0	0	0	0	0	0	0	0	0	0	0	0	0	0	0	2.02403e-05	0	4.8495e-05	0	0	0	0	0	0	0	0	0	0	0	0	0	0	0	0
polymyxin__mcr-3.5	0	0	0	0	0	0	0	0	0	0	0	0	9.59974e-05	0	0	0	0	0	0	0	0	0	0	0	0	0	0	0	0	0	9.36318e-05	0	0.000178849	0	0	0	0	0	0	0	0	0	0	0	0	0	6.81559e-05	0	0
polymyxin__mcr-3.6	0	0	0	0	0	0	0	0	0	0	0	0	1.48216e-05	0	0	0.000195444	0	0	0	0	0	0	0	0	0	0	0	0	0	0	8.14407e-05	0	0.000137699	0	0	0	0	0	0	0	0	0	0	0	0	0	0	0	0
polymyxin__mcr-3.7	0.000122766	0	0	0	0	0	0	0	0	0	0	0	0.000206701	0	0	0	0	0	0	0	9.71237e-06	0	0	0	0	0	0	0	0	0	6.936e-05	0	0.000132045	0	0	0	0	0	0	0	0	0	0	0	0	0	0.000165695	0	0
polymyxin__mcr-3.8	0	0	0	1.03054e-05	0	0	0	0	0	0	0	0	8.78702e-05	0	0	0	0	0	0	0	0	0	0	0	0	0	0	0	0	0	8.5315e-05	0	0.000227082	0	0	0	0	0	0	0	0	0	0	0	0	0	7.95648e-06	0	0
polymyxin__mcr-3.9	3.06602e-05	0	0	0	0	0	0	0	0	0	0	0	0.000145858	0	0	0	0	0	0	0	0	0	0	0	0	0	0	0	0	0	6.08854e-05	0	0.000204504	0	0	0	0	0	0	0	0	0	0	0	0	0	6.50889e-05	0	0
polymyxin__mcr-4.1	0.000356706	0	0	0	0	0	0	4.00061e-06	0	0	0	0	0	0	0	4.0306e-05	0	0	0	0	1.57909e-05	0	0	0	0	0	0	0	0	0	8.14548e-06	8.65675e-06	0.000125555	0	0	0	0	0	0	0	0	0	0	0	0	0	0.00134213	0	0
polymyxin__mcr-4.2	0	0	0	0	0	0	0	0	0	0	0	0	0	0	0	0	0	0	0	0	0	0	0	0	0	0	0	0	0	0	0	8.43541e-06	3.39779e-05	0	0	0	0	0	0	0	0	0	0	0	0	0	0	0	0
polymyxin__mcr-4.3	3.11588e-05	0	0	0	0	0	0	1.20018e-05	0	0	0	0	0	0	0	0	0	0	0	0	0	0	0	0	0	0	0	0	0	0	0	1.28796e-05	0.00017293	0	0	0	0	0	0	0	0	0	0	0	0	0	9.54336e-05	0	0
polymyxin__mcr-4.4	0	0	0	0	0	0	6.96375e-06	0	0	0	0	0	0	0	0	0	0	0	0	0	0	0	0	0	0	0	0	0	0	0	0	3.15763e-05	0.000180187	0	0	0	0	0	0	0	0	0	0	0	0	0	1.85536e-06	0	0
polymyxin__mcr-4.5	0.000207891	0	0	0	0	0	0	1.53357e-05	0	3.53491e-06	0	0	0	0	0	0	0	0	0	0	7.60793e-05	0	0	0	0	0	0	0	0	0	4.0316e-06	9.23717e-05	0.000248974	0	0	0	0	0	0	0	0	0	0	0	0	0	0.000650188	0	0
polymyxin__mcr-5.1	0	0	0	0	0	0	0	0.000129719	0	0	0	0	8.96639e-05	0	0	0	0	0	0	0	0	0	0	0	0	0	0	0	0	0	1.20435e-05	0	0	0	0	0	0	0	0	0	0	0	0	0	0	0	0	0	0
polymyxin__mcr-5.2	0	0	0	0	0	0	0	0.000129957	0	0	0	0	2.99427e-05	0	0	0	0	0	0	0	0	0	0	0	0	0	0	0	0	0	1.1984e-05	0	5.17458e-06	0	0	0	0	0	0	0	0	0	0	0	0	0	0	0	0
polymyxin__mcr-6.1	0	0	0	0	0	0	0	3.94183e-05	0	0	0	0	0	0	0	0	0	0	0	0	0	0	0	0	0	0	0	0	0	0	0	0	0	0	0	0	0	0	0	0	0	0	0	0	0	0	0	0	0
polymyxin__mcr-7.1	9.33228e-05	0	0	0	0	3.48488e-06	0	8.64656e-06	0	0	0	0	0.00269741	0	0	0	0	6.67909e-06	0	0	0	0	0	0	0	0	0	0	0	0	0	1.59374e-05	0.000192842	0	0	0	0	1.92617e-05	6.4204e-06	0	0	0	0	0	0	0	0.000263106	0	0
polymyxin__mcr-9.1	0	0	0	0	0	0	9.6548e-05	1.16281e-05	0	0	0	0	0.000580618	0	0	0	0	0	0	0	0	0	0	0	0	0	0	0	0	0	0	7.63792e-05	6.69433e-06	0	0	0	0	0	0	0	0	0	0	0	0	0	5.24468e-05	0	0
sulfonamide__sul4	0	2.56795e-05	0	0	0	4.6275e-05	1.2783e-05	0	0	0	0	0	0.000542244	0	0.000848137	0.000228116	0	0	0	0	0.00849174	0	2.25282e-05	0	0	0	0	0	0	0	3.64472e-05	0	0.000208072	1.03724e-05	0	0	0	0	0	0	0	0	0.000126928	0	0	0	0	0	2.20841e-05
tetracycline__tet(X)	5.23981e-05	5.04811e-05	0	0.000142543	0	7.00885e-05	0	1.28262e-05	0	0	0	0	9.75847e-05	0	0.000903701	0.000124362	0	0	0	0	0.00308693	0	3.0645e-05	0	0	0	3.33044e-05	0	0	0	0	0	4.50334e-05	0	0	0	0	9.53917e-06	0	0	0	0	0	0	0	0	0.000128039	0	0
tetracycline__tet(X3)	0.00111186	9.72383e-05	1.62475e-05	0.000246393	3.11876e-06	0.000338616	3.4371e-05	5.27948e-05	0	0	0	0	0.000489333	0	0.00515484	0.0010457	0	0	0	0	0.0110995	0	4.52831e-05	0	0	0	0.000668081	0	0	0	5.77009e-06	7.30357e-06	0.0122368	0	0	0	0	0	5.39739e-05	0	0	0	3.24481e-05	0	0	0	0.00188903	0	0
tetracycline__tet(X4)	2.07006e-05	0	0	5.8997e-06	0	0	0	0	0	0	0	0	1.61859e-05	0	0.000228326	0	0	0	0	0	0.000277175	0	0	0	0	0	7.42046e-06	0	0	0	0	0	1.36384e-05	0	0	0	0	0	1.12269e-05	0	0	0	0	0	0	0	5.42064e-05	0	0
tetracycline__tet(X5)	0.000110069	3.49199e-05	0	0.000105702	0	5.16775e-05	0	7.18189e-06	0	0	0	0	5.19146e-05	0	0.000868106	0.000154102	0	0	0	0	0.00179973	0	7.48938e-06	0	0	0	0.000118185	0	0	0	0	0	0.00188478	0	0	0	0	0	8.57784e-06	0	0	0	0.000156162	0	0	0	0.000472266	0	0
tetracycline__tetX1	0	0	0	5.12205e-05	0	0	0	0	0	0	0	0	0	0	0.000591417	0	0	0	0	0	0	0	9.99367e-06	0	0	0	0	0	0	0	0	0	0	0	0	0	0	0	0	0	0	0	0	0	0	0	0	0	0
tetracycline__tetX2	0.00337415	0.000625219	0.000100598	0.00100581	2.65766e-05	0.000380864	0	0.00025696	0	0	0	0	0.00141403	0	0.0153805	0.000612558	0	0	0	3.19569e-05	0.0217616	0	0.000463339	0.000507162	0	0	0.00102226	1.32889e-05	0	0	4.80115e-05	0	0.00126919	5.90944e-06	0	0	0	1.11268e-05	0.000282779	0	0	0	0.000999598	0	3.97113e-05	0	0.00540992	1.76201e-05	0
tetracycline__tetX6	0.000343289	2.33363e-05	3.2043e-05	4.12346e-05	2.55738e-06	4.39539e-05	0	9.18017e-06	0	0	0	0	4.85086e-05	0	0.00118965	2.8498e-05	0	0	0	0	0.00158814	0	3.07401e-06	0	0	0	8.93435e-05	0	0	0	0	0	8.65316e-05	0	0	0	0	1.14775e-05	2.62757e-05	0	0	0	0	0	3.33832e-05	0	0.00041377	0	0
vancomycin__vanA	0	0	1.3403e-05	0	0	0	0	0.000164654	0	0	0	0	7.52685e-06	0	0	0	0	0	0	0	9.25251e-06	0	1.92494e-05	0	0	0	3.83831e-05	0	0	0	0	0	0	8.56634e-05	0	0	0	0	0	0	0	0	0	0	0	0	0	0	0
vancomycin__vanB	0	0	0	0	0	0	0	9.41616e-05	0	0	0	0	0	0	0	0	0	0	0	0	0	0	0	0	0	0	3.22104e-05	0	0	0	0	0	8.22224e-05	3.1831e-05	0	0	0	0	0	0	0	0	0	0	0	0	0	0	0
vancomycin__vanC	1.09999e-05	6.14356e-06	0	1.62442e-05	0	8.19697e-06	0.000266435	0.0112561	0	0	0	0	0	0	0	0	0	0	0	0	7.76676e-06	0	0	0	0	0	0	0	0	0	0	0	3.83682e-06	0	1.86201e-05	0	0	6.02951e-06	2.57409e-05	0	5.75426e-05	0	0	0	0	0	0.000129666	0	0
vancomycin__vanD	0	3.95012e-05	0	0	0.00018628	0	0	0	0	1.09065e-05	0	0	2.48228e-05	0	0	0	0	0	0	0	1.60801e-05	0	0	0	0	0	0	0	0	0	0	0	0	0	0	0	0	0	0	0	0	0	0	0	0	0	0	0	6.42313e-05
vancomycin__vanF	0	0	0	0	0	0	0	0	0	0	0	0	0	0	0	0	0	0	0	0	9.44527e-06	0	0	0	0	0	7.85362e-05	0	0	0	0	0	0	0	0	0	0	0	0	0	0	0	0	0	0	0	0	0	0
vancomycin__vanG	0	0	1.26553e-05	0	0.000139155	0	0	0	0	2.77439e-05	0	0	0	0	9.58112e-05	0	0	0	0	0	0.000350115	0	0.000107491	0	0	0	0	0	0	0	0	0	0	0	0	0	0	0	0	0	0	0	0	0	0	4.2003e-05	0	0	0
vancomycin__vanHA	0	0	0	0	0	0	0	0	0	0	0	0	0	0	0	0	0	0	0	0	0	0	0	0	0	0	0	0	0	0	0	0	0	1.55176e-05	0	0	0	0	0	0	0	0	0	0	0	0	0	0	0
vancomycin__vanHD	0	0	0	0	1.81752e-05	0	0	0	0	0	0	0	3.89259e-06	0	0	0	0	0	0	0	1.12672e-05	0	0	0	0	0	0	0	0	0	0	0	0	0	0	0	0	0	0	0	0	0	0	0	0	0	0	0	0
vancomycin__vanHF	0	0	1.44228e-05	0	7.30945e-05	0	0	0.000266323	0	0	0	0	0	0	0	0	0	0	0	0	5.83095e-06	0	3.32738e-06	0	0	0	0.000125026	0	0	0	0	0	0	5.58032e-05	0	0	0	2.37613e-05	0	0	0	0	0	0	0	0	0	0	0
vancomycin__vanHO	0	0	0	0	0	0	0	0.000299513	0	0	0	0	0	0	0	0	0	0	0	0	0	0	3.39019e-06	0	0	0	7.67663e-05	0	0	0	0	0	0	3.30591e-05	0	0	0	0	0	0	0	0	0	0	0	0	0	0	0
vancomycin__vanI	0	0	0	0	2.44065e-05	0	0	0.000197739	0	0	0	0	0	0	0	0	0	0	0	0	0	0	0	0	0	0	5.52381e-05	0	0	0	0	0	0	5.40734e-05	0	0	0	0	0	0	0	0	0	0	0	2.99443e-05	0	0	0
vancomycin__vanJ	0	0	0	0	0	0	0	0	0	0	0	0	0	0	0	0	0	0	0	0	0	0	0	0	0	0	0	0	0	0	0	0	0	2.82639e-05	0	0	0	0	0	0	0	0	0	0	0	0	0	0	0
vancomycin__vanN	0	0	0	0	0	0	0	0	0	0	0	0	0	0	6.84757e-06	0	0	0	0	0	0	0	0	0	0	0	0	0	0	0	0	0	0	0	0	0	0	0	0	0	0	0	0	0	0	0	0	0	0
vancomycin__vanO	0	0	0	0	0	0	0	0.000323744	0.000106897	0	0	0	0	0	0	0	0	0	0	0	0	0	0	0	0	0	0.000400705	0	0	0	0	0	0	0.00011884	0	0	0	0	0	0	0	0	0	0	0	0	0	0	0
vancomycin__vanTC	8.33743e-06	3.21167e-06	0	3.80493e-05	0	3.40792e-05	2.16311e-06	0.0121695	0	0	0	0	0	0	0	0	0	0	0	0	0	0	0	0	0	0	0	0	0	0	0	0	6.66898e-05	0	0	0	0	0	3.72353e-06	0	0	0	0	0	0	0	2.67496e-05	0	0
vancomycin__vanTG	0	0	0	3.91966e-06	0	0	0	0	0	0	0	0	0	0	8.26287e-06	0	0	0	0	0	5.73303e-06	0	0	0	0	0	0	0	0	0	0	0	0	0	0	0	0	0	0	0	0	0	0	0	0	0	0	0	0
vancomycin__vanXA	0	0	0	0	1.89243e-05	0	0	2.14103e-05	0	0	0	0	0	0	0	0	0	0	0	0	0	0	0	0	0	0	0	0	0	0	0	0	0	3.20234e-05	0	0	0	0	0	0	0	0	0	0	0	0	0	0	0
vancomycin__vanXD	0	0	0	0	0.00014567	0	0	7.73476e-05	0	0	0	0	0	0	0	0	0	0	0	0	4.82334e-05	0	0	0	0	0	0	0	0	0	0	0	0	0	0	0	0	0	0	0	0	0	0	0	0	0	0	0	0
vancomycin__vanXF	0	0	8.53896e-06	2.25565e-05	0	0	0	0.000230844	0	0	0	0	7.20896e-06	0	1.38434e-05	0	0	0	0	0	7.82266e-05	0	0	0	0	0	0	0	0	0	0	0	0	0.000149258	0	0	0	0	0	0	0	0	0	0	0	1.13816e-05	0	0	0
vancomycin__vanXI	0	0	3.00208e-05	1.21288e-05	0	0	0	0.000769722	0	0	0	0	0	0	0	0	0	0	0	0	2.82715e-06	0	2.2217e-05	0	0	0	0.000850791	0	0	0	0	0	0	0.000330032	0	0	0	0	0	0	0	0	0	0	0	0	0	0	0
vancomycin__vanXO	0	0	0.000441992	0.000387982	0.00142124	5.08788e-06	0	0.00185396	0.000183102	0	0	0	7.59594e-05	0	1.73919e-05	0	0	0	0	0	8.37595e-05	0	6.16949e-05	0	0	0	0.000646804	0	0	0	0	0	3.22789e-05	0.000732392	0	0	0	0	0	0	0	0	0	0	0	0.00055923	0	0	0
vancomycin__vanYA	0	0	0	0	0	6.12405e-06	0	0	0	0	0	0	0	0	0	0	0	0	0	0	0	0	0	0	0	0	0	0	0	0	0	0	0	0	0	0	0	0	0	0	0	0	0	0	0	0	0	0	0
vancomycin__vanYF	0	0	0	0	0	0	0	0	0	0	0	0	0.000100732	0	0	0	0	0	0	0	0	0	0	0	0	0	0	0	0	0	0	0	0	0	0	0	0	0	0	0	0	0	0	0	0	0	0	0	0
vancomycin__vanYG1	0	4.80288e-05	1.38725e-05	2.03529e-05	1.52066e-05	0	0	5.0443e-06	0	0	0	0	0	0	0.0012029	0	0	0	0	0	0.00156375	0	0.00013549	0	0	0	0	9.70925e-06	0	0	2.09266e-05	0	0	0	0	0	0	0	0	0	0	0	0	0	0	0	0	0	0
vancomycin__vanZA	0	0	0	0	0	0	0	0	0	0	0	0	0	0	0	0	0	0	0	0	0	0	0	0	0	0	0	0	0	0	0	0	0	6.50843e-06	0	0	0	0	0	0	0	0	0	0	0	0	0	0	0
vancomycin__vanZF	0	0	0	0	0	0	0	0	0	0	0	0	7.7638e-06	0	0	0	0	0	0	0	0	0	0	0	0	0	0	0	0	0	0	0	0	9.94184e-06	0	0	0	0	0	0	0	0	0	0	0	0	0	0	0
relative abundance	0.0346398	0.0244305	0.00118963	0.0129096	0.00459858	0.00275708	0.0520013	0.0555111	0.0179635	0.00131501	0.00506254	1.24304e-05	0.148427	0.000726125	0.539604	0.0128328	0.00428011	0.00112184	0.00434754	0.00825998	0.0957377	0.00772619	0.00413244	0.00270046	0.00369727	0.0057936	0.0279681	0.00282331	0.00810118	0.00171617	0.00134341	0.00628876	0.164519	0.0201667	0.00838883	0.0040731	0.0038416	0.00296781	0.0557483	0.00475968	0.0162662	0.000212515	0.0033827	0.00134977	0.00888418	0.00122893	0.105619	0.00264526	0.000206396
number of ARGs	33	32	17	38	32	31	19	47	8	10	8	3	70	4	62	19	4	5	5	4	70	4	25	3	4	5	21	5	5	2	35	24	78	26	7	3	4	19	15	4	7	3	10	4	11	12	52	6	8
species	Anas acuta	Anas penelope	Anas platyrhynchos	Anas zonorhyncha	Anser anser	Anser cygnoides	Anser fabalis	Anser indicus	Anthus hodgsoni	Ardea alba	Ardeola bacchus Bonaparte	Arundinax aedon	Bird	Calliope calliope	Chicken	Ciconia boyciana	Cinclidium leucurum	Corvus corvus	Cuculus canorus	Cuculus poliocephalus	Cygnus cygnus	Dicrurus hottentottus	Duck	Emberiza fucata	Emberiza pusilla	Emberiza rutila	Environment	Eurystomus orientalis	Eyebrowed Thrush	Ficedula albicilla	Gallinula chloropus	Grus grus	Grus japonensis	Grus nigricollis	Hierococcyx sparverioides	Ixobrychus eurhythmus	Lanius cristatus	Larus ridibundus	Mareca falcata	Monticola rufiventris	Nycticorax nycticorax	Pallus aqaaticus	Pavo muticus	Phoenicurus auroreus	Phylloscopus inornatus	Porphyrio porphyrio	Sibirionetta formosa	Streptopelia orientalis	Tadorna tadorna
[truncated: 8 more columns]

## Sheet: Table S9
Supplementary Table 9. Identification and reconstruction of plasmids from migratory microbiomes.
sample_id	num_contigs	size	gc	md5	rep_type(s)	rep_type_accession(s)	relaxase_type(s)	relaxase_type_accession(s)	mpf_type	mpf_type_accession(s)	orit_type(s)	orit_accession(s)	predicted_mobility	mash_nearest_neighbor	mash_neighbor_distance	mash_neighbor_identification	primary_cluster_id	secondary_cluster_id	predicted_host_range_overall_rank	predicted_host_range_overall_name	observed_host_range_ncbi_rank	observed_host_range_ncbi_name	reported_host_range_lit_rank	reported_host_range_lit_name	associated_pmid(s)
LIB14.k119.confident_cycs:AC624	1	3266	0.232394	462621d68fe890f74f8f1a6f94adb846	rep_cluster_806	002287__NZ_CM001480_00003	-	-	-	-	-	-	non-mobilizable	CP019568	0.000780658	Clostridium perfringens	AC624	AL891	genus	Clostridium	genus	Clostridium	-	-	-
LIB13.k119.confident_cycs:AC625	1	3907	0.246993	07dce8de2a61652cede7dcbb146262a1	rep_cluster_806	002287__NZ_CM001480_00003	-	-	-	-	-	-	non-mobilizable	CP019570	0.000508006	Clostridium perfringens	AC625	AL892	genus	Clostridium	genus	Clostridium	-	-	-
LIB14.k119.confident_cycs:AC625	1	3907	0.246993	6b4870c8d76be4e5f8a61de63bcc55f4	rep_cluster_806	002287__NZ_CM001480_00003	-	-	-	-	-	-	non-mobilizable	CP019570	0.000730741	Clostridium perfringens	AC625	AL892	genus	Clostridium	genus	Clostridium	-	-	-
META23IMWYN41_ZF4.k119.confident_cycs:AE015	1	35815	0.261064	238cacdf0b108fd92858552ed73c78cd	rep_cluster_1502	000842__CP013734	MOBP	NZ_AZNS01000034_00021	MPF_T	NC_017284_00007,NC_005012_00002,NC_005012_00001,NC_005012_00053,NC_017284_00011	-	-	conjugative	CP014746	0.0141502	Campylobacter jejuni	AE015	AN714	genus	Campylobacter	genus	Campylobacter	-	-	-
L4.k119.confident_cycs:AC319	1	41916	0.268633	32b4b1a9452c12d540f63a2f146dcbaa	rep_cluster_1853	001282__NC_012040_00034	MOBP	NC_012040_00001	MPF_T	NC_012040_00016,NC_012040_00018,NC_012040_00019,NC_012040_00023	-	-	conjugative	CP000933	0.0121679	Campylobacter lari RM2100	AC319	AL461	genus	Campylobacter	genus	Campylobacter	-	-	-
META24IMWYN1_2821.k119.confident_cycs:AA009	1	3713	0.279558	e6452b0423b0e001805fc757c7b5ac04	rep_cluster_2246	AP008935	MOBC	NC_004669_00010	-	-	-	-	mobilizable	NC_006974	0.0586096	Staphylococcus sciuri subsp. sciuri	AA009	-	class	Bacilli	class	Bacilli	-	-	-
META24IMWYN1_2810.k119.confident_cycs:novel_ed042b05a6b791e8bc5cc2afdbeafd7f	1	4092	0.279814	ed042b05a6b791e8bc5cc2afdbeafd7f	-	-	MOBC	NC_004669_00010	-	-	-	-	mobilizable	EU333812	0.0733545	Staphylococcus aureus	novel_ed042b05a6b791e8bc5cc2afdbeafd7f	-	class	Bacilli	class	Bacilli	-	-	-
META24IMWYN1_2813.k119.confident_cycs:novel_2859dd3ecb35b051e082c2ee8a849ee9	1	3777	0.282235	2859dd3ecb35b051e082c2ee8a849ee9	rep_cluster_2234	AM399082	-	-	-	-	-	-	non-mobilizable	NC_006974	0.0686914	Staphylococcus sciuri subsp. sciuri	novel_2859dd3ecb35b051e082c2ee8a849ee9	-	genus	Staphylococcus	genus	Staphylococcus	-	-	-
META24IMWYN1_2816.k119.confident_cycs:AB642	1	2730	0.28315	e78baa60cbf3ac60c0111c0af85993c0	rep_cluster_1230	000530__NC_010626_00002	-	-	-	-	-	-	non-mobilizable	NC_010426	0.0460045	Staphylococcus aureus	AB642	-	family	Staphylococcaceae	family	Staphylococcaceae	-	-	-
META24IMWYN1_2816.k119.confident_cycs:AA009	1	5513	0.288772	844f22604417522d2e6e3474cc53f429	rep_cluster_1118	000384__AF093750_00001	-	-	-	-	-	-	non-mobilizable	NC_006974	0.0136002	Staphylococcus sciuri subsp. sciuri	AA009	AH548	multi-phylla	Bacillota,Bacteroidota,Pseudomonadota	multi-phylla	Bacillota,Bacteroidota,Pseudomonadota	-	-	-
SRR21898916.k119.confident_cycs:AG174	1	39784	0.292479	a87066b097368b041ac37e7950b58f1c	rep_cluster_1706	001115__CP004031_00030	-	-	-	-	-	-	non-mobilizable	NC_020129	0.00511931	Lawsonia intracellularis N343	AG174	AQ195	genus	Lawsonia	genus	Lawsonia	-	-	-
META23IMWYN41_D0246.k119.confident_cycs:AC333	3	11755	0.293407	88979132f88f1f58cd0062b76c517c3b	rep_cluster_1118,rep_cluster_1118,rep_cluster_1118	000379__NC_013452_00003,U35036,000388__LC012933_00001	MOBV,MOBV,MOBV	NC_010262_00002,NC_001391_00002,KM276080_00003	-	-	-	-	mobilizable	CP024440	0.0260597	Staphylococcus epidermidis	AC333	-	multi-phylla	Bacillota,Bacteroidota,Pseudomonadota	multi-phylla	Bacillota,Bacteroidota,Pseudomonadota	-	-	-
META23IMWYN41_ZF7.k119.confident_cycs:AC333	1	4891	0.295236	82f239d03373e2a6c20f4d1333eac2b3	rep_cluster_1118	U35036	MOBV	NC_023313_00003	-	-	-	-	mobilizable	CP042006	0.0379382	Staphylococcus aureus	AC333	-	multi-phylla	Bacillota,Bacteroidota,Pseudomonadota	multi-phylla	Bacillota,Bacteroidota,Pseudomonadota	-	-	-
META23IMWYN54_HJH-26.k119.confident_cycs:AD894	1	4237	0.297616	54713daeaf1df8c9e3401735f8bf46a6	rep_cluster_916	002401__AY948116_00003	-	-	-	-	-	-	non-mobilizable	AY948116	0.0501998	Campylobacter coli	AD894	-	genus	Campylobacter	genus	Campylobacter	-	-	-
META23IMWYN41_F22.k119.confident_cycs:AC333	1	4769	0.297756	a13cd607b2ffb0fdd562143687dfb6b1	rep_cluster_1118,rep_cluster_1118	NC010284,000379__NC_013452_00003	MOBV	NC_023313_00003	-	-	-	-	mobilizable	CP042006	0.0246831	Staphylococcus aureus	AC333	AL484	multi-phylla	Bacillota,Pseudomonadota	multi-phylla	Bacillota,Pseudomonadota	-	-	-
META24IMWYN1_2809.k119.confident_cycs:AC333	1	4577	0.297793	e7e147f77ed4ed86d7e961ba8da62ef3	rep_cluster_1118	NC010284	MOBV	NC_023313_00003	-	-	-	-	mobilizable	CP042006	0.0262266	Staphylococcus aureus	AC333	-	multi-phylla	Bacillota,Bacteroidota,Pseudomonadota	multi-phylla	Bacillota,Bacteroidota,Pseudomonadota	-	-	-
META24IMWYN1_2810.k119.confident_cycs:AC333	1	4577	0.298449	4fda3408221c95ee4275a23929d98318	rep_cluster_1118	NC010284	MOBV	NC_023313_00003	-	-	-	-	mobilizable	CP042006	0.0266484	Staphylococcus aureus	AC333	-	multi-phylla	Bacillota,Bacteroidota,Pseudomonadota	multi-phylla	Bacillota,Bacteroidota,Pseudomonadota	-	-	-
META24IMWYN1_2816.k119.confident_cycs:AC333	1	4577	0.298886	107d8b7a3fea89e18cdf5eac89c502fc	rep_cluster_1118,rep_cluster_1118	NC010284,000380__CP013622_00005	MOBV	NC_023313_00003	-	-	-	-	mobilizable	CP042006	0.0262266	Staphylococcus aureus	AC333	-	multi-phylla	Bacillota,Pseudomonadota	multi-phylla	Bacillota,Pseudomonadota	-	-	-
LIB5.k119.confident_cycs:AC627	1	2490	0.308032	5c2c1dec1b85121b759089ede88148f8	rep_cluster_1947	NC001390	-	-	-	-	-	-	non-mobilizable	CP033816	0.000880953	Streptococcus pyogenes	AC627	AL894	class	Bacilli	class	Bacilli	-	-	-
META23IMWYN41_F22.k119.confident_cycs:AC671	2	11763	0.310975	97da312ed5631a83d64b8cf79cf3feb2	Inc11,rep_cluster_1118,rep_cluster_282	000051__FJ374272_00004,NC009751,001560__NC_020237_00009	MOBV,MOBV	NC_010936_00005,HE662694_00003	-	-	-	-	mobilizable	HE662694	0.0296126	Staphylococcus hyicus	AC671	-	multi-phylla	Bacillota,Campylobacterota,Pseudomonadota	multi-phylla	Bacillota,Campylobacterota,Pseudomonadota	-	-	-
LIB5.k119.confident_cycs:AC628	1	3848	0.313669	03cf1734a692ccd510f971723adf6f6f	Inc11	000054__HG380318_00002	MOBP	NC_005908_00001	-	-	-	-	mobilizable	NC_005908	0.00604372	Staphylococcus aureus	AC628	AL895	multi-phylla	Bacillota,Campylobacterota,Pseudomonadota	multi-phylla	Bacillota,Campylobacterota,Pseudomonadota	-	-	-
META24IMWYN1_2804.k119.confident_cycs:AB728	1	2667	0.315711	cc27b44337ece095b09df2bb4db5152c	rep_cluster_1017	000264__NC_017336_00001	-	-	-	-	-	-	non-mobilizable	KR870313	0.0505746	Staphylococcus aureus	AB728	-	class	Bacilli	class	Bacilli	-	-	-
META23IMWYN41_D0241.k119.confident_cycs:AE785	1	38570	0.321156	e2d7fc4bd53fcf30e7e0d30c5df40f84	-	-	MOBP	NC_006873_00015	MPF_T	NC_006873_00019	-	-	conjugative	CP041397	0.0157789	Bacteroides ovatus	AE785	AO634	order	Bacteroidales	order	Bacteroidales	-	-	-
META23IMWYN41_F11.k119.confident_cycs:AB616	1	5318	0.323806	32cd7fae38b55341d30b20dd5fbb25ec	rep_cluster_1093	000346__KY595969_00008	-	-	-	-	-	-	non-mobilizable	CP012452	0.00302611	Enterococcus faecium	AB616	AK467	genus	Enterococcus	genus	Enterococcus	-	-	-
META23IMWYN41_D0233.k119.confident_cycs:AA063	1	7617	0.328607	45fbde229f03da0a38348c4cbe41322b	rep_cluster_1631	001029__NC_018640_00007	-	-	-	-	-	-	non-mobilizable	CP025424	0.00123693	Chlamydia psittaci	AA063	AH661	genus	Chlamydia	genus	Chlamydia	-	-	-
LIB1.k119.confident_cycs:AF043	1	4486	0.331476	a4b543a633a1351bd4329679b634ee75	rep_cluster_2104	JQ246438	-	-	-	-	-	-	non-mobilizable	KY579373	0.0231524	Staphylococcus epidermidis	AF043	AO944	class	Bacilli	class	Bacilli	-	-	-
META23IMWYN41_D0246.k119.confident_cycs:AD871	1	2299	0.331883	f7fd8010b76c0944b5b422d7c97e8b4e	Inc11	000038__AY425961_00002	-	-	-	-	-	-	non-mobilizable	AY425961	0.0025468	Enterococcus faecium	AD871	AN541	multi-phylla	Bacillota,Campylobacterota,Pseudomonadota	multi-phylla	Bacillota,Campylobacterota,Pseudomonadota	-	-	-
META24IMWYN1_2818.k119.confident_cycs:AB831	1	8657	0.332101	76a2eff82f47fec22977d10332eda428	-	-	-	-	-	-	-	-	non-mobilizable	CP033560	0.035505	Acinetobacter nosocomialis	AB831	-	genus	Acinetobacter	genus	Acinetobacter	-	-	-
LIB29.k119.confident_cycs:AG299	1	2484	0.332126	e5e7d6ea6495a2ba427c9d848c20716c	rep_cluster_1772	001191__CP019571_00002	-	-	-	-	-	-	non-mobilizable	CP019571	0.00505504	Clostridium perfringens	AG299	AQ326	genus	Clostridium	genus	Clostridium	-	-	-
META23IMWYN41_ZF4.k119.confident_cycs:AH258	1	3815	0.333421	60b41849b0509c97f5a2fa3feb953baa	-	-	MOBV	CP009130_00003	-	-	-	-	mobilizable	CP009130	0.0394988	Planococcus sp. PAMC 21323	AH258	-	genus	Planococcus	genus	Planococcus	-	-	-
META23IMWYN41_ZF8.k119.confident_cycs:AD641	1	7031	0.334234	f481d88582b4b8609ed652bb35eadcdc	-	-	MOBQ,MOBQ	NC_010401_00007,CP043310_00007	-	-	-	-	mobilizable	CP032104	0.0352724	Acinetobacter lwoffii	AD641	-	genus	Acinetobacter	genus	Acinetobacter	-	-	-
SRR21898925.k119.confident_cycs:AG299	1	2484	0.334541	a4cb4f65f986e7d5c87bf18491a1f567	rep_cluster_1772	001191__CP019571_00002	-	-	-	-	-	-	non-mobilizable	CP019571	0.00146992	Clostridium perfringens	AG299	AQ326	genus	Clostridium	genus	Clostridium	-	-	-
META23IMWYN41_ZF4.k119.confident_cycs:novel_cea6dab1ee6e32de00122aefaea7ff57	1	6502	0.337281	cea6dab1ee6e32de00122aefaea7ff57	rep_cluster_1742	001162__CP011831_00015	MOBP	CP003585_00012	-	-	-	-	mobilizable	CP014532	0.0610707	Enterococcus faecium	novel_cea6dab1ee6e32de00122aefaea7ff57	-	genus	Enterococcus	genus	Enterococcus	-	-	-
META23IMWYN41_ZF1.k119.confident_cycs:AE341	1	3906	0.33743	2de036ecd40e8d677c4d37cbca242253	rep_cluster_2104	JQ246438	-	-	-	-	-	-	non-mobilizable	NC_021513	0.0404475	Listeria innocua	AE341	-	class	Bacilli	class	Bacilli	-	-	-
META24IMWYN1_2811.k119.confident_cycs:AF832	1	10100	0.340198	bf5eb82f31b91662bd8426ccb1318b5b	rep_cluster_1041	000286__CP019145	-	-	-	-	-	-	non-mobilizable	AP019744	0.0448759	Acinetobacter radioresistens DSM 6976 = NBRC 102413 = CIP 103788	AF832	-	genus	Acinetobacter	genus	Acinetobacter	-	-	-
META23IMWYN41_ZF14.k119.confident_cycs:AF836	1	8082	0.340881	d07c5447273f97fa5269174f7d260a69	rep_cluster_1154,rep_cluster_1919	000434__KX426231_00005,001359__CP000522_00002	-	-	-	-	-	-	non-mobilizable	CP022301	0.0433296	Acinetobacter johnsonii	AF836	-	genus	Acinetobacter	genus	Acinetobacter	-	-	-
META23IMWYN54_HJH-2.k119.confident_cycs:novel_72727711b2b5814162660f0bbd37b97b	4	46067	0.341047	72727711b2b5814162660f0bbd37b97b	-	-	MOBP	DQ198088_00030	MPF_T	NC_020208_00096	-	-	conjugative	CP003352	0.0623675	Enterococcus faecium Aus0004	novel_72727711b2b5814162660f0bbd37b97b	-	genus	Enterococcus	genus	Enterococcus	-	-	-
META23IMWYN41_F22.k119.confident_cycs:AC670	1	4694	0.341287	fec1fbc0388ca4ffb7dbd2749cc72c1e	rep_cluster_1018	000268__U32369_00002	MOBV	NC_022618_00010	-	-	-	-	mobilizable	U32369	0.00146992	Bacillus cereus	AC670	AL950	multi-phylla	Bacillota,Pseudomonadota	multi-phylla	Bacillota,Pseudomonadota	-	-	-
META23IMWYN41_F22.k119.confident_cycs:AC672	1	5142	0.344224	472a7a150f747c1546e831c75c3090bf	rep_cluster_2252	FN377602	MOBV	FN377602_00009	-	-	-	-	mobilizable	FN377602	0.0295179	Staphylococcus aureus subsp. aureus ST398	AC672	-	genus	Staphylococcus	genus	Staphylococcus	-	-	-
META23IMWYN54_HJH-8.k119.confident_cycs:novel_62af13cb1937fff16658d1cd0dcf1e4f	4	90008	0.34468	62af13cb1937fff16658d1cd0dcf1e4f	rep_cluster_889	002368__NC_021987_00004	MOBP	DQ198088_00030	MPF_T	NC_020208_00096	-	-	conjugative	CP033042	0.0605648	Enterococcus faecium	novel_62af13cb1937fff16658d1cd0dcf1e4f	-	genus	Enterococcus	genus	Enterococcus	-	-	-
META24IMWYN1_2825.k119.confident_cycs:novel_4661429e063a24c1cb8ebcdaaa27ad1b	1	8616	0.345056	4661429e063a24c1cb8ebcdaaa27ad1b	rep_cluster_1254	CP033534_00010	MOBQ	NZ_AFDA02000008_00004	-	-	-	-	mobilizable	CP023024	0.0857608	Acinetobacter baumannii	novel_4661429e063a24c1cb8ebcdaaa27ad1b	-	class	Gammaproteobacteria	class	Gammaproteobacteria	-	-	-
META23IMWYN41_ZF4.k119.confident_cycs:AE341	1	4083	0.345089	e1af7a869b6eb91f966192098f0b6215	rep_cluster_2104	JQ246438	MOBV	NC_022618_00010	-	-	-	-	mobilizable	NC_021513	0.0581372	Listeria innocua	AE341	-	class	Bacilli	class	Bacilli	-	-	-
META23IMWYN41_ZF10.k119.confident_cycs:AE577	1	3266	0.347214	1aa1fdc711d17e9086064e3a5d9457d9	rep_cluster_1763	001182__KY595965_00001	-	-	-	-	-	-	non-mobilizable	CP018069	0.000855821	Enterococcus faecium	AE577	AO387	genus	Enterococcus	genus	Enterococcus	-	-	-
META23IMWYN41_ZF10.k119.confident_cycs:AB630	1	5347	0.347672	903273ede7c5285b6b62c818c0a29c12	Inc11	000047__NC_019142_00004	MOBV	NC_010936_00005	-	-	-	-	mobilizable	CP029969	0.0189925	Lactobacillus curvatus	AB630	AK485	multi-phylla	Bacillota,Campylobacterota,Pseudomonadota	multi-phylla	Bacillota,Campylobacterota,Pseudomonadota	-	-	-
META23IMWYN54_HJH-29.k119.confident_cycs:AD909	2	68250	0.347912	dfd4697f34a804aa93761164381069ae	rep_cluster_889	002368__NC_021987_00004	MOBP	DQ198088_00030	MPF_T	NC_020208_00096	-	-	conjugative	CP014534	0.0519203	Enterococcus faecium	AD909	-	genus	Enterococcus	genus	Enterococcus	-	-	-
META23IMWYN54_HJH-24.k119.confident_cycs:AB136	1	33222	0.349738	22d64683404ff654d52b70fb018e7c4b	-	-	-	-	-	-	-	-	non-mobilizable	CP035747	0.000483446	Leuconostoc mesenteroides	AB136	AJ738	genus	Leuconostoc	genus	Leuconostoc	-	-	-
META23IMWYN41_ZF8.k119.confident_cycs:AD733	1	2907	0.350189	75b6dd4fd8c5ebc2f87857f5078ae252	-	-	-	-	-	-	-	-	non-mobilizable	CP032269	0.0245258	Acinetobacter sp. WCHAc010034	AD733	AN375	genus	Acinetobacter	genus	Acinetobacter	-	-	-
META24IMWYN1_2797.k119.confident_cycs:AB528	1	52124	0.3517	e07fd9d0b28c3c94a2da4c28e625a8cb	rep_cluster_180	001222__CP008815_00027	MOBP	NC_006827_00032	MPF_T	NC_006827_00028,NC_004671_00018	-	-	conjugative	CP028283	0.0162193	Enterococcus faecalis	AB528	AK340	genus	Enterococcus	genus	Enterococcus	-	-	-
LIB3.k119.confident_cycs:AG118	1	6729	0.354287	dcbefc9ea5c3e1fd1048b3bcd94ba5bf	-	-	-	-	-	-	-	-	non-mobilizable	NC_015461	0.0333664	Gallibacterium anatis UMN179	AG118	-	genus	Gallibacterium	genus	Gallibacterium	-	-	-
META23IMWYN41_F11.k119.confident_cycs:AD907	2	47538	0.357062	ca077c8b23aabd729bcd8ed0d03999c6	rep_cluster_893	002374__CP004064_00076	MOBP	NC_021995_00038	MPF_T	NC_020208_00096	-	-	conjugative	CP006031	0.0297077	Enterococcus faecium T110	AD907	-	genus	Enterococcus	genus	Enterococcus	-	-	-
META23IMWYN41_F11.k119.confident_cycs:AB630	1	5278	0.357143	c5ca4cb4750626bf6f0c59b47542e5d5	Inc11	EU185047	MOBV	NC_010936_00005	-	-	-	-	mobilizable	NC_010936	0.00584167	Lactobacillus sakei	AB630	AK485	multi-phylla	Bacillota,Campylobacterota,Pseudomonadota	multi-phylla	Bacillota,Campylobacterota,Pseudomonadota	-	-	-
SRR21898914.k119.confident_cycs:AA081	1	36686	0.357793	65e37ec1fc02554eb8dad190f5812630	rep_cluster_1193	000481__NZ_ALIR01000019_00012	MOBQ	NZ_ALIR01000019_00003	MPF_T	NZ_ALIR01000019_00032,NZ_ALIR01000019_00028,NC_019268_00036,NZ_ALIR01000019_00021,NZ_ALIR01000019_00020	-	-	conjugative	CP033533	0.0563082	Acinetobacter pittii	AA081	-	genus	Acinetobacter	genus	Acinetobacter	-	-	-
META24IMWYN1_2804.k119.confident_cycs:AB344	1	5645	0.357839	8a32eff6e41a62a748e97e8fafb40650	rep_cluster_1265	000580__CP019151_00005	MOBQ	CP028799_00003	-	-	-	-	mobilizable	CP043308	0.000409992	Acinetobacter johnsonii	AB344	AK079	class	Gammaproteobacteria	class	Gammaproteobacteria	-	-	-
SRR21898914.k119.confident_cycs:AD642	1	7305	0.358522	cfd7bcc8f57c5e30f10436259b7397d8	rep_cluster_1171	000452__NC_010401_00001	MOBQ	CP043310_00017	-	-	-	-	mobilizable	CP033127	0.00028831	Acinetobacter wuhouensis	AD642	AN261	genus	Acinetobacter	genus	Acinetobacter	-	-	-
META24IMWYN1_2803.k119.confident_cycs:novel_531bc41924d4bb80cc8dcaa458e2c6a6	1	5773	0.359951	531bc41924d4bb80cc8dcaa458e2c6a6	-	-	MOBQ	CP028799_00003	-	-	-	-	mobilizable	CP044048	0.0770708	Klebsiella pneumoniae	novel_531bc41924d4bb80cc8dcaa458e2c6a6	-	class	Gammaproteobacteria	class	Gammaproteobacteria	-	-	-
SRR21898925.k119.confident_cycs:AD415	1	12280	0.362052	73c8572439e5cf7ad5a9e2f87e3482f4	rep_cluster_554	001930__HG974440	-	-	-	-	-	-	non-mobilizable	CP030043	0.0509537	Enterococcus faecalis	AD415	-	order	Lactobacillales	order	Lactobacillales	-	-	-
SRR21898915.k119.confident_cycs:AC670	1	4218	0.363205	ffecd2c2657d9b345a93ecf69df137ac	-	-	-	-	-	-	-	-	non-mobilizable	U32369	0.0352724	Bacillus cereus	AC670	-	order	Bacillales	order	Bacillales	-	-	-
META23IMWYN41_ZF6.k119.confident_cycs:AC677	1	5479	0.363387	280b7d57aa02913204d5f08deea84a8e	rep_cluster_1827	001247__NC_010875_00002	MOBV	NC_010875_00006	-	-	-	-	mobilizable	GU584223	0.000855821	Sporosarcina ureae	AC677	AL963	multi-phylla	Bacillota,Campylobacterota	multi-phylla	Bacillota,Campylobacterota	-	-	-
META24IMWYN1_2825.k119.confident_cycs:novel_eba671a62f54f8398a85c21cbcb20b91	1	4471	0.363453	eba671a62f54f8398a85c21cbcb20b91	-	-	MOBQ	NZ_AFDA02000010_00002	-	-	-	-	mobilizable	CP019150	0.0770708	Acinetobacter lwoffii	novel_eba671a62f54f8398a85c21cbcb20b91	-	genus	Acinetobacter	genus	Acinetobacter	-	-	-
META23IMWYN41_ZF3.k119.confident_cycs:AC677	1	5287	0.364101	bdcedeec23ca7db04bb695af2a77c9f7	rep_cluster_1827	001247__NC_010875_00002	MOBV	NC_010875_00006	-	-	-	-	mobilizable	GU584223	0.0011089	Sporosarcina ureae	AC677	AL963	multi-phylla	Bacillota,Campylobacterota	multi-phylla	Bacillota,Campylobacterota	-	-	-
META23IMWYN41_ZF22.k119.confident_cycs:AC677	1	5288	0.364599	72eba28ea4ec0789a7378c9bfdf1c070	rep_cluster_1827	001247__NC_010875_00002	MOBV	NC_010875_00006	-	-	-	-	mobilizable	GU584223	0.000855821	Sporosarcina ureae	AC677	AL963	multi-phylla	Bacillota,Campylobacterota	multi-phylla	Bacillota,Campylobacterota	-	-	-
LIB13.k119.confident_cycs:AE378	1	5388	0.365071	e51aa0a904198d28e89001625c35b628	-	-	MOBQ	NZ_AFDA02000010_00002	-	-	-	-	mobilizable	CP031713	0.0242142	Acinetobacter wuhouensis	AE378	AO146	genus	Acinetobacter	genus	Acinetobacter	-	-	-
META23IMWYN41_ZF14.k119.confident_cycs:AE841	1	4703	0.365086	378e441d8130a0d97995ec69990361aa	rep_cluster_1071	000319__CP019146_00009	MOBQ	CP028799_00003	-	-	-	-	mobilizable	CP032124	0.0593303	Acinetobacter lwoffii	AE841	-	class	Gammaproteobacteria	class	Gammaproteobacteria	-	-	-
META24IMWYN1_2817.k119.confident_cycs:novel_912b85fd17589ec7d6dbde0a89d28373	1	5728	0.365223	912b85fd17589ec7d6dbde0a89d28373	-	-	MOBP	NZ_AFDA02000006_00006	-	-	-	-	mobilizable	CP033770	0.0740698	Acinetobacter baumannii	novel_912b85fd17589ec7d6dbde0a89d28373	-	class	Gammaproteobacteria	class	Gammaproteobacteria	-	-	-
META23IMWYN41_ZF4.k119.confident_cycs:AC677	1	5287	0.365235	b77bee3de7e79abf61fb3178cb8023c4	rep_cluster_1827	001247__NC_010875_00002	MOBV	NC_010875_00006	-	-	-	-	mobilizable	GU584223	0.000730741	Sporosarcina ureae	AC677	AL963	multi-phylla	Bacillota,Campylobacterota	multi-phylla	Bacillota,Campylobacterota	-	-	-
LIB10.k119.confident_cycs:AG344	1	4891	0.365365	fab9dde9a6093f9d59152404e7dc98a3	-	-	MOBQ	CP034227_00002	-	-	-	-	mobilizable	CP034227	0.0475157	Lactobacillus agilis	AG344	-	genus	Ligilactobacillus	genus	Ligilactobacillus	-	-	-
META23IMWYN41_ZF6.k119.confident_cycs:AC678	1	5365	0.365704	933fccb504f787e6272a0d3febae9506	rep_cluster_1092	000343__NC_015509_00001	MOBV	NC_015509_00005	-	-	-	-	mobilizable	NC_015509	0.00590877	Bhargavaea cecembensis	AC678	AL964	genus	Bhargavaea	genus	Bhargavaea	-	-	-
META23IMWYN41_ZF7.k119.confident_cycs:AC678	1	5429	0.365813	4eab9fbc7aeea6872ac48c5614c377cd	rep_cluster_1092	000343__NC_015509_00001	MOBV	NC_015509_00005	-	-	-	-	mobilizable	NC_015509	0.00594242	Bhargavaea cecembensis	AC678	AL964	genus	Bhargavaea	genus	Bhargavaea	-	-	-
META23IMWYN54_HJH-28.k119.confident_cycs:AA727	1	28709	0.366157	bd07f2b137bb4f70d10a26a5563bf765	-	-	-	-	-	-	-	-	non-mobilizable	CP016846	0.0579033	Carnobacterium maltaromaticum	AA727	-	genus	Carnobacterium	genus	Carnobacterium	-	-	-
GF-cj80.k119.confident_cycs:AC677	1	5223	0.366265	42de201d5c872d4bf4e8aaec321134a8	rep_cluster_1827	001247__NC_010875_00002	MOBV	NC_010875_00006	-	-	-	-	mobilizable	GU584223	0.000361208	Sporosarcina ureae	AC677	AL963	multi-phylla	Bacillota,Campylobacterota	multi-phylla	Bacillota,Campylobacterota	-	-	-
META23IMWYN41_ZF7.k119.confident_cycs:AC677	1	5618	0.366323	f878d3d3cb551eb75d8f8c01c331f0c0	rep_cluster_1827	001247__NC_010875_00002	MOBV	NC_010875_00006	-	-	-	-	mobilizable	GU584223	0.00123693	Sporosarcina ureae	AC677	AL963	multi-phylla	Bacillota,Campylobacterota	multi-phylla	Bacillota,Campylobacterota	-	-	-
META23IMWYN41_ZF1.k119.confident_cycs:AC678	1	5365	0.366449	c1afd7205fa0a9ee19b1cd2acae55aec	rep_cluster_1092	000343__NC_015509_00001	MOBV	NC_015509_00005	-	-	-	-	mobilizable	NC_015509	0.00594242	Bhargavaea cecembensis	AC678	AL964	genus	Bhargavaea	genus	Bhargavaea	-	-	-
LIB8.k119.confident_cycs:AG344	1	4891	0.366592	207cec90c957763e9dc850ca931fe0d8	-	-	MOBQ	CP034227_00002	-	-	-	-	mobilizable	CP034227	0.0466675	Lactobacillus agilis	AG344	-	genus	Ligilactobacillus	genus	Ligilactobacillus	-	-	-
SRR21898918.k119.confident_cycs:AC677	1	5095	0.36683	94826688ef0176a26f18f669b6053ac5	rep_cluster_1827	001247__NC_010875_00002	MOBV	NC_010875_00006	-	-	-	-	mobilizable	GU584223	0.000239895	Sporosarcina ureae	AC677	AL963	multi-phylla	Bacillota,Campylobacterota	multi-phylla	Bacillota,Campylobacterota	-	-	-
GF-cj110.k119.confident_cycs:AG298	1	4645	0.366846	ccbd86edcc9a085d2de109e843d22661	Inc11	000047__NC_019142_00004	MOBV	NC_019142_00002	-	-	-	-	mobilizable	FN806792	0.0224204	Staphylococcus aureus	AG298	AQ325	multi-phylla	Bacillota,Campylobacterota,Pseudomonadota	multi-phylla	Bacillota,Campylobacterota,Pseudomonadota	-	-	-
META24IMWYN1_2820.k119.confident_cycs:AB348	1	4429	0.3669	5267e85bff8dc0abd817dbbf5778ead0	-	-	MOBQ	CP028799_00003	-	-	-	-	mobilizable	CP044048	0.051337	Klebsiella pneumoniae	AB348	-	class	Gammaproteobacteria	class	Gammaproteobacteria	-	-	-
LIB11.k119.confident_cycs:AC677	1	5084	0.367034	79c9a1cfb107120dbafa809221af212f	rep_cluster_1827	001247__NC_010875_00002	MOBV	NC_010875_00006	-	-	-	-	mobilizable	GU584223	7.15897e-05	Sporosarcina ureae	AC677	AL963	multi-phylla	Bacillota,Campylobacterota	multi-phylla	Bacillota,Campylobacterota	-	-	-
META23IMWYN41_ZF14.k119.confident_cycs:AC677	2	10264	0.367108	286046641614f858a109b21f86b6cc02	rep_cluster_1827	001247__NC_010875_00002	MOBV	NC_010875_00006	-	-	-	-	mobilizable	GU584223	0.000191626	Sporosarcina ureae	AC677	AL963	multi-phylla	Bacillota,Campylobacterota	multi-phylla	Bacillota,Campylobacterota	-	-	-
META23IMWYN41_ZF4.k119.confident_cycs:AC678	1	5365	0.367195	dccc7fe80ebe2cc5045195d7d66aed09	rep_cluster_1092	000343__NC_015509_00001	MOBV	NC_015509_00005	-	-	-	-	mobilizable	NC_015509	0.00134007	Bhargavaea cecembensis	AC678	AL964	genus	Bhargavaea	genus	Bhargavaea	-	-	-
META23IMWYN41_ZF1.k119.confident_cycs:AC677	1	5554	0.367303	df95b65e5319652ac81b2572fd0ddec1	rep_cluster_1827	001247__NC_010875_00002	MOBV	NC_010875_00006	-	-	-	-	mobilizable	GU584223	0.000656154	Sporosarcina ureae	AC677	AL963	multi-phylla	Bacillota,Campylobacterota	multi-phylla	Bacillota,Campylobacterota	-	-	-
GF-cj110.k119.confident_cycs:novel_8fa8954ed4ff3118828d8c211197ee8a	2	25428	0.367823	8fa8954ed4ff3118828d8c211197ee8a	rep_cluster_1059	000301__CP012531_00001	-	-	-	-	-	-	non-mobilizable	CP012531	0.0994698	Psychrobacter sp. P2G3	novel_8fa8954ed4ff3118828d8c211197ee8a	-	genus	Psychrobacter	genus	Psychrobacter	-	-	-
GF-cj80.k119.confident_cycs:AG298	1	4645	0.367922	ade7f235f57c071d6a5cac3cf0ce8ddf	Inc11	000047__NC_019142_00004	MOBV	NC_019142_00002	-	-	-	-	mobilizable	FN806792	0.0226378	Staphylococcus aureus	AG298	AQ325	multi-phylla	Bacillota,Campylobacterota,Pseudomonadota	multi-phylla	Bacillota,Campylobacterota,Pseudomonadota	-	-	-
META24IMWYN1_2817.k119.confident_cycs:AB352	2	10262	0.368057	978c20099da6f48f296ec51ae4fa3d1a	rep_cluster_1071,rep_cluster_1280	000319__CP019146_00009,000595__CU468231_00001	MOBQ,MOBQ	CP032277_00002,CP028799_00003	-	-	-	-	mobilizable	CP032277	0.0340249	Acinetobacter sp. WCHAc010034	AB352	-	class	Gammaproteobacteria	class	Gammaproteobacteria	-	-	-
META23IMWYN41_F22.k119.confident_cycs:AC677	1	5159	0.368676	de2a7be13a4cb468631fe46ef7dae179	rep_cluster_1827	001247__NC_010875_00002	MOBV	NC_010875_00006	-	-	-	-	mobilizable	GU584223	0.000239895	Sporosarcina ureae	AC677	AL963	multi-phylla	Bacillota,Campylobacterota	multi-phylla	Bacillota,Campylobacterota	-	-	-
META23IMWYN41_ZF5.k119.confident_cycs:AC677	1	5671	0.368718	2451871cc0c7b0d892e2cc24ed5a9285	rep_cluster_1827	001247__NC_010875_00002	MOBV	NC_010875_00006	-	-	-	-	mobilizable	GU584223	0.00113443	Sporosarcina ureae	AC677	AL963	multi-phylla	Bacillota,Campylobacterota	multi-phylla	Bacillota,Campylobacterota	-	-	-
[truncated: 519 more rows]

## Sheet: Table S10
Supplementary Table 10. Diversity and distribution of VFs in the MBGG catalog using VFDB.
[truncated: 811 more rows]
[truncated: 587 more columns]

## Sheet: Table S11
Supplementary Table 11. Diversity and distribution of VFs in the MBGG catalog using VFDB 2.0.
[truncated: 7,220 more rows]
