# Supplementary material for: A Genomic Catalog of Migratory Microbiomes from Wild Birds across China's Habitats
Source: Adv Sci (Weinh). 2026 Feb 26;13(26):e74581. doi: 10.1002/advs.74581 (PMC13159146; doi:10.1002/advs.74581)
Supplement: Supplementary file 2 — Supporting File 2: advs74581‐sup‐0002‐TableS1‐S19.xlsx. [file ADVS-13-e74581-s001.zip › Table S13.xlsx]

## Sheet: Sheet1
Supplementary Table 13. Multiple zoonotic or opportunistic pathogens were identified in these bird metagenomes
clade_name	Species	Chlamydia_buteonis	Chlamydia_gallinacea	Chlamydia_psittaci	Achromobacter_aegrifaciens	Acinetobacter_baumannii	Acinetobacter_halotolerans	Acinetobacter_lwoffii	Actinomadura_citrea	Actinomadura_coerulea	Actinomadura_hallensis	Actinomyces_dentalis	Actinomyces_liubingyangii	Actinomyces_oris	Actinomyces_tangfeifanii	Aeromonas_caviae	Aeromonas_hydrophila	Aeromonas_jandaei	Aeromonas_molluscorum	Aeromonas_rivuli	Aeromonas_salmonicida	Aeromonas_veronii	Aspergillus_ruber	Aspergillus_sydowii	Bacillus_cereus	Bacteroides_fragilis	Campylobacter_avium	Campylobacter_canadensis	Campylobacter_coli	Campylobacter_jejuni	Campylobacter_sp_US33a	Campylobacter_subantarcticus	Campylobacter_volucris	Candida_albicans	Chryseobacterium_aquaticum	Chryseobacterium_bovis	Chryseobacterium_camelliae	Chryseobacterium_carnis	Chryseobacterium_chaponense	Chryseobacterium_halperniae	Chryseobacterium_indoltheticum	Chryseobacterium_lacus	Chryseobacterium_scophthalmum	Chryseobacterium_solincola	Chryseobacterium_xixisoli	Citrobacter_freundii	Clostridium_botulinum	Clostridium_perfringens	Croceibacterium_ferulae
META24IMWYN1_2801	Anas acuta	0	0	0	0	0	0	0.00259	0	0	0	0	0	0	0	0	0	0	0	0	0	0	0	0	0	0	0	0	0	0	0	0	0	0	0	0	0	0	0	0	0	0	0	0	0	0	0	0	0
META24IMWYN1_2803	Anas acuta	0	0	0	0	0	0	2.12242	0	0	0	0	0	0	0	0	7.42164	0	0	0	0	0	0	0	0	0	0	0	0	0	0	0	0	0	0	0	0	0	0	0	0	0	0	0	0	0.03157	0	0	0
META24IMWYN1_2820	Anas acuta	0	0	0	0	0	0	1.33923	0	0	0	0	0	0	0	0	0	0	0	0	0	0	0	0	0	0	0	0	0	0	0	0	0	0	0	0	0	0	0	0	0	0	0	0	0	0	0	0	0
META24IMWYN1_2817	Anas acuta	0	0	0	0	0	0	0.34298	0	0	0	0	0	0	0	0	0	0	0	0	0	0	0	0	0	0	0	0	0	0	0	0	0	0	0	0	0	0	0	0	0	0	0	0	0	0	0	0	0
META24IMWYN1_2818	Anas acuta	0	0	0	0	0	0	1.00992	0	0	0	0	0	0	0	0	0	0	0	0	0	0	0	0	0	0	0	0	0	0	0	0	0	0	0	0	0	0	0	0	0	0	0	0	0	0	0	0	0
META24IMWYN1_2819	Anas acuta	0	0	0	0	0	0	0.1178	0	0	0	0	0	0	0	0	0	0	0	0	0	0	0	0	0	0	0	0	0	0	0	0	0	0	0	0	0	0	0	0	0	0	0	0	0	0	0	0	0
META24IMWYN1_2800	Anas penelope	0	0	0	0	0	0	0	0	0	0	0	0	0	0	0	7.67366	0	0	0	0	1.17677	0	0	0	0	0	0	0	0	0	0	0	0	0	0	0	0	0	0	0	0	0	0	0	1.13675	0	0	0
META24IMWYN1_2795	Anas penelope	0	0	0	0	0	0	0.66401	0	0	0	0	0	0	0	0	0	0	0	0	0	0	0	0	0	0	0	0	0	0	0	0	0	0	0	0	0	0	0	0	0	0	0	0	0	0	0	0	0
LIB5	Anas penelope	0	0	0	0	0	0	0.2967	0	0	0	0	0	0	0	0	0	0	0	0	0	0	0	0	0	0.03125	0	0	0.03347	0.36596	0	0	0	0	0	0	0	0.00276	0	0	0	0	0	0	0	0	0	0.02747	0
LIB39	Anas platyrhynchos	0	0.00041	0	0	0.00073	0	0.00066	0	0	0	0	0	0	0	0	0	0	0	0	0	0	0	0	0	0	0.00297	0	0	0.01392	0	0	0	0	0	0	0	0	0	0	0	0	0	0	0	0	0	0.04652	0
LIB38	Anas platyrhynchos	0	0	0	0	0	0	0.03694	0	0	0	0	0	0	0	0	0	0	0	0	0	0.05467	0	0	0	0.00049	0	0	0	0.00785	0	0	0	0	0	0	0.00014	0	0	0	0.00729	0	0	0	0	0	0	0.08883	0
LIB37	Anas platyrhynchos	0	0	0	0	0	0	0.0023	0	0	0	0	0	0	0	0	0	0	0	0	0	0	0	0	0	0	0	0	0	0	0	0	0	0	0	0	0	0	0	0	0	0	0	0	0	0	0	0	0
LIB3	Anas zonorhyncha	0	0.06207	0	0	0	0	0	0	0	0	0	0	0	0	0	0	0	0	0	0	0	0	0	0	0	0.10247	0	0	0.00538	0	0	0	0	0	0	0	0	0	0	0	0	0	0	0	0	0	0	0
LIB40	Anas zonorhyncha	0	0	0	0	0	0	0.00398	0	0	0	0	0	0	0	0	0	0	0	0	0	0	0	0	0	0	0.00043	0	0	0.00931	0	0	0	0	0	0	0	0	0	0	0	0	0	0	0	0	0	0.03654	0
S389_04A_CHG016282-IM16X26-H35-CGGATTGC_L005	Anser anser	0	0	0	0	0	0	0	0	0	0	0	0	0	0	0	0	0	0	0	0.00365	0.06918	0	0	0	0	0	0	0	0	0	0	0	0	0	0	0	0	0	0	0	0	0	0	0	0	0	0.00583	0
S389_04A_CHG016282-IM16X26-H34-CGACACAC_L005	Anser anser	0	0	0	0	0	0	0	0	0	0	0	0	0	0	0	0	0	0	0	0	0	0	0	0	0	0	0	0	0	0	0	0	0	0	0	0	0	0	0	0	0	0	0	0	0	0	0.06113	0
S389_04A_CHG016283-IM16X27-H22-CTGGCATA_L006	Anser anser	0	0	0	0	0	0	0	0	0	0	0	0	0	0	0	0	0	0	0	0	0	0	0	0	0	0	0	0	0	0	0	0	0	0	0	0	0	0	0	0	0	0	0	0	0	0	0	0
S389_04A_CHG016283-IM16X27-H25-GAATCTGA_L006	Anser anser	0	0	0	0	0	0	0	0	0	0	0	0	0	0	0	0	0	0	0	0	0	0	0	0	0	0	0	0	0	0	0	0	0	0	0	0	0	0	0	1.5129	0	0	0	0	0	0	0	0
S389_04A_CHG016282-IM16X26-H36-CTAAGGTC_L005	Anser anser	0	0	0	0	0	0	0	0	0	0	0	0	0	0	0	0	0	0	0	0	0	0	0	0	0	0	0	0	0	0	0	0	0	0	0	0	0	0	0	2.48417	0	0	0	0	0	0	0	0
S389_04A_CHG016282-IM16X26-H28-CCTAATCC_L005	Anser anser	0	0	0	0	0	0	0	0	0	0	0	0	0	0	0	0	0	0	0	0	0	0	0	0	0	0	0	0	0	0	0	0	0	0	0	0	0	0	0	0	0	0	0	0	0	0	0	0
S389_04A_CHG016283-IM16X27-H6-CGCATACA_L006	Anser anser	0	0	0	0	0	0	0	0	0	0	0	0	0	0	0	0	0	0	0	0	0	0	0	0	0	0	0	0	0	0	0	0	0	0	0	0	0	0	0	2.80715	0	0	0	0	0	0	0	0
S389_04A_CHG016282-IM16X26-H38-ACAGATTC_L005	Anser anser	0	0	0	0	0	0	0	0	0	0	0	0	0	0	0	0	0	0	0	0	0	0	0	0	0	0	0	0	0	0	0	0	0	0	0	0	0	0	0	1.00355	0	0	0	0	0	0	0	0
S389_04A_CHG016282-IM16X26-H23-CCGACAAC_L005	Anser anser	0	0	0	0	0	0	0	0	0	0	0	0	0	0	0	0	0	0	0	0	0	0	0	0	0	0	0	0	0	0	0	0	0	0	0	0	0	0	0	0	0	0	0	0	0	0	0	0
S389_04A_CHG016283-IM16X27-H9-CTCAATGA_L006	Anser anser	0	0	0	0	0	0	0	0	0	0	0	0	0	0	0	0	0	0	0	0	0	0	0	0	0	0	0	0	0	0	0	0	0	0	0	0	0	0	0	0.24716	0	0	0	0	0	0	0	0
S389_04A_CHG016283-IM16X27-H10-CTGAGCCA_L006	Anser anser	0	0	0	0	0	0	0	0	0	0	0	0	0	0	0	0	0	0	0	0	0	0	0	0	0	0	0	0	0	0	0	0	0	0	0	0	0	0	0	0	0	0	0	0	0	0	0	0
META23IMWYN41_ZF23	Anser cygnoid	0	0	0	0	0	0	0	0	0	0	0	0	0	0	0	0	0.02947	0	0	0	0.42418	0	0	0	0	0	0	0	0	0	0	0	0	0	0	0.01361	0	0	0	0	0	0	0	0	0.0312	0	0	0
META23IMWYN54_BTY-11	Anser cygnoid	0	0	0	0	0	0	0	0	0	0	0	0	0	0	0	0	0	0	0	0	0	0	0	0.01165	0	0	0	0	0	0	0	0	0	0	0	0	0	0	0	0	0	0	0	0	0	0	0	0
GF-cj118	Anser cygnoides	0	0	0	0	0	0	0	0	0	0	0	0	0	0	0	0	0	0	0	7.84916	0	0	0	0	0	0	0	0	0	0	0	0	0	0	0	0	0	0	0	0	0	0	0	0	0	0	0	0
GF-cj113	Anser cygnoides	0	0	0	0	0	0	0	0	0	0	0	0	0	0	0	0	0	0	0	2.52705	0	0	0	0	0	0	0	0	0	0	0	0	0	0	0	0	0	0	0	0	0	0	0	0	0	0	0	0
GF-cj120	Anser cygnoides	0	0	0	0	0	0	0	0	0	0	0	0	0	0	0	0	0	0	0	0	0	0	0	0	0	0	0	0	0	0	0	0	0	0	0	0	0	0	0	0	0	0	0	0	0	0	0	0
GF-cj126	Anser cygnoides	0	0	0	0	0	0	0	0	0	0	0	0	0	0	0	0	0	0	0	0	0	0	0	0	0	0	0	0	1.09789	0	0	0	0	0	0	0	0	0	0	0	0	0	0	0	0	0	0	0
GF-cj123	Anser cygnoides	0	0	0	0	0	0	0	0	0	0	0	0	0	0	0	0	0	0	0	0	0	0	0	0	0	0	0	0	0	0	0	0	0	0.00065	0	0	0	0	0	0	0	0	0	0	0	0	0	0
GF-cj117	Anser cygnoides	0	0	0	0	0	0	0	0	0	0	0	0	0	0	0	0	0	0	0	0	0	0	0	0	0	0	0	0	0.53483	0	0	0	0	0	0	0	0	0	0	0	0	0	0	0	0	0	0	0
GF-cj121	Anser cygnoides	0	0	0	0	0	0	0	0	0	0	0	0	0	0	0	0	0	0	0	0	0	0	0	0	0	0	0	0	0	0	0	0	0	0	0	0	0	0	0	0	0	0	0	0	0	0.34538	0	0
GF-cj16	Anser cygnoides	0	0	0	0	0	0	0	0	0	0	0	0	0	0	0	0	0	0	0	0	0	0	0	0	0	0	0	0	0	0	0	0	0	0	0	0	0	0	0	0	0	0	0	0	0	0	0	0
GF-cj122	Anser cygnoides	0	0	0	0	0	0	0	0	0	0	0	0	0	0	0	0	0	0	0	0	0	0	0	0	0	0	0	0	0	0	0	0	0	0	0	0	0	0	0	0	0	0	0	0	0	0.12759	0	0
GF-cj119	Anser cygnoides	0	0	0	0	0	0	0	0	0	0	0	0	0	0	0	0	0	0	0	0	0	0	0	0	0	0	0	0	0.02165	0	0	0	0	0	0	0	0	0	0	0	0	0	0	0	0	0	0	0
GF-cj44	Anser fabalis	0	0	0	0	0	0	0	0	0	0	0	0	0	0	0	0	0	0	0	0	0	0	0	0	0	0	24.6883	0	5.06688	0	0	0	0	0	0	0	0	0	0	0	0	0	0	0	0	0	0	0
GF-cj42	Anser fabalis	0	0	0	0	0	0	0	0	0	0	0	0	0	0	0	0	0	0	0	0	0	0	0	0	0	0	0.08207	0	0	0	0	0	0	0	0	0	0	0	0	0	0	0	0	0	0	0	0	0
GF-cj46	Anser fabalis	0	0	0	0	0	0	0	0	0	0	0	0	0	0	0	0	0	0	0	0	0	0	0	0	0	0	0.82885	0	12.926	0	0	0	0	0	0	0	0	0	0	0	0	0	0	0	0	0	0	0
GF-cj45	Anser fabalis	0	0	0	0	0	0	0	0	0	0	0	0	0	0	0	0	0	0	0	0	0	0	0	0	0	0	1.81924	0	0	0	0	0	0	0	0	0	0	0	0	0	0	0	0	0	0.04146	0	0	0
GF-cj43	Anser fabalis	0	0	0	0	0	0	0	0	0	0	0	0	0	0	0	0	0	0	0	0	0	0	0	0	0	0	1.80215	0	4.46203	0	0	0	0	0	0	0	0	0	0	0	0	0	0	0	0	0	0	0
GF-cj34	Anser fabalis	0	0	0	0	0	0	0	0	0	0	0	0	0	0	0	0	0	0	0	0	0	0	0	0	0.00913	0	0.696	0	0.00941	0	0	0	0	0	0	0	0	0	0	0	0	0	0	0	0	0	0	0
GF-cj47	Anser fabalis	0	0	0	0	0	0	0	0	0	0	0	0	0	0	0	0	0	0	0	0	0	0	0	0	0	0	0	0	0	0	0	0	0	0	0	0	0	0	0	0.18325	0	0	0	0	0	0	0	0
GF-cj37	Anser fabalis	0	0	0	0	0	0	0	0	0	0	0	0	0	0	0	0	0	0	0	0	0.02091	0	0	0	0	0	0.04401	0	0.05297	0	0	0	0	0	0	0	0	0	0	0	0	0.00665	0	0	0.00815	0	0	0
GF-cj40	Anser fabalis	0	0	0	0	0	0	0	0	0	0	0	0	0	0	0	0	0	0	0	0	0	0	0	0	0	0	0.04789	0	0	0	0	0	0	0	0	0	0	0	0	0	0	0	0	0	0	0	0	0
GF-cj41	Anser fabalis	0	0	0	0	0	0	0	0	0	0	0	0	0	0	0	0	0	0	0	0	0	0	0	0	0	0	0.00531	0	0	0	0	0	0	0	0	0	0	0	0	0	0	0	0	0	0	0	0	0
GF-cj33	Anser fabalis	0	0	0	0	0	0	0	0	0	0	0	0	0	0	0	0	0	0	0	0	0	0	0	0	0	0	0.02032	0	0	0	0	0	0	0	0	0	0	0	0	0	0	0	0	0	0	0	0	0
META23IMWYN41_F12	Anser indicus	0	0	0	0	0	0	0.06961	0	0	0	0	0	0	0	0	0	0	0	0	0	0	0	0	0	0	0	0	0	0	0	0	0	0	0	0	0	0	0	0	0	0	0	0	0	0	0	0	0
GF-cj18	Anser indicus	0	0	0	0	0	0	0	0	0	0	0	0	0	0	0	0	0	0	0	0	0	0	0	0	0	0	0	0	0	0	0	0	0	0	0	0	0	0	0	0	0	0	0	0	0	0	0	0
GF-cj29	Anser indicus	0	0	0	0	0	0	0	0	0	0	0	0	0	0	0	0	0	0	0	0	0.07996	0	0	0	0	0	0.01601	0	0	0	0	0	0	0	0	0	0	0	0	0	0	0.00271	0	0	0.00716	0	0	0
GF-cj27	Anser indicus	0	0	0	0	0	0	0	0	0	0	0	0	0	0	0	0	0	0	0	0	0	0	0	0	0	0	0	0	0	0	0	0	0	0	0	0	0	0	0	0	0	0	0	0	0	0	0	0
GF-cj23	Anser indicus	0	0	0	0	0	0	0	0	0	0	0	0	0	0	0	0	0	0	0	0	0	0	0	0	0	0	0	0	0	0	0	0	0	0	0	0	0	0	0	0	0	0	0	0	0	0	0	0
GF-cj31	Anser indicus	0	0	0	0	0	0	0	0	0	0	0	0	0	0	0	0	0	0	0	0	0	0	0	0	0	0	0	0	0	0	0	0	0	0.007	0	0	0	0	0	0	0	0	0	0	0	0	0	0
GF-cj32	Anser indicus	0	0	0	0	0	0	0	0	0	0	0	0	0	0	0	0	0	0	0	0	0	0	0	0	0	0	0.01482	0	0	0	0	0	0	0	0	0	0	0	0	0	0	0	0	0	0	0	0	0
GF-cj30	Anser indicus	0	0	0	0	0	0	0	0	0	0	0	0	0	0	0	0	0	0	0	0	0	0	0	0	0	0	0	0	0.02971	0	0	0	0	0	0	0	0	0	0	0	0	0	0	0	0	0	0	0
META23IMWYN54_HJH-11	Anser indicus	0	0	0	0	0	0	0	0.06105	0.01233	0	0	0	0	0	0	0	0	0	0	0	0	0	0	0.06822	0	0	0.95589	0	0.24905	0	0	0	0	0	0	0	0	0	0	0	0	0	0	0	0	0	0.80334	0
META23IMWYN54_BTY-15	Anser indicus	0	0	0	0	0	0	0	0	0	0.04994	0	0	0	0	0	0	0	0	0	0	0	0	0	0	0	0	0	0	0	0	0	0	0	0	0	0	0	0	0	0	0	0	0	0	0	0	0	0
META23IMWYN54_BTY-8	Anser indicus	0	0	0	0	0	0	0	0.56697	0	0	0	0	0	0	0	0	0	0	0	0	0	0	0	0.20585	0	0	0	0	0	0	0	0	0	0	0	0	0	0	0	0	0	0	0	0	0	0	0	0
META23IMWYN54_BTY-18	Anser indicus	0	0	0	0	0	0	0	0	0	0	0	0	0	0	0	0	0	0	0	0	0	0	0	0.10653	0	0	0	0	0	0	0	0	0	0	0	0	0	0	0	0	0	0	0	0	0	0	0	0
META23IMWYN41_D0221	Anthus hodgsoni	0	0	0	0	0	0	0	0	0	0	0	0	0	0	0	0	0	0	0	0	0	0	0	0	0	0	0	0	0	0	0	0	0	0	0	0	0	0	0	0	0	0	0	0	0	0	0	0
META23IMWYN41_D0224	Anthus hodgsoni	0	0	0	0	0	0	0	0	0	0	0	0	0	0	0	0	0	0	0	0	0	0	0	0	0	0	0	0	0	0	0	0	0	0	0	0	0	0	0	0	0	0	0	0	0	0	0	0
META23IMWYN41_D0231	Anthus hodgsoni	0	0	0	0	0	0	0	0	0	0	0	0	0	0	0	0	0	0	0	0	0	0	0	0	0	0	0	0	0	0	0	0	0	0	0	0	0	0	0	0	0	0	0	0	0	0	0	0
META23IMWYN41_D0222	Anthus hodgsoni	0	0	0	0	0	0	0.00087	0	0	0	0	0	0	0	0	0	0	0	0	0	0	0	0	0	0	0	0	0	0	0	0	0	0	0	0	0	0	0	0	0	0	0	0	0	0	0	0	0
GF-cj104	Ardea alba	0	0	0	0	0	0	0.06114	0	0	0	0	0	0	0	0	0	0	0	0	0	0	0	0	0	0	0	0	0	0	0	0	0	0	0	0	0	0	0	0	0	0	0	0	0	0	0	0	0
META23IMWYN41_D0234	Ardeola bacchus Bonaparte	0	0	0	0	0	0	0	0	0	0	0	0	0	0	0	0	0	0	0	0	0	0	0	0	0	0	0	0	0	0	0	0.00992	0	0	0	0	0	0	0	0	0	0	0	0	0	0	5.56108	0
META23IMWYN41_D0235	Ardeola bacchus Bonaparte	0	0	0	0	0	0	0	0	0	0	0	0	0	0	0	0	0	0	0	0	0	0	0	0	0	0	0	0	0	0	0	0	0	0	0	0	0	0	0	0	0	0	0	0	0	0	0	0
META23IMWYN41_F11	Arundinax aedon	0	0	0	0	0	0	0	0	0	0	0	0	0	0	0	0	0	0	0	0	0	0	0	0	0	0	0	0	0	0	0	0	0	0	0	0	0	0	0	0	0	0	0	0	0	0	0.01313	0
META23IMWYN41_EY-003	Brown Shrike	0	0	0	0	0	0	0	0	0	0	0	0	0	0	0	0	0	0	0	0	0	0	0	0	9.0406	0	0	0	0	0	0	0	0	0	0	0	0	0	0	0	0	0	0	0	0	0	7.55575	0
META23IMWYN41_EY-004	Brown Shrike	0	0	0	0	0	0	0	0	0	0	0	0	0	0	0	0	0	0	0	0	0	2.38094	0	0	6.05432	0	0	0	0	0	0	0	0	0	0	0	0	0	0	0	0	0	0	0	0	0	10.8132	0
META23IMWYN41_EY-002	Brown Shrike	0	0	0	0	0	0	0	0	0	0	0	0	0	0	0	0	0	0	0	0	0	4.82726	0.18138	0	7.39489	0	0	0	0	0	0	0	0	0	0	0	0	0	0	0	0	0	0	0	0	0	9.26349	0
META23IMWYN41_D0237	Calliope calliope	0	0	0	0	0	0	0.04911	0	0	0	0	0	0	0	0	0	0	0	0	0	0	0	0	0	0	0	0	0	0	0	0	0	0	0	0	0	0	0	0	0	0	0	0	0	0	0	0	0
META23IMWYN41_ZF11	Ciconia boyciana	0	0	0	0	0	0	0	0	0	0	0	0	0	0	0	0	0	0	0	0	0.91942	0	0	0	0	0	0	0	0.16663	0	0	0	0	0	0	0	0	0	0	0	0	0	0	0	0.704	0	0	0
META23IMWYN41_F22	Ciconia boyciana	0	0	0	0	0	0	0	0	0	0	0	0	0	0	0	0	0	0	0	0	1.02342	0	0	0	0	0	0	0	0	0	0	0	0	0	0	0	0	0.01412	0	0	0	0	0	0	0	0	0.01043	0
META23IMWYN41_F21	Ciconia boyciana	0	0	0	0	0	0	0	0	0	0	0	0	0	0	0	0	0	0	0	0	0.01249	0	0	0	0	0	0	0	0	0	0	0	0	0	0	0	0	0	0	0	0	0	0	0	0	0	0	0
META23IMWYN41_D0233	Cinclidium leucurum	0.02531	0	44.2537	0	0	0	0	0	0	0	0	0	0	0	0	0	0	0	0	0	0	0	0	0	0	0	0	0	0	0	0	0	0	0	0	0	0	0	0	0	0	0	0	0	0.02178	0	0.00527	0
META23IMWYN41_ZF3	Corvus Linnaeus	0	0	0	0	0	0	0.04871	0	0	0	0	0	0	0	0	0	0	0	0	0	1.84697	0	0	0	0	0	0.00746	0	0	0	0	0	0	0	0	0	0	0	0	0	0	0	0.01618	0	0.05129	0	0.03011	0
META23IMWYN41_D0259	Cuculus poliocephalus	0	0	0	0	0	0	0	0	0	0	0	0	0	0	0	0	0	0	0	0	0	0	0	0	0	0	0	0	0.20322	0	0	0	0	0	0	0	0	0	0	0	0	0	0	0	0	0	0	0
META23IMWYN41_D0242	Cuculus poliocephalus	0	0	0	0	0	0	0	0	0	0	0	0	0	0	0	0	0	0	0	0	0	0	0	0	0	0	0	0	0.13469	0	0	0	0	0	0	0	0	0	0	0	0	0	0	0	0	0	0	0
SRR21898919	Cygnus cygnus	0	0	0	0	0	0	0.00018	0	0	0	0	0	0	0	0	0	0	0	0	0	0	0	0	0	0	0	0	0	0	0	0	0	0	0	0	0	0	0	0	0	0	0	0	0	0	0	0.04161	0
SRR21898906	Cygnus cygnus	0	0	0	0	0	0	0	0	0	0	0	0	0	0	0	0	0	0	0	0	0	0	0	0	0	0	0	0	0	0	0	0	0	0	0	0	0	0	0	0	0	0	0	0	0	0	0.00673	0
SRR21898908	Cygnus cygnus	0	0	0	0	0	0	0	0	0	0	0	0	0	0	0	0	0	0	0	0	0	0	0	0	0	0	0	0	0	0	0	0	0	0	0	0	0	0	0	0	0	0	0	0	0	0	0.04466	0
SRR21898910	Cygnus cygnus	0	0	0	0	0	0	0	0	0	0	0	0	0	0	0	0	0	0	0	0	0	0	0	0	0	0	0	0	0	0	0	0	0	0	0	0	0	0	0	0	0	0	0	0	0	0	0.50261	0
GF-cj81	Cygnus cygnus	0	0	0	0	0	0	0	0	0	0	0	0	0	0	0	0	0	0	0	0	0	0	0	0	0	0	0	0	0	0	0	0	0	0	0	0	0	0	0	0	0	0	0	0	0	0	0	0
SRR21898918	Cygnus cygnus	0	0	0	0	0	0	0	0	0	0	0	0	0	0	0	0	0	0	0	0	0	0	0	0	0.08198	0	0	0	0	0	0	0	0	0	0	0	0	0	0	0.00447	0	0	0.05343	0	0	0	0.30348	0
SRR21898915	Cygnus cygnus	0	0	0	0	0	0	0.15499	0	0	0	0	0	0	0	0	0	0	0	0	0	0	0	0	0	0	0	0	0	0	0	0	0	0	0	0	0	0	0	0	0	0	0	3.46506	0	0	0	0.20223	0.01449
SRR21898922	Cygnus cygnus	0	0	0	0	0	0	0	0	0	0	0	0	0	0	0	0	0	0	0	0.0159	0.4093	0	0	0	0	0	0	0.0091	0	0	0	0	0	0	0	0	0	0	0	0	0	0	0	0	0	0	0.12643	0
SRR21898920	Cygnus cygnus	0	0	0	0	0	0	0	0	0	0	0	0	0	0	0	0	0	0	0	0	0	0	0	0	0	0	0	0	0	0	0	0	0	0	0	0	0	0	0	0	0	0	0	0	0	0	0.14822	0
SRR21898912	Cygnus cygnus	0	0	0	0	0	0	0	0	0	0	0	0	0	0	0	0	0	0	0	0	0	0	0	0	0	0	0	0	0	0	0	0	0	0	0	0	0	0	0	0	0	0	0	0	0	0	1.3943	0
SRR21898914	Cygnus cygnus	0	0	0	0	0	0	10.5703	0	0	0	0	0	0	0	0	0	0	0	0	0	0	0	0	0	0	0	0	0	0	0	0	0	0	0	0	0	0	0	0	0.00175	0.33509	0	0.90002	0	0.00494	0	0	0.00619
SRR21898923	Cygnus cygnus	0	0	0	0	0	0	0	0	0	0	0	0	0	0	0	0	0	0	0	0	0	0	0	0	0	0	0	0	0	0	0	0	0	0	0	0	0	0	0	0	0	0	0	0	0	0	0.09724	0
GF-cj63	Cygnus cygnus	0	0	0	0	0	0	0	0	0	0	0	0	0	0	0	0	0	0	0	0	0	0	0	0	0	0	0	0	0.02112	0	0	0	0	0	0	0	0	0	0	0	0	0	0	0	0	0	0	0
GF-cj73	Cygnus cygnus	0	0	0	0	0	0	0	0	0	0	0	0	0	0	0	0	0	0	0	0	0	0	0	0	0	0	0	0	0.04031	0	0	0	0	0	0	0	0	0	0	0	0	0	0	0	0	0	0	0
GF-cj69	Cygnus cygnus	0	0	0	0	0	0	0	0	0	0	0	0	0	0	0	0	0	0	0	0	0	0	0	0	0	0	0	0	0	0	0	0	0	0	0	0	0	0	0	0	0	0	0	0	0	0	0	0
GF-cj80	Cygnus cygnus	0	0	0	0	0	0	0.45801	0	0	0	0	0	0	0	0	0	0	0	0	0	0	0	0	0	0	0	0	0	0	0	0	0	0	0	0	0	0	0	0	0	0	0	0	0	0	0	4.03176	0
GF-cj66	Cygnus cygnus	0	0	0	0	0	0	0	0	0	0	0	0	0	0	0	0	0	0	0	0	0	0	0	0	0	0	0	0	0	0	0	0	0	0	0	0	0	0	0	0	0	0	0	0	0	0	0	0
SRR21898916	Cygnus cygnus	0	0	0	0	0	0	4.24852	0	0	0	0	0	0	0	0	0	0	0	0	0	0	0	0	0	0	0	0	0	0.02258	0	0	0	0	0	0	0	0	0.00049	0	0	0	0	0.00219	0	0	0	0.00059	0
GF-cj76	Cygnus cygnus	0	0	0	0	0	0	3.74862	0	0	0	0	0	0	0	0	0	0	0	0	0	0	0	0	0	0	0	0	0	0	0	0	0	0	0	0	0	0	0	0	0	0	0	0	0	0	0	0.00769	0
GF-cj68	Cygnus cygnus	0	0	0	0	0	0	0	0	0	0	0	0	0	0	0	0	0	0	0	0	0	0	0	0	0	0	0	0	0	0	0	0	0	0	0	0	0	0	0	0	0	0	0	0	0	0	0	0
SRR21898909	Cygnus cygnus	0	0	0	0	0	0	0	0	0	0	0	0	0	0	0	0	0	0	0	0	0	0	0	0	0	0	0	0	0	0	0	0	0	0	0	0	0	0	0.49864	0	0	0	0	0.06903	0	0	0	0
GF-cj78	Cygnus cygnus	0	0	0	0	0	0	0.21317	0	0	0	0	0	0	0	0	0	0	0	0	0	0	0	0	0	0	0	0	0	0	0	0	0	0	0	0	0	0	0	0	0	0	0	0	0	0	0	0	0
SRR21898925	Cygnus cygnus	0	0	0	0	0	0	0	0	0	0	0	0	0	0	0	0	0	0	0	0	0	0	0	0	0	0	0	0	0	0	0	0	0	0	0	0	0	0	0	0	0	0	0	0	0	0	0.00451	0
SRR21898924	Cygnus cygnus	0	0	0	0	0	0	0.03027	0	0	0	0	0	0	0	0	0	0	0	0	0.00527	0	0	0	0	0	0	0	0	0	0	0	0	0	0	0	0	0	0	0	0	0	0	0.05579	0	0	0	0.5901	0.03425
SRR21898917	Cygnus cygnus	0	0	0.0274	0	0	0	0.00937	0	0	0	0	0	0	0	0	0	0	0	0	0	0	0	0	0	0	0	0	0	0	0	0	0	0	0	0	0	0	0	0	0	0	0	0	0	0	0	0.90272	0.00196
GF-cj72	Cygnus cygnus	0	0	0	0	0	0	0	0	0	0	0	0	0	0	0	0	0	0	0	0	0	0	0	0	0	0	0	0	0	0	0	0	0	0	0	0	0	0	0	0	0	0	0	0	0	0	0	0
SRR21898907	Cygnus cygnus	0	0	0	0	0	0	0	0	0	0	0	0	0	0	0	0	0	0	0	0	0	0	0	0	0	0	0	0	0	0	0	0	0	0	0	0	0	0	0	0	0	0	0	0	0	0	0	0
GF-cj79	Cygnus cygnus	0	0	0	0	0	0	0.00966	0	0	0	0	0	0	0	0	0	0	0	0	0	0	0	0	0	0	0	0	0	0	0	0	0	0	0	0	0	0	0	0	0	0	0	0	0	0	0	0	0
GF-cj77	Cygnus cygnus	0	0	0	0	0	0	0.08707	0	0	0	0	0	0	0	0	0	0	0	0	0	0	0	0	0	0	0	0	0	0	0	0	0	0	0	0	0	0	0	0	0	0	0	0	0	0	0	0.02478	0
SRR21898921	Cygnus cygnus	0	0	0	0	0	0	0	0	0	0	0	0	0	0	0	0	0	0	0	0	0	0	0	0	0	0	0	0	0	0	0	0	0	0	0	0	0	0	0	0	0	0	0	0	0	0	0.00773	0
GF-cj65	Cygnus cygnus	0	0	0	0	0	0	0	0	0	0	0	0	0	0	0	0	0	0	0	0	0	0	0	0	0	0	0	0	0	0	0	0	0	0	0	0	0	0	0	0	0	0	0	0	0	0	0	0
SRR21898913	Cygnus cygnus	0	0	0	0	0	0	0	0	0	0	0	0	0	0	0	0	0	0	0	0	0	0	0	0	0	0	0	0	0	0	0	0	0	0	0	0	0	0	0	0	0	0	0	0	0	0	0.1327	0
GF-cj67	Cygnus cygnus	0	0	0	0	0	0	0	0	0	0	0	0	0	0	0	0	0	0	0	0	0	0	0	0	0	0	0	0	0	0	0	0	0	0	0	0	0	0	0	0	0	0	0	0	0	0	0	0
SRR21898911	Cygnus cygnus	0	0	0	0	0	0	0	0	0	0	0	0	0	0	0	0	0	0	0	0	0	0	0	0	0	0	0	0	0	0	0	0	0	0	0	0	0	0	0	0	0	0	0	0	0	0	0	0
GF-cj75	Cygnus cygnus	0	0	0	0	0	0	0	0	0	0	0	0	0	0	0	0	0	0	0	0	0	0	0	0	0	0	0	0	0	0	0	0	0	0	0	0	0	0	0	0	0	0	0	0	0	0	0	0
META23IMWYN41_D0267	Dicrurus hottentottus	0	0	0	0	0	0	0	0	0	0	0	0	0	0	0	0	0	0	0	0	0	0	0	0	0	0	0	0	0	0	0	0	0	0	0	0	0	0	0	0	0	0	0	0	0	0	0	0
META23IMWYN41_D0238	Emberiza fucata	0	0	0	0	0	0	0	0	0	0	0	0	0	0	0	0	0	0	0	0	0	0	0	0	0	0	0	0	0	0.00473	0	0	0	0	0	0	0	0	0	0	0	0	0	0	0	0	0	0
META23IMWYN41_D0226	Emberiza pusilla	0	0	0	0	0	0	0	0	0	0	0	0	0	0	0	0	0	0	0	0	0	0	0	0	0	0	0	0	0	0	0	0	0	0	0	0	0	0	0	0	0	0	0	0	0	0	0	0
META23IMWYN41_D0229	Emberiza rutila	0	0	0	0	0	0	0	0	0	0	0	0	0	0	0	0	0	0	0	0	0	0	0	0	0	0	0	0	0	0	0	0	0	0	0	0	0	0	0	0	0	0	0	0	0	0	0	0
META23IMWYN41_D0269	Eurystomus orientalis Linnaeus	0	0	0	0	0	0	0.01119	0	0	0	0	0	0	0	0	0	0	0	0	0	0	0	0	0	0	0	0	0	0	0	0	0	0	0	0.01557	0	0	0	0	0	0	0	0	0	0	0	0	0
META23IMWYN41_D0257	Eyebrowed Thrush	0	0	0	0	0	0	0	0	0	0	0	0	0	0	0	0	0	0	0	0	0	0	0	0	0	0	0	0	0	0	0	0	0	0	0	0	0	0	0	0	0	0	0	0	0	0	0	0
META23IMWYN41_D0244	Eyebrowed Thrush	0	0	0	0	0	0	0.0029	0	0	0	0.00435	0	0	0	0	0	0	0	0	0	0	0	0	0	0	0	0	0	0	0	0	0	0	0	0	0	0	0	0	0	0	0	0	0	0	0	0	0
META23IMWYN41_D0266	Eyebrowed Thrush	0	0	0	0	0	0	0	0	0	0	0	0	0	0	0	0	0	0	0	0	0	0	0	0	0	0	0	0	0	0	0	0	0	0	0	0	0	0	0	0	0	0	0	0	0	0	0	0
META23IMWYN41_D0256	Eyebrowed Thrush	0	0	0	0	0	0	0	0	0	0	0	0	0	0	0	0	0	0	0	0	0	0	0	0	0	0	0	0	0	0	0	0	0	0	0	0	0	0	0	0	0	0	0	0	0	0	0	0
META23IMWYN41_D0243	Eyebrowed Thrush	0	0	0	0	0	0	0	0	0	0	0	0	0	0	0	0	0	0	0	0	0	0	0	0	0	0	0	0	0	0	0	0	0	0	0	0	0	0	0	0	0	0	0	0	0	0	0	0
META23IMWYN41_D0220	Ficedula albicilla	0	0	0	0	0	0	0	0	0	0	0	0	0	0	0	0	0	0	0	0	0	0	0	0	0	0	0	0	0	0	0	0	0	0	0	0	0	0	0	0	0	0	0	0	0	0	0	0
META24IMWYN1_2792	Gallinula chloropus	0	0	0	0	0	0	0	0	0	0	0	0	0	0	0	0	0	0	0	0	0	0	0	0	0	0	0	0	0	0	0	0	0	0	0	0	0	0	0	0	0	0	0	0	0	0	0	0
META23IMWYN54_HSJ-8	Gallinula chloropus	0	0	0	0	0	0	0	0	0	0	0	0	0	0	0	0	0	0	0	0.8423	8.30012	0	0	0	0	0	0	0.58569	0	0	0	0	0	0	0	0	0	0	0	0	0	0	0	0	0	0	0	0
META23IMWYN54_HSJ-5	Gallinula chloropus	0	0	0	0	0	0	0	0	0	0	0	0	0	0	0	0	0	0	0	0	0	0	0	0	0	0	0	0.28515	0	0	0	0	0	0	0	0	0	0	0	0	0	0	0	0	0	0	0	0
GF-cj52	Grus grus	0	0	0	0	0	0	0	0	0	0	0	0	0	0	0.72728	0.03758	0	0	0	0.00397	0.32568	0	0	0	0	0	0.00538	0	0.0051	0	0	0	0	0	0	0	0	0	0	0	0	0	0	0	0.08969	0	0	0
GF-cj62	Grus grus	0	0	0	0	0	0	0	0	0	0	0	0	0	0	0	0	0	0	0	0	0	0	0	0	0	0	0	0.21254	0.14141	0	0	0	0	0	0	0	0	0	0	0	0	0	0	0	0	0	0	0
GF-cj56	Grus grus	0	0	0	0	0	0	0	0	0	0	0	0	0	0	0	0	0	0	0	0	0	0	0	0	0	0	0	0	0	0	0	0	0	0	0	0	0	0	0	0.66195	0	0	0	0	0	0	0	0
GF-cj54	Grus grus	0	0	0	0	0	0	0	0	0	0	0	0	0	0	0	0	0	0	0	0	0	0	0	0	0	0	0.39558	0	0	0	0	0	0	0	0	0	0	0	0	0.00102	0	0	0	0	0	0	0	0
GF-cj48	Grus grus	0	0	0	0	0	0	0	0	0	0	0	0	0	0	0	0	0	0	0	0	0	0	0	0	0	0	0	0	0	0	0	0	0	0	0	0	0	0	0	0.23895	0	0	0	0	0	0	0	0
GF-cj55	Grus grus	0	0	0	0	0	0	0	0	0	0	0	0	0	0	0.00534	0	0	0	0	0	0	0	0	0	0	0	0.16016	0	0	0	0	0	0	0	0	0	0	0	0	0	0	0	0	0	0	0	0	0
GF-cj53	Grus grus	0	0	0	0	0	0	0	0	0	0	0	0	0	0	0.04474	0.00048	0	0	0	0.0007	0.00474	0	0	0	0	0	0.00266	0	0	0	0	0	0	0	0	0	0	0	0	0	0	0	0	0	0	0	0	0
GF-cj50	Grus grus	0	0	0	0	0	0	0	0	0	0	0	0	0	0	0	0	0	0	0	0	0	0	0	0	0	0	0.10037	0	0	0	0	0	0	0	0	0	0	0	0	0	0	0	0	0	0	0	0	0
GF-cj58	Grus grus	0	0	0	0	0	0	0	0	0	0	0	0	0	0	0	0	0	0	0	0	0	0	0	0	0	0	0	0	0	0	0	0	0	0	0	0	0	0	0	0	0	0	0	0	0	0	0	0
LIB22	Grus grus	0	0	0	0	0	0	0	0	0	0	0	0	0	0	0	0	0	0	0	0	0	0	0	0	0	0	0	0	0	0	0	0	0	0	0	0	0	0	0	0	0	0	0	0	0	0	0.00549	0
LIB23	Grus grus	0	0	0	0	0	0	0	0	0	0	0	0	0	0	0	0	0	0	0	0	0	0	0	0	0	0	0	0	0.05097	0	0	0	0	0	0	0	0	0	0	0	0	0	0	0	0	0	0	0
LIB24	Grus grus	0	0	0	0	0	0	0	0	0	0	0	0	0	0	0	0	0	0	0	0	0	0	0	0	0	0	0	0.05297	0.17942	0	0	0	0	0	0	0	0	0	0	0	0	0	0	0	0	0	0	0
LIB25	Grus grus	0	0	0	0	0	0	0	0	0	0	0	0	0	0	0	0	0	0	0	0	0	0	0	0	0	0	0	0.00263	0.01681	0	0	0	0	0	0	0	0	0	0	0	0	0	0	0	0	0	0	0
META23IMWYN41_ZF14	Grus japonensis	0	0	0	0	0	0	0.42203	0	0	0	0	0	0	0	0	0	0	0	0	0	13.8235	0	0	0.04333	0	0	0	0	0.2891	0	0	0	0	0	0	0	0	0	0	0	0	0	0	0	7.39704	0	0	0
META23IMWYN41_ZF13	Grus japonensis	0	0	0	0	0	0	0	0	0	0	0	0	0	0	0	0	0.00103	0	0	0	9.60285	0	0	0	0	0	0.06796	0	0.04911	0	0	0	0	0	0	0	0	0	0	0	0	0	0	0	1.19976	0	0	0
META23IMWYN41_ZF22	Grus japonensis	0	0	0	0	0	0	21.7661	0	0	0	0	0	0	0	0	0	0	0	0	0	0	0	0	0	0	0	0	0	0	0	0	0	0	0	0	0	0	0	0	0	0	0	0	0	0	0	0	0
META23IMWYN41_ZF8	Grus japonensis	0	0	0	0	0	0	0.10729	0	0	0	0	0	0	0	0	0	0	0	0	0.00292	2.34946	0	0	0	0	0	1e-05	0	0	0	0	0	0	0	0	0	0	0	0	0	0	0	0	0	0.05243	0	0	0
META23IMWYN41_ZG19	Grus japonensis	0	0	0	0	0	0	0	0	0	0	0	0	0	0	0	0	0	0	0	0	5.46746	0	0	0	0	0	0.04227	0	0.01552	0	0	0	0	0	0	0	0	0	0	0	0	0	0	0	2.67008	0	0	0
META23IMWYN41_ZF5	Grus japonensis	0	0	0	0	0	0	0	0	0	0	0	0.00275	0	0.00185	0	0	0	0	0	0	0.31579	0	0	0	0	0	0.0041	0	0	0	0	0	0	0	0	0	0	0	0	0	0	0	0	0	0.0116	0	1.34197	0
META23IMWYN41_ZF12	Grus japonensis	0	0	0	0	0	0	0	0	0	0	0	0	0	0	0	0	0	0	0	0	0.70252	0	0	0	0	0	0.00026	0	0.018	0	0	0	0	0	0	0	0	0	0	0	0	0	0	0	1.67734	0	0	0
META23IMWYN41_ZF7	Grus japonensis	0	0	0	0	0	0	0	0	0	0	0	0	0	0	0	0	0	0	0	0	0.28979	0	0	0	0	0	7.67538	0	0.00735	0	0	0	0	0	0	0	0	0	0	0	0	0	0	0	0	0	0	0
META23IMWYN41_ZF17	Grus japonensis	0	0	0	0	0	0.00833	0.30544	0	0	0	0	0	0	0	0	0	0.00013	0.02998	0.001	0.06416	6.22501	0	0	0.00063	0	0	0.00118	0	0.00465	0	0	0	0	0	0	0	0	0	0	0	0	0	0	0	0.08848	0	0	0
META23IMWYN41_ZG18	Grus japonensis	0	0	0	0	0	0	0	0	0	0	0	0	0	0	0	0	0	0	0	0.01943	1.50892	0	0	0.00632	0	0	0.19395	0	0.00909	0	0	0	0	0	0	0	0	0	0	0	0	0	0	0	3.93363	0	0	0
META23IMWYN41_ZG15	Grus japonensis	0	0	0	0	0	0	0	0	0	0	0	0	0	0	0	0	0	0	0	0	3.14605	0	0	0	0	0	0.4983	0	0.00793	0	0	0	0	0	0	0	0	0	0	0	0	0	0	0	1.06748	0	0	0
META23IMWYN41_ZG12	Grus japonensis	0	0	0	0	0	0	0	0	0	0	0	0	0	0	0	0	0	0	0	0	0.3521	0	0	0	0	0	0.15712	0	0	0	0	0	0	0	0	0	0	0	0	0	0	0	0	0	3.89738	0	0	0
META23IMWYN41_ZF9	Grus japonensis	0	0	0	0	0	0	0	0	0	0	0	0	0	0	0	0	0	0	0	0	0	0	0	0	0	0	3.80773	0	0	0	0	0	0	0	0	0	0	0	0	0	0	0	0	0	0	0	0	0
META23IMWYN41_ZF4	Grus japonensis	0	0	0	0	0	0	0	0	0	0	0	0	0	0	0	0	0	0	0	0	0	0	0	0	0	0	0.62155	0	2.48253	0	0	0	0	0	0	0	0	0	0	0	0	0	0	0	0	0	0.65933	0
META23IMWYN41_ZG22	Grus japonensis	0	0	0	0	0	0	1.65649	0	0	0	0	0	0	0	0	0	0	0	0	0	0.08112	0	0	0	0	0	0.00171	0	0	0	0	0	0	0	0	0	0.02086	0	0	0	0	0	0.01724	0	0.00466	0	0	0
META23IMWYN41_ZG20	Grus japonensis	0	0	0	0	0	0	0	0	0	0	0	0	0	0	0	0	0	0	0	0	0	0	0	0	0	0	0	0	0	0	0	0	0	0	0	0	0	0	0	0	0	0	0	0	0	0	0	0
META23IMWYN41_ZF1	Grus japonensis	0	0	0	0	0	0	0	0	0	0	0	0	0	0	0	0	0	0	0	0	0.00062	0	0	0	0	0	0	0	0	0	0	0	0	0	0	0	0	0	0	0	0	0	0	0	0.00711	0	0	0
META23IMWYN41_ZF6	Grus japonensis	0	0	0	0	0	0	0.00084	0	0	0	0	0	0	0	0	0	0	0	0	0.02816	0.10911	0	0	0	0	0	0	0	0	0	0	0	0	0	0	0	0	0	0	0	0	0	0	0	0.01945	0	0	0
META23IMWYN54_HJH-20	Grus nigricollis	0	0	0	0	0	0	0	0	0	0	0	0	0	0	0	0	0	0	0	0	0	0	0	0	0	0	0.91323	0	0	0	0	0	0	0	0	0	0	0	0	0	0	0	0	0	0	0	0.01916	0
META23IMWYN54_HJH-12	Grus nigricollis	0	0	0	0	0	0	0	0	0	0	0	0	0	0	0	0	0	0	0	0	0	0	0	0	0	0	29.2376	0	0.3721	0	0	0	0	0	0	0	0	0	0	0	0	0	0	0	0	0	0	0
META23IMWYN54_HJH-3	Grus nigricollis	0	0	0	0	0	0	0	0	0	0	0	0	0	0	0	0	0	0	0	0	0	0	0	0.14301	0	0	18.5201	0	5.68417	0	0	0	0	0	0	0	0	0	0	0	0	0	0	0	0	0	0	0
META23IMWYN54_HJH-27	Grus nigricollis	0	0	0	0	0	0	0	0.01778	0	0	0	0	0	0	0	0	0	0	0	0	0	0	0	0.04164	0	0	13.5765	0	10.065	0	0	0	0	0	0	0	0	0	0	0	0	0	0	0	0	0	0	0
META23IMWYN54_HJH-19	Grus nigricollis	0	0	0	0	0	0	0	0	0	0	0	0	0	0	0	0	0	0	0	0	0	0	0	0.6418	0	0	10.4874	0	4.74289	0	0	0	0	0	0	0	0	0	0	0	0	0	0	0	0	0	0	0
META23IMWYN54_HJH-2	Grus nigricollis	0	0	0	0	0	0	0	0	0	0	0	0	0	0	0	0	0	0	0	0	0	0	0	0	0	0	9.68889	0	0.5542	0	0	0	0	0	0	0	0	0	0	0	0	0	0	0	0	0	0	0
META23IMWYN54_HJH-16	Grus nigricollis	0	0	0	0	0	0	0	0	0	0	0	0	0	0	0	0	0	0	0	0	0	0	0	0	0	0	1.40945	0	0.08919	0	0	0	0	0	0	0	0	0	0	0	0	0	0	0	0	0	0	0
META23IMWYN54_HJH-30	Grus nigricollis	0	0	0	0	0	0	0	0	0	0	0	0	0	0	0	0	0	0	0	0	0	0	0	0.02417	0	0	2.9385	0	0	0	0	0	0	0	0	0	0	0	0	0	0	0	0	0	0	0	0.09632	0
META23IMWYN54_HJH-29	Grus nigricollis	0	0	0	0	0	0	0	0	0	0	0	0	0	0	0	0	0	0	0	0	0	0	0	0	0	0	1.47623	0	1.31182	0	0	0	0	0	0	0	0	0	0	0	0	0	0	0	0	0	0.0145	0
META23IMWYN54_HSJ-1	Grus nigricollis	0	0	0	0	0	0	0	0	0	0	0	0	0	0	0	0	0	0	0	0	0	0	0	0	0	0	0	0	0	0	0	0	0	0	0	0	0	0	0	0	0	0	0	0	0	0	0	0
META23IMWYN54_HJH-8	Grus nigricollis	0	0	0	0	0	0	0	0.00774	0	0	0	0	0	0	0	0	0	0	0	0	0	0	0	0.00855	0	0	0.91047	0	0.11166	0	0	0	0	0	0	0	0	0	0	0	0	0	0	0	0	0	0.07824	0
META23IMWYN54_HJH-6	Grus nigricollis	0	0	0	0	0	0	0	0.0663	0.0026	0	0	0	0	0	0	0	0	0	0	0	0	0	0	0.14654	0	0	0.59391	0	0	0	0	0	0	0	0	0	0	0	0	0	0	0	0	0	0	0	0.27463	0
META23IMWYN54_HJH-26	Grus nigricollis	0	0	0	0	0	0	0	0	0	0	0	0	0	0	0	0	0	0	0	0	0	0	0	0.01227	0	0	0.36643	0	0.59946	0	0	0	0	0	0	0	0	0	0	0	0	0	0	0	0	0	0	0
META23IMWYN54_HJH-24	Grus nigricollis	0	0	0	0	0	0	0	0	0	0	0	0	0	0	0	0	0	0	0	0	0	0	0	0.06305	0	0	0.87933	0	0	0	0	0	0	0	0	0	0	0	0	0	0	0	0	0	0	0	0	0
META23IMWYN54_HJH-22	Grus nigricollis	0	0	0	0	0	0	0	0	0	0	0	0	0	0	0	0	0	0	0	0	0	0	0	0.00202	0	0	0.26659	0	0.01669	0	0	0	0	0	0	0	0	0	0	0	0	0	0	0	0	0	0.13517	0
META23IMWYN54_HJH-28	Grus nigricollis	0	0	0	0	0	0	0	0	0	0	0	0	0	0	0	0	0	0	0	0	0	0	0	0	0	0	0.00324	0	0	0	0	0	0	0	0	0	0	0	0	0	0	0	0	0	0	0	0	0
META23IMWYN54_HJH-21	Grus nigricollis	0	0	0	0	0	0	0	0.01647	0	0	0	0	0	0	0	0	0	0	0	0	0	0	0	0.0094	0	0	0.03741	0	0	0	0	0	0	0	0	0	0	0	0	0	0	0	0	0	0	0	0	0
META23IMWYN41_D0247	Hierococcyx sparverioides	0	0	0	0	0	0	0	0	0	0	0	0	0	0	0	0	0	0	0	0	0	0	0	0	0	0	0	0	0	0	0	0	0	0	0	0	0	0	0	0	0	0	0	0	0	0	0	0
META23IMWYN41_D0227	Hierococcyx sparverioides	0	0	0	0	0	0	0	0	0	0	0	0	0	0	0	0	0	0	0	0	0	0	0	0	0	0	0	0	0	0	0	0	0	0	0	0	0	0	0	0	0	0	0	0	0	0	0	0
META23IMWYN41_D0248	Hierococcyx sparverioides	0	0	0	0	0	0	0.007	0	0	0	0	0	0.00046	0	0	0	0	0	0	0	0	0	0	0	0	0	0	0	0	0	0	0	0	0	0	0	0	0	0	0	0	0	0	0	0	0	0	0
META23IMWYN41_D0255	Ixobrychus eurhythmus	0	0	0	0	0	0	0	0	0	0	0	0	0	0	0	0	0	0	0	0	0	0	0	0	0	0	0	0	0.02986	0	0	0	0	0	0	0	0	0	0	0	0	0	0	0	0	0	0	0
L9	Larus ridibundus	0	0	0	0	0	0	0	0	0	0	0	0	0	0	0	0	0	0	0	0	2.79976	0	0	0	0	0	0	0	0.16627	0	0	0	0	0	0	0	0	0	0	0	0	0	0	0	0	0	0.00363	0
L5	Larus ridibundus	0	0	0	0	0	0	0	0	0	0	0	0	0	0	0	0	0	0	0	0	0	0	0	0	0	0	0	0	1.75601	0	0	0	0	0	0	0	0	0	0	0	0	0	0	0	0	0	0.02151	0
L4	Larus ridibundus	0	0	0	0	0	0	0	0	0	0	0	0	0	0	0	0	0.01086	0	0	0	0	0	0	0	0	0	0	0	0.01086	0	0.04624	0	0	0	0	0	0	0	0	0	0	0	0	0	0	0	0.11725	0
L7	Larus ridibundus	0	0	0	0	0	0	0	0	0	0	0	0	0	0	0	0	0	0	0	0	0.19948	0	0	0	0	0	0	0	0.01853	0	0	0	0	0	0	0	0	0	0	0	0	0	0	0	0	0	0.58276	0
LIB10	Larus ridibundus	0	0	0	0	0	0	0	0	0	0	0	0	0	0	0	0	0	0	0	0	0	0	0	0	0	0	0	0	0.00513	0	0	0	0	0	0	0	0	0	0	0	0	0	0	0	0	0	0.00122	0
L12	Larus ridibundus	0	0	0	0	0	0	0	0	0	0	0	0	0	0	0	0	0	0	0	0	0.00325	0	0	0	0	0	0	0	0.2004	0	0	0	0	0	0	0	0	0	0	0	0	0	0	0	0	0	0.00134	0
L11	Larus ridibundus	0	0	0	0	0	0	0	0	0	0	0	0	0	0	0	0	0	0	0	0	0.07255	0	0	0	0	0	0	0	0.20644	0	0	0	0	0	0	0	0	0	0	0	0	0	0	0	0	0	0	0
L8	Larus ridibundus	0	0	0	0	0	0	0	0	0	0	0	0	0	0	0	0	0	0	0	0	0.00151	0	0	0	0	0	0	0	0.12366	0	0	0	0	0	0	0	0	0	0	0	0	0	0	0	0	0	0	0
L13	Larus ridibundus	0	0	0	0	0	0	0	0	0	0	0	0	0	0	0	0	0	0	0	0	0.0399	0	0	0	0	0	0	0	0	0	0	0	0	0	0	0	0	0	0	0	0	0	0	0	0	0	0.00129	0
L14	Larus ridibundus	0	0	0	0	0	0	0	0	0	0	0	0	0	0	0	0	0	0	0	0	0	0	0	0	0	0	0	0	0.02704	0	0	0	0	0	0	0	0	0	0	0	0	0	0	0	0	0	0	0
L6	Larus ridibundus	0	0	0	0	0	0	0	0	0	0	0	0	0	0	0	0	0	0	0	0	0	0	0	0	0	0	0	0	0.04104	0	0	0	0	0	0	0	0	0	0	0	0	0	0	0	0	0	0	0
L15	Larus ridibundus	0	0	0	0	0	0	0	0	0	0	0	0	0	0	0	0	0	0	0	0	0	0	0	0	0	0	0	0	0.00696	0	0.00121	0	0	0	0	0	0	0	0	0	0	0	0	0	0	0	0.00236	0
L16	Larus ridibundus	0	0	0	0	0	0	0	0	0	0	0	0	0	0	0	0	0	0	0	0	0	0	0	0	0	0	0	0	0	0	0	0	0	0	0	0	0	0	0	0	0	0	0	0	0	0	0	0
META24IMWYN1_2797	Mareca falcata	0	0	0	0	0	0	17.6114	0	0	0	0	0	0	0	0	0	0	0	0	0	0	0	0	0	0	0	0	0	0	0	0	0	0	0	0	0	0	0	0	0	0	0	0	0	0	0	0	0
META24IMWYN1_2802	Mareca falcata	0	0	0	0	0	0	1.09986	0	0	0	0	0	0	0	0	0	0	0	0	0	0	0	0	0	0	0	0	0	0	0	0	0	0	0	0	0	0	0	0	0	0	0	0	0	0	0	0	0
META24IMWYN1_2806	Mareca falcata	0	0	0	0	0	0	0.51805	0	0	0	0	0	0	0	0	0	0	0	0	0	0	0	0	0	0	0	0	0	0	0	0	0	0	0	0	0	0	0	0	0	0	0	0	0	0	0	0	0
META24IMWYN1_2812	Mareca falcata	0	0	0	0	0	0	0.34152	0	0	0	0	0	0	0	0	0	0	0	0	0	0	0	0	0	0	0	0	0	0	0	0	0	0	0	0	0	0	0	0	0	0	0	0	0	0	0	0	0
META23IMWYN41_D0254	Monticola rufiventris	0	0	0	0	0	0	0	0	0	0	0	0	0	0	0	0	0	0	0	0	0	0	0	0	0	0	0	0	0	0	0	0	0	0	0	0	0	0	0	0	0	0	0	0	0	0	0	0
META23IMWYN41_D0263	Nycticorax nycticorax	0	0	0	0	0	0	0	0	0	0	0	0	0	0	0	0	0	0	0	0	0	0	0	0	0	0	0	0	0	0	0	0	0	0	0	0	0	0	0	0	0	0	0	0	0	0	0	0
META23IMWYN41_D0261	Nycticorax nycticorax	0	0	0	0	0	0	0	0	0	0	0	0	0	0	0	0	0	0	0	0	0	0	0	0	0.40534	0	0	0	0	0	0	0	0	0	0	0	0	0	0	0	0	0	0	0	0	0	0.16698	0
META23IMWYN41_D0262	Nycticorax nycticorax	0	0	0	0	0	0	0	0	0	0	0	0	0	0	0	0	0	0	0	0	0	0	0	0	0	0	0	0	0	0	0	0	0	0	0	0	0	0	0	0	0	0	0	0	0	0	0	0
META23IMWYN41_F20	Pavo muticus	0	0	0	0	0	0	0	0	0	0	0	0	0	0	0	0	0	0	0	0	2.57329	0	0	0	0	0	0	0	0	0	0	0	0	0	0	0	0	0	0	0	0	0	0	0	0	0	0	0
META23IMWYN41_D0223	Phoenicurus auroreus	0	0	0	0	0	0	0	0	0	0	0	0	0	0	0	0	0	0	0	0	0	0	0	0	0	0	0	0	0	0	0	0	0	0	0	0	0	0	0.01039	0	0	0	0	0	0	0	0	0
META23IMWYN41_D0225	Phylloscopus inornatus	0	0	0	0	0	0	0	0	0	0	0	0	0	0	0	0	0	0	0	0	0	0	0	0	0	0	0	0	0	0	0	0	0	0	0	0	0	0	0	0	0	0	0	0	0	0	0	0
META23IMWYN41_D0230	Phylloscopus inornatus	0	0	0	0	0	0	0	0	0	0	0	0	0	0	0	0	0	0	0	0	0	0	0	0	0	0	0	0	0	0	0	0	0	0	0	0	0	0	0	0	0	0	0	0	0	0	0	0
LIB29	Porphyrio porphyrio	0	0	0	0	0	0	0	0	0	0	0	0	0	0	0	0	0	0	0	0	0.00125	0	0	0	0	0	0	0	0	0	0	0	0	0	0	0	0	0	0	0	0	0	0	0	0.14994	0	2.8794	0
LIB27	Porphyrio porphyrio	0	0	0	0	0	0	0	0	0	0	0	0	0	0	0	0	0	0	0	0	0	0	0	0	0	0	0	0	0.01472	0	0	0	0	0	0	0	0	0	0	0	0	0	0	0	0	0	0.00027	0
LIB28	Porphyrio porphyrio	0	0	0	0	0	0	0	0	0	0	0	0	0	0	0	0	0	0	0	0	0	0	0	0	0	0	0	0	0	0	0	0	0	0	0	0	0	0	0	0	0	0	0	0	0	0	0	0
LIB26	Porphyrio porphyrio	0	0	0	0	0	0	0	0	0	0	0	0	0	0	0	0	0	0	0	0	0	0	0	0	0	0	0	0	0.20127	0	0	0	0	0	0	0	0	0	0	0	0	0	0	0	0	0	0	0
META23IMWYN41_D0241	Rallus aquaticus Linnaeus	0	0	0	0	0	0	0	0	0	0	0	0	0	0	0	0	0	0	0	0	0	0	0	0	0	0	0	0	0	0	0	0	0	0	0	0	0	0	0	0	0	0	0	0	0	0	0	0
META24IMWYN1_2810	Sibirionetta formosa	0	0	0	0	0	0	51.2841	0	0	0	0	0	0	0	0	0	0	0	0	0	0	0	0	0	0	0	0	0	0	0	0	0	0	0	0	0	0	0	0	0	0	0	0	0	0	0	0	0
META24IMWYN1_2824	Sibirionetta formosa	0	0	0	0.0178	0	0	0.50609	0	0	0	0	0	0	0	0	0	0	0	0	0	40.8471	0	0	0	0	0	0	0	0	0	0	0	0	0	0	0	0	0	0	0	0	0	0	0	1.07649	0	0	0
META24IMWYN1_2811	Sibirionetta formosa	0	0	0	0	0	0	41.2195	0	0	0	0	0	0	0	0	0	0	0	0	0	0	0	0	0	0	0	0	0	0	0	0	0	0	0	0	0	0	0	0	0	0	0	0	0	0	0	0	0
META24IMWYN1_2822	Sibirionetta formosa	0	0	0	0	0	0	0	0	0	0	0	0	0	0	0	0	0	0	0	0	0	0	0	0	0	0	0	0	0	0	0	0	0	0	0	0	0	0	0	0	0	0	0	0	0	0	0	0
META24IMWYN1_2805	Sibirionetta formosa	0	0	0	0	0	0	0	0	0	0	0	0	0	0	30.1557	0	0	0	0	0	0	0	0	0	0	0	0	0	0	0	0	0	0	0	0	0	0	0	0	0	0	0	0	0	0	0	0	0
META24IMWYN1_2799	Sibirionetta formosa	0	0	0	0	0	0	0	0	0	0	0	0	0	0	0	0	0	0	0	0	0	0	0	0	0	0	0	0	0	0	0	0	0	0	0	0	0	0	0	0	0	0	0	0	0	0	0	0
META24IMWYN1_2808	Sibirionetta formosa	0	0	0	0	0	0	0	0	0	0	0	0	0	0	0	0	0	0	0	0	0	0	0	0	0	0	0	0	0	0	0	0	0	0	0	0	0	0	0	0	0	0	0	0	0	0	0	0
META24IMWYN1_2823	Sibirionetta formosa	0	0	0	0	0.13271	0	0.95635	0	0	0	0	0	0	0	0	0	0	0	0	0	0	0	0	0	0	0	0	0	0	0	0	0	0	0	0	0	0	0	0	0	0	0	0	0	0	0	0	0
META24IMWYN1_2815	Sibirionetta formosa	0	0	0	0	0	0	0.06233	0	0	0	0	0	0	0	0	0	0	0	0	0	0	0	0	0	0	0	0	0	0	0	0	0	0	0	0	0	0	0	0	0	0	0	0	0	0.20727	0	0	0
META24IMWYN1_2804	Sibirionetta formosa	0	0	0	0	0	0	1.992	0	0	0	0	0	0	0	0	0	0	0	0	0	0	0	0	0	0	0	0	0	0	0	0	0	0	0	0	0	0	0	0	0	0	0	0	0	0	0	0	0
META24IMWYN1_2825	Sibirionetta formosa	0	0	0	0	0	0	1.90163	0	0	0	0	0	0	0	0	0	0	0	0	0	0	0	0	0	0	0	0	0	0	0	0	0	0	0	0	0	0	0	0	0	0	0	0	0	0	0	0	0
META24IMWYN1_2807	Sibirionetta formosa	0	0	0	0	0	0	0	0	0	0	0	0	0	0	0	0	0	0	0	0	0	0	0	0	0	0	0	0	0	0	0	0	0	0	0	0	0	0	0	0	0	0	0	0	0	0	0	0
META24IMWYN1_2814	Sibirionetta formosa	0	0	0	0	0	0	0	0	0	0	0	0	0	0	0	0	0	0	0	0	0	0	0	0	0	0	0	0	0	0	0	0	0	0	0	0.0061	0	0	0	0	0	0	0	0	0	0	0	0
META24IMWYN1_2813	Sibirionetta formosa	0	0	0	0	0	0	0	0	0	0	0	0	0	0	0	0	0	0	0	0	0	0	0	0	0	0	0	0	0	0	0	0	0	0	0	0	0.00539	0	0	0	0	0	0	0	0	0	0	0
META24IMWYN1_2821	Sibirionetta formosa	0	0	0	0	0	0	0	0	0	0	0	0	0	0	0	0	0	0	0	0	0	0	0	0	0	0	0	0	0	0	0	0	0	0	0	0	0.00179	0	0	0	0	0	0	0	0	0	0	0
META23IMWYN41_D0246	Streptopelia orientalis Latham	0	0	0	0	0	0	0.01366	0	0	0	0	0	0	0	0	0	0	0	0	0	0	0	0	0	0	0	0	0	0	0	0	0	0	0	0	0	0	0	0	0	0	0	0	0	0	0	0	0
S389_04A_CHG016282-IM16X26-C3-CAAGGAGC_L005	Tadorna ferruginea	0	0	0	0	0	0	0	0	0	0	0	0	0	0	0	0	0	0	0	0	0	0	0	0	0	0	0	0	0	0	0	0	0	0	0	0	0	0	0	0.93369	0	0	0	0	0	0	0	0.11024
S389_04A_CHG016282-IM16X26-C2-ATTGGCTC_L005	Tadorna ferruginea	0	0	0	0	0	0	0	0	0	0	0	0	0	0	0	0	0	0	0	0	0	0	0	0	0	0	0	0	0	0	0	0	0	0	0	0	0	0	0	0	0	0	0	0	0	0	0	0
LIB33	Tadorna ferruginea	0	0	0	0	0	0	0	0	0	0	0	0	0	0	0	0	0	0	0	0	0.00652	0	0	0	0	0	0	0	0	0	0	0	0	0	0	0	0	0	0	0	0	0	0	0	0	0	0.05365	0
LIB32	Tadorna ferruginea	0	0	0	0	0	0	0	0	0	0	0	0	0	0	0	0	0	0	0	0	0	0	0	0	0	0	0	0	0	0	0	0	0	0	0	0	0	0	0	0	0	0	0	0	0	0	0	0
LIB36	Tadorna ferruginea	0	0	0	0	0	0	0	0	0	0	0	0	0	0	0	0	0	0	0	0	0	0	0	0	0	0	0	0	0	0	0	0	0	0	0	0	0	0	0	0	0	0	0	0	0	0	0	0
LIB30	Tadorna ferruginea	0	0	0	0	0	0	0.00551	0	0	0	0	0	0	0	0	0	0	0	0	0	0.00099	0	0	0	0	0	0	0	0	0	0	0	0	0	0	0	0	0	0	0	0	0.18028	0	0	0	0	0	0
LIB34	Tadorna ferruginea	0	0	0	0	0	0	0	0	0	0	0	0	0	0	0	0	0	0	0	0	0	0	0	0	0	0	0	0	0	0	0	0	0	0	0	0	0	0	0	0.00867	0	0	0	0	0	0	0.00901	0
LIB35	Tadorna ferruginea	0	0	0	0	0	0	0	0	0	0	0	0	0	0	0	0	0	0	0	0	0	0	0	0	0	0	0	0	0	0	0	0	0	0	0	0	0	0	0	0	0	0	0	0	0	0	0	0
GF-cj86	Tadorna tadorna	0	0	0	0	0	0	0	0	0	0	0	0	0	0	0	0	0	0	0	0	0	0	0	0	0	0	0	0	0	0	0	0	0	0	0	0	0	0	0	0	0	0	0	0	0	0	0	0
GF-cj82	Tadorna tadorna	0	0	0	0	0	0	0	0	0	0	0	0	0	0	0	0	0	0	0	0	0	0	0	0	0	0	0	0	0	0	0	0	0	0	0	0	0	0	0	0	0	0	0	0	0	0	0	0
GF-cj95	Tadorna tadorna	0	0	0	0	0	0	0	0	0	0	0	0	0	0	0	0	0	0	0	0	0.00036	0	0	0	0	0	0	0	0	0	0	0	0	0	0	0	0	0	0	0	0	0	0	0	0	0	0	0
GF-cj87	Tadorna tadorna	0	0	0	0	0	0	0	0	0	0	0	0	0	0	0	0	0	0	0	0	0	0	0	0	0	0	0	0	0	0	0	0	0	0	0	0	0	0	0	0	0	0	0	0	0	0	0	0
GF-cj84	Tadorna tadorna	0	0	0	0	0	0	0	0	0	0	0	0	0	0	0	0	0	0	0	0	0	0	0	0	0	0	0	0	0	0	0	0	0	0	0	0	0	0	0	0	0	0	0	0	0	0	0	0
GF-cj88	Tadorna tadorna	0	0	0	0	0	0	0	0	0	0	0	0	0	0	0	0	0	0	0	0	0	0	0	0	0	0	0	0	0	0	0	0	0	0	0	0	0	0	0	0	0	0	0	0	0	0	0	0
GF-cj91	Tadorna tadorna	0	0	0	0	0	0	0	0	0	0	0	0	0	0	0	0	0	0	0	0	0	0	0	0	0	0	0	0	0	0	0	0	0	0	0	0	0	0	0	0	0	0	0	0	0	0	0	0
GF-cj89	Tadorna tadorna	0	0	0	0	0	0	0	0	0	0	0	0	0	0	0	0	0	0	0	0	0	0	0	0	0	0	0	0	0	0	0	0	0	0	0	0	0	0	0	0	0	0	0	0	0	0	0	0
GF-cj85	Tadorna tadorna	0	0	0	0	0	0	0	0	0	0	0	0	0	0	0	0	0	0	0	0	0	0	0	0	0	0	0	0	0	0	0	0	0	0	0	0	0	0	0	0	0	0	0	0	0	0	0	0
GF-cj96	Tadorna tadorna	0	0	0	0	0	0	0	0	0	0	0	0	0	0	0	0	0	0	0	0	1.37464	0	0	0	0	0	0	0	0	0	0	0	0	0	0	0	0	0	0	0	0	0	0	0	0	0	0	0
LIB2	Tadorna ferruginea	0	0	0	0	0	0	0	0	0	0	0	0	0	0	0	0	0	0	0	0	0	0	0	0	0	0.00277	0	0	0.00275	0	0	0	0	0	0	0	0	0	0	0	0	0	0	0	0	0	0	0
META23IMWYN41_D0270	Treron sphenurus	0	0	0	0	0	0	0	0	0	0	0	0	0	0	0	0	0	0	0	0	0	0	0	0	0.00046	0	0	0	0	0	0	0	0	0	0	0	0	0	0	0	0	0	0	0	0	0	0.85891	0
GF-cj106	Tringa nebularia	0	0	0	0	0	0	1.99548	0	0	0	0	0	0	0	0	0	0	0	0	0	0	0	0	0	0.00522	0	0	0	0	0	0	0	0	0	0	0	0	0	0	0	0	0	0	0	0	0	0.00106	0
GF-cj109	Tringa nebularia	0	0	0	0	0	0	0.43645	0	0	0	0	0	0	0	0	0	0	0	0	0	0	0	0	0	0	0	0	0	0	0	0	0	0	0	0	0	0	0	0	0	0	0	0	0	0	0	0	0
GF-cj110	Tringa nebularia	0	0	0	0	0	0	0.6576	0	0	0	0	0	0	0	0	0	0	0	0	0	0	0	0	0	0	0	0	0	0	0	0	0	0	0	0	0	0	0	0	0	0.02804	0	0	0	0	0	0.07031	0
GF-cj111	Tringa nebularia	0	0	0	0	0	0	0.0134	0	0	0	0	0	0	0	0	0	0	0	0	0	0	0	0	0	0	0	0	0	0	0	0	0	0	0	0	0	0	0	0	0	0	0	0	0	0	0	0	0
GF-cj108	Tringa nebularia	0	0	0	0	0	0	0.40595	0	0	0	0	0	0	0	0	0	0	0	0	0	0	0	0	0	0	0	0	0	0	0	0	0	0	0	0	0	0	0	0	0	0	0	0	0	0	0	0	0
GF-cj105	Tringa nebularia	0	0	0	0	0	0	0.01367	0	0	0	0	0	0	0	0	0	0	0	0	0	0	0	0	0	0	0	0	0	0	0	0	0	0	0	0	0	0	0	0	0	0	0	0	0	0	0	0	0
GF-cj107	Tringa nebularia	0	0	0	0	0	0	0.09042	0	0	0	0	0	0	0	0	0	0	0	0	0	0	0	0	0	0	0	0	0	0	0	0	0	0	0	0	0	0	0	0	0	0	0	0	0	0	0	0	0
GF-cj112	Tringa nebularia	0	0	0	0	0	0	0	0	0	0	0	0	0	0	0	0	0	0	0	0	0	0	0	0	0	0	0	0	0.11485	0	0	0	0	0	0	0	0	0	0	0	0	0	0	0	0	0	0	0
META23IMWYN41_D0228	Turnix tanki	0	0	0	0	0	0	0	0	0	0	0	0	0	0	0	0	0	0	0	0	0	0	0	0	0	0	0	0	0	0	0	0	0	0	0	0	0	0	0	0	0	0	0	0	0	0	0	0
META23IMWYN41_D0236	Zoothera dauma	0	0	0	0	0	0	0.01145	0	0	0	0	0	0	0	0	0	0	0	0	0	0	0	0	0	0	0	0.00017	0	0	0	0	0	23.3939	0	0	0	0	0	0	0	0	0	0	0	0	0	0	0
META23IMWYN41_D0249	Zoothera dauma	0	0	0	0	0.08544	0	0.87974	0	0	0	0	0	0	0	0	0	0	0	0	0	0	0	0	0.00607	0	0	0	0	0	0	0	0	0	0	0	0	0	0	0	0	0	0	0	0	0	0	0	0
META23IMWYN41_D0260	Zoothera dauma	0	0	0	0	0	0	0	0	0	0	0	0	0	0	0	0	0	0	0	0	0	0	0	0	0	0	0	0	0	0	0	0	0	0	0	0	0	0	0	0	0	0	0	0	0	0	1.08297	0
META23IMWYN41_D0250	Zoothera dauma	0	0	0	0	0	0	0	0	0	0	0	0	0	0	0	0	0	0	0	0	0	0	0	0	0	0	0	0	0	0	0	0	0	0	0	0	0	0	0	0	0	0	0	0	0	0	0	0
META23IMWYN41_D0253	Zoothera dauma	0	0	0	0	0	0	0	0	0	0	0	0	0	0	0	0	0	0	0	0	0	0	0	0	0	0	0	0	0	0	0	0	0	0	0	0	0	0	0	0	0	0	0	0	0	0	0	0
META23IMWYN41_D0245	Zoothera dauma	0	0	0	0	0	0	0.00175	0	0	0	0	0	0	0	0	0	0	0	0	0	0	0	0	0	0	0	0	0	0	0	0	0	0	0	0	0	0	0	0	0	0	0	0	0	0	0	0	0
META23IMWYN41_D0258	Zoothera dauma	0	0	0	0	0	0	0	0	0	0	0	0	0	0	0	0	0	0	0	0	0	0	0	0	0	0	0	0	0	0	0	0	0	0	0	0	0	0	0	0	0	0	0	0	0	0	0	0
[truncated: 58 more columns]
