# Supplementary material for: A Genomic Catalog of Migratory Microbiomes from Wild Birds across China's Habitats
Source: Adv Sci (Weinh). 2026 Feb 26;13(26):e74581. doi: 10.1002/advs.74581 (PMC13159146; doi:10.1002/advs.74581)
Supplement: Supplementary file 2 — Supporting File 2: advs74581‐sup‐0002‐TableS1‐S19.xlsx. [file ADVS-13-e74581-s001.zip › Table S14-17.xlsx]

## Sheet: Table S14-Campylobacter jejuni
Supplementary Table 14. Detailed Information and accession numbers of Campylobacter jejuni genomes used in this study.
genomes_ID	Isolation year	Contient	country	Province	species	Genus	New MAGs	ST Type
106972_5469	2010	Asia	Japan	Unknown	Unknown crow	Unknown	NO	5523
106973_5470	2010	Asia	Japan	Unknown	Unknown crow	Unknown	NO	5524
106974_5471	2010	Asia	Japan	Unknown	Unknown crow	Unknown	NO	448
106975_5472	2010	Asia	Japan	Unknown	Unknown crow	Unknown	NO	5524
106980_5725	1979	North America	USA	Unknown	Anas platyrhynchos	Anas	NO	691
106981_5731	1979	North America	USA	Unknown	Anas platyrhynchos	Anas	NO	692
106982_5735	1979	North America	USA	Unknown	Anas platyrhynchos	Anas	NO	1457
106983_5739	1979	North America	USA	Unknown	Unknown duck	Unknown	NO	2525
106984_5740	1979	North America	USA	Unknown	Unknown duck	Unknown	NO	11391
106985_5744	1979	North America	USA	Unknown	Anas americana	Anas	NO	1956
106986_5745	1979	North America	USA	Unknown	Anas americana	Anas	NO	2349
106987_5746	1979	North America	USA	Unknown	Anas platyrhynchos	Anas	NO	1030
106988_5749	1979	North America	USA	Unknown	Anas americana	Anas	NO	-
106992_5754	1979	North America	USA	Unknown	Unknown duck	Unknown	NO	4071
106993_5755	1979	North America	USA	Unknown	Anas strepera	Anas	NO	3664
106996_5758	1979	North America	USA	Unknown	Anas strepera	Anas	NO	2378
106997_5759	1979	North America	USA	Unknown	Anas acuta	Anas	NO	12445
106998_5760	1979	North America	USA	Unknown	Anas acuta	Anas	NO	692
106999_5761	1979	North America	USA	Unknown	Anas acuta	Anas	NO	9353
107000_5762	1979	North America	USA	Unknown	Columba livia	Columba	NO	220
107001_5763	1979	North America	USA	Unknown	Anas platyrhynchos	Anas	NO	692
107002_5764	1979	North America	USA	Unknown	Anas americana	Anas	NO	694
107003_5765	1979	North America	USA	Unknown	Anas platyrhynchos	Anas	NO	3961
107004_5766	1979	North America	USA	Unknown	Anas platyrhynchos	Anas	NO	1030
107005_5767	1979	North America	USA	Unknown	Anas platyrhynchos	Anas	NO	1276
107006_5768	1979	North America	USA	Unknown	Anas americana	Anas	NO	12446
107007_5769	1979	North America	USA	Unknown	Anas platyrhynchos	Anas	NO	691
107008_5771	1979	North America	USA	Unknown	Anas acuta	Anas	NO	10592
107009_5772	1979	North America	USA	Unknown	Anas platyrhynchos	Anas	NO	4071
107010_5775	1979	North America	USA	Unknown	Unknown duck	Unknown	NO	-
107011_5776	1979	North America	USA	Unknown	Anas platyrhynchos	Anas	NO	2525
107012_5785	1980	North America	USA	Unknown	Oxyura jamaicensis	Oxyura	NO	2349
107013_5786	1982	North America	USA	Unknown	Sialia currucoides	Sialia	NO	45
107147_10317	Unknown	North America	USA	Unknown	Corvus brachyrhynchos	Corvus	NO	-
107148_10318	Unknown	North America	USA	Unknown	Corvus brachyrhynchos	Corvus	NO	1224
107149_10319	Unknown	North America	USA	Unknown	Corvus brachyrhynchos	Corvus	NO	5479
107150_10320	Unknown	North America	USA	Unknown	Corvus brachyrhynchos	Corvus	NO	12447
107151_10321	Unknown	North America	USA	Unknown	Corvus brachyrhynchos	Corvus	NO	1224
107152_10322	Unknown	North America	USA	Unknown	Corvus brachyrhynchos	Corvus	NO	1224
107153_10323	Unknown	North America	USA	Unknown	Corvus brachyrhynchos	Corvus	NO	1224
107154_10324	Unknown	North America	USA	Unknown	Corvus brachyrhynchos	Corvus	NO	1224
107155_10326	Unknown	North America	USA	Unknown	Corvus brachyrhynchos	Corvus	NO	1224
107156_10327	Unknown	North America	USA	Unknown	Corvus brachyrhynchos	Corvus	NO	1224
107157_10328	Unknown	North America	USA	Unknown	Corvus brachyrhynchos	Corvus	NO	5475
107158_10329	Unknown	North America	USA	Unknown	Corvus brachyrhynchos	Corvus	NO	5475
107159_10330	Unknown	North America	USA	Unknown	Corvus brachyrhynchos	Corvus	NO	5473
107160_10331	Unknown	North America	USA	Unknown	Corvus brachyrhynchos	Corvus	NO	5473
107161_10332	Unknown	North America	USA	Unknown	Corvus brachyrhynchos	Corvus	NO	1959
107162_10333	Unknown	North America	USA	Unknown	Corvus brachyrhynchos	Corvus	NO	1224
107163_10334	Unknown	North America	USA	Unknown	Corvus brachyrhynchos	Corvus	NO	1224
107164_10335	Unknown	North America	USA	Unknown	Corvus brachyrhynchos	Corvus	NO	5473
107165_10336	Unknown	North America	USA	Unknown	Corvus brachyrhynchos	Corvus	NO	1224
107166_10337	2009	North America	USA	Unknown	Corvus brachyrhynchos	Corvus	NO	1224
107167_10338	Unknown	North America	USA	Unknown	Corvus brachyrhynchos	Corvus	NO	-
107168_10339	Unknown	North America	USA	Unknown	Corvus brachyrhynchos	Corvus	NO	5455
107169_10340	Unknown	North America	USA	Unknown	Corvus brachyrhynchos	Corvus	NO	5473
107170_10341	2010	North America	USA	Unknown	Branta canadensis	Branta	NO	1268
107171_10351	2009	North America	USA	Unknown	Sturnus vulgaris	Sturnus	NO	177
107172_10352	2009	North America	USA	Unknown	Sturnus vulgaris	Sturnus	NO	12448
107173_10353	2009	North America	USA	Unknown	Sturnus vulgaris	Sturnus	NO	177
107174_10354	2009	North America	USA	Unknown	Sturnus vulgaris	Sturnus	NO	5471
107175_10355	2009	North America	USA	Unknown	Sturnus vulgaris	Sturnus	NO	9259
107176_10356	2009	North America	USA	Unknown	Sturnus vulgaris	Sturnus	NO	144
107177_10357	2009	North America	USA	Unknown	Sturnus vulgaris	Sturnus	NO	177
107188_12216	2018	Europe	Sweden	Unknown	Anas platyrhynchos	Anas	NO	-
107204_12232	2018	Europe	Sweden	Unknown	Anas platyrhynchos	Anas	NO	995
107220_12248	2012	Europe	Lithuania	Unknown	Columba livia	Columba	NO	6424
107222_12250	2016	North America	USA	Unknown	Unknown crow	Unknown	NO	782
107223_12251	2016	North America	USA	Unknown	Unknown crow	Unknown	NO	782
107224_12252	2016	North America	USA	Unknown	Unknown crow	Unknown	NO	9269
107225_12253	2016	North America	USA	Unknown	Unknown crow	Unknown	NO	9269
107226_12254	2016	North America	USA	Unknown	Unknown crow	Unknown	NO	5473
107227_12255	2016	North America	USA	Unknown	Unknown crow	Unknown	NO	5473
107228_12256	2016	North America	USA	Unknown	Unknown crow	Unknown	NO	8840
107229_12257	2016	North America	USA	Unknown	Unknown crow	Unknown	NO	8840
107230_12258	2016	North America	USA	Unknown	Unknown crow	Unknown	NO	997
107233_12261	2016	North America	USA	Unknown	Unknown crow	Unknown	NO	9278
107234_12262	2016	North America	USA	Unknown	Unknown crow	Unknown	NO	9278
107235_12263	2016	North America	USA	Unknown	Unknown crow	Unknown	NO	9278
107236_12264	2016	North America	USA	Unknown	Unknown crow	Unknown	NO	8819
107237_12265	2016	North America	USA	Unknown	Unknown crow	Unknown	NO	8819
107238_12266	2016	North America	USA	Unknown	Unknown crow	Unknown	NO	8819
107239_12267	2016	North America	USA	Unknown	Unknown crow	Unknown	NO	45
107240_12268	2016	North America	USA	Unknown	Unknown crow	Unknown	NO	508
107241_12269	2016	North America	USA	Unknown	Unknown crow	Unknown	NO	508
107242_12270	2016	North America	USA	Unknown	Unknown crow	Unknown	NO	929
107243_12271	2016	North America	USA	Unknown	Unknown crow	Unknown	NO	45
107244_12272	2016	North America	USA	Unknown	Unknown crow	Unknown	NO	45
107245_12273	2016	North America	USA	Unknown	Unknown crow	Unknown	NO	45
107248_12276	2016	North America	USA	Unknown	Unknown crow	Unknown	NO	9281
107249_12277	2016	North America	USA	Unknown	Unknown crow	Unknown	NO	3322
107250_12278	2016	North America	USA	Unknown	Unknown crow	Unknown	NO	5473
107251_12279	2016	North America	USA	Unknown	Unknown crow	Unknown	NO	9268
107252_12280	2016	North America	USA	Unknown	Unknown crow	Unknown	NO	8822
107253_12281	2016	North America	USA	Unknown	Unknown crow	Unknown	NO	448
107254_12282	2016	North America	USA	Unknown	Unknown crow	Unknown	NO	8823
107255_12283	2016	North America	USA	Unknown	Unknown crow	Unknown	NO	4209
107256_12284	2016	North America	USA	Unknown	Unknown crow	Unknown	NO	6307
107257_12285	2016	North America	USA	Unknown	Unknown crow	Unknown	NO	4467
107258_12286	2016	North America	USA	Unknown	Unknown crow	Unknown	NO	8821
107259_12287	2016	North America	USA	Unknown	Unknown crow	Unknown	NO	5673
107260_12288	2016	North America	USA	Unknown	Unknown crow	Unknown	NO	9289
107261_12289	2016	North America	USA	Unknown	Unknown crow	Unknown	NO	9290
107262_12290	2016	North America	USA	Unknown	Unknown crow	Unknown	NO	5679
107263_12291	2016	North America	USA	Unknown	Unknown crow	Unknown	NO	4881
107264_12292	2016	North America	USA	Unknown	Unknown crow	Unknown	NO	4161
107265_12293	2016	North America	USA	Unknown	Unknown crow	Unknown	NO	9274
107266_12294	2016	North America	USA	Unknown	Unknown crow	Unknown	NO	9287
107272_12300	2016	North America	USA	Unknown	Unknown crow	Unknown	NO	9282
107273_12301	2016	North America	USA	Unknown	Unknown crow	Unknown	NO	9282
107274_12302	2016	North America	USA	Unknown	Unknown crow	Unknown	NO	9282
107275_12303	2016	North America	USA	Unknown	Unknown crow	Unknown	NO	9282
107276_12304	2016	North America	USA	Unknown	Unknown crow	Unknown	NO	42
107277_12308	2016	North America	USA	Unknown	Unknown crow	Unknown	NO	448
107278_12309	2016	North America	USA	Unknown	Unknown crow	Unknown	NO	448
107279_12310	2016	North America	USA	Unknown	Unknown crow	Unknown	NO	448
107280_12311	2016	North America	USA	Unknown	Corvus brachyrhynchos	Corvus	NO	448
107281_12312	2016	North America	USA	Unknown	Unknown crow	Unknown	NO	448
107282_12313	2016	North America	USA	Unknown	Unknown crow	Unknown	NO	448
107283_12314	2016	North America	USA	Unknown	Unknown crow	Unknown	NO	448
107284_12315	2016	North America	USA	Unknown	Unknown crow	Unknown	NO	448
107285_12316	2016	North America	USA	Unknown	Unknown crow	Unknown	NO	448
107286_12317	2016	North America	USA	Unknown	Unknown crow	Unknown	NO	448
107319_12359	1984	Europe	Sweden	Unknown	Columba livia	Columba	NO	5843
107324_12364	2015	North America	USA	Unknown	Grus canadensis	Grus	NO	5052
107325_12365	2015	North America	USA	Unknown	Grus canadensis	Grus	NO	5054
107326_12366	2015	North America	USA	Unknown	Grus canadensis	Grus	NO	5050
107327_12367	2015	North America	USA	Unknown	Grus canadensis	Grus	NO	5055
107328_12368	2015	North America	USA	Unknown	Grus canadensis	Grus	NO	5072
107329_12369	2016	North America	USA	Unknown	Grus canadensis	Grus	NO	5053
107330_12370	2015	North America	USA	Unknown	Grus canadensis	Grus	NO	5059
107331_12371	2018	Europe	Finland	Unknown	Corvus monedula	Corvus	NO	7896
107332_12372	2018	Europe	Finland	Unknown	Corvus monedula	Corvus	NO	8816
107333_12373	2018	Europe	Finland	Unknown	Corvus monedula	Corvus	NO	7851
107334_12374	2018	Europe	Finland	Unknown	Corvus monedula	Corvus	NO	1282
107335_12375	2018	Europe	Finland	Unknown	Corvus monedula	Corvus	NO	7840
107336_12376	2018	Europe	Finland	Unknown	Corvus monedula	Corvus	NO	1282
107337_12377	2018	Europe	Finland	Unknown	Corvus monedula	Corvus	NO	7833
107338_12378	2018	Europe	Finland	Unknown	Corvus monedula	Corvus	NO	1282
107339_12379	2018	Europe	Finland	Unknown	Corvus monedula	Corvus	NO	1282
107340_12380	2018	Europe	Finland	Unknown	Corvus monedula	Corvus	NO	7822
107341_12381	2018	Europe	Finland	Unknown	Corvus monedula	Corvus	NO	7819
107342_12382	2018	Europe	Finland	Unknown	Corvus monedula	Corvus	NO	7813
107343_12383	2018	Europe	Finland	Unknown	Corvus monedula	Corvus	NO	7811
107344_12384	2018	Europe	Finland	Unknown	Corvus monedula	Corvus	NO	1282
107345_12385	2018	Europe	Finland	Unknown	Corvus monedula	Corvus	NO	7804
107346_12386	2018	Europe	Finland	Unknown	Corvus monedula	Corvus	NO	1282
107347_12387	2018	Europe	Finland	Unknown	Corvus monedula	Corvus	NO	7850
107348_12388	2018	Europe	Finland	Unknown	Corvus monedula	Corvus	NO	1282
107349_12389	2018	Europe	Finland	Unknown	Corvus monedula	Corvus	NO	7823
107350_12390	2018	Europe	Finland	Unknown	Corvus monedula	Corvus	NO	7803
107351_12391	2018	Europe	Finland	Unknown	Corvus monedula	Corvus	NO	5543
107352_12392	2018	Europe	Finland	Unknown	Corvus monedula	Corvus	NO	3218
107353_12393	2018	Europe	Finland	Unknown	Corvus monedula	Corvus	NO	6427
107354_12394	2018	Europe	Finland	Unknown	Corvus monedula	Corvus	NO	7882
107355_12395	2018	Europe	Finland	Unknown	Corvus monedula	Corvus	NO	5543
107356_12396	2018	Europe	Finland	Unknown	Corvus monedula	Corvus	NO	7841
107357_12397	2018	Europe	Finland	Unknown	Corvus monedula	Corvus	NO	1483
107358_12398	2018	Europe	Finland	Unknown	Corvus monedula	Corvus	NO	7835
107359_12399	2018	Europe	Finland	Unknown	Corvus monedula	Corvus	NO	1752
107360_12400	2018	Europe	Finland	Unknown	Corvus monedula	Corvus	NO	4565
107361_12401	2018	Europe	Finland	Unknown	Corvus monedula	Corvus	NO	6428
107362_12402	2018	Europe	Finland	Unknown	Corvus monedula	Corvus	NO	6390
107363_12403	2018	Europe	Finland	Unknown	Corvus monedula	Corvus	NO	7881
107364_12404	2018	Europe	Finland	Unknown	Corvus monedula	Corvus	NO	6590
107365_12405	2018	Europe	Finland	Unknown	Corvus monedula	Corvus	NO	7895
107366_12406	2018	Europe	Finland	Unknown	Corvus monedula	Corvus	NO	7837
107367_12407	2018	Europe	Finland	Unknown	Corvus monedula	Corvus	NO	7837
107368_12408	2018	Europe	Finland	Unknown	Corvus monedula	Corvus	NO	7849
107369_12409	2018	Europe	Finland	Unknown	Corvus monedula	Corvus	NO	7847
107370_12410	2018	Europe	Finland	Unknown	Corvus monedula	Corvus	NO	7839
107371_12411	2018	Europe	Finland	Unknown	Corvus monedula	Corvus	NO	7836
107372_12412	2018	Europe	Finland	Unknown	Corvus monedula	Corvus	NO	7837
107373_12413	2018	Europe	Finland	Unknown	Corvus monedula	Corvus	NO	1319
107374_12414	2018	Europe	Finland	Unknown	Corvus monedula	Corvus	NO	7834
107375_12415	2018	Europe	Finland	Unknown	Corvus monedula	Corvus	NO	7832
107376_12416	2018	Europe	Finland	Unknown	Corvus monedula	Corvus	NO	7830
107377_12417	2018	Europe	Finland	Unknown	Corvus monedula	Corvus	NO	1483
107378_12418	2018	Europe	Finland	Unknown	Corvus monedula	Corvus	NO	7826
107379_12419	2018	Europe	Finland	Unknown	Corvus monedula	Corvus	NO	7821
107380_12420	2018	Europe	Finland	Unknown	Corvus monedula	Corvus	NO	6589
107381_12421	2018	Europe	Finland	Unknown	Corvus monedula	Corvus	NO	8808
107382_12422	2018	Europe	Finland	Unknown	Corvus monedula	Corvus	NO	7813
107383_12423	2018	Europe	Finland	Unknown	Corvus monedula	Corvus	NO	6518
107384_12424	2018	Europe	Finland	Unknown	Corvus monedula	Corvus	NO	7806
107385_12425	2018	Europe	Finland	Unknown	Corvus monedula	Corvus	NO	7805
107386_12426	2018	Europe	Finland	Unknown	Corvus monedula	Corvus	NO	7891
107387_12427	2018	Europe	Finland	Unknown	Corvus monedula	Corvus	NO	7828
107388_12428	2018	Europe	Finland	Unknown	Corvus monedula	Corvus	NO	7824
107389_12429	2018	Europe	Finland	Unknown	Corvus monedula	Corvus	NO	7817
107390_12430	2018	Europe	Finland	Unknown	Corvus monedula	Corvus	NO	7814
107391_12431	2018	Europe	Finland	Unknown	Corvus monedula	Corvus	NO	7810
107392_12432	2018	Europe	Finland	Unknown	Corvus monedula	Corvus	NO	7848
107393_12433	2018	Europe	Finland	Unknown	Corvus monedula	Corvus	NO	7825
107394_12434	2018	Europe	Finland	Unknown	Corvus monedula	Corvus	NO	7889
107395_12435	2018	Europe	Finland	Unknown	Corvus monedula	Corvus	NO	7815
107396_12436	2018	Europe	Finland	Unknown	Corvus monedula	Corvus	NO	7815
107397_12437	2018	Europe	Finland	Unknown	Corvus monedula	Corvus	NO	6460
107398_12438	2018	Europe	Finland	Unknown	Corvus monedula	Corvus	NO	6460
107399_12439	2018	Europe	Finland	Unknown	Corvus monedula	Corvus	NO	6460
107400_12440	2018	Europe	Finland	Unknown	Corvus monedula	Corvus	NO	6460
107401_12441	2018	Europe	Finland	Unknown	Corvus monedula	Corvus	NO	6460
107402_12442	2018	Europe	Finland	Unknown	Corvus monedula	Corvus	NO	7808
107403_12443	2018	Europe	Finland	Unknown	Corvus monedula	Corvus	NO	7808
107404_12444	2018	Europe	Finland	Unknown	Corvus monedula	Corvus	NO	7808
107405_12445	2018	Europe	Finland	Unknown	Corvus monedula	Corvus	NO	4875
107406_12446	2018	Europe	Finland	Unknown	Corvus monedula	Corvus	NO	4875
107407_12447	2018	Europe	Finland	Unknown	Corvus monedula	Corvus	NO	4875
107408_12448	2018	Europe	Finland	Unknown	Corvus monedula	Corvus	NO	7820
107409_12449	2018	Europe	Finland	Unknown	Corvus monedula	Corvus	NO	7820
107410_12450	2018	Europe	Finland	Unknown	Corvus monedula	Corvus	NO	1539
107411_12451	2018	Europe	Finland	Unknown	Corvus monedula	Corvus	NO	1539
107412_12452	2018	Europe	Finland	Unknown	Corvus monedula	Corvus	NO	7831
107413_12453	2018	Europe	Finland	Unknown	Corvus monedula	Corvus	NO	7831
107414_12454	2018	Europe	Finland	Unknown	Corvus monedula	Corvus	NO	7893
107415_12455	2018	Europe	Finland	Unknown	Corvus monedula	Corvus	NO	7893
107416_12456	2018	Europe	Finland	Unknown	Corvus monedula	Corvus	NO	4875
107417_12457	2018	Europe	Finland	Unknown	Corvus monedula	Corvus	NO	4875
107419_2846	Unknown	Europe	Sweden	Unknown	Turdus philomelos	Turdus	NO	1264
107420_2847	Unknown	Europe	Sweden	Unknown	Turdus philomelos	Turdus	NO	1323
107421_2848	Unknown	Europe	Sweden	Unknown	Turdus philomelos	Turdus	NO	1311
107422_2849	Unknown	Europe	Sweden	Unknown	Turdus philomelos	Turdus	NO	1347
107423_2850	Unknown	Europe	Sweden	Unknown	Turdus philomelos	Turdus	NO	1344
107424_2851	Unknown	Europe	Sweden	Unknown	Turdus philomelos	Turdus	NO	1353
107425_2852	Unknown	Europe	Sweden	Unknown	Turdus philomelos	Turdus	NO	1323
107426_2853	Unknown	Europe	Sweden	Unknown	Turdus philomelos	Turdus	NO	1356
107427_2854	Unknown	Europe	Sweden	Unknown	Unknown thrush	Unknown	NO	1323
107428_2855	Unknown	Europe	Sweden	Unknown	Unknown thrush	Unknown	NO	1342
107429_2856	Unknown	Europe	Sweden	Unknown	Unknown thrush	Unknown	NO	1342
107430_2857	Unknown	Europe	Sweden	Unknown	Unknown thrush	Unknown	NO	1266
107431_2858	Unknown	Europe	Sweden	Unknown	Unknown thrush	Unknown	NO	1304
107432_2859	Unknown	Europe	Sweden	Unknown	Unknown thrush	Unknown	NO	1260
107433_2860	Unknown	Europe	Sweden	Unknown	Unknown thrush	Unknown	NO	1277
107434_2861	Unknown	Europe	Sweden	Unknown	Unknown thrush	Unknown	NO	1342
107435_2862	Unknown	Europe	Sweden	Unknown	Unknown thrush	Unknown	NO	1277
107436_2863	Unknown	Europe	Sweden	Unknown	Unknown thrush	Unknown	NO	1303
107437_2864	Unknown	Europe	Sweden	Unknown	Unknown thrush	Unknown	NO	1229
107438_2865	Unknown	Europe	Sweden	Unknown	Unknown thrush	Unknown	NO	1290
107439_2866	Unknown	Europe	Sweden	Unknown	Turdus philomelos	Turdus	NO	1259
107440_2867	Unknown	Europe	Sweden	Unknown	Turdus philomelos	Turdus	NO	1250
107441_2868	Unknown	Europe	Sweden	Unknown	Turdus philomelos	Turdus	NO	1304
107442_2869	Unknown	Europe	Sweden	Unknown	Turdus philomelos	Turdus	NO	-
107443_2870	Unknown	Europe	Sweden	Unknown	Turdus philomelos	Turdus	NO	1325
107444_2871	Unknown	Europe	Sweden	Unknown	Turdus philomelos	Turdus	NO	1264
107445_2872	Unknown	Europe	Sweden	Unknown	Calidris alpina	Calidris	NO	1314
107446_2873	Unknown	Europe	Sweden	Unknown	Unknown sandpiper	Unknown	NO	1264
107447_2874	Unknown	Europe	Sweden	Unknown	Calidris alpina	Calidris	NO	1355
107448_2876	Unknown	Europe	Sweden	Unknown	Calidris alpina	Calidris	NO	1255
107449_2877	Unknown	Europe	Sweden	Unknown	Calidris alpina	Calidris	NO	1288
107450_2878	Unknown	Europe	Sweden	Unknown	Calidris alpina	Calidris	NO	1288
107451_2879	Unknown	Europe	Sweden	Unknown	Calidris alpina	Calidris	NO	1328
107452_2880	Unknown	Europe	Sweden	Unknown	Calidris alpina	Calidris	NO	1312
107453_2881	Unknown	Europe	Sweden	Unknown	Calidris alpina	Calidris	NO	1352
107454_2882	Unknown	Europe	Sweden	Unknown	Calidris alpina	Calidris	NO	1355
107455_2883	Unknown	Europe	Sweden	Unknown	Calidris alpina	Calidris	NO	1287
107456_2884	Unknown	Europe	Sweden	Unknown	Calidris alpina	Calidris	NO	1345
107457_2885	Unknown	Europe	Sweden	Unknown	Calidris alpina	Calidris	NO	1321
107458_2886	Unknown	Europe	Sweden	Unknown	Calidris alpina	Calidris	NO	1345
107459_2887	Unknown	Europe	Sweden	Unknown	Calidris alpina	Calidris	NO	1253
107460_2888	Unknown	Europe	Sweden	Unknown	Calidris alpina	Calidris	NO	1352
107461_2889	Unknown	Europe	Sweden	Unknown	Calidris alpina	Calidris	NO	1352
107462_2890	Unknown	Europe	Sweden	Unknown	Calidris alpina	Calidris	NO	1352
107463_2891	Unknown	Europe	Sweden	Unknown	Calidris alpina	Calidris	NO	1321
107464_2892	Unknown	Europe	Sweden	Unknown	Unknown thrush	Unknown	NO	1229
107465_2893	Unknown	Europe	Sweden	Unknown	Unknown thrush	Unknown	NO	677
107466_2894	Unknown	Europe	Sweden	Unknown	Unknown thrush	Unknown	NO	137
107467_2896	Unknown	Europe	Sweden	Unknown	Unknown gull	Unknown	NO	977
107468_2897	Unknown	Europe	Sweden	Unknown	Unknown gull	Unknown	NO	637
107469_2898	Unknown	Europe	Sweden	Unknown	Unknown gull	Unknown	NO	1298
107470_2899	Unknown	Europe	Sweden	Unknown	Unknown gull	Unknown	NO	1354
107471_2900	Unknown	Europe	Sweden	Unknown	Unknown gull	Unknown	NO	1223
107472_2901	Unknown	Europe	Sweden	Unknown	Unknown gull	Unknown	NO	1223
107473_2902	Unknown	Europe	Sweden	Unknown	Unknown gull	Unknown	NO	1268
107474_2903	Unknown	Europe	Sweden	Unknown	Unknown thrush	Unknown	NO	11
107475_2904	Unknown	Europe	Sweden	Unknown	Unknown thrush	Unknown	NO	1266
107476_2905	Unknown	Europe	Sweden	Unknown	Unknown thrush	Unknown	NO	1260
107477_2906	Unknown	Europe	Sweden	Unknown	Unknown thrush	Unknown	NO	1229
107478_2907	Unknown	Europe	Sweden	Unknown	Unknown thrush	Unknown	NO	1367
107479_2908	Unknown	Europe	Sweden	Unknown	Unknown thrush	Unknown	NO	1304
107480_2909	Unknown	Europe	Sweden	Unknown	Unknown thrush	Unknown	NO	267
107481_2910	Unknown	Europe	Sweden	Unknown	Unknown thrush	Unknown	NO	177
107482_2911	Unknown	Europe	Sweden	Unknown	Unknown thrush	Unknown	NO	1303
107483_2912	Unknown	Europe	Sweden	Unknown	Unknown thrush	Unknown	NO	1322
107484_2913	Unknown	Europe	Sweden	Unknown	Unknown gull	Unknown	NO	1223
107485_2914	Unknown	Europe	Sweden	Unknown	Unknown gull	Unknown	NO	1275
107486_2915	Unknown	Europe	Sweden	Unknown	Unknown gull	Unknown	NO	1274
107487_2916	Unknown	Europe	Sweden	Unknown	Unknown gull	Unknown	NO	637
107488_2917	Unknown	Europe	Sweden	Unknown	Unknown gull	Unknown	NO	1322
107489_2918	Unknown	Europe	Sweden	Unknown	Unknown gull	Unknown	NO	1336
107490_2919	Unknown	Europe	Sweden	Unknown	Unknown gull	Unknown	NO	1322
107491_2920	Unknown	Europe	Sweden	Unknown	Unknown gull	Unknown	NO	637
107492_2921	Unknown	Europe	Sweden	Unknown	Unknown gull	Unknown	NO	1283
107493_2922	Unknown	Europe	Sweden	Unknown	Unknown gull	Unknown	NO	1289
107494_2923	Unknown	Europe	Sweden	Unknown	Unknown gull	Unknown	NO	1223
107495_2924	Unknown	Europe	Sweden	Unknown	Unknown gull	Unknown	NO	637
107496_2925	Unknown	Europe	Sweden	Unknown	Unknown gull	Unknown	NO	1335
107497_2926	Unknown	Europe	Sweden	Unknown	Unknown gull	Unknown	NO	1341
107498_2927	Unknown	Europe	Sweden	Unknown	Unknown gull	Unknown	NO	699
107499_2928	Unknown	Europe	Sweden	Unknown	Unknown gull	Unknown	NO	1326
107500_2929	Unknown	Europe	Sweden	Unknown	Unknown gull	Unknown	NO	1268
107501_2930	Unknown	Europe	Sweden	Unknown	Unknown gull	Unknown	NO	1269
107502_2931	Unknown	Europe	Sweden	Unknown	Unknown gull	Unknown	NO	996
107503_2932	Unknown	Europe	Sweden	Unknown	Unknown gull	Unknown	NO	1225
107504_2933	Unknown	Europe	Sweden	Unknown	Unknown gull	Unknown	NO	1292
107505_2934	Unknown	Europe	Sweden	Unknown	Unknown gull	Unknown	NO	1223
107506_2935	Unknown	Europe	Sweden	Unknown	Unknown gull	Unknown	NO	1341
107507_2936	Unknown	Europe	Sweden	Unknown	Unknown gull	Unknown	NO	1292
107508_2937	Unknown	Europe	Sweden	Unknown	Unknown gull	Unknown	NO	1334
107509_2938	Unknown	Europe	Sweden	Unknown	Unknown gull	Unknown	NO	1275
107510_2939	Unknown	Europe	Sweden	Unknown	Unknown gull	Unknown	NO	1285
107511_2940	Unknown	Europe	Sweden	Unknown	Unknown gull	Unknown	NO	45
107512_2941	Unknown	Europe	Sweden	Unknown	Unknown gull	Unknown	NO	1261
107513_2942	Unknown	Europe	Sweden	Unknown	Unknown gull	Unknown	NO	977
107514_2943	Unknown	Europe	Sweden	Unknown	Unknown gull	Unknown	NO	1343
107515_2944	Unknown	Europe	Sweden	Unknown	Unknown gull	Unknown	NO	538
107516_2945	Unknown	Europe	Sweden	Unknown	Unknown gull	Unknown	NO	45
107517_2946	Unknown	Europe	Sweden	Unknown	Unknown gull	Unknown	NO	50
107518_2947	Unknown	Europe	Sweden	Unknown	Unknown gull	Unknown	NO	1223
107519_2948	Unknown	Europe	Sweden	Unknown	Unknown gull	Unknown	NO	45
107520_2949	Unknown	Europe	Sweden	Unknown	Unknown gull	Unknown	NO	700
107521_2950	Unknown	Europe	Sweden	Unknown	Unknown gull	Unknown	NO	1310
107522_2951	Unknown	Europe	Sweden	Unknown	Unknown gull	Unknown	NO	1275
107523_2952	Unknown	Europe	Sweden	Unknown	Unknown gull	Unknown	NO	1330
107524_2953	Unknown	Europe	Sweden	Unknown	Unknown gull	Unknown	NO	1225
107525_2954	Unknown	Europe	Sweden	Unknown	Unknown gull	Unknown	NO	1274
107526_2955	Unknown	Europe	Sweden	Unknown	Unknown gull	Unknown	NO	45
107527_2956	Unknown	Europe	Sweden	Unknown	Unknown gull	Unknown	NO	1275
107528_2957	Unknown	Europe	Sweden	Unknown	Unknown gull	Unknown	NO	1287
107529_2958	Unknown	Europe	Sweden	Unknown	Unknown gull	Unknown	NO	1223
107530_2959	Unknown	Europe	Sweden	Unknown	Unknown gull	Unknown	NO	1289
107531_2960	Unknown	Europe	Sweden	Unknown	Unknown gull	Unknown	NO	1275
107532_2961	Unknown	Europe	Sweden	Unknown	Unknown gull	Unknown	NO	1003
107533_2962	Unknown	Europe	Sweden	Unknown	Unknown gull	Unknown	NO	1223
107534_2963	Unknown	Europe	Sweden	Unknown	Unknown gull	Unknown	NO	637
107535_2964	Unknown	Europe	Sweden	Unknown	Unknown gull	Unknown	NO	1336
107536_2965	Unknown	Europe	Sweden	Unknown	Unknown gull	Unknown	NO	1223
107537_2966	Unknown	Europe	Sweden	Unknown	Unknown gull	Unknown	NO	1225
107538_2967	Unknown	Europe	Sweden	Unknown	Unknown gull	Unknown	NO	1287
107539_2968	Unknown	Europe	Sweden	Unknown	Unknown duck	Unknown	NO	1294
107540_2969	Unknown	Europe	Sweden	Unknown	Unknown duck	Unknown	NO	1332
107541_2970	Unknown	Europe	Sweden	Unknown	Unknown duck	Unknown	NO	996
107542_2971	Unknown	Europe	Sweden	Unknown	Unknown duck	Unknown	NO	1255
107543_2972	Unknown	Europe	Sweden	Unknown	Unknown duck	Unknown	NO	991
107544_2973	Unknown	Europe	Sweden	Unknown	Unknown duck	Unknown	NO	991
107545_2974	Unknown	Europe	Sweden	Unknown	Unknown duck	Unknown	NO	1367
107546_2975	Unknown	Europe	Sweden	Unknown	Unknown duck	Unknown	NO	696
107547_2976	Unknown	Europe	Sweden	Unknown	Unknown duck	Unknown	NO	-
107548_2977	Unknown	Europe	Sweden	Unknown	Unknown duck	Unknown	NO	1299
107549_2978	Unknown	Antarctica	Antarctica	Unknown	Unknown penguin	Unknown	NO	45
107550_2979	Unknown	Antarctica	Antarctica	Unknown	Unknown penguin	Unknown	NO	45
107551_2980	Unknown	Antarctica	Antarctica	Unknown	Unknown penguin	Unknown	NO	45
107552_2981	Unknown	Europe	Sweden	Unknown	Calidris alpina	Calidris	NO	1314
107553_2982	Unknown	Europe	Sweden	Unknown	Calidris alpina	Calidris	NO	1305
107554_2983	Unknown	Europe	Sweden	Unknown	Unknown sandpiper	Unknown	NO	-
107555_2985	Unknown	Europe	Sweden	Unknown	Unknown sandpiper	Unknown	NO	12449
107556_2986	Unknown	Europe	Sweden	Unknown	Unknown sandpiper	Unknown	NO	1328
107557_2989	Unknown	Europe	Sweden	Unknown	Unknown sturnid	Unknown	NO	1535
107558_2990	Unknown	Europe	Sweden	Unknown	Turdus philomelos	Turdus	NO	692
107559_2991	Unknown	Europe	Sweden	Unknown	Unknown sturnid	Unknown	NO	177
107560_2992	Unknown	Europe	Sweden	Unknown	Unknown thrush	Unknown	NO	11
107561_2993	Unknown	Europe	Sweden	Unknown	Unknown thrush	Unknown	NO	11
107562_2995	Unknown	Europe	Sweden	Unknown	Unknown thrush	Unknown	NO	6550
107563_2996	Unknown	Europe	Sweden	Unknown	Unknown thrush	Unknown	NO	6550
107564_2997	Unknown	Europe	Sweden	Unknown	Unknown thrush	Unknown	NO	1277
107565_2998	Unknown	Europe	Sweden	Unknown	Unknown thrush	Unknown	NO	1229
107566_2999	Unknown	Europe	Sweden	Unknown	Unknown thrush	Unknown	NO	1337
107567_3000	Unknown	Europe	Sweden	Unknown	Unknown thrush	Unknown	NO	1324
107568_3001	Unknown	Europe	Sweden	Unknown	Unknown thrush	Unknown	NO	1303
107569_3002	Unknown	Europe	Sweden	Unknown	Unknown thrush	Unknown	NO	1342
107570_3003	Unknown	Europe	Sweden	Unknown	Unknown thrush	Unknown	NO	677
107571_4567	Unknown	Europe	Sweden	Unknown	Turdus philomelos	Turdus	NO	1264
107572_4568	Unknown	Europe	Sweden	Unknown	Unknown thrush	Unknown	NO	6514
107573_4569	Unknown	Europe	Sweden	Unknown	Unknown thrush	Unknown	NO	1304
107574_4570	Unknown	Europe	Sweden	Unknown	Turdus viscivorus	Turdus	NO	6551
107575_4571	Unknown	Europe	Sweden	Unknown	Turdus philomelos	Turdus	NO	1304
107576_4572	Unknown	Europe	Sweden	Unknown	Unknown thrush	Unknown	NO	6371
107577_4573	Unknown	Europe	Sweden	Unknown	Unknown thrush	Unknown	NO	1342
107578_4574	Unknown	Europe	Sweden	Unknown	Unknown thrush	Unknown	NO	1325
107579_4575	Unknown	Europe	Sweden	Unknown	Unknown thrush	Unknown	NO	1229
107580_4576	Unknown	Europe	Sweden	Unknown	Unknown thrush	Unknown	NO	1229
107582_4578	Unknown	Europe	Sweden	Unknown	Unknown thrush	Unknown	NO	6370
107583_4579	Unknown	Europe	Sweden	Unknown	Unknown thrush	Unknown	NO	1286
107585_4581	Unknown	Europe	Sweden	Unknown	Unknown duck	Unknown	NO	2347
107586_4582	Unknown	Europe	Sweden	Unknown	Unknown duck	Unknown	NO	2839
107587_4583	Unknown	Europe	Sweden	Unknown	Unknown thrush	Unknown	NO	1367
107588_4584	Unknown	Europe	Sweden	Unknown	Unknown thrush	Unknown	NO	11
107589_4585	Unknown	Europe	Sweden	Unknown	Unknown thrush	Unknown	NO	1260
107590_4586	Unknown	Europe	Sweden	Unknown	Unknown thrush	Unknown	NO	945
107591_4587	Unknown	Europe	Sweden	Unknown	Unknown thrush	Unknown	NO	1260
107592_4588	Unknown	Europe	Sweden	Unknown	Turdus philomelos	Turdus	NO	1304
107593_4589	Unknown	Europe	Sweden	Unknown	Unknown thrush	Unknown	NO	6552
107594_4590	Unknown	Europe	Sweden	Unknown	Turdus philomelos	Turdus	NO	1304
107595_4591	Unknown	Europe	Sweden	Unknown	Turdus philomelos	Turdus	NO	1323
107596_4592	Unknown	Europe	Sweden	Unknown	Unknown thrush	Unknown	NO	1351
107597_4593	Unknown	Europe	Sweden	Unknown	Unknown duck	Unknown	NO	3321
107598_4594	Unknown	Europe	Sweden	Unknown	Unknown duck	Unknown	NO	1276
107599_4595	Unknown	Europe	Sweden	Unknown	Unknown thrush	Unknown	NO	1304
107600_4596	Unknown	Europe	Sweden	Unknown	Turdus philomelos	Turdus	NO	1347
107601_4597	Unknown	Europe	Sweden	Unknown	Unknown thrush	Unknown	NO	11
107602_4598	Unknown	Europe	Sweden	Unknown	Unknown thrush	Unknown	NO	1229
107603_4599	Unknown	Europe	Sweden	Unknown	Unknown thrush	Unknown	NO	1351
107604_4600	Unknown	Europe	Sweden	Unknown	Unknown thrush	Unknown	NO	45
107605_4601	Unknown	Europe	Sweden	Unknown	Unknown thrush	Unknown	NO	45
107606_4602	Unknown	Europe	Sweden	Unknown	Unknown thrush	Unknown	NO	2219
107607_4603	Unknown	Europe	Sweden	Unknown	Unknown thrush	Unknown	NO	1367
107608_4604	Unknown	Europe	Sweden	Unknown	Unknown thrush	Unknown	NO	45
107609_4605	Unknown	Europe	Sweden	Unknown	Unknown thrush	Unknown	NO	1351
107610_4606	Unknown	Europe	Sweden	Unknown	Unknown thrush	Unknown	NO	1286
107611_4607	Unknown	Europe	Sweden	Unknown	Unknown thrush	Unknown	NO	3727
107612_4608	Unknown	Europe	Sweden	Unknown	Unknown thrush	Unknown	NO	1277
107613_4609	Unknown	Europe	Sweden	Unknown	Unknown thrush	Unknown	NO	1277
107614_4610	Unknown	Europe	Sweden	Unknown	Turdus iliacus	Turdus	NO	1286
107615_4611	Unknown	Europe	Sweden	Unknown	Unknown thrush	Unknown	NO	1277
107616_4612	Unknown	Europe	Sweden	Unknown	Unknown thrush	Unknown	NO	1351
107617_4613	Unknown	Europe	Sweden	Unknown	Unknown thrush	Unknown	NO	230
107618_4614	Unknown	Europe	Sweden	Unknown	Unknown thrush	Unknown	NO	1260
107619_4615	Unknown	Europe	Sweden	Unknown	Unknown thrush	Unknown	NO	1277
107620_4616	Unknown	Europe	Sweden	Unknown	Unknown thrush	Unknown	NO	267
107621_4617	Unknown	Europe	Sweden	Unknown	Calidris alpina	Calidris	NO	5271
107622_4618	Unknown	Europe	Sweden	Unknown	Calidris alpina	Calidris	NO	1346
107623_4619	Unknown	Europe	Sweden	Unknown	Calidris alpina	Calidris	NO	6368
107624_4620	Unknown	Europe	Sweden	Unknown	Calidris alpina	Calidris	NO	1346
107625_4621	Unknown	Europe	Sweden	Unknown	Calidris alpina	Calidris	NO	1253
107626_4622	Unknown	Europe	Sweden	Unknown	Calidris alpina	Calidris	NO	1253
107628_4624	Unknown	Europe	Sweden	Unknown	Calidris alpina	Calidris	NO	6553
107630_4626	Unknown	Europe	Sweden	Unknown	Calidris alpina	Calidris	NO	1253
107631_4627	Unknown	Europe	Sweden	Unknown	Calidris alpina	Calidris	NO	1317
107632_4628	Unknown	Europe	Sweden	Unknown	Calidris alpina	Calidris	NO	1305
107633_4629	Unknown	Europe	Sweden	Unknown	Calidris alpina	Calidris	NO	1312
107634_4630	Unknown	Europe	Sweden	Unknown	Turdus pilaris	Turdus	NO	683
107635_4631	Unknown	Europe	Sweden	Unknown	Calidris alpina	Calidris	NO	1328
107636_4632	Unknown	Europe	Sweden	Unknown	Calidris alpina	Calidris	NO	1253
107637_4633	Unknown	Europe	Sweden	Unknown	Calidris alpina	Calidris	NO	1288
107638_4634	Unknown	Europe	Sweden	Unknown	Calidris alpina	Calidris	NO	6554
107639_4635	Unknown	Europe	Sweden	Unknown	Calidris alpina	Calidris	NO	1355
107640_4636	Unknown	Europe	Sweden	Unknown	Turdus philomelos	Turdus	NO	1304
107641_4637	Unknown	Europe	Sweden	Unknown	Turdus philomelos	Turdus	NO	1259
107642_4638	Unknown	Europe	Sweden	Unknown	Turdus philomelos	Turdus	NO	1264
107643_4639	Unknown	Europe	Sweden	Unknown	Turdus philomelos	Turdus	NO	1259
107644_4640	Unknown	Europe	Sweden	Unknown	Unknown thrush	Unknown	NO	11
107645_4641	Unknown	Europe	Sweden	Unknown	Turdus iliacus	Turdus	NO	1304
107646_4642	Unknown	Europe	Sweden	Unknown	Unknown thrush	Unknown	NO	6550
107647_4643	Unknown	Europe	Sweden	Unknown	Unknown thrush	Unknown	NO	1229
107648_4644	Unknown	Europe	Sweden	Unknown	Unknown thrush	Unknown	NO	1351
107649_4645	Unknown	Europe	Sweden	Unknown	Unknown thrush	Unknown	NO	1342
107650_4646	Unknown	Europe	Sweden	Unknown	Unknown thrush	Unknown	NO	677
107651_4647	Unknown	Europe	Sweden	Unknown	Unknown thrush	Unknown	NO	1351
107652_4648	Unknown	Europe	Sweden	Unknown	Turdus philomelos	Turdus	NO	794
107653_4649	Unknown	Europe	Sweden	Unknown	Unknown thrush	Unknown	NO	1316
107654_4650	Unknown	Europe	Sweden	Unknown	Unknown thrush	Unknown	NO	1229
107655_4651	Unknown	Europe	Sweden	Unknown	Unknown thrush	Unknown	NO	1277
107656_4652	Unknown	Europe	Sweden	Unknown	Unknown thrush	Unknown	NO	1367
107657_4653	Unknown	Europe	Sweden	Unknown	Unknown thrush	Unknown	NO	1229
107658_4654	Unknown	Europe	Sweden	Unknown	Turdus philomelos	Turdus	NO	1304
107659_4655	Unknown	Europe	Sweden	Unknown	Unknown thrush	Unknown	NO	1277
107660_4656	Unknown	Europe	Sweden	Unknown	Unknown thrush	Unknown	NO	1229
107661_4657	Unknown	Europe	Sweden	Unknown	Unknown thrush	Unknown	NO	1304
107662_4658	Unknown	Europe	Sweden	Unknown	Unknown thrush	Unknown	NO	1316
107663_4659	Unknown	Europe	Sweden	Unknown	Unknown thrush	Unknown	NO	1304
107664_4660	Unknown	Europe	Sweden	Unknown	Turdus philomelos	Turdus	NO	1304
107665_4661	Unknown	Europe	Sweden	Unknown	Unknown thrush	Unknown	NO	1304
107666_4662	Unknown	Europe	Sweden	Unknown	Unknown thrush	Unknown	NO	1367
107667_4663	Unknown	Europe	Sweden	Unknown	Unknown thrush	Unknown	NO	1351
107668_4664	Unknown	Europe	Sweden	Unknown	Unknown thrush	Unknown	NO	6550
107669_4665	Unknown	Europe	Sweden	Unknown	Turdus pilaris	Turdus	NO	6550
107670_4666	Unknown	Europe	Sweden	Unknown	Unknown thrush	Unknown	NO	6371
107671_4667	Unknown	Europe	Sweden	Unknown	Unknown thrush	Unknown	NO	6550
107672_4668	Unknown	Europe	Sweden	Unknown	Unknown thrush	Unknown	NO	1277
107673_4669	Unknown	Europe	Sweden	Unknown	Unknown thrush	Unknown	NO	1316
107674_4670	Unknown	Europe	Sweden	Unknown	Unknown thrush	Unknown	NO	6550
107675_4671	Unknown	Europe	Sweden	Unknown	Unknown thrush	Unknown	NO	1316
107676_4672	Unknown	Europe	Sweden	Unknown	Unknown thrush	Unknown	NO	677
107677_4673	Unknown	Europe	Sweden	Unknown	Unknown thrush	Unknown	NO	1277
107678_4674	Unknown	Europe	Sweden	Unknown	Anas crecca	Anas	NO	1457
107679_4675	Unknown	Europe	Sweden	Unknown	Anas crecca	Anas	NO	1457
107681_4677	Unknown	Europe	Sweden	Unknown	Unknown duck	Unknown	NO	692
107682_4678	Unknown	Europe	Sweden	Unknown	Unknown duck	Unknown	NO	995
107683_4679	Unknown	Europe	Sweden	Unknown	Unknown duck	Unknown	NO	995
107686_4682	Unknown	Europe	Sweden	Unknown	Unknown duck	Unknown	NO	3321
107687_4683	Unknown	Europe	Sweden	Unknown	Unknown duck	Unknown	NO	692
107690_4686	Unknown	Europe	Sweden	Unknown	Unknown duck	Unknown	NO	692
107691_4687	Unknown	Europe	Sweden	Unknown	Unknown thrush	Unknown	NO	11
107692_4688	Unknown	South America	Chile	Unknown	Turdus falcklandii	Turdus	NO	-
107693_4689	Unknown	South America	Chile	Unknown	Turdus falcklandii	Turdus	NO	-
107694_4691	Unknown	South America	Chile	Unknown	Turdus falcklandii	Turdus	NO	-
107695_4695	Unknown	South America	Chile	Unknown	Turdus falcklandii	Turdus	NO	-
107696_4696	Unknown	South America	Chile	Unknown	Turdus falcklandii	Turdus	NO	-
107697_4697	Unknown	South America	Chile	Unknown	Turdus falcklandii	Turdus	NO	-
107699_4710	Unknown	Europe	Sweden	Unknown	Unknown gull	Unknown	NO	1268
2607_H143040420	2014	Europe	UK	Unknown	Sturnus vulgaris	Sturnus	NO	441
33935_Uoh_CB292	2014	Europe	Finland	Unknown	Corvus monedula	Corvus	NO	7807
33941_Uoh_CB303	2014	Europe	Finland	Unknown	Corvus monedula	Corvus	NO	7812
33967_Uoh_CB356	2014	Europe	Finland	Unknown	Corvus monedula	Corvus	NO	7838
42535_W0010	2015	Europe	UK	Unknown	Turdus merula	Turdus	NO	6550
42536_W0011	2015	Europe	UK	Unknown	Turdus merula	Turdus	NO	1080
42537_W0012	2015	Europe	UK	Unknown	Turdus merula	Turdus	NO	7874
42542_W0019	2015	Europe	UK	Unknown	Erithacus rubecula	Erithacus	NO	45
45946_BCW_3784	2014	North America	USA	Unknown	Corvus brachyrhynchos	Corvus	NO	9267
45953_BCW_3785	2014	North America	USA	Unknown	Corvus brachyrhynchos	Corvus	NO	9268
45954_BCW_3788	2014	North America	USA	Unknown	Corvus brachyrhynchos	Corvus	NO	9269
45965_BCW_3789	2014	North America	USA	Unknown	Corvus brachyrhynchos	Corvus	NO	9269
45967_BCW_3791	2014	North America	USA	Unknown	Corvus brachyrhynchos	Corvus	NO	4569
46118_24_h_11	2011	Europe	Finland	Unknown	Unknown goose	Unknown	NO	45
46119_38_h_11	2011	Europe	Finland	Unknown	Unknown goose	Unknown	NO	45
46120_37_H_11	2011	Europe	Finland	Unknown	Unknown goose	Unknown	NO	45
46121_KAI45_12	2012	Europe	Finland	Unknown	Unknown goose	Unknown	NO	45
46122_KAI44_12	2012	Europe	Finland	Unknown	Unknown goose	Unknown	NO	45
46123_TOK35_12	2012	Europe	Finland	Unknown	Unknown goose	Unknown	NO	45
46556_P3_2209	2010	Asia	Japan	Unknown	Unknown dove	Unknown	NO	2209
46557_P5_2209	2010	Asia	Japan	Unknown	Unknown dove	Unknown	NO	2209
50044_BCW_4341	2014	North America	USA	Unknown	Corvus brachyrhynchos	Corvus	NO	9271
50045_BCW_6871	2014	North America	USA	Unknown	Corvus brachyrhynchos	Corvus	NO	2655
50046_BCW_6460	2014	North America	USA	Unknown	Corvus brachyrhynchos	Corvus	NO	9272
50047_BCW_6875	2014	North America	USA	Unknown	Corvus brachyrhynchos	Corvus	NO	9272
50048_BCW_4323	2014	North America	USA	Unknown	Corvus brachyrhynchos	Corvus	NO	9274
50049_BCW_4335	2014	North America	USA	Unknown	Corvus brachyrhynchos	Corvus	NO	9274
50050_BCW_4317	2014	North America	USA	Unknown	Corvus brachyrhynchos	Corvus	NO	9274
50051_BCW_4326	2014	North America	USA	Unknown	Corvus brachyrhynchos	Corvus	NO	9274
50052_BCW_3807	2014	North America	USA	Unknown	Corvus brachyrhynchos	Corvus	NO	4202
50053_BCW_4216	2014	North America	USA	Unknown	Corvus brachyrhynchos	Corvus	NO	8819
50054_BCW_4219	2014	North America	USA	Unknown	Corvus brachyrhynchos	Corvus	NO	8819
50055_BCW_4226	2014	North America	USA	Unknown	Corvus brachyrhynchos	Corvus	NO	8821
50056_BCW_6453	2014	North America	USA	Unknown	Corvus brachyrhynchos	Corvus	NO	8822
50057_BCW_6456	2014	North America	USA	Unknown	Corvus brachyrhynchos	Corvus	NO	8823
50058_BCW_6465	2014	North America	USA	Unknown	Corvus brachyrhynchos	Corvus	NO	5475
50059_BCW_6467	2014	North America	USA	Unknown	Corvus brachyrhynchos	Corvus	NO	9278
50060_BCW_6873	2014	North America	USA	Unknown	Corvus brachyrhynchos	Corvus	NO	1224
50061_BCW_6874	2014	North America	USA	Unknown	Corvus brachyrhynchos	Corvus	NO	1224
50062_BCW_6876	2014	North America	USA	Unknown	Corvus brachyrhynchos	Corvus	NO	9279
50063_BCW_6878	2014	North America	USA	Unknown	Corvus brachyrhynchos	Corvus	NO	1224
50064_BCW_6879	2014	North America	USA	Unknown	Corvus brachyrhynchos	Corvus	NO	9280
50065_BCW_6889	2014	North America	USA	Unknown	Corvus brachyrhynchos	Corvus	NO	8822
50066_BCW_3781	2014	North America	USA	Unknown	Corvus brachyrhynchos	Corvus	NO	997
50067_BCW_3786	2014	North America	USA	Unknown	Corvus brachyrhynchos	Corvus	NO	448
50068_BCW_3787	2014	North America	USA	Unknown	Corvus brachyrhynchos	Corvus	NO	448
50069_BCW_3790	2014	North America	USA	Unknown	Corvus brachyrhynchos	Corvus	NO	448
50070_BCW_3792	2014	North America	USA	Unknown	Corvus brachyrhynchos	Corvus	NO	448
50071_BCW_3794	2014	North America	USA	Unknown	Corvus brachyrhynchos	Corvus	NO	9281
50072_BCW_3798	2014	North America	USA	Unknown	Corvus brachyrhynchos	Corvus	NO	3322
50073_BCW_3799	2014	North America	USA	Unknown	Corvus brachyrhynchos	Corvus	NO	5473
50074_BCW_3800	2014	North America	USA	Unknown	Corvus brachyrhynchos	Corvus	NO	9282
50075_BCW_3802	2014	North America	USA	Unknown	Corvus brachyrhynchos	Corvus	NO	9282
50076_BCW_3805	2014	North America	USA	Unknown	Corvus brachyrhynchos	Corvus	NO	448
50077_BCW_3810	2014	North America	USA	Unknown	Corvus brachyrhynchos	Corvus	NO	9282
50078_BCW_4220	2014	North America	USA	Unknown	Corvus brachyrhynchos	Corvus	NO	448
50079_BCW_4222	2014	North America	USA	Unknown	Corvus brachyrhynchos	Corvus	NO	448
50080_BCW_4223	2014	North America	USA	Unknown	Corvus brachyrhynchos	Corvus	NO	4467
50081_BCW_4225	2014	North America	USA	Unknown	Corvus brachyrhynchos	Corvus	NO	448
50082_BCW_4228	2014	North America	USA	Unknown	Corvus brachyrhynchos	Corvus	NO	448
50083_BCW_4229	2014	North America	USA	Unknown	Corvus brachyrhynchos	Corvus	NO	448
50084_BCW_4231	2014	North America	USA	Unknown	Corvus brachyrhynchos	Corvus	NO	9282
50085_BCW_4321	2014	North America	USA	Unknown	Corvus brachyrhynchos	Corvus	NO	1224
50086_BCW_4322	2014	North America	USA	Unknown	Corvus brachyrhynchos	Corvus	NO	1540
50087_BCW_4332	2014	North America	USA	Unknown	Corvus brachyrhynchos	Corvus	NO	8825
50088_BCW_4333	2014	North America	USA	Unknown	Corvus brachyrhynchos	Corvus	NO	1540
50089_BCW_4337	2014	North America	USA	Unknown	Corvus brachyrhynchos	Corvus	NO	1540
50090_BCW_4338	2014	North America	USA	Unknown	Corvus brachyrhynchos	Corvus	NO	1540
50091_BCW_6454	2014	North America	USA	Unknown	Corvus brachyrhynchos	Corvus	NO	448
50092_BCW_6457	2014	North America	USA	Unknown	Corvus brachyrhynchos	Corvus	NO	4209
50093_BCW_6458	2014	North America	USA	Unknown	Corvus brachyrhynchos	Corvus	NO	5473
50094_BCW_6459	2014	North America	USA	Unknown	Corvus brachyrhynchos	Corvus	NO	6307
50095_BCW_6463	2014	North America	USA	Unknown	Corvus brachyrhynchos	Corvus	NO	1224
50096_BCW_6464	2014	North America	USA	Unknown	Corvus brachyrhynchos	Corvus	NO	6307
50097_BCW_6877	2014	North America	USA	Unknown	Corvus brachyrhynchos	Corvus	NO	997
57456_BCW_3782	2014	North America	USA	Unknown	Corvus brachyrhynchos	Corvus	NO	45
57457_BCW_3797	2014	North America	USA	Unknown	Corvus brachyrhynchos	Corvus	NO	508
57458_BCW_3803	2014	North America	USA	Unknown	Corvus brachyrhynchos	Corvus	NO	42
57459_BCW_3804	2014	North America	USA	Unknown	Corvus brachyrhynchos	Corvus	NO	508
57460_BCW_4218	2014	North America	USA	Unknown	Corvus brachyrhynchos	Corvus	NO	8819
57461_BCW_4221	2014	North America	USA	Unknown	Corvus brachyrhynchos	Corvus	NO	45
57462_BCW_4224	2014	North America	USA	Unknown	Corvus brachyrhynchos	Corvus	NO	45
57463_BCW_4230	2014	North America	USA	Unknown	Corvus brachyrhynchos	Corvus	NO	45
57464_BCW_4319	2014	North America	USA	Unknown	Corvus brachyrhynchos	Corvus	NO	42
57465_BCW_4325	2014	North America	USA	Unknown	Corvus brachyrhynchos	Corvus	NO	9274
57466_BCW_4328	2014	North America	USA	Unknown	Corvus brachyrhynchos	Corvus	NO	9287
57524_BCW_6461	2014	North America	USA	Unknown	Corvus brachyrhynchos	Corvus	NO	354
57525_BCW_6462	2014	North America	USA	Unknown	Corvus brachyrhynchos	Corvus	NO	353
57526_BCW_6466	2014	North America	USA	Unknown	Corvus brachyrhynchos	Corvus	NO	9288
57527_BCW_6468	2014	North America	USA	Unknown	Corvus brachyrhynchos	Corvus	NO	464
57528_BCW_6475	2014	North America	USA	Unknown	Corvus brachyrhynchos	Corvus	NO	5673
57529_BCW_6476	2014	North America	USA	Unknown	Corvus brachyrhynchos	Corvus	NO	9289
57531_BCW_6872	2014	North America	USA	Unknown	Corvus brachyrhynchos	Corvus	NO	50
57532_BCW_6880	2014	North America	USA	Unknown	Corvus brachyrhynchos	Corvus	NO	9290
57533_BCW_6881	2014	North America	USA	Unknown	Corvus brachyrhynchos	Corvus	NO	5679
57534_BCW_6882	2014	North America	USA	Unknown	Corvus brachyrhynchos	Corvus	NO	8840
57535_BCW_6883	2014	North America	USA	Unknown	Corvus brachyrhynchos	Corvus	NO	997
57536_BCW_6885	2014	North America	USA	Unknown	Corvus brachyrhynchos	Corvus	NO	4881
57537_BCW_6886	2014	North America	USA	Unknown	Corvus brachyrhynchos	Corvus	NO	8840
57538_BCW_6888	2014	North America	USA	Unknown	Corvus brachyrhynchos	Corvus	NO	9278
57540_BCW_6893	2014	North America	USA	Unknown	Corvus brachyrhynchos	Corvus	NO	5473
57541_BCW_6896	2014	North America	USA	Unknown	Corvus brachyrhynchos	Corvus	NO	4161
57542_BCW_6897	2014	North America	USA	Unknown	Corvus brachyrhynchos	Corvus	NO	929
57543_BCW_6898	2014	North America	USA	Unknown	Corvus brachyrhynchos	Corvus	NO	782
57544_BCW_6899	2014	North America	USA	Unknown	Corvus brachyrhynchos	Corvus	NO	782
57545_BCW_6900	2014	North America	USA	Unknown	Corvus brachyrhynchos	Corvus	NO	9278
57546_BCW_6901	2014	North America	USA	Unknown	Corvus brachyrhynchos	Corvus	NO	9278
57547_BCW_6904	2014	North America	USA	Unknown	Corvus brachyrhynchos	Corvus	NO	9274
57571_BCW_4324	2014	North America	USA	Unknown	Corvus brachyrhynchos	Corvus	NO	5525
57582_BCW_6884	2014	North America	USA	Unknown	Corvus brachyrhynchos	Corvus	NO	1224
57583_BCW_6887	2014	North America	USA	Unknown	Corvus brachyrhynchos	Corvus	NO	8845
57584_BCW_6902	2014	North America	USA	Unknown	Corvus brachyrhynchos	Corvus	NO	1962
59215_FDI371	2017	Europe	UK	Unknown	Unknown duck	Unknown	NO	2314
60404_CT43850	2007	Europe	UK	Unknown	Sturnus vulgaris	Sturnus	NO	177
60405_CT86857_2_6_4	2007	Europe	UK	Unknown	Sturnus vulgaris	Sturnus	NO	45
60406_CL95044_4_6_4	Unknown	Europe	UK	Unknown	Sturnus vulgaris	Sturnus	NO	1020
60407_goose255	2007	Europe	UK	Unknown	Unknown goose	Unknown	NO	1033
60408_goose95	2007	Europe	UK	Unknown	Unknown goose	Unknown	NO	137
60409_goose3	2007	Europe	UK	Unknown	Unknown goose	Unknown	NO	696
60474_starling177	Unknown	Europe	UK	Unknown	Sturnus vulgaris	Sturnus	NO	177
60475_starling45	Unknown	Europe	UK	Unknown	Sturnus vulgaris	Sturnus	NO	45
60476_starling1020	Unknown	Europe	UK	Unknown	Sturnus vulgaris	Sturnus	NO	1020
60477_goose1033	Unknown	Europe	UK	Unknown	Unknown goose	Unknown	NO	1033
60479_goose137	Unknown	Europe	UK	Unknown	Unknown goose	Unknown	NO	137
60480_goose696	Unknown	Europe	UK	Unknown	Unknown goose	Unknown	NO	696
60482_duck702	Unknown	Europe	UK	Unknown	Unknown duck	Unknown	NO	702
60483_duck45	Unknown	Europe	UK	Unknown	Unknown duck	Unknown	NO	45
60510_D1	2006	North America	Canada	Unknown	Anas platyrhynchos	Anas	NO	45
60900_P9_2209	2010	Asia	Japan	Unknown	Unknown dove	Unknown	NO	2209
60901_P10_2209	2010	Asia	Japan	Unknown	Unknown dove	Unknown	NO	2209
61405_FDI6	2017	Europe	UK	Unknown	Unknown duck	Unknown	NO	1956
61453_FDI5	2017	Europe	UK	Unknown	Unknown duck	Unknown	NO	1956
61456_FDI65	2017	Europe	UK	Unknown	Unknown duck	Unknown	NO	791
61457_FDI66	2017	Europe	UK	Unknown	Unknown duck	Unknown	NO	8196
61464_FDI68	2017	Europe	UK	Unknown	Unknown duck	Unknown	NO	1408
61465_FDI69	2017	Europe	UK	Unknown	Unknown duck	Unknown	NO	8951
61466_FDI70	2017	Europe	UK	Unknown	Unknown duck	Unknown	NO	8951
61469_FDI72	2017	Europe	UK	Unknown	Unknown duck	Unknown	NO	1701
61470_FDI73	2017	Europe	UK	Unknown	Unknown duck	Unknown	NO	1408
61483_FDI80	2017	Europe	UK	Unknown	Unknown duck	Unknown	NO	8953
61494_FDI74	2016	Europe	UK	Unknown	Unknown duck	Unknown	NO	1301
61594_FDI197	2017	Europe	UK	Unknown	Unknown duck	Unknown	NO	8196
61605_FDI217	2017	Europe	UK	Unknown	Unknown duck	Unknown	NO	8196
61606_FDI218	2017	Europe	UK	Unknown	Unknown duck	Unknown	NO	1332
61609_FDI221	2017	Europe	UK	Unknown	Unknown duck	Unknown	NO	1301
61641_FDI213	2017	Europe	UK	Unknown	Unknown duck	Unknown	NO	8961
61642_FDI212	2017	Europe	UK	Unknown	Unknown duck	Unknown	NO	8962
61656_FDI278	2017	Europe	UK	Unknown	Unknown duck	Unknown	NO	1956
61668_FDI296	2017	Europe	UK	Unknown	Unknown duck	Unknown	NO	6759
61686_FDI258	2017	Europe	UK	Unknown	Unknown duck	Unknown	NO	45
61689_FDI282	2017	Europe	UK	Unknown	Unknown duck	Unknown	NO	267
61691_FDI261	2017	Europe	UK	Unknown	Unknown duck	Unknown	NO	45
61693_FDI279	2017	Europe	UK	Unknown	Unknown duck	Unknown	NO	45
61697_FDI274	2017	Europe	UK	Unknown	Unknown duck	Unknown	NO	8196
61701_FDI275	2017	Europe	UK	Unknown	Unknown duck	Unknown	NO	8964
61707_FDI322	2017	Europe	UK	Unknown	Unknown duck	Unknown	NO	8953
61710_FDI318	2017	Europe	UK	Unknown	Unknown duck	Unknown	NO	1408
61713_FDI325	2017	Europe	UK	Unknown	Unknown duck	Unknown	NO	8953
61717_FDI326	2017	Europe	UK	Unknown	Unknown duck	Unknown	NO	1956
61718_FDI344	2017	Europe	UK	Unknown	Unknown duck	Unknown	NO	8196
61721_FDI328	2017	Europe	UK	Unknown	Unknown duck	Unknown	NO	5136
61724_FDI323	2017	Europe	UK	Unknown	Unknown duck	Unknown	NO	8953
61726_FDI324	2017	Europe	UK	Unknown	Unknown duck	Unknown	NO	8953
61730_FDI349	2017	Europe	UK	Unknown	Unknown duck	Unknown	NO	1956
61735_FDI331	2017	Europe	UK	Unknown	Unknown duck	Unknown	NO	8951
61736_FDI332	2017	Europe	UK	Unknown	Unknown duck	Unknown	NO	8951
61737_FDI347	2017	Europe	UK	Unknown	Unknown duck	Unknown	NO	45
61739_FDI321	2016	Europe	UK	Unknown	Unknown duck	Unknown	NO	8953
61743_FDI348	2017	Europe	UK	Unknown	Unknown duck	Unknown	NO	5152
62323_DUCK1	2014	North America	USA	Unknown	Unknown duck	Unknown	NO	12440
69958_FDI360	2017	Europe	UK	Unknown	Unknown duck	Unknown	NO	1301
69977_FDI404	2017	Europe	UK	Unknown	Unknown duck	Unknown	NO	51
69983_FDI390	2017	Europe	UK	Unknown	Unknown duck	Unknown	NO	8964
69985_FDI391	2017	Europe	UK	Unknown	Unknown duck	Unknown	NO	5483
69986_FDI392	2017	Europe	UK	Unknown	Unknown duck	Unknown	NO	2793
69987_FDI393	2017	Europe	UK	Unknown	Unknown duck	Unknown	NO	8951
69995_FDI397	2017	Europe	UK	Unknown	Unknown duck	Unknown	NO	1299
70012_FDI412	2017	Europe	UK	Unknown	Unknown duck	Unknown	NO	699
70020_FDI423	2017	Europe	UK	Unknown	Unknown duck	Unknown	NO	8196
70025_FDI415	2017	Europe	UK	Unknown	Unknown duck	Unknown	NO	994
70026_FDI414	2017	Europe	UK	Unknown	Unknown duck	Unknown	NO	8962
70040_FDI411	2017	Europe	UK	Unknown	Unknown duck	Unknown	NO	2314
70096_FDI435	2017	Europe	UK	Unknown	Unknown duck	Unknown	NO	45
70103_FDI437	2017	Europe	UK	Unknown	Unknown duck	Unknown	NO	45
70123_FDI439	2017	Europe	UK	Unknown	Unknown duck	Unknown	NO	45
70124_FDI438	2018	Europe	UK	Unknown	Unknown duck	Unknown	NO	45
70139_FDI436	2017	Europe	UK	Unknown	Unknown duck	Unknown	NO	45
70147_FDI461	2017	Europe	UK	Unknown	Unknown duck	Unknown	NO	5244
70185_FDI487	2017	Europe	UK	Unknown	Unknown duck	Unknown	NO	7738
70684_FDI497	2018	Europe	UK	Unknown	Unknown duck	Unknown	NO	4751
70849_FDI510	2017	Europe	UK	Unknown	Unknown duck	Unknown	NO	8738
70855_FDI512	2018	Europe	UK	Unknown	Unknown duck	Unknown	NO	267
76650_FDI538	2018	Europe	UK	Unknown	Unknown duck	Unknown	NO	45
79255_US12	2011	Europe	Italy	Unknown	Athene noctua	Athene	NO	45
79257_US24	2011	Europe	Italy	Unknown	Strix aluco	Strix	NO	220
79258_US25	2011	Europe	Italy	Unknown	Corvus cornix	Corvus	NO	9732
79260_US42	2012	Europe	Italy	Unknown	Larus michahellis	Larus	NO	2353
79261_US50	2012	Europe	Italy	Unknown	Corvus monedula	Corvus	NO	9746
79262_US51	2012	Europe	Italy	Unknown	Corvus monedula	Corvus	NO	267
79263_US53	2012	Europe	Italy	Unknown	Corvus corone	Corvus	NO	177
79264_US54	2012	Europe	Italy	Unknown	Corvus cornix	Corvus	NO	42
79265_US55	2012	Europe	Italy	Unknown	Turdus merula	Turdus	NO	2538
79266_CH165	2015	Europe	Italy	Unknown	Apus apus	Apus	NO	9478
79267_CH182	2015	Europe	Italy	Unknown	Pica pica	Pica	NO	45
79268_CH186	2015	Europe	Italy	Unknown	Garrulus glandarius	Garrulus	NO	2538
79269_CH246	2015	Europe	Italy	Unknown	Corvus cornix	Corvus	NO	4755
79270_CH278	2016	Europe	Italy	Unknown	Columba livia	Columba	NO	2209
79445_RM9757	2009	North America	USA	Unknown	Euphagus cyanocephalus	Euphagus	NO	12441
79446_RM9758	2009	North America	USA	Unknown	Euphagus cyanocephalus	Euphagus	NO	12441
79447_RM9761	2009	North America	USA	Unknown	Euphagus cyanocephalus	Euphagus	NO	12441
79448_RM9765	2009	North America	USA	Unknown	Euphagus cyanocephalus	Euphagus	NO	12444
AH-BB-L2_bin.7.orig	2018	Asia	China	Anhui	chicken	Gallus	NO	5
AH-JA-L1_bin.20.orig	2018	Asia	China	Anhui	chicken	Gallus	NO	-
AH-SS-F1_bin.11.permissive	2018	Asia	China	Anhui	chicken	Gallus	NO	-
AH-YA-L1_bin.8.strict	2018	Asia	China	Anhui	chicken	Gallus	NO	6702
GF-cj44_bin.14.permissive	2016	Asia	China	Shandong	Anser fabalis	Anser	NO	-
GF-cj46_bin.4.orig	2016	Asia	China	Shandong	Anser fabalis	Anser	NO	-
GF-cj62_bin.10.orig	2016	Asia	China	Henan	Cygnus cygnus	Cygnus	New	-
GF-cj66_bin.20.strict	2016	Asia	China	Henan	Cygnus cygnus	Cygnus	New	-
GF-cj69_bin.15.strict	2016	Asia	China	Henan	Cygnus cygnus	Cygnus	New	-
GF-cj98_bin.38.permissive	2016	Asia	China	Zhejiang	Ardea alba	Ardea	New	-
GF-cj99_bin.8.strict	2016	Asia	China	Zhejiang	Ardea alba	Ardea	New	-
GX-QX-L3_bin.31.orig	2018	Asia	China	Guangxi	chicken	Gallus	NO	-
L10_bin.3.strict	2022	Asia	China	Yunnan	Larus ridibundus	Chroicocephalus	NO	-
L5_bin.4.orig	2022	Asia	China	Yunnan	Larus ridibundus	Chroicocephalus	NO	1223
LIB21_bin.8.strict	2022	Asia	China	Yunnan	Grus grus	Anser	NO	-
LIB27_bin.20.orig	2022	Asia	China	Yunnan	Porphyrio porphyrio	Porphyrio	New	-
LIB30_bin.9.strict	2022	Asia	China	Yunnan	Tadorna ferruginea	Tadorna	New	-
LIB4_bin.63.orig	2022	Asia	China	Yunnan	Chicken	/	NO	-
LIB5_bin.8.strict	2022	Asia	China	Yunnan	Chicken	/	NO	21
MAGs_co_10063	Unknown	Asia	China	Unknown	chicken	Gallus	NO	5840
MAGs_co_10691	Unknown	Asia	China	Unknown	chicken	Gallus	NO	2116
MAGs_co_1145	Unknown	Asia	China	Unknown	chicken	Gallus	NO	21
MAGs_co_11524	Unknown	Asia	China	Unknown	chicken	Gallus	NO	-
MAGs_co_11683	Unknown	Asia	China	Unknown	chicken	Gallus	NO	-
MAGs_co_1213	Unknown	Asia	China	Unknown	chicken	Gallus	NO	-
MAGs_co_12228	Unknown	Asia	China	Unknown	chicken	Gallus	NO	305
MAGs_co_1285	Unknown	Asia	China	Unknown	chicken	Gallus	NO	22
MAGs_co_1539	Unknown	Asia	China	Unknown	chicken	Gallus	NO	-
MAGs_co_1725	Unknown	Asia	China	Unknown	chicken	Gallus	NO	5203
MAGs_co_1848	Unknown	Asia	China	Unknown	chicken	Gallus	NO	538
MAGs_co_2073	Unknown	Asia	China	Unknown	chicken	Gallus	NO	-
MAGs_co_2123	Unknown	Asia	China	Unknown	chicken	Gallus	NO	5000
MAGs_co_2154	Unknown	Asia	China	Unknown	chicken	Gallus	NO	-
MAGs_co_233	Unknown	Asia	China	Unknown	chicken	Gallus	NO	-
MAGs_co_2414	Unknown	Asia	China	Unknown	chicken	Gallus	NO	2863
MAGs_co_2554	Unknown	Asia	China	Unknown	chicken	Gallus	NO	-
MAGs_co_30	Unknown	Asia	China	Unknown	chicken	Gallus	NO	-
MAGs_co_4533	Unknown	Asia	China	Unknown	chicken	Gallus	NO	-
MAGs_co_4638	Unknown	Asia	China	Unknown	chicken	Gallus	NO	6522
MAGs_co_4825	Unknown	Asia	China	Unknown	chicken	Gallus	NO	-
MAGs_co_6480	Unknown	Asia	China	Unknown	chicken	Gallus	NO	-
MAGs_co_677	Unknown	Asia	China	Unknown	chicken	Gallus	NO	-
MAGs_co_7092	Unknown	Asia	China	Unknown	chicken	Gallus	NO	-
MAGs_co_7348	Unknown	Asia	China	Unknown	chicken	Gallus	NO	-
MAGs_co_749	Unknown	Asia	China	Unknown	chicken	Gallus	NO	464
MAGs_co_7785	Unknown	Asia	China	Unknown	chicken	Gallus	NO	3335
MAGs_co_7802	Unknown	Asia	China	Unknown	chicken	Gallus	NO	-
MAGs_co_8089	Unknown	Asia	China	Unknown	chicken	Gallus	NO	400
MAGs_co_837	Unknown	Asia	China	Unknown	chicken	Gallus	NO	354
MAGs_co_8640	Unknown	Asia	China	Unknown	chicken	Gallus	NO	-
MAGs_co_9112	Unknown	Asia	China	Unknown	chicken	Gallus	NO	-
MAGs_co_9362	Unknown	Asia	China	Unknown	chicken	Gallus	NO	-
MAGs_co_9435	Unknown	Asia	China	Unknown	chicken	Gallus	NO	4258
MAGs_co_9505	Unknown	Asia	China	Unknown	chicken	Gallus	NO	3919
META18IMWYN18_GD-GM-L1_bin.11.permissive	2018	Asia	China	Guangdong	chicken	Gallus	NO	-
META18IMWYN18_GD-HL-F1_bin.4.strict	2018	Asia	China	Guangdong	chicken	Gallus	NO	-
META18IMWYN18_GD-HL-F2_bin.40.strict	2018	Asia	China	Guangdong	chicken	Gallus	NO	-
META18IMWYN18_HeN-KF-F1_bin.56.strict	2018	Asia	China	Henan	chicken	Gallus	NO	-
META18IMWYN18_HeN-KF-F3_bin.15.strict	2018	Asia	China	Henan	chicken	Gallus	NO	-
META18IMWYN18_HeN-KF-L1_bin.6.strict	2018	Asia	China	Henan	chicken	Gallus	NO	-
META18IMWYN18_HeN-KF-L2_bin.35.strict	2018	Asia	China	Henan	chicken	Gallus	NO	-
META18IMWYN18_HeN-KF-L3_bin.7.strict	2018	Asia	China	Henan	chicken	Gallus	NO	-
META18IMWYN18_HeN-SQ-L1_bin.38.strict	2018	Asia	China	Henan	chicken	Gallus	NO	-
META18IMWYN18_HeN-SQ-L2_bin.33.strict	2018	Asia	China	Henan	chicken	Gallus	NO	4259
META18IMWYN18_HeN-TZ-F1_bin.15.strict	2018	Asia	China	Henan	chicken	Gallus	NO	-
META18IMWYN18_HuN-HT-F2_bin.16.permissive	2018	Asia	China	Hunan	chicken	Gallus	NO	-
META18IMWYN18_HuN-HT-F3_bin.5.strict	2018	Asia	China	Hunan	chicken	Gallus	NO	-
META18IMWYN18_HuN-LY-F3_bin.49.orig	2018	Asia	China	Hunan	chicken	Gallus	NO	-
META18IMWYN18_HuN-YH-L1_bin.5.orig	2018	Asia	China	Hunan	chicken	Gallus	NO	-
META18IMWYN18_HuN-YH-L2_bin.5.strict	2018	Asia	China	Hunan	chicken	Gallus	NO	-
META18IMWYN18_HuN-YH-L3_bin.33.orig	2018	Asia	China	Hunan	chicken	Gallus	NO	-
META18IMWYN18_JS-CZ-LY-F1_bin.40.orig	2018	Asia	China	Jiangsu	chicken	Gallus	NO	8089
META18IMWYN18_JS-CZ-LY-F3_bin.8.strict	2018	Asia	China	Jiangsu	chicken	Gallus	NO	8089
META18IMWYN18_JS-LY-F1_bin.10.permissive	2018	Asia	China	Jiangsu	chicken	Gallus	NO	-
META18IMWYN18_JS-LY-F2_bin.4.strict	2018	Asia	China	Jiangsu	chicken	Gallus	NO	11711
META18IMWYN18_JS-LY-F3_bin.3.permissive	2018	Asia	China	Jiangsu	chicken	Gallus	NO	7452
META18IMWYN18_JS-NJ-L1_bin.31.strict	2018	Asia	China	Jiangsu	chicken	Gallus	NO	-
META18IMWYN18_JS-NJ-L2_bin.90.strict	2018	Asia	China	Jiangsu	chicken	Gallus	NO	-
META18IMWYN18_ZJ-HN-L1_bin.7.permissive	2018	Asia	China	Zhejiang	chicken	Gallus	NO	-
META18IMWYN18_ZJ-HN-L2_bin.8.orig	2018	Asia	China	Zhejiang	chicken	Gallus	NO	11711
META18IMWYN18_ZJ-LA-F3_bin.81.orig	2018	Asia	China	Zhejiang	chicken	Gallus	NO	-
META19IMWYN04_GD-DG-L2_bin.16.orig	2019	Asia	China	Guangdong	chicken	Gallus	NO	-
META23IMWYN41_ZF11_bin.9.strict	2023	Asia	China	Heilongjiang	Grus japonensis	Grus	NO	-
META23IMWYN41_ZF14_bin.13.orig	2023	Asia	China	Heilongjiang	Grus japonensis	Grus	NO	-
META23IMWYN41_ZF4_bin.13.orig	2023	Asia	China	Heilongjiang	Grus japonensis	Grus	NO	-
META23IMWYN54_HJH-11_bin.13.permissive	2022	Asia	China	Yunnan	Grus nigricollis	Grus	New	-
META23IMWYN54_HJH-26_bin.10.permissive	2022	Asia	China	Yunnan	Grus nigricollis	Grus	NO	-
META23IMWYN54_HJH-27_bin.1.permissive	2022	Asia	China	Yunnan	Grus nigricollis	Grus	NO	-
META23IMWYN54_HJH-29_bin.10.permissive	2022	Asia	China	Yunnan	Grus nigricollis	Grus	NO	-
META23IMWYN54_HJH-3_bin.10.orig	2022	Asia	China	Yunnan	Grus nigricollis	Grus	New	-
META23IMWYN54_HSJ-8_bin.13.orig	2022	Asia	China	Yunnan	Gallinula chloropus	Gallinula	New	-
S389_04A_CHG016282-IM16X26-H35-CGGATTGC_L005_bin.1.strict	2016	Asia	China	Qinghai	Anser anser	Anser	New	-
S389_04A_CHG016282-IM16X26-H35-CGGATTGC_L005_bin.7.strict	2016	Asia	China	Qinghai	Anser anser	Anser	New	-
SRR10083284_bin.7.strict	2017	Asia	China	Qinghai	Bird	/	New	-
SRR21898908_SRR21898908_bin.1.strict	2019	Asia	China	Henan	Cygnus cygnus	Cygnus	New	-
SRR21898915_SRR21898915_bin.31.orig	2020	Asia	China	Henan	Cygnus cygnus	Cygnus	New	-
SRR21898918_SRR21898918_bin.5.orig	2021	Asia	China	Henan	Cygnus cygnus	Cygnus	New	-
SRR21898920_SRR21898920_bin.8.orig	2021	Asia	China	Henan	Cygnus cygnus	Cygnus	New	-
SRR21898921_SRR21898921_bin.6.orig	2021	Asia	China	Henan	Cygnus cygnus	Cygnus	New	-
SRR21898923_SRR21898923_bin.7.strict	2021	Asia	China	Henan	Cygnus cygnus	Cygnus	New	-
SRR21898924_SRR21898924_bin.12.orig	2021	Asia	China	Henan	Cygnus cygnus	Cygnus	New	-
SRR21898924_SRR21898924_bin.6.orig	2021	Asia	China	Henan	Cygnus cygnus	Cygnus	New	-
SRR21898925_SRR21898925_bin.3.orig	2021	Asia	China	Henan	Cygnus cygnus	Cygnus	New	-

## Sheet: Table S15 Chlamydia psittaci
Supplementary Table 15. Detailed Information and accession numbers of Chlamydia psittaci genomes used in this study.
Assembly	GenBank	ID	RefSeq	Scientific name	Modifier	Level	Year	Latitude and longitude	Country	Continent	Host	species	genus	isolation source	reference
ASM284470v2	GCA_002844705.2	GCA_002844705.2_ASM284470v2	GCF_002844705.2	Chlamydia psittaci	10652_placenta (strain)	Contig	2016	32.05 S 150.85 E	Australia	Oceania	Equus caballus	Equus caballus	Equus	fetal tissue	doi: 10.1038/s41426-018-0089-y.
ASM2306301v1	GCA_023063015.1	GCA_023063015.1_ASM2306301v1	GCF_023063015.1	Chlamydia psittaci	9945_placenta (strain)	Contig	2016	32.05 S 150.85 E	Australia	Oceania	Equus caballus	Equus caballus	Equus	Foetal tissue	doi: 10.1038/s41426-018-0089-y.
ASM29841v1	GCA_000298415.1	GCA_000298415.1_ASM29841v1	GCF_000298415.1	Chlamydia psittaci GR9	GR9 (strain)	Complete	1960	\	Germany	Europe	Anas platyrhynchos	Anas platyrhynchos	Anas	duck	doi: 10.1128/JB.01828-12.
ASM29843v2	GCA_000298435.2	GCA_000298435.2_ASM29843v2	GCF_000298435.2	Chlamydia psittaci MN	MN (strain)	Complete	1934	\	USA	North America	Human	Homo sapiens	Homo	throat of humans with an influenza-like infection	doi: 10.1128/JB.01828-12.
ASM29847v2	GCA_000298475.2	GCA_000298475.2_ASM29847v2	GCF_000298475.2	Chlamydia psittaci WS/RT/E30	WS/RT/E30 (strain)	Complete	2001	\	Germany	Europe	Anas platyrhynchos	Anas platyrhynchos	Anas	duck with no clinical signs	doi: 10.1128/JB.01828-12.
ASM29849v2	GCA_000298495.2	GCA_000298495.2_ASM29849v2	GCF_000298495.2	Chlamydia psittaci M56	M56 (strain)	Complete	1961	\	Canada	North America	Ondatra zibethicus	Ondatra zibethica	Ondatra	muskrat during outbreak	doi: 10.1128/JB.01828-12.
ASM29855v2	GCA_000298555.2	GCA_000298555.2_ASM29855v2	GCF_000298555.2	Chlamydia psittaci NJ1	NJ1 (strain)	Complete	1954	\	USA	North America	Meleagris gallopavo	Meleagris gallopavo	Meleagris	turkey	doi: 10.1128/JB.01828-12.
ASM284474v2	GCA_002844745.2	GCA_002844745.2_ASM284474v2	GCF_002844745.2	Chlamydia psittaci	8882_foetus (strain)	Contig	2016	32.05 S 150.85 E	Australia	Oceania	Equus caballus	Equus caballus	Equus	\	DOI: 10.1038/s41426-018-0089-y
ASM78600v2	GCA_000786005.2	GCA_000786005.2_ASM78600v2	GCF_000786005.1	Chlamydia psittaci	HJ (strain)	Scaffold	2013	\	China	Asia	Silver king pigeon	Unknown	Unknown	living meat pigeon with severe pneumonia signs	DOI: 10.1128/genomeA.00035-15
PsittaciChina1.0 for CB7	GCA_000687395.1	GCA_000687395.1_PsittaciChina1.0_for_CB7	GCF_000687395.1	Chlamydia psittaci	CB7 (strain)	Scaffold	1991	30.52 N 114.31 E	China	Asia	Parrotbill	Unknown	Unknown	the spleens of the free-living vinous-throated Parrotbill	DOI: 10.1128/genomeA.00456-14
PsittaciChina1.0 for CB3	GCA_000687415.1	GCA_000687415.1_PsittaciChina1.0_for_CB3	GCF_000687415.1	Chlamydia psittaci	CB3 (strain)	Contig	1991	30.52 N 114.31 E	China	Asia	House-sparrow	Passer domesticus	Passer	the spleens of the free-living sparrow	DOI: 10.1128/genomeA.00456-14
ASM2360638v1	GCA_023606385.1	GCA_023606385.1_ASM2360638v1	GCF_023606385.1	Chlamydia psittaci	KingParrot_6 (strain)	Contig	2019	\	Australia	Oceania	Alisterus scapularis	Alisterus scapularis	Alisterus	Pooled	https://doi.org/10.1099/mgen.0.000888
ASM2360641v1	GCA_023606415.1	GCA_023606415.1_ASM2360641v1	GCF_023606415.1	Chlamydia psittaci	Corela_11 (strain)	Contig	2019	\	Australia	Oceania	Cacatua sanguinea	Cacatua sanguinea	Cacatua	cloaca	https://doi.org/10.1099/mgen.0.000888
ASM2360644v1	GCA_023606445.1	GCA_023606445.1_ASM2360644v1	GCF_023606445.1	Chlamydia psittaci	Rosella_2 (strain)	Contig	2020	\	Australia	Oceania	Platycercus elegans	Platycercus elegans	Platycercus	spleen	https://doi.org/10.1099/mgen.0.000888
ASM2360646v1	GCA_023606465.1	GCA_023606465.1_ASM2360646v1	GCF_023606465.1	Chlamydia psittaci	Plac_F43 (strain)	Contig	2020	\	Australia	Oceania	Equus caballus	Equus caballus	Equus	placenta	https://doi.org/10.1099/mgen.0.000888
ASM2360650v1	GCA_023606505.1	GCA_023606505.1_ASM2360650v1	GCF_023606505.1	Chlamydia psittaci	Foal2_C (strain)	Contig	2018	\	Australia	Oceania	Equus caballus	Equus caballus	Equus	lung	https://doi.org/10.1099/mgen.0.000888
ASM2360651v1	GCA_023606515.1	GCA_023606515.1_ASM2360651v1	GCF_023606515.1	Chlamydia psittaci	Foal3_C (strain)	Contig	2018	\	Australia	Oceania	Equus caballus	Equus caballus	Equus	lung	https://doi.org/10.1099/mgen.0.000888
ASM2360654v1	GCA_023606545.1	GCA_023606545.1_ASM2360654v1	GCF_023606545.1	Chlamydia psittaci	Racing_Pigeon24 (strain)	Contig	2018	\	Australia	Oceania	Columbidae	Unknown	Unknown	Pooled	https://doi.org/10.1099/mgen.0.000888
ASM2360656v1	GCA_023606565.1	GCA_023606565.1_ASM2360656v1	GCF_023606565.1	Chlamydia psittaci	Foal1_C (strain)	Contig	2018	\	Australia	Oceania	Equus caballus	Equus caballus	Equus	placenta	https://doi.org/10.1099/mgen.0.000888
ASM2360658v1	GCA_023606585.1	GCA_023606585.1_ASM2360658v1	GCF_023606585.1	Chlamydia psittaci	222L (strain)	Contig	2015	\	Australia	Oceania	Platycercus elegans	Platycercus elegans	Platycercus	liver	https://doi.org/10.1099/mgen.0.000888
ASM2360660v1	GCA_023606605.1	GCA_023606605.1_ASM2360660v1	GCF_023606605.1	Chlamydia psittaci	401 (strain)	Contig	2015	\	Australia	Oceania	Platycercus elegans	Platycercus elegans	Platycercus	liver	https://doi.org/10.1099/mgen.0.000888
ASM2981325v1	GCA_029813255.1	GCA_029813255.1_ASM2981325v1	GCF_029813255.1	Chlamydia psittaci	NZ_Psittacine1 (strain)	Contig	1979	\	New Zealand	Oceania	Psitacine	Unknown	Unknown	culture	https://doi.org/10.1099/mgen.0.001072
ASM2981327v1	GCA_029813275.1	GCA_029813275.1_ASM2981327v1	GCF_029813275.1	Chlamydia psittaci	NZ_Dove1 (strain)	Contig	2019	\	New Zealand	Oceania	Dove	Unknown	Columba	culture	https://doi.org/10.1099/mgen.0.001072
ASM2981328v1	GCA_029813285.1	GCA_029813285.1_ASM2981328v1	GCF_029813285.1	Chlamydia psittaci	NZ_Dove2 (strain)	Contig	1985	\	New Zealand	Oceania	Dove	Unknown	Columba	culture	https://doi.org/10.1099/mgen.0.001072
ASM2981331v1	GCA_029813315.1	GCA_029813315.1_ASM2981331v1	GCF_029813315.1	Chlamydia psittaci	NZ_Budgie (strain)	Contig	1984	\	New Zealand	Oceania	Budgerigar	Melopsittacus undulatus	Melopsittacus	culture	https://doi.org/10.1099/mgen.0.001072
ASM2981333v1	GCA_029813335.1	GCA_029813335.1_ASM2981333v1	GCF_029813335.1	Chlamydia psittaci	Adel_Rosella (strain)	Contig	2019	\	Australia	Oceania	Adelaide Rosella	Platycercus adelaidae	Platycercus	liver	https://doi.org/10.1099/mgen.0.001072
ASM2981335v1	GCA_029813355.1	GCA_029813355.1_ASM2981335v1	GCF_029813355.1	Chlamydia psittaci	Corella_42_pooled (strain)	Contig	2020	\	Australia	Oceania	Litlle corella	Unknown	Unknown	cloaca	https://doi.org/10.1099/mgen.0.001072
ASM2981336v1	GCA_029813365.1	GCA_029813365.1_ASM2981336v1	GCF_029813365.1	Chlamydia psittaci	Corella_41C (strain)	Contig	2020	\	Australia	Oceania	Litlle corella	Unknown	Unknown	cloaca	https://doi.org/10.1099/mgen.0.001072
ASM2981339v1	GCA_029813395.1	GCA_029813395.1_ASM2981339v1	GCF_029813395.1	Chlamydia psittaci	LittleCorella (strain)	Contig	2020	\	Australia	Oceania	Litlle corella	Unknown	Unknown	cloaca	https://doi.org/10.1099/mgen.0.001072
ASM156305v1	GCA_001563055.1	GCA_001563055.1_ASM156305v1	GCF_001563055.1	Chlamydia psittaci UGA	UGA (strain)	Scaffold	1995	\	USA	North America	Cockatiel	Nymphicus hollandicus	Nymphicus	\	https://doi.org/10.1099/mic.0.000097
ASM29837v2	GCA_000298375.2	GCA_000298375.2_ASM29837v2	GCF_000298375.2	Chlamydia psittaci 84/55	84/55 (strain)	Complete	\	\	Germany	Europe	Amazona sp.	Unknown	Amazona	lungs of a diseased parakeet	https://doi.org/10.1128/jb.01828-12
ASM29845v2	GCA_000298455.2	GCA_000298455.2_ASM29845v2	GCF_000298455.2	Chlamydia psittaci VS225	VS225 (strain)	Complete	1991	\	USA	North America	Parakeet	Unknown	Unknown	\	https://doi.org/10.1128/jb.01828-12
ASM29853v2	GCA_000298535.2	GCA_000298535.2_ASM29853v2	GCF_000298535.2	Chlamydia psittaci CP3	CP3 (strain)	Complete	1957	\	USA	North America	Columba livia	Columba livia	Columba	urban pigeon	https://doi.org/10.1128/jb.01828-12
ASM33869v1	GCA_000338695.1	GCA_000338695.1_ASM33869v1	GCF_000338695.1	Chlamydia psittaci Mat116	Mat116 (strain)	Complete	2001	\	Japan	Asia	Human	Homo sapiens	Homo	psittacosis outbreak	None
ASM171456v1	GCA_001714565.1	GCA_001714565.1_ASM171456v1	GCF_001714565.1	Chlamydia psittaci	Fr Da (strain)	Scaffold	2003	33.7181 S 150.31060000 E	Australia	Oceania	Human	Homo sapiens	Homo	throat swab	None
ASM171457v1	GCA_001714575.1	GCA_001714575.1_ASM171457v1	GCF_001714575.1	Chlamydia psittaci	CR009 (strain)	Contig	2006	33.7181 S 150.31060000 E	Australia	Oceania	Platycercus elegans	Platycercus elegans	Platycercus	\	None
ASM171458v1	GCA_001714585.1	GCA_001714585.1_ASM171458v1	GCF_001714585.1	Chlamydia psittaci	Zo Pa (strain)	Contig	2008	33.7181 S 150.31060000 E	Australia	Oceania	Human	Homo sapiens	Homo	throat swab	None
ASM171459v1	GCA_001714595.1	GCA_001714595.1_ASM171459v1	GCF_001714595.1	Chlamydia psittaci	Fa An (strain)	Contig	2009	33.7181 S 150.31060000 E	Australia	Oceania	Human	Homo sapiens	Homo	throat swab	None
ASM173598v1	GCA_001735985.1	GCA_001735985.1_ASM173598v1	GCF_001735985.1	Chlamydia psittaci	Ho Re lower (strain)	Contig	2012	\	Australia	Oceania	Human	Homo sapiens	Homo	Bronchial aspirate	None
ASM173604v1	GCA_001736045.1	GCA_001736045.1_ASM173604v1	GCF_001736045.1	Chlamydia psittaci	Po An (strain)	Contig	2009	33.7181 S 150.31060000 E	Australia	Oceania	Human	Homo sapiens	Homo	throat swab	None
ASM173605v1	GCA_001736055.1	GCA_001736055.1_ASM173605v1	GCF_001736055.1	Chlamydia psittaci	Ho Re upper (strain)	Contig	2012	\	Australia	Oceania	Human	Homo sapiens	Homo	throat swab	None
ASM275269v1	GCA_002752695.1	GCA_002752695.1_ASM275269v1	GCF_002752695.1	Chlamydia psittaci	GIMC 2003:Cps25SM (strain)	Complete	1964	37.77 N 122.42 W	USA	North America	Human	Homo sapiens	Homo	synovial fluid	None
ASM275271v1	GCA_002752715.1	GCA_002752715.1_ASM275271v1	GCF_002752715.1	Chlamydia psittaci	GIMC 2004:CpsAP23 (strain)	Complete	1971	55.75 N 37.62 E	Russia	Europe	Human	Homo sapiens	Homo	synovial fluid	None
ASM275273v1	GCA_002752735.1	GCA_002752735.1_ASM275273v1	GCF_002752735.1	Chlamydia psittaci	GIMC 2005:CpsCP1 (strain)	Complete	1971	55.75 N 37.62 E	Russia	Europe	Human	Homo sapiens	Homo	synovial fluid	None
ASM284471v2	GCA_002844715.2	GCA_002844715.2_ASM284471v2	GCF_002844715.2	Chlamydia psittaci	8882_placenta (strain)	Complete	2016	32.05 S 150.85 E	Australia	Oceania	Equus caballus	Equus caballus	Equus	Placental tissue	None
ASM284475v2	GCA_002844755.2	GCA_002844755.2_ASM284475v2	GCF_002844755.2	Chlamydia psittaci	9945_foetus (strain)	Complete	2016	32.05 S 150.85 E	Australia	Oceania	Equus caballus	Equus caballus	Equus	fetal tissue	None
ASM284840v1	GCA_002848405.1	GCA_002848405.1_ASM284840v1	GCF_002848405.1	Chlamydia psittaci	Horse_pl (strain)	Chromosome	2014	35.78 S 147.22 E	Australia	Oceania	Equus caballus	Equus caballus	Equus	Placental tissue	None
ASM399923v1	GCA_003999235.1	GCA_003999235.1_ASM399923v1	GCF_003999235.1	Chlamydia psittaci	Ful127 (strain)	Complete	2016	62.1 N 6.65 W	Faroe Islands	Europe	Fulmars	Unknown	Fulmarus	cloacal swab of non-flying juvenile fulmar	None
ASM985715v1	GCA_009857155.1	GCA_009857155.1_ASM985715v1	GCF_009857155.1	Chlamydia psittaci	AMK (strain)	Complete	2017	\	Russia	Europe	Goat	Unknown	Capra	\	None
ASM1490117v1	GCA_014901175.1	GCA_014901175.1_ASM1490117v1	GCF_014901175.1	Chlamydia psittaci	L99 (strain)	Contig	2019	39.26 N 115.25 E	China	Asia	Human	Homo sapiens	Homo	bronchoalveolar lavage	None
ASM2280985v1	GCA_022809855.1	GCA_022809855.1_ASM2280985v1	\	Chlamydia psittaci	BL-84 (strain)	Complete	1984	55.97655628 N 49.39757001 E	Russia	Europe	Vulpes	Unknown	Vulpes	aborted fetus	None
ASM2360635v1	GCA_023606355.1	GCA_023606355.1_ASM2360635v1	GCF_023606355.1	Chlamydia psittaci	FoalA_W21 (strain)	Contig	2021	\	Australia	Oceania	Equus caballus	Equus caballus	Equus	Vaginal	None
ASM2360639v1	GCA_023606395.1	GCA_023606395.1_ASM2360639v1	GCF_023606395.1	Chlamydia psittaci	Morandig_Foal3_lung (strain)	Contig	2021	\	Australia	Oceania	Equus caballus	Equus caballus	Equus	lung	None
ASM2360648v1	GCA_023606485.1	GCA_023606485.1_ASM2360648v1	GCF_023606485.1	Chlamydia psittaci	Mare_F43_pooled (strain)	Contig	2020	\	Australia	Oceania	Equus caballus	Equus caballus	Equus	Vaginal/nasal	None
ASM2370375v1	GCA_023703755.1	GCA_023703755.1_ASM2370375v1		Chlamydia psittaci	LS-QXC01 (strain)	Complete	2022	\	China	Asia	Human	Homo sapiens	Homo	\	None
ASM2497032v1	GCA_024970325.1	GCA_024970325.1_ASM2497032v1	GCF_024970325.1	Chlamydia psittaci	CPS-QD/LS (strain)	Complete	2020	\	China	Asia	Duck	Unknown	Anas	lung	None
ASM2621061v1	GCA_026210615.1	GCA_026210615.1_ASM2621061v1	GCF_026210615.1	Chlamydia psittaci	BF_amazon_parrot_13 (strain)	Complete	2022	\	Australia	Oceania	Amazona aestiva	Amazona aestiva	Amazona	feces	None
ASM2998026v1	GCA_029980265.1	GCA_029980265.1_ASM2998026v1	\	Chlamydia psittaci	CPMBF01 (isolate)	Contig	2020	\	China	Asia	Human	Homo sapiens	Homo	bronchoalveolar lavage fluid	None
ASM2998038v1	GCA_029980385.1	GCA_029980385.1_ASM2998038v1	\	Chlamydia psittaci	CPMBF02 (isolate)	Contig	2021	\	China	Asia	Human	Homo sapiens	Homo	bronchoalveolar lavage fluid	None
ASM3163071v1	GCA_031630715.1	GCA_031630715.1_ASM3163071v1	GCF_031630715.1	Chlamydia psittaci	D-VA3 (strain)	Contig	2018	\	USA	North America	Human	Homo sapiens	Homo	sputum	None
ASM3163077v1	GCA_031630775.1	GCA_031630775.1_ASM3163077v1	GCF_031630775.1	Chlamydia psittaci	D-VA2 (strain)	Contig	2018	\	USA	North America	Human	Homo sapiens	Homo	sputum	None
ASM3163079v1	GCA_031630795.1	GCA_031630795.1_ASM3163079v1	GCF_031630795.1	Chlamydia psittaci	D-VA1 (strain)	Contig	2018	\	USA	North America	Human	Homo sapiens	Homo	sputum	None
ASM3163081v1	GCA_031630815.1	GCA_031630815.1_ASM3163081v1	GCF_031630815.1	Chlamydia psittaci	D-GA1 (strain)	Contig	2018	\	USA	North America	Human	Homo sapiens	Homo	sputum	None
ASM3707647v2	GCA_037076475.2	GCA_037076475.2_ASM3707647v2	GCF_037076475.1	Chlamydia psittaci	NRM (strain)	Complete	2022	\	Japan	Asia	Psittacula krameri	Psittacula krameri	Psittacula	feces	None
ASM3786115v1	GCA_037861155.1	GCA_037861155.1_ASM3786115v1	GCF_037861155.1	Chlamydia psittaci	VA1 (strain)	Contig	2018	37.5407 N 77.4360 W	USA	North America	Human	Homo sapiens	Homo	Infected worker at poultry processing plant	None

## Sheet: Table S16 Morganella morganii
Supplementary Table 16. Detailed Information and accession numbers of Morganella morganii genomes used in this study.
Accession ID	BioSample	BioSample	SRA	Year	geographic location	Country	Continent	Host-Source
GCA_000747035.1	SAMN02983093	SAMN02983093		2013	Malaysia	Malaysia	Asia	Human
GCA_000770295.1	SAMN03075590	SAMN03075590		2014	USA	USA	North America	Human
GCA_000783955.2	SAMN02934512	SAMN02934512	SRS718986	2013	USA	USA	North America	Human
GCA_001558895.2	SAMN03996316	SAMN03996316	SRS1135270	2014	USA:DC	USA	North America	Human
GCA_002180575.1	SAMN06218048	SAMN06218048	SRS1915848	2013	USA	USA	North America	Human
GCA_002184465.2	SAMN06812672	SAMN06812672	SRS2138271	2015	USA: Unknown	USA	North America	Human
GCA_002185325.2	SAMN06812616	SAMN06812616	SRS2138267	2013	USA: Unknown	USA	North America	Human
GCA_002416605.1	SAMN06106837	SAMN06106837		2013	South Africa:Pretoria	South Africa	Africa	Human
GCA_002417235.1	SAMN06106880	SAMN06106880		2013	South Africa:Pretoria	South Africa	Africa	Human
GCA_002891475.1	SAMN08335225	SAMN08335225		2017	South Korea: Ulsan	South Korea	Asia	Tursiops truncatus
GCA_002946575.1	SAMN08473461	SAMN08473461		2015	China: Beijing	China	Asia	Human
GCA_003287815.1	SAMN09509789	SAMN09509789	SRS4631370	2015	Russia: Kazan	Russia	Europe	Human
GCA_003340585.1	SAMN09695391	SAMN09695391	SRS4631624	2014	Russia: Kazan	Russia	Europe	Human
GCA_003573445.1	SAMN10031395	SAMN10031395		2018	China: Hezhou	China	Asia	crocodile lizard
GCA_003852695.1	SAMN10423225	SAMN10423225		2018	France	France	Europe	Human
GCA_003931985.1	SAMN09944100	SAMN09944100		2017	China:Chongqing	China	Asia	Andrias davidianus
GCA_009389505.1	SAMN08516895	SAMN08516895		2017	Bangladesh: Dhaka	Bangladesh	Asia	cattle
GCA_011465095.1	SAMN12769847	SAMN12769847		2017	China: Nanjing	China	Asia	Human
GCA_014283905.1	SAMN15828154	SAMN15828154	SRS7236031	2014	China: Yinchuan	China	Asia	Human
GCA_014283925.1	SAMN15828152	SAMN15828152	SRS7236029	2015	China: Guangzhou	China	Asia	Human
GCA_014283975.1	SAMN15828148	SAMN15828148	SRS7236025	2016	China: Guangzhou	China	Asia	Human
GCA_014284025.1	SAMN15828150	SAMN15828150	SRS7236027	2016	China: Guangzhou	China	Asia	Human
GCA_014284045.1	SAMN15828147	SAMN15828147	SRS7236024	2011	China: Guangzhou	China	Asia	Human
GCA_014333575.1	SAMN15880019	SAMN15880019	SRS7348628	2016	China: Guangzhou	China	Asia	Human
GCA_015892125.1	SAMN06165950	SAMN06165950	SRS1870975	2011	USA:Texas	USA	North America	white larva
GCA_015902585.1	SAMN15868194	SAMN15868194	SRS7252881	2016	USA: Northeast	USA	North America	Human
GCA_015903565.1	SAMN15868292	SAMN15868292	SRS7252156	2017	USA: Northeast	USA	North America	Human
GCA_015903665.1	SAMN15868978	SAMN15868978	SRS7252281	2016	USA: South	USA	North America	Human
GCA_015903745.1	SAMN15868825	SAMN15868825	SRS7252020	2016	USA: West	USA	North America	Human
GCA_015937705.3	SAMN14669235	SAMN14669235	SRS6523251	2019	USA	USA	North America	Human
GCA_016084435.2	SAMN06680402	SAMN06680402	SRS2103325	2017	USA:Boston	USA	North America	Human
GCA_016086015.2	SAMN05510447	SAMN05510447	SRS1610063	2016	USA:Boston	USA	North America	Human
GCA_016905845.1	SAMN16933262	SAMN16933262		2018	Czech Republic: esk Lpa	Czech Republic	Europe	Human
GCA_016939515.1	SAMN16933265	SAMN16933265		2018	Czech Republic: Praha	Czech Republic	Europe	Human
GCA_016939575.1	SAMN16933275	SAMN16933275		2019	Czech Republic: Hradec Krlov	Czech Republic	Europe	Human
GCA_016939635.1	SAMN16933284	SAMN16933284		2019	Czech Republic: Praha	Czech Republic	Europe	Human
GCA_017114545.1	SAMN16933287	SAMN16933287		2019	Czech Republic: Praha	Czech Republic	Europe	Human
GCA_018141465.1	SAMN15719828	SAMN15719828		2015	China: Beijing	China	Asia	Human
GCA_018441705.1	SAMN17372078	SAMN17372078		2018	Germany	Germany	Europe	Human
GCA_018474525.1	SAMN16534623	SAMN16534623		2019	China:Zhengzhou	China	Asia	Human
GCA_018474545.1	SAMN16534622	SAMN16534622		2019	China:Zhengzhou	China	Asia	Human
GCA_018474605.1	SAMN16534618	SAMN16534618		2017	China:Zhujiang	China	Asia	Human
GCA_018474655.1	SAMN16534615	SAMN16534615		2014	China:Zhujiang	China	Asia	Human
GCA_018474685.1	SAMN16534613	SAMN16534613		2017	China:Beijing	China	Asia	Human
GCA_018474755.1	SAMN16534611	SAMN16534611		2016	China:Zhujiang	China	Asia	Human
GCA_018474785.1	SAMN16534609	SAMN16534609		2017	China:Chengde	China	Asia	Human
GCA_018474805.1	SAMN16534607	SAMN16534607		2017	China:Zhujiang	China	Asia	Human
GCA_018474865.1	SAMN16534606	SAMN16534606		2015	China:Zhujiang	China	Asia	Human
GCA_018474925.1	SAMN16534602	SAMN16534602		2015	China:Zhujiang	China	Asia	Human
GCA_018474965.1	SAMN16534600	SAMN16534600		2014	China:Beijing	China	Asia	Human
GCA_018474985.1	SAMN16534598	SAMN16534598		2016	China:Zhujiang	China	Asia	Human
GCA_018475005.1	SAMN16534599	SAMN16534599		2015	China:Zhujiang	China	Asia	Human
GCA_018475025.1	SAMN16534597	SAMN16534597		2016	China:Beijing	China	Asia	Human
GCA_018475085.1	SAMN16534595	SAMN16534595		2016	China:Beijing	China	Asia	Human
GCA_018475105.1	SAMN16534593	SAMN16534593		2017	China:Guangzhou	China	Asia	Human
GCA_018475165.1	SAMN16534589	SAMN16534589		2017	China:Hebei	China	Asia	Human
GCA_018475185.1	SAMN16534590	SAMN16534590		2017	China:Zhujiang	China	Asia	Human
GCA_018475235.1	SAMN16534587	SAMN16534587		2017	China:Zunhua	China	Asia	Human
GCA_018475345.1	SAMN16534579	SAMN16534579		2015	China:Beijing	China	Asia	Human
GCA_018475385.1	SAMN16534580	SAMN16534580		2017	China:Zhujiang	China	Asia	Human
GCA_018475465.1	SAMN16534575	SAMN16534575		2017	China:Zhujiang	China	Asia	Human
GCA_018475485.1	SAMN16534576	SAMN16534576		2014	China:Zhujiang	China	Asia	Human
GCA_018475505.1	SAMN16534572	SAMN16534572		2016	China:Beijing	China	Asia	Human
GCA_018475585.1	SAMN16534570	SAMN16534570		2017	China:Chengde	China	Asia	Human
GCA_018475645.1	SAMN16534569	SAMN16534569		2015	China:Beijing	China	Asia	Human
GCA_019052875.1	SAMN19797066	SAMN19797066		2018	China: Xuzhou	China	Asia	Human
GCA_019134515.1	SAMN19658441	SAMN19658441	SRS9401247	2010	Canada: Nova Scotia	Canada	North America	Human
GCA_019351555.1	SAMN17928648	SAMN17928648		2017	USA: Michigan	USA	North America	Human
GCA_019724435.1	SAMN20862886	SAMN20862886	SRS9876565	2019	USA	USA	North America	Human
GCA_020677485.3	SAMN22568345	SAMN22568345	SRS10756637	2019	USA	USA	North America	Human
GCA_021048205.1	SAMEA9552198	SAMEA9552198	ERS7274954	2017	Switzerland	Switzerland	Europe	Human
GCA_021803955.4	SAMN25538138	SAMN25538138	SRS11842390	2021	USA	USA	North America	Human
GCA_021803965.4	SAMN25538136	SAMN25538136	SRS11842388	2014	USA	USA	North America	Human
GCA_022416955.2	SAMN26309872	SAMN26309872	SRS12127535	2021	USA	USA	North America	Human
GCA_022916215.3	SAMN27182103	SAMN27182103	SRS12460690	2022	USA	USA	North America	Human
GCA_023092905.3	SAMN27739172	SAMN27739172	SRS12718371	2022	USA	USA	North America	Human
GCA_023093055.3	SAMN27739175	SAMN27739175	SRS12718374	2022	USA	USA	North America	Human
GCA_024164305.1	SAMN29507298	SAMN29507298	SRS13709473	2022	USA	USA	North America	Human
GCA_024164765.3	SAMN29507297	SAMN29507297	SRS13709489	2022	USA	USA	North America	Human
GCA_024803285.1	SAMN07662972	SAMN07662972	SRS2530853	2013	Germany: Westerstede	Germany	Europe	Human
GCA_024917155.1	SAMN30502440	SAMN30502440		2017	China: Zhejiang	China	Asia	Human
GCA_025028635.3	SAMN30273486	SAMN30273486	SRS14620381	2022	USA	USA	North America	Human
GCA_025398975.1	SAMN28869591	SAMN28869591		2021	India: Bhubaneswar	India	Asia	Human
GCA_025536615.1	SAMN19728232	SAMN19728232		2019	Senegal: Niokolo-Koba National Park	Senegal	Africa	Chlrocebus sabaeus
GCA_025544695.1	SAMN19728229	SAMN19728229		2019	Senegal: Niokolo-Koba National Park	Senegal	Africa	Chlrocebus sabaeus
GCA_025544775.1	SAMN19728226	SAMN19728226		2019	Senegal: Niokolo-Koba National Park	Senegal	Africa	Chlrocebus sabaeus
GCA_025544815.1	SAMN19728225	SAMN19728225		2019	Senegal: Niokolo-Koba National Park	Senegal	Africa	Chlrocebus sabaeus
GCA_026298875.1	SAMEA111506301	SAMEA111506301	ERS13618663	2020	Turkey	Turkey	Asia	Human
GCA_026298995.1	SAMEA111505763	SAMEA111505763	ERS13618125	2020	Paraguay	Paraguay	South America	Human
GCA_026310035.1	SAMEA111503377	SAMEA111503377	ERS13615739	2020	Albania	Albania	Europe	Human
GCA_026310935.1	SAMEA111504427	SAMEA111504427	ERS13616789	2020	France	France	Europe	Human
GCA_026312635.1	SAMEA111504519	SAMEA111504519	ERS13616881	2020	Germany	Germany	Europe	Human
GCA_026319995.1	SAMEA111504087	SAMEA111504087	ERS13616449	2020	Cyprus	Cyprus	Asia	Human
GCA_026321135.1	SAMEA111504014	SAMEA111504014	ERS13616376	2020	Croatia	Croatia	Europe	Human
GCA_026327935.1	SAMEA111504992	SAMEA111504992	ERS13617354	2020	New Zealand	New Zealand	Oceania	Human
GCA_026328575.1	SAMEA111504952	SAMEA111504952	ERS13617314	2020	Mozambique	Mozambique	Africa	Human
GCA_026331375.1	SAMEA111504776	SAMEA111504776	ERS13617138	2020	Hungary	Hungary	Europe	Human
GCA_026334155.1	SAMEA111504833	SAMEA111504833	ERS13617195	2020	Italy	Italy	Europe	Human
GCA_026334495.1	SAMEA111504617	SAMEA111504617	ERS13616979	2020	Ghana	Ghana	Africa	Human
GCA_026334595.1	SAMEA111504616	SAMEA111504616	ERS13616978	2020	Ghana	Ghana	Africa	Human
GCA_026335835.1	SAMEA111504520	SAMEA111504520	ERS13616882	2020	Germany	Germany	Europe	Human
GCA_026336935.1	SAMEA111504426	SAMEA111504426	ERS13616788	2020	France	France	Europe	Human
GCA_026345335.1	SAMEA111504159	SAMEA111504159	ERS13616521	2020	Czech Republic	Czech Republic	Europe	Human
GCA_026345655.1	SAMEA111503652	SAMEA111503652	ERS13616014	2020	Bulgaria	Bulgaria	Europe	Human
GCA_026348615.1	SAMEA111506244	SAMEA111506244	ERS13618606	2020	Thailand	Tanzania	Africa	Human
GCA_026350955.1	SAMEA111506012	SAMEA111506012	ERS13618374	2020	Spain	Spain	Europe	Human
GCA_026354195.1	SAMEA111505762	SAMEA111505762	ERS13618124	2020	Paraguay	Paraguay	South America	Human
GCA_026354235.1	SAMEA111505761	SAMEA111505761	ERS13618123	2020	Paraguay	Paraguay	South America	Human
GCA_026355075.1	SAMEA111503497	SAMEA111503497	ERS13615859	2020	Australia	Australia	Oceania	Human
GCA_026355635.1	SAMEA111503496	SAMEA111503496	ERS13615858	2020	Australia	Australia	Oceania	Human
GCA_026627725.1	SAMN30415609	SAMN30415609	SRS14728372	2022	USA	USA	North America	Human
GCA_027727015.1	SAMN32490768	SAMN32490768	SRS16328752	2016	USA	USA	North America	Fly
GCA_027727055.1	SAMN32490777	SAMN32490777	SRS16328753	2019	USA	USA	North America	Fly
GCA_027727095.1	SAMN32490774	SAMN32490774	SRS16328763	2019	USA	USA	North America	Fly
GCA_027727445.1	SAMN32490778	SAMN32490778	SRS16328754	2021	USA	USA	North America	Fly
GCA_028061055.3	SAMN25936901	SAMN25936901	SRS11993944	2022	USA	USA	North America	Human
GCA_028061075.3	SAMN25936902	SAMN25936902	SRS11993945	2022	USA	USA	North America	Human
GCA_028173445.1	SAMN32907815	SAMN32907815	SRS16587066	2022	USA:KS	USA	North America	Canis lupus
GCA_028367355.3	SAMN32979632	SAMN32979632	SRS16639524	2023	USA	USA	North America	Human
GCA_028546535.3	SAMN33190968	SAMN33190968	SRS16703617	2022	USA	USA	North America	Human
GCA_028638575.3	SAMN33285591	SAMN33285591	SRS16760993	2020	USA	USA	North America	Human
GCA_028867915.1	SAMN33213820	SAMN33213820		2021	USA: Missouri, Town and Country	USA	North America	Human
GCA_029323375.1	SAMN33830171	SAMN33830171	SRS17097840	2023	USA	USA	North America	Human
GCA_029587195.3	SAMN34068374	SAMN34068374	SRS17223760	2023	USA	USA	North America	Human
GCA_029735795.1	SAMN34174927	SAMN34174927	SRS17308697	2023	USA	USA	North America	Human
GCA_029885385.1	SAMD00500034	SAMD00500034	DRS299665	2019	Japan:Aichi	Japan	Asia	Human
GCA_029886085.1	SAMD00500043	SAMD00500043	DRS299674	2019	Japan:Aichi	Japan	Asia	Human
GCA_029888885.1	SAMD00500040	SAMD00500040	DRS299671	2019	Japan:Aichi	Japan	Asia	Human
GCA_030056175.1	SAMN34352339	SAMN34352339		2018	Nigeria	Nigeria	Africa	Human
GCA_030127185.1	SAMN35004663	SAMN35004663		2020	China:Fujian	China	Asia	Ptyas mucosa
GCA_030164825.1	SAMN35440030	SAMN35440030	SRS17835176	2023	USA	USA	North America	Human
GCA_030177045.1	SAMN35102969	SAMN35102969		2022	Germany:Muenster	Germany	Europe	Human
GCA_030719485.1	SAMD00500480	SAMD00500480	DRS300100	2020	Japan:Osaka	Japan	Asia	Human
GCA_030719505.1	SAMD00500443	SAMD00500443	DRS300064	2019	Japan:Osaka	Japan	Asia	Human
GCA_030719545.1	SAMD00500435	SAMD00500435	DRS300056	2019	Japan:Osaka	Japan	Asia	Human
GCA_030789925.1	SAMD00501943	SAMD00501943	DRS301517	2020	Japan:Fukuoka	Japan	Asia	Human
GCA_030793465.1	SAMD00501619	SAMD00501619	DRS301199	2020	Japan:Tokushima	Japan	Asia	Human
GCA_030795285.1	SAMD00501431	SAMD00501431	DRS301014	2019	Japan:Hiroshima	Japan	Asia	Human
GCA_030796665.1	SAMD00500455	SAMD00500455	DRS300075	2020	Japan:Osaka	Japan	Asia	Human
GCA_030797205.1	SAMD00500028	SAMD00500028	DRS299659	2019	Japan:Aichi	Japan	Asia	Human
GCA_030813675.1	SAMD00500456	SAMD00500456	DRS300076	2020	Japan:Osaka	Japan	Asia	Human
GCA_030813975.1	SAMD00500433	SAMD00500433	DRS300054	2019	Japan:Osaka	Japan	Asia	Human
GCA_030818265.1	SAMD00501638	SAMD00501638	DRS301218	2020	Japan:Tokushima	Japan	Asia	Human
GCA_030873945.1	SAMD00501442	SAMD00501442	DRS301025	2020	Japan:Hiroshima	Japan	Asia	Human
GCA_030883385.1	SAMD00497628	SAMD00497628	DRS297394	2019	Japan:Hokkaido	Japan	Asia	Human
GCA_030918685.1	SAMD00500462	SAMD00500462	DRS300082	2020	Japan:Osaka	Japan	Asia	Human
GCA_030920985.1	SAMD00501444	SAMD00501444	DRS301027	2020	Japan:Hiroshima	Japan	Asia	Human
GCA_030928245.1	SAMN29017781	SAMN29017781		2019	USA: Philadelphia, PA	USA	North America	Human
GCA_031105005.2	SAMN36729085	SAMN36729085	SRS18433725	2022	USA:Boston	USA	North America	Human
GCA_031105045.2	SAMN36728897	SAMN36728897	SRS18433741	2022	USA:Boston	USA	North America	Human
GCA_031105065.2	SAMN36729083	SAMN36729083	SRS18433724	2023	USA:Boston	USA	North America	Human
GCA_031105085.2	SAMN36728980	SAMN36728980	SRS18433875	2022	USA:Boston	USA	North America	Human
GCA_031105285.2	SAMN36726653	SAMN36726653	SRS18432446	2023	USA:Boston	USA	North America	Human
GCA_031115135.2	SAMN35880166	SAMN35880166	SRS18050513	2023	USA	USA	North America	Human
GCA_031138415.2	SAMN28900519	SAMN28900519	SRS13324816	2022	USA	USA	North America	Human
GCA_031138975.2	SAMN21040739	SAMN21040739	SRS9981624	2021	USA	USA	North America	Human
GCA_031139475.2	SAMN14126912	SAMN14126912	SRS6160507	2019	USA	USA	North America	Human
GCA_031154625.1	SAMD00497795	SAMD00497795	DRS297561	2020	Japan:Yamagata	Japan	Asia	Human
GCA_031154765.1	SAMD00500401	SAMD00500401	DRS300022	2020	Japan:Osaka	Japan	Asia	Human
GCA_031154865.1	SAMD00499503	SAMD00499503	DRS299150	2019	Japan:Gifu	Japan	Asia	Human
GCA_031154925.1	SAMD00497611	SAMD00497611	DRS297377	2019	Japan:Hokkaido	Japan	Asia	Human
GCA_031154945.1	SAMD00500450	SAMD00500450	DRS300071	2020	Japan:Osaka	Japan	Asia	Human
GCA_031169715.1	SAMD00497761	SAMD00497761	DRS297527	2020	Japan:Akita	Japan	Asia	Human
GCA_031169755.1	SAMD00497622	SAMD00497622	DRS297388	2019	Japan:Hokkaido	Japan	Asia	Human
GCA_031169815.1	SAMD00497752	SAMD00497752	DRS297518	2019	Japan:Akita	Japan	Asia	Human
GCA_031169895.1	SAMD00500494	SAMD00500494	DRS300111	2020	Japan:Osaka	Japan	Asia	Human
GCA_031190015.1	SAMN37284234	SAMN37284234	SRS18806626	2023	USA	USA	North America	Human
GCA_031636435.2	SAMN37440400	SAMN37440400	SRS18906436	2023	USA	USA	North America	Human
GCA_031640555.2	SAMN37442090	SAMN37442090	SRS18909167	2023	USA	USA	North America	Human
GCA_031851815.1	SAMN37356954	SAMN37356954		2018	China:Shandong	China	Asia	Cattle
GCA_032440525.2	SAMN37664347	SAMN37664347	SRS19066113	2023	USA	USA	North America	Human
GCA_032471035.1	SAMN11390475	SAMN11390475		2014	USA: Pittsburgh, Magee-Womens Hospital of UPMC	USA	North America	Human
GCA_032471435.1	SAMN11390455	SAMN11390455		2014	USA: Pittsburgh, Magee-Womens Hospital of UPMC	USA	North America	Human
GCA_032482535.1	SAMN11390669	SAMN11390669		2015	USA: Pittsburgh, Magee-Womens Hospital of UPMC	USA	North America	Human
GCA_032504005.1	SAMN11390954	SAMN11390954		2015	USA: Pittsburgh, Magee-Womens Hospital of UPMC	USA	North America	Human
GCA_032504385.1	SAMN11390945	SAMN11390945		2015	USA: Pittsburgh, Magee-Womens Hospital of UPMC	USA	North America	Human
GCA_032504865.1	SAMN11390934	SAMN11390934		2015	USA: Pittsburgh, Magee-Womens Hospital of UPMC	USA	North America	Human
GCA_032671725.1	SAMN37480954	SAMN37480954		2023	Lebanon: Byblos	Lebanon	Asia	Human
GCA_032704605.2	SAMN37806923	SAMN37806923	SRS19153026	2023	USA	USA	North America	Human
GCA_032737625.1	SAMN32778070	SAMN32778070	SRS16473527	2022	India: Chattisgarh, Jan Swasthya Sahyog	India	Asia	Human
GCA_032742215.1	SAMN32778068	SAMN32778068	SRS16473525	2022	India: Chattisgarh, Jan Swasthya Sahyog	India	Asia	Human
GCA_032989545.1	SAMN36886734	SAMN36886734	SRS18558038	2006	Slovakia	Slovakia	Europe	bat
GCA_032989665.1	SAMN36886733	SAMN36886733	SRS18558037	2010	Slovakia	Slovakia	Europe	bat
GCA_033131675.2	SAMN38035075	SAMN38035075	SRS19315106	2023	USA	USA	North America	Human
GCA_033947325.1	SAMN38393862	SAMN38393862	SRS19629237	2023	USA	USA	North America	Human
GCA_034258555.1	SAMN38306392	SAMN38306392		2020	China	China	Asia	Human
GCA_034654395.1	SAMN38306364	SAMN38306364		2021	China	China	Asia	Human
GCA_034654415.1	SAMN38306363	SAMN38306363		2021	China	China	Asia	Human
GCA_034654435.1	SAMN38306365	SAMN38306365		2021	China	China	Asia	Human
GCA_034654455.1	SAMN38306362	SAMN38306362		2021	China	China	Asia	Human
GCA_034654475.1	SAMN38306361	SAMN38306361		2021	China	China	Asia	Human
GCA_034654495.1	SAMN38306360	SAMN38306360		2021	China	China	Asia	Human
GCA_034654515.1	SAMN38306359	SAMN38306359		2021	China	China	Asia	Human
GCA_034654535.1	SAMN38306356	SAMN38306356		2021	China	China	Asia	Human
GCA_034654575.1	SAMN38306357	SAMN38306357		2021	China	China	Asia	Human
GCA_034654595.1	SAMN38306355	SAMN38306355		2021	China	China	Asia	Human
GCA_034654615.1	SAMN38306354	SAMN38306354		2021	China	China	Asia	Human
GCA_034654635.1	SAMN38306353	SAMN38306353		2021	China	China	Asia	Human
GCA_034654655.1	SAMN38306352	SAMN38306352		2021	China	China	Asia	Human
GCA_034654675.1	SAMN38306350	SAMN38306350		2021	China	China	Asia	Human
GCA_034654695.1	SAMN38306351	SAMN38306351		2021	China	China	Asia	Human
GCA_034654715.1	SAMN38306349	SAMN38306349		2021	China	China	Asia	Human
GCA_034654735.1	SAMN38306347	SAMN38306347		2021	China	China	Asia	Human
GCA_034654755.1	SAMN38306348	SAMN38306348		2021	China	China	Asia	Human
GCA_034654895.1	SAMN38306340	SAMN38306340		2021	China	China	Asia	Human
GCA_034655015.1	SAMN38306334	SAMN38306334		2021	China	China	Asia	Human
GCA_034655035.1	SAMN38306333	SAMN38306333		2021	China	China	Asia	Human
GCA_034655095.1	SAMN38306329	SAMN38306329		2021	China	China	Asia	Human
GCA_034655235.1	SAMN38306324	SAMN38306324		2021	China	China	Asia	Human
GCA_034655395.1	SAMN38306315	SAMN38306315		2021	China	China	Asia	Human
GCA_034655535.1	SAMN38306307	SAMN38306307		2021	China	China	Asia	Human
GCA_034655735.1	SAMN38306297	SAMN38306297		2021	China	China	Asia	Human
GCA_034655775.1	SAMN38306298	SAMN38306298		2021	China	China	Asia	Human
GCA_034655935.1	SAMN38306288	SAMN38306288		2021	China	China	Asia	Human
GCA_034656155.1	SAMN38306276	SAMN38306276		2021	China	China	Asia	Human
GCA_034656195.1	SAMN38306277	SAMN38306277		2021	China	China	Asia	Human
GCA_034656295.1	SAMN38306271	SAMN38306271		2021	China	China	Asia	Human
GCA_034656335.1	SAMN38306268	SAMN38306268		2021	China	China	Asia	Human
GCA_034656355.1	SAMN38306269	SAMN38306269		2021	China	China	Asia	Human
GCA_034656375.1	SAMN38306264	SAMN38306264		2021	China	China	Asia	Human
GCA_034656415.1	SAMN38306267	SAMN38306267		2021	China	China	Asia	Human
GCA_034656435.1	SAMN38306265	SAMN38306265		2021	China	China	Asia	Human
GCA_034656455.1	SAMN38306262	SAMN38306262		2021	China	China	Asia	Human
GCA_034656495.1	SAMN38306261	SAMN38306261		2021	China	China	Asia	Human
GCA_034656515.1	SAMN38306259	SAMN38306259		2021	China	China	Asia	Human
GCA_034656535.1	SAMN38306260	SAMN38306260		2021	China	China	Asia	Human
GCA_034656575.1	SAMN38306257	SAMN38306257		2021	China	China	Asia	Human
GCA_034656595.1	SAMN38306253	SAMN38306253		2021	China	China	Asia	Human
GCA_034656615.1	SAMN38306256	SAMN38306256		2021	China	China	Asia	Human
GCA_034656695.1	SAMN38306251	SAMN38306251		2021	China	China	Asia	Human
GCA_034656715.1	SAMN38306250	SAMN38306250		2021	China	China	Asia	Human
GCA_034656735.1	SAMN38306247	SAMN38306247		2021	China	China	Asia	Human
GCA_034656755.1	SAMN38306248	SAMN38306248		2021	China	China	Asia	Human
GCA_034656795.1	SAMN38306246	SAMN38306246		2021	China	China	Asia	Human
GCA_034656835.1	SAMN38306245	SAMN38306245		2021	China	China	Asia	Human
GCA_034656875.1	SAMN38306242	SAMN38306242		2021	China	China	Asia	Human
GCA_034656895.1	SAMN38306241	SAMN38306241		2021	China	China	Asia	Human
GCA_034656935.1	SAMN38306239	SAMN38306239		2021	China	China	Asia	Human
GCA_034656975.1	SAMN38306237	SAMN38306237		2021	China	China	Asia	Human
GCA_034657015.1	SAMN38306236	SAMN38306236		2021	China	China	Asia	Human
GCA_034657035.1	SAMN38306233	SAMN38306233		2020	China	China	Asia	Human
GCA_034657055.1	SAMN38306234	SAMN38306234		2020	China	China	Asia	Human
GCA_034657135.1	SAMN38306228	SAMN38306228		2020	China	China	Asia	Human
GCA_034657155.1	SAMN38306227	SAMN38306227		2020	China	China	Asia	Human
GCA_034657175.1	SAMN38306226	SAMN38306226		2020	China	China	Asia	Human
GCA_034657235.1	SAMN38306224	SAMN38306224		2020	China	China	Asia	Human
GCA_034657255.1	SAMN38306223	SAMN38306223		2020	China	China	Asia	Human
GCA_034657275.1	SAMN38306221	SAMN38306221		2020	China	China	Asia	Human
GCA_034657295.1	SAMN38306222	SAMN38306222		2020	China	China	Asia	Human
GCA_034657315.1	SAMN38306220	SAMN38306220		2020	China	China	Asia	Human
GCA_034657395.1	SAMN38306217	SAMN38306217		2020	China	China	Asia	Human
GCA_034657415.1	SAMN38306216	SAMN38306216		2020	China	China	Asia	Human
GCA_034657455.1	SAMN38306212	SAMN38306212		2020	China	China	Asia	Human
GCA_034657475.1	SAMN38306214	SAMN38306214		2020	China	China	Asia	Human
GCA_034657495.1	SAMN38306211	SAMN38306211		2020	China	China	Asia	Human
GCA_034657515.1	SAMN38306208	SAMN38306208		2020	China	China	Asia	Human
GCA_034657575.1	SAMN38306207	SAMN38306207		2020	China	China	Asia	Human
GCA_034657595.1	SAMN38306206	SAMN38306206		2020	China	China	Asia	Human
GCA_034657675.1	SAMN38306202	SAMN38306202		2020	China	China	Asia	Human
GCA_034657715.1	SAMN38306199	SAMN38306199		2020	China	China	Asia	Human
GCA_034657735.1	SAMN38306200	SAMN38306200		2020	China	China	Asia	Human
GCA_034657755.1	SAMN38306197	SAMN38306197		2020	China	China	Asia	Human
GCA_034657775.1	SAMN38306198	SAMN38306198		2020	China	China	Asia	Human
GCA_034657835.1	SAMN38306192	SAMN38306192		2020	China	China	Asia	Human
GCA_034657855.1	SAMN38306193	SAMN38306193		2020	China	China	Asia	Human
GCA_034657875.1	SAMN38306191	SAMN38306191		2020	China	China	Asia	Human
GCA_034657895.1	SAMN38306194	SAMN38306194		2020	China	China	Asia	Human
GCA_034657955.1	SAMN38306188	SAMN38306188		2020	China	China	Asia	Human
GCA_034657975.1	SAMN38306187	SAMN38306187		2020	China	China	Asia	Human
GCA_034657985.1	SAMN38306186	SAMN38306186		2020	China	China	Asia	Human
GCA_034658025.1	SAMN38306184	SAMN38306184		2020	China	China	Asia	Human
GCA_034658055.1	SAMN38306185	SAMN38306185		2020	China	China	Asia	Human
GCA_034658075.1	SAMN38306183	SAMN38306183		2020	China	China	Asia	Human
GCA_034658155.1	SAMN38306177	SAMN38306177		2020	China	China	Asia	Human
GCA_034658195.1	SAMN38306178	SAMN38306178		2020	China	China	Asia	Human
GCA_034658205.1	SAMN38306176	SAMN38306176		2020	China	China	Asia	Human
GCA_034658235.1	SAMN38306174	SAMN38306174		2020	China	China	Asia	Human
GCA_034658275.1	SAMN38306173	SAMN38306173		2020	China	China	Asia	Human
GCA_034658295.1	SAMN38306171	SAMN38306171		2020	China	China	Asia	Human
GCA_034658335.1	SAMN38306170	SAMN38306170		2020	China	China	Asia	Human
GCA_034658355.1	SAMN38306169	SAMN38306169		2020	China	China	Asia	Human
GCA_034658395.1	SAMN38306166	SAMN38306166		2020	China	China	Asia	Human
GCA_034658435.1	SAMN38306163	SAMN38306163		2020	China	China	Asia	Human
GCA_034658455.1	SAMN38306165	SAMN38306165		2020	China	China	Asia	Human
GCA_034658515.1	SAMN38306161	SAMN38306161		2020	China	China	Asia	Human
GCA_034658535.1	SAMN38306160	SAMN38306160		2020	China	China	Asia	Human
GCA_034682215.1	SAMD00499514	SAMD00499514	DRS299160	2020	Japan:Gifu	Japan	Asia	Human
GCA_034682275.1	SAMD00499511	SAMD00499511	DRS299158	2020	Japan:Gifu	Japan	Asia	Human
GCA_035600275.1	SAMN39401433	SAMN39401433	SRS20109736	2023	USA	USA	North America	Human
GCA_035922525.1	SAMN39506075	SAMN39506075	SRS20189840	2023	USA	USA	North America	Human
GCA_036058575.1	SAMN39578605	SAMN39578605	SRS20229151	2024	USA	USA	North America	Human
GCA_036439395.1	SAMN39750371	SAMN39750371	SRS20361240	2024	USA	USA	North America	Human
GCA_036528535.1	SAMN32745722	SAMN32745722		2022	India: Chattisgarh, Jan Swasthya Sahyog	India	Asia	Human
GCA_036528555.1	SAMN32745724	SAMN32745724		2022	India: Chattisgarh, Jan Swasthya Sahyog	India	Asia	Human
GCA_036622895.1	SAMN39942569	SAMN39942569	SRS20460471	2023	USA	USA	North America	Human
GCA_036669015.1	SAMN39956410	SAMN39956410	SRS20473106	2024	USA:Boston	USA	North America	Human
GCA_036669075.1	SAMN39956411	SAMN39956411	SRS20472867	2024	USA:Boston	USA	North America	Human
GCA_036693085.1	SAMN39967708	SAMN39967708	SRS20478796	2023	USA	USA	North America	Human
GCA_036763685.1	SAMN39962187	SAMN39962187		2023	Bulgaria:Sofia	Bulgaria	Europe	Human
GCA_036763725.1	SAMN39962186	SAMN39962186		2018	Bulgaria:Sofia	Bulgaria	Europe	Human
GCA_037209055.1	SAMN40473229	SAMN40473229	SRS20762565	2023	USA	USA	North America	Human
GCA_037737495.1	SAMN40541576	SAMN40541576	SRS20866722	2023	USA	USA	North America	Human
GCA_038406725.1	SAMN36779551	SAMN36779551		2021	China: Ningde city, Fujian province	China	Asia	Larimichthys crocea
GCA_038406735.1	SAMN36779405	SAMN36779405		2021	China: Ningde city, Fujian province	China	Asia	Larimichthys crocea
GCA_038516155.1	SAMN41092985	SAMN41092985	SRS21133663	2024	USA	USA	North America	Human
GCA_038516315.1	SAMN41092979	SAMN41092979	SRS21133657	2024	USA	USA	North America	Human
GCA_038626195.1	SAMN41105832	SAMN41105832	SRS21143165	2024	USA	USA	North America	Human
GCA_040137305.1	SAMN40698431	SAMN40698431		2023	China:Henan	China	Asia	fly
GCA_040138615.1	SAMN40698393	SAMN40698393		2023	China:Henan	China	Asia	fly
GCA_040139005.1	SAMN40698377	SAMN40698377		2023	China:Zhejiang	China	Asia	fly
GCA_040139245.1	SAMN40698363	SAMN40698363		2023	China:Guangdong	China	Asia	fly
GCA_040139405.1	SAMN40698354	SAMN40698354		2023	China:Henan	China	Asia	fly
GCA_040139505.1	SAMN40698351	SAMN40698351		2023	China:Henan	China	Asia	fly
GCA_040139525.1	SAMN40698350	SAMN40698350		2023	China:Henan	China	Asia	fly
GCA_040139565.1	SAMN40698349	SAMN40698349		2023	China:Guangdong	China	Asia	fly
GCA_040139665.1	SAMN40698342	SAMN40698342		2023	China:Guangdong	China	Asia	fly
GCA_040139885.1	SAMN40698333	SAMN40698333		2023	China:Guangdong	China	Asia	fly
GCA_040139905.1	SAMN40698331	SAMN40698331		2023	China:Guangdong	China	Asia	fly
GCA_040140365.1	SAMN40698310	SAMN40698310		2023	China:Guangdong	China	Asia	fly
GCA_040212725.1	SAMN41865081	SAMN41865081	SRS21649190	2024	USA	USA	North America	Human
GCA_040253755.1	SAMN18805920	SAMN18805920		2017	Bangladesh: Dhaka	Bangladesh	Asia	Human
GCA_040294765.1	SAMN18805921	SAMN18805921		2017	Bangladesh: Dhaka	Bangladesh	Asia	Human
GCA_040294805.1	SAMN18805919	SAMN18805919		2017	Bangladesh: Dhaka	Bangladesh	Asia	Human
GCA_040294825.1	SAMN18805918	SAMN18805918		2017	Bangladesh: Dhaka	Bangladesh	Asia	Human
GCA_040294845.1	SAMN18805917	SAMN18805917		2016	Bangladesh: Dhaka	Bangladesh	Asia	Human
GCA_040294905.1	SAMN18805915	SAMN18805915		2017	Bangladesh: Dhaka	Bangladesh	Asia	Human
GCA_040392945.1	SAMN39477491	SAMN39477491		2021	Germany: Baden-Wuerttemberg, Tuebingen	Germany	Europe	Cetonia aurata
GCA_040396015.1	SAMN39477339	SAMN39477339		2021	Germany: Baden-Wuerttemberg, Tuebingen	Germany	Europe	Cetonia aurata
GCA_040566245.1	SAMN40518073	SAMN40518073	SRS21937598	2017	USA:New York City	USA	North America	Human
GCA_040741905.1	SAMN42353865	SAMN42353865	SRS21916810	2019	Bulgaria: Sofia	Bulgaria	Europe	Human
GCA_040742035.1	SAMN42353866	SAMN42353866	SRS21916811	2020	Bulgaria: Sofia	Bulgaria	Europe	Human
GCA_040742205.1	SAMN42353864	SAMN42353864	SRS21916809	2008	Bulgaria: Sofia	Bulgaria	Europe	Human
GCA_040897325.2	SAMN42837554	SAMN42837554	SRS22141494	2024	USA	USA	North America	Human
GCA_041024675.1	SAMN42883882	SAMN42883882		2022	Nigeria	Nigeria	Africa	fly
GCA_041091095.1	SAMN40659678	SAMN40659678		2023	China:Shandong	China	Asia	fly
GCA_041091135.1	SAMN40659676	SAMN40659676		2023	China:Shandong	China	Asia	fly
GCA_041092055.1	SAMN40659627	SAMN40659627		2023	China:Hubei	China	Asia	fly
GCA_041092355.1	SAMN40659610	SAMN40659610		2023	China:Hubei	China	Asia	fly
GCA_041093265.1	SAMN40659561	SAMN40659561		2023	China:Shaanxi	China	Asia	fly
GCA_041094215.1	SAMN40659507	SAMN40659507		2023	China:Hubei	China	Asia	fly
GCA_041094295.1	SAMN40659509	SAMN40659509		2023	China:Hubei	China	Asia	fly
GCA_041094515.1	SAMN40659494	SAMN40659494		2023	China:Hubei	China	Asia	fly
GCA_041094595.1	SAMN40659491	SAMN40659491		2023	China:Hubei	China	Asia	fly
GCA_041094955.1	SAMN40659471	SAMN40659471		2023	China:Hubei	China	Asia	fly
GCA_041097975.1	SAMN40698020	SAMN40698020		2023	China:Jiangsu	China	Asia	fly
GCA_041099235.1	SAMN40697957	SAMN40697957		2023	China:Fujian	China	Asia	fly
GCA_041102895.1	SAMN40697907	SAMN40697907		2023	China:Beijing	China	Asia	fly
GCA_041319835.1	SAMN29495172	SAMN29495172		2019	China: Chenghai, Shantou, Guangdong	China	Asia	Hoplobatrachus rugulosus
GCA_042911615.1	SAMN44111275	SAMN44111275	SRS22851690	2024	USA	USA	North America	Human
GCA_043939035.1	SAMN44333445	SAMN44333445	SRS22934164	2024	USA: Louisiana	USA	North America	Human
GCA_043939905.1	SAMN44333444	SAMN44333444	SRS22934160	2024	USA: Louisiana	USA	North America	Human
GCA_044161685.1	SAMN44379867	SAMN44379867		2023	China: Shandong; Weifang	China	Asia	Mink
GCA_044161715.1	SAMN44379916	SAMN44379916		2023	China: Shandong; Weifang	China	Asia	Mink
GCA_044162225.1	SAMN44379937	SAMN44379937		2023	China: Shandong; Weifang	China	Asia	Mink
GCA_044839905.1	SAMN44694950	SAMN44694950	SRS23185309	2022	USA: Louisiana	USA	North America	Human
GCA_949789215.1	SAMEA112774570	SAMEA112774570	ERS14775367	2011	France	France	Europe	sardine
GCA_964209145.1	SAMEA115875099	SAMEA115875099	ERS20621698	2021	Tanzania	Tanzania	Africa	Human
GCA_964209575.1	SAMEA115875270	SAMEA115875270	ERS20621869	2021	Tanzania	Tanzania	Africa	Human
GCA_964209745.1	SAMEA115875269	SAMEA115875269	ERS20621868	2021	Tanzania	Tanzania	Africa	Human
GCA_964210065.1	SAMEA115875252	SAMEA115875252	ERS20621851	2021	Tanzania	Tanzania	Africa	Human
GCA_964211045.1	SAMEA115875216	SAMEA115875216	ERS20621815	2021	Tanzania	Tanzania	Africa	Human
GCA_964211585.1	SAMEA115875315	SAMEA115875315	ERS20621914	2021	Tanzania	Tanzania	Africa	Human
GCA_964211605.1	SAMEA115875330	SAMEA115875330	ERS20621929	2021	Tanzania	Tanzania	Africa	Human
GCA_964211755.1	SAMEA115875334	SAMEA115875334	ERS20621933	2021	Tanzania	Tanzania	Africa	Human
GCA_964238475.1	SAMEA115941906	SAMEA115941906	ERS20900851	2024	Slovakia	Slovakia	Europe	Human
				2016		China	Asia	Tadorna tadorna
				2023		China	Asia	Grus japonensis
				2023		China	Asia	Grus japonensis

## Sheet: Table S17 Clostridium perfringe
Supplementary Table 17. Detailed Information and accession numbers of Clostridium perfringe genomes used in this study.
Accession ID	BioSample	AccessionID	Year	Country	Continent	Host-Source
GCA_001406415.1_13414_6_73_genomic.fna	SAMEA3545297	GCA_001406415.1	2013	United Kingdom	Europe	Human
GCA_001579785.1_ASM157978v1_genomic.fna	SAMN03377063	GCA_001579785.1	2009	USA	North America	Canine
GCA_002012325.1_ASM201232v1_genomic.fna	SAMN06252079	GCA_002012325.1	2009	USA	North America	Chicken
GCA_002018235.1_ASM201823v1_genomic.fna	SAMN06252080	GCA_002018235.1	2009	USA	North America	Chicken
GCA_002287985.1_ASM228798v1_genomic.fna	SAMN05725818	GCA_002287985.1	2002	Australia	Oceania	Gallus gallus
GCA_002312985.1_ASM231298v1_genomic.fna	SAMN07624709	GCA_002312985.1	2016	USA	North America	Chicken
GCA_003181355.1_ASM318135v1_genomic.fna	SAMN07326174	GCA_003181355.1	1995	USA	North America	Gallus gallus
GCA_003181365.1_ASM318136v1_genomic.fna	SAMN07326173	GCA_003181365.1	2002	Australia	Oceania	Gallus gallus
GCA_003181395.1_ASM318139v1_genomic.fna	SAMN07326177	GCA_003181395.1	2010	Australia	Oceania	Gallus gallus
GCA_003181405.1_ASM318140v1_genomic.fna	SAMN07326172	GCA_003181405.1	2013	Australia	Oceania	Gallus gallus
GCA_003181415.1_ASM318141v1_genomic.fna	SAMN07326170	GCA_003181415.1	2012	Australia	Oceania	Gallus gallus
GCA_003181455.1_ASM318145v1_genomic.fna	SAMN07326171	GCA_003181455.1	2012	Australia	Oceania	Gallus gallus
GCA_003181475.1_ASM318147v1_genomic.fna	SAMN07326168	GCA_003181475.1	2012	Australia	Oceania	Gallus gallus
GCA_003181495.1_ASM318149v1_genomic.fna	SAMN07326166	GCA_003181495.1	2007	Australia	Oceania	Gallus gallus
GCA_003181505.1_ASM318150v1_genomic.fna	SAMN07326167	GCA_003181505.1	2011	Australia	Oceania	Gallus gallus
GCA_003181535.1_ASM318153v1_genomic.fna	SAMN07326164	GCA_003181535.1	2005	Belgium	Europe	Gallus gallus
GCA_003181555.1_ASM318155v1_genomic.fna	SAMN07326163	GCA_003181555.1	2005	Belgium	Europe	Gallus gallus
GCA_003181575.1_ASM318157v1_genomic.fna	SAMN07326162	GCA_003181575.1	2005	Belgium	Europe	Gallus gallus
GCA_003181595.1_ASM318159v1_genomic.fna	SAMN07326160	GCA_003181595.1	2014	Australia	Oceania	Gallus gallus
GCA_003181615.1_ASM318161v1_genomic.fna	SAMN07326159	GCA_003181615.1	1993	USA	North America	Gallus gallus
GCA_003181625.1_ASM318162v1_genomic.fna	SAMN07326156	GCA_003181625.1	2008	Australia	Oceania	Gallus gallus
GCA_003181655.1_ASM318165v1_genomic.fna	SAMN07326154	GCA_003181655.1	2004	Australia	Oceania	Gallus gallus
GCA_003181675.1_ASM318167v1_genomic.fna	SAMN07326152	GCA_003181675.1	2002	Australia	Oceania	Gallus gallus
GCA_003181695.1_ASM318169v1_genomic.fna	SAMN07326150	GCA_003181695.1	1996	USA	North America	Gallus gallus
GCA_003181705.1_ASM318170v1_genomic.fna	SAMN07326149	GCA_003181705.1	1996	USA	North America	Gallus gallus
GCA_003181735.1_ASM318173v1_genomic.fna	SAMN07326148	GCA_003181735.1	1995	USA	North America	Gallus gallus
GCA_003181745.1_ASM318174v1_genomic.fna	SAMN07326147	GCA_003181745.1	2002	Australia	Oceania	Gallus gallus
GCA_003181775.1_ASM318177v1_genomic.fna	SAMN07326145	GCA_003181775.1	2006	Australia	Oceania	Gallus gallus
GCA_003181795.1_ASM318179v1_genomic.fna	SAMN07326144	GCA_003181795.1	2005	Denmark	Europe	Gallus gallus
GCA_003181815.1_ASM318181v1_genomic.fna	SAMN07326143	GCA_003181815.1	1996	USA	North America	Gallus gallus
GCA_003181835.1_ASM318183v1_genomic.fna	SAMN07326176	GCA_003181835.1	1993	USA	North America	Gallus gallus
GCA_003181845.1_ASM318184v1_genomic.fna	SAMN07326175	GCA_003181845.1	2002	Australia	Oceania	Gallus gallus
GCA_003181875.1_ASM318187v1_genomic.fna	SAMN07326165	GCA_003181875.1	2007	Australia	Oceania	Gallus gallus
GCA_003181895.1_ASM318189v1_genomic.fna	SAMN07326161	GCA_003181895.1	2005	Belgium	Europe	Gallus gallus
GCA_003181915.1_ASM318191v1_genomic.fna	SAMN07326158	GCA_003181915.1	2008	Australia	Oceania	Gallus gallus
GCA_003181925.1_ASM318192v1_genomic.fna	SAMN07326157	GCA_003181925.1	2008	Australia	Oceania	Gallus gallus
GCA_003181955.1_ASM318195v1_genomic.fna	SAMN07326155	GCA_003181955.1	1996	USA	North America	Gallus gallus
GCA_003181965.1_ASM318196v1_genomic.fna	SAMN07326151	GCA_003181965.1	2002	Australia	Oceania	Gallus gallus
GCA_003181995.1_ASM318199v1_genomic.fna	SAMN07326146	GCA_003181995.1	2002	Australia	Oceania	Gallus gallus
GCA_003203455.1_ASM320345v1_genomic.fna	SAMN08195748	GCA_003203455.1	2002	Australia	Oceania	Gallus gallus
GCA_003245405.1_ASM324540v1_genomic.fna	SAMN07326169	GCA_003245405.1	2011	Australia	Oceania	Gallus gallus
GCA_003628405.2_ASM362840v2_genomic.fna	SAMN10033027	GCA_003628405.2	2016	Italy	Europe	turkey
GCA_006385425.1_ASM638542v1_genomic.fna	SAMN12070500	GCA_006385425.1	2016	India	Asia	sheep
GCA_008086935.1_ASM808693v1_genomic.fna	SAMN12035167	GCA_008086935.1	2018	USA	North America	Chicken
GCA_009259705.1_ASM925970v1_genomic.fna	SAMN12491263	GCA_009259705.1	2004	USA	North America	Gallus gallus
GCA_010994425.1_ASM1099442v1_genomic.fna	SAMN03287134	GCA_010994425.1	2010	Argentina	South America	cattle
GCA_011062635.1_ASM1106263v1_genomic.fna	SAMN14178543	GCA_011062635.1	1985	China	Asia	Rabbit
GCA_011062815.1_ASM1106281v1_genomic.fna	SAMN14178531	GCA_011062815.1	1984	China	Asia	Rabbit
GCA_011062885.1_ASM1106288v1_genomic.fna	SAMN14178532	GCA_011062885.1	1985	China	Asia	Rabbit
GCA_011062975.1_ASM1106297v1_genomic.fna	SAMN14178528	GCA_011062975.1	1986	China	Asia	cattle
GCA_011063125.1_ASM1106312v1_genomic.fna	SAMN14178517	GCA_011063125.1	1996	China	Asia	Rabbit
GCA_011063265.1_ASM1106326v1_genomic.fna	SAMN14178509	GCA_011063265.1	1985	China	Asia	Rabbit
GCA_011063325.1_ASM1106332v1_genomic.fna	SAMN14178508	GCA_011063325.1	1986	China	Asia	cattle
GCA_015930865.1_PDT000797133.1_genomic.fna	SAMEA5694155	GCA_015930865.1	2015	United Kingdom	Europe	Gallus gallus
GCA_015930885.1_PDT000797127.1_genomic.fna	SAMEA5694149	GCA_015930885.1	2015	United Kingdom	Europe	Gallus gallus
GCA_015930905.1_PDT000797126.1_genomic.fna	SAMEA5694148	GCA_015930905.1	2015	United Kingdom	Europe	Gallus gallus
GCA_015930915.1_PDT000797125.1_genomic.fna	SAMEA5694147	GCA_015930915.1	2015	United Kingdom	Europe	Gallus gallus
GCA_015930945.1_PDT000797132.1_genomic.fna	SAMEA5694154	GCA_015930945.1	2015	United Kingdom	Europe	Gallus gallus
GCA_015931005.1_PDT000797123.1_genomic.fna	SAMEA5694145	GCA_015931005.1	2015	United Kingdom	Europe	Gallus gallus
GCA_015931045.1_PDT000797130.1_genomic.fna	SAMEA5694152	GCA_015931045.1	2015	United Kingdom	Europe	Gallus gallus
GCA_015931125.1_PDT000797115.1_genomic.fna	SAMEA5694137	GCA_015931125.1	2015	United Kingdom	Europe	Gallus gallus
GCA_015931145.1_PDT000797116.1_genomic.fna	SAMEA5694138	GCA_015931145.1	2015	United Kingdom	Europe	Gallus gallus
GCA_015931165.1_PDT000797113.1_genomic.fna	SAMEA5694135	GCA_015931165.1	2015	United Kingdom	Europe	Gallus gallus
GCA_015931185.1_PDT000797112.1_genomic.fna	SAMEA5694134	GCA_015931185.1	2015	United Kingdom	Europe	Gallus gallus
GCA_015931265.1_PDT000796061.1_genomic.fna	SAMN09721460	GCA_015931265.1	2016	France	Europe	Turkey
GCA_015931565.1_PDT000796068.1_genomic.fna	SAMN09721416	GCA_015931565.1	2015	France	Europe	cattle
GCA_015931825.1_PDT000796042.1_genomic.fna	SAMN09721468	GCA_015931825.1	2016	France	Europe	turkey
GCA_015931905.1_PDT000796047.1_genomic.fna	SAMN09721438	GCA_015931905.1	2016	France	Europe	cattle
GCA_015932165.1_PDT000796037.1_genomic.fna	SAMN09721473	GCA_015932165.1	2018	France	Europe	cattle
GCA_015932195.1_PDT000796036.1_genomic.fna	SAMN09721430	GCA_015932195.1	2015	France	Europe	Pig
GCA_015932215.1_PDT000796038.1_genomic.fna	SAMN09721472	GCA_015932215.1	2018	France	Europe	cattle
GCA_015932245.1_PDT000795998.1_genomic.fna	SAMN05929585	GCA_015932245.1	2010	Finland	Europe	Turkey
GCA_015932255.1_PDT000796008.1_genomic.fna	SAMN05933501	GCA_015932255.1	2000	Denmark	Europe	Chicken
GCA_015932265.1_PDT000796025.1_genomic.fna	SAMN09721451	GCA_015932265.1	2016	France	Europe	Turkey
GCA_015932285.1_PDT000795996.1_genomic.fna	SAMN05929583	GCA_015932285.1	2009	Finland	Europe	Turkey
GCA_015932295.1_PDT000796000.1_genomic.fna	SAMN05929587	GCA_015932295.1	2011	Finland	Europe	Turkey
GCA_015932345.1_PDT000796002.1_genomic.fna	SAMN05933488	GCA_015932345.1	2001	Denmark	Europe	Chicken
GCA_015932365.1_PDT000796005.1_genomic.fna	SAMN05933495	GCA_015932365.1	1998	Denmark	Europe	Chicken
GCA_015932385.1_PDT000796010.1_genomic.fna	SAMN05933492	GCA_015932385.1	1997	Denmark	Europe	Chicken
GCA_015932395.1_PDT000795999.1_genomic.fna	SAMN05929586	GCA_015932395.1	2010	Finland	Europe	Turkey
GCA_015932415.1_PDT000796001.1_genomic.fna	SAMN05933487	GCA_015932415.1	2001	Denmark	Europe	Chicken
GCA_015932445.1_PDT000796006.1_genomic.fna	SAMN05933497	GCA_015932445.1	1999	Denmark	Europe	Chicken
GCA_015932485.1_PDT000796009.1_genomic.fna	SAMN05933500	GCA_015932485.1	1997	Denmark	Europe	Chicken
GCA_015932505.1_PDT000796003.1_genomic.fna	SAMN05933485	GCA_015932505.1	2001	Denmark	Europe	Chicken
GCA_015932525.1_PDT000796007.1_genomic.fna	SAMN05933496	GCA_015932525.1	1998	Denmark	Europe	Chicken
GCA_015932705.1_PDT000795991.1_genomic.fna	SAMN05929580	GCA_015932705.1	2008	Finland	Europe	Turkey
GCA_015933075.1_PDT000796029.1_genomic.fna	SAMN09721429	GCA_015933075.1	2015	France	Europe	Pig
GCA_015933105.1_PDT000796026.1_genomic.fna	SAMN09721450	GCA_015933105.1	2016	France	Europe	Turkey
GCA_015933185.1_PDT000796012.1_genomic.fna	SAMN05933490	GCA_015933185.1	2000	Denmark	Europe	Chicken
GCA_015933265.1_PDT000796016.1_genomic.fna	SAMN05933498	GCA_015933265.1	2002	Denmark	Europe	Chicken
GCA_015933325.1_PDT000796015.1_genomic.fna	SAMN05933499	GCA_015933325.1	2002	Denmark	Europe	Chicken
GCA_015933385.1_PDT000796013.1_genomic.fna	SAMN05933489	GCA_015933385.1	2001	Denmark	Europe	Chicken
GCA_015933465.1_PDT000796014.1_genomic.fna	SAMN05933493	GCA_015933465.1	1998	Denmark	Europe	Chicken
GCA_015933525.1_PDT000796019.1_genomic.fna	SAMN09721455	GCA_015933525.1	2015	France	Europe	cattle
GCA_015933725.1_PDT000795990.1_genomic.fna	SAMN05929579	GCA_015933725.1	2006	Finland	Europe	Turkey
GCA_015933745.1_PDT000795989.1_genomic.fna	SAMN05929582	GCA_015933745.1	2009	Finland	Europe	Turkey
GCA_015933985.1_PDT000795988.1_genomic.fna	SAMN05929581	GCA_015933985.1	2009	Finland	Europe	Turkey
GCA_015934005.1_PDT000795993.1_genomic.fna	SAMN05929578	GCA_015934005.1	2006	Finland	Europe	Turkey
GCA_015934025.1_PDT000795992.1_genomic.fna	SAMN05929577	GCA_015934025.1	2005	Finland	Europe	Turkey
GCA_015934105.1_PDT000796011.1_genomic.fna	SAMN05933491	GCA_015934105.1	2000	Denmark	Europe	Chicken
GCA_015943605.1_PDT000688674.1_genomic.fna	SAMN14148688	GCA_015943605.1	2019	USA	North America	Canis lupus
GCA_015943625.1_PDT000602926.5_genomic.fna	SAMN12995153	GCA_015943625.1	2019	USA	North America	Canine
GCA_015943685.1_PDT000602927.5_genomic.fna	SAMN12995152	GCA_015943685.1	2019	USA	North America	Canine
GCA_015947665.1_PDT000668321.1_genomic.fna	SAMN13898683	GCA_015947665.1	2019	USA	North America	Canine
GCA_015947745.1_PDT000668323.1_genomic.fna	SAMN13898681	GCA_015947745.1	2019	USA	North America	Canine
GCA_015947765.1_PDT000668322.1_genomic.fna	SAMN13898682	GCA_015947765.1	2019	USA	North America	Canine
GCA_015964235.1_PDT000634312.1_genomic.fna	SAMN13352372	GCA_015964235.1	2019	USA	North America	Canis lupus
GCA_016068815.1_PDT000537765.1_genomic.fna	SAMN12185880	GCA_016068815.1	2019	USA	North America	Canine
GCA_016071095.1_PDT000525212.1_genomic.fna	SAMN12095131	GCA_016071095.1	2019	USA	North America	Chicken
GCA_016071135.1_PDT000517264.1_genomic.fna	SAMN11936842	GCA_016071135.1	2019	USA	North America	cattle
GCA_016071175.1_PDT000485822.1_genomic.fna	SAMN11102869	GCA_016071175.1	2018	USA	North America	Canis lupus
GCA_016074735.1_PDT000439394.1_genomic.fna	SAMN10724004	GCA_016074735.1	2018	USA	North America	Canine
GCA_016074745.1_PDT000439392.1_genomic.fna	SAMN10724005	GCA_016074745.1	2018	USA	North America	Canine
GCA_016085335.1_PDT000173555.2_genomic.fna	SAMN06160715	GCA_016085335.1	2016	USA	North America	dog
GCA_016235965.1_ASM1623596v1_genomic.fna	SAMN15815769	GCA_016235965.1	2018	China	Asia	pig
GCA_016235975.1_ASM1623597v1_genomic.fna	SAMN15815768	GCA_016235975.1	2018	China	Asia	pig
GCA_016236035.1_ASM1623603v1_genomic.fna	SAMN15815767	GCA_016236035.1	2018	China	Asia	pig
GCA_016236065.1_ASM1623606v1_genomic.fna	SAMN15815766	GCA_016236065.1	2018	China	Asia	Chicken
GCA_016236085.1_ASM1623608v1_genomic.fna	SAMN15815764	GCA_016236085.1	2018	China	Asia	Chicken
GCA_016236095.1_ASM1623609v1_genomic.fna	SAMN15815765	GCA_016236095.1	2018	China	Asia	Chicken
GCA_016236125.1_ASM1623612v1_genomic.fna	SAMN15815762	GCA_016236125.1	2018	China	Asia	Chicken
GCA_016236135.1_ASM1623613v1_genomic.fna	SAMN15815763	GCA_016236135.1	2018	China	Asia	Chicken
GCA_016236165.1_ASM1623616v1_genomic.fna	SAMN15815761	GCA_016236165.1	2018	China	Asia	Chicken
GCA_016236185.1_ASM1623618v1_genomic.fna	SAMN15815760	GCA_016236185.1	2018	China	Asia	Chicken
GCA_016236195.1_ASM1623619v1_genomic.fna	SAMN15815759	GCA_016236195.1	2018	China	Asia	Chicken
GCA_016236225.1_ASM1623622v1_genomic.fna	SAMN15815757	GCA_016236225.1	2018	China	Asia	Chicken
GCA_016236235.1_ASM1623623v1_genomic.fna	SAMN15815758	GCA_016236235.1	2018	China	Asia	Chicken
GCA_016236265.1_ASM1623626v1_genomic.fna	SAMN15815756	GCA_016236265.1	2018	China	Asia	Chicken
GCA_016236285.1_ASM1623628v1_genomic.fna	SAMN15815755	GCA_016236285.1	2018	China	Asia	Chicken
GCA_016236305.1_ASM1623630v1_genomic.fna	SAMN15815754	GCA_016236305.1	2018	China	Asia	Chicken
GCA_016236315.1_ASM1623631v1_genomic.fna	SAMN15815753	GCA_016236315.1	2018	China	Asia	pig
GCA_016236345.1_ASM1623634v1_genomic.fna	SAMN15815752	GCA_016236345.1	2018	China	Asia	pig
GCA_016236355.1_ASM1623635v1_genomic.fna	SAMN15815751	GCA_016236355.1	2018	China	Asia	pig
GCA_016236385.1_ASM1623638v1_genomic.fna	SAMN15815750	GCA_016236385.1	2018	China	Asia	pig
GCA_016236395.1_ASM1623639v1_genomic.fna	SAMN15815749	GCA_016236395.1	2018	China	Asia	pig
GCA_016236415.1_ASM1623641v1_genomic.fna	SAMN15815748	GCA_016236415.1	2018	China	Asia	Chicken
GCA_016236445.1_ASM1623644v1_genomic.fna	SAMN15815747	GCA_016236445.1	2018	China	Asia	pig
GCA_016236455.1_ASM1623645v1_genomic.fna	SAMN15815746	GCA_016236455.1	2018	China	Asia	pig
GCA_016236485.1_ASM1623648v1_genomic.fna	SAMN15815744	GCA_016236485.1	2018	China	Asia	pig
GCA_016236495.1_ASM1623649v1_genomic.fna	SAMN15815745	GCA_016236495.1	2018	China	Asia	pig
GCA_016236655.1_ASM1623665v1_genomic.fna	SAMN15815736	GCA_016236655.1	2018	China	Asia	Chicken
GCA_016236785.1_ASM1623678v1_genomic.fna	SAMN15815730	GCA_016236785.1	2018	China	Asia	Chicken
GCA_016236805.1_ASM1623680v1_genomic.fna	SAMN15815729	GCA_016236805.1	2018	China	Asia	Chicken
GCA_016236815.1_ASM1623681v1_genomic.fna	SAMN15815728	GCA_016236815.1	2018	China	Asia	Chicken
GCA_016725105.1_PDT000938385.1_genomic.fna	SAMN17384254	GCA_016725105.1	2020	USA	North America	Canis lupus
GCA_017590295.1_ASM1759029v1_genomic.fna	SAMN17106932	GCA_017590295.1	2016	USA	North America	cattle
GCA_017590315.1_ASM1759031v1_genomic.fna	SAMN17106950	GCA_017590315.1	2018	USA	North America	Gallus gallus
GCA_017590335.1_ASM1759033v1_genomic.fna	SAMN17106931	GCA_017590335.1	2016	USA	North America	cattle
GCA_017590355.1_ASM1759035v1_genomic.fna	SAMN17106949	GCA_017590355.1	2018	USA	North America	Gallus gallus
GCA_017590365.1_ASM1759036v1_genomic.fna	SAMN17106948	GCA_017590365.1	2017	USA	North America	Gallus gallus
GCA_017590415.1_ASM1759041v1_genomic.fna	SAMN17106947	GCA_017590415.1	2017	USA	North America	Gallus gallus
GCA_017590425.1_ASM1759042v1_genomic.fna	SAMN17106946	GCA_017590425.1	2017	USA	North America	Gallus gallus
GCA_017590455.1_ASM1759045v1_genomic.fna	SAMN17106928	GCA_017590455.1	2018	USA	North America	cattle
GCA_017590465.1_ASM1759046v1_genomic.fna	SAMN17106929	GCA_017590465.1	2018	USA	North America	cattle
GCA_017590495.1_ASM1759049v1_genomic.fna	SAMN17106930	GCA_017590495.1	2018	USA	North America	cattle
GCA_017590515.1_ASM1759051v1_genomic.fna	SAMN17106927	GCA_017590515.1	2018	USA	North America	cattle
GCA_017590535.1_ASM1759053v1_genomic.fna	SAMN17106926	GCA_017590535.1	2018	USA	North America	cattle
GCA_017590555.1_ASM1759055v1_genomic.fna	SAMN17106925	GCA_017590555.1	2018	USA	North America	cattle
GCA_017590565.1_ASM1759056v1_genomic.fna	SAMN17106924	GCA_017590565.1	2017	USA	North America	cattle
GCA_017590595.1_ASM1759059v1_genomic.fna	SAMN17106923	GCA_017590595.1	2017	USA	North America	cattle
GCA_017590615.1_ASM1759061v1_genomic.fna	SAMN17106922	GCA_017590615.1	2017	USA	North America	cattle
GCA_017590655.1_ASM1759065v1_genomic.fna	SAMN17106920	GCA_017590655.1	2017	USA	North America	cattle
GCA_017590695.1_ASM1759069v1_genomic.fna	SAMN17106919	GCA_017590695.1	2017	USA	North America	cattle
GCA_017590725.1_ASM1759072v1_genomic.fna	SAMN17106914	GCA_017590725.1	2016	USA	North America	cattle
GCA_017590795.1_ASM1759079v1_genomic.fna	SAMN17106913	GCA_017590795.1	2016	USA	North America	cattle
GCA_017590845.1_ASM1759084v1_genomic.fna	SAMN17106912	GCA_017590845.1	2016	USA	North America	cattle
GCA_017590865.1_ASM1759086v1_genomic.fna	SAMN17106944	GCA_017590865.1	2018	USA	North America	Gallus gallus
GCA_017590885.1_ASM1759088v1_genomic.fna	SAMN17106943	GCA_017590885.1	2018	USA	North America	Gallus gallus
GCA_017590915.1_ASM1759091v1_genomic.fna	SAMN17106941	GCA_017590915.1	2018	USA	North America	Gallus gallus
GCA_017590945.1_ASM1759094v1_genomic.fna	SAMN17106942	GCA_017590945.1	2018	USA	North America	Gallus gallus
GCA_017590975.1_ASM1759097v1_genomic.fna	SAMN17106940	GCA_017590975.1	2018	USA	North America	Gallus gallus
GCA_018011815.1_PDT001006430.1_genomic.fna	SAMN18749714	GCA_018011815.1	2021	USA	North America	cattle
GCA_018011855.1_PDT001006426.1_genomic.fna	SAMN18749704	GCA_018011855.1	2020	USA	North America	cattle
GCA_018011865.1_PDT001006427.1_genomic.fna	SAMN18749703	GCA_018011865.1	2020	USA	North America	cattle
GCA_018011895.1_PDT001006429.1_genomic.fna	SAMN18749715	GCA_018011895.1	2021	USA	North America	cattle
GCA_018011915.1_PDT001006425.1_genomic.fna	SAMN18749705	GCA_018011915.1	2020	USA	North America	cattle
GCA_018012015.1_PDT001006420.1_genomic.fna	SAMN18749710	GCA_018012015.1	2020	USA	North America	Gallus gallus
GCA_018012035.1_PDT001006417.1_genomic.fna	SAMN18749711	GCA_018012035.1	2020	USA	North America	cattle
GCA_018012095.1_PDT001006419.1_genomic.fna	SAMN18749701	GCA_018012095.1	2020	USA	North America	cattle
GCA_018073605.1_PDT000797128.1_genomic.fna	SAMEA5694150	GCA_018073605.1	2015	United Kingdom	Europe	Gallus gallus
GCA_018073645.1_PDT000797124.1_genomic.fna	SAMEA5694146	GCA_018073645.1	2015	United Kingdom	Europe	Gallus gallus
GCA_018073765.1_PDT000797131.1_genomic.fna	SAMEA5694153	GCA_018073765.1	2015	United Kingdom	Europe	Gallus gallus
GCA_018073845.1_PDT000797129.1_genomic.fna	SAMEA5694151	GCA_018073845.1	2015	United Kingdom	Europe	Gallus gallus
GCA_018073865.1_PDT000797114.1_genomic.fna	SAMEA5694136	GCA_018073865.1	2015	United Kingdom	Europe	Gallus gallus
GCA_018135545.1_ASM1813554v1_genomic.fna	SAMN18740316	GCA_018135545.1	2019	China	Asia	cattle
GCA_019003805.1_PDT001075708.1_genomic.fna	SAMN19812475	GCA_019003805.1	2021	USA	North America	Canis lupus
GCA_019003865.1_PDT001075706.1_genomic.fna	SAMN19812477	GCA_019003865.1	2021	USA	North America	Canis lupus
GCA_019004285.1_PDT001075707.1_genomic.fna	SAMN19812476	GCA_019004285.1	2021	USA	North America	Canis lupus
GCA_019082185.1_PDT001079842.1_genomic.fna	SAMN19945947	GCA_019082185.1	2021	USA	North America	Canis lupus
GCA_019710675.1_ASM1971067v1_genomic.fna	SAMN19602281	GCA_019710675.1	2020	China	Asia	Tibetan sheep
GCA_019710695.1_ASM1971069v1_genomic.fna	SAMN19602282	GCA_019710695.1	2020	China	Asia	Tibetan sheep
GCA_019710715.1_ASM1971071v1_genomic.fna	SAMN19602283	GCA_019710715.1	2020	China	Asia	Tibetan sheep
GCA_019710775.1_ASM1971077v1_genomic.fna	SAMN19602279	GCA_019710775.1	2020	China	Asia	Tibetan sheep
GCA_019710785.1_ASM1971078v1_genomic.fna	SAMN19602278	GCA_019710785.1	2020	China	Asia	Tibetan sheep
GCA_019710815.1_ASM1971081v1_genomic.fna	SAMN19602280	GCA_019710815.1	2020	China	Asia	Tibetan sheep
GCA_019710835.1_ASM1971083v1_genomic.fna	SAMN19602277	GCA_019710835.1	2019	China	Asia	sheep
GCA_019710845.1_ASM1971084v1_genomic.fna	SAMN19602276	GCA_019710845.1	2019	China	Asia	sheep
GCA_019710875.1_ASM1971087v1_genomic.fna	SAMN19602274	GCA_019710875.1	2019	China	Asia	sheep
GCA_019710895.1_ASM1971089v1_genomic.fna	SAMN19602275	GCA_019710895.1	2019	China	Asia	sheep
GCA_019710905.1_ASM1971090v1_genomic.fna	SAMN19602271	GCA_019710905.1	2020	China	Asia	Tibetan sheep
GCA_019710935.1_ASM1971093v1_genomic.fna	SAMN19602273	GCA_019710935.1	2020	China	Asia	Tibetan sheep
GCA_019710955.1_ASM1971095v1_genomic.fna	SAMN19602272	GCA_019710955.1	2020	China	Asia	Tibetan sheep
GCA_019710975.1_ASM1971097v1_genomic.fna	SAMN19602270	GCA_019710975.1	2019	China	Asia	sheep
GCA_019710995.1_ASM1971099v1_genomic.fna	SAMN19602268	GCA_019710995.1	2019	China	Asia	sheep
GCA_019711005.1_ASM1971100v1_genomic.fna	SAMN19602269	GCA_019711005.1	2019	China	Asia	sheep
GCA_019711035.1_ASM1971103v1_genomic.fna	SAMN19602267	GCA_019711035.1	2019	China	Asia	sheep
GCA_019711055.1_ASM1971105v1_genomic.fna	SAMN19602265	GCA_019711055.1	2019	China	Asia	sheep
GCA_019711075.1_ASM1971107v1_genomic.fna	SAMN19602266	GCA_019711075.1	2019	China	Asia	sheep
GCA_019711085.1_ASM1971108v1_genomic.fna	SAMN19602264	GCA_019711085.1	2019	China	Asia	sheep
GCA_019711115.1_ASM1971111v1_genomic.fna	SAMN19602263	GCA_019711115.1	2019	China	Asia	sheep
GCA_019711135.1_ASM1971113v1_genomic.fna	SAMN19602261	GCA_019711135.1	2019	China	Asia	sheep
GCA_019711155.1_ASM1971115v1_genomic.fna	SAMN19602262	GCA_019711155.1	2019	China	Asia	sheep
GCA_019869045.1_PDT001122471.1_genomic.fna	SAMEA5717864	GCA_019869045.1	2015	United Kingdom	Europe	Human
GCA_019869065.1_PDT001122472.1_genomic.fna	SAMEA5717865	GCA_019869065.1	2015	United Kingdom	Europe	Human
GCA_019869105.1_PDT001122470.1_genomic.fna	SAMEA5717863	GCA_019869105.1	2015	United Kingdom	Europe	Human
GCA_019869185.1_PDT001122462.1_genomic.fna	SAMEA5717855	GCA_019869185.1	2014	United Kingdom	Europe	Human
GCA_019869205.1_PDT001122466.1_genomic.fna	SAMEA5717859	GCA_019869205.1	2014	United Kingdom	Europe	Human
GCA_019869225.1_PDT001122458.1_genomic.fna	SAMEA5717851	GCA_019869225.1	2014	United Kingdom	Europe	Human
GCA_019869245.1_PDT001122459.1_genomic.fna	SAMEA5717852	GCA_019869245.1	2014	United Kingdom	Europe	Human
GCA_019869255.1_PDT001122457.1_genomic.fna	SAMEA5717850	GCA_019869255.1	2014	United Kingdom	Europe	Human
GCA_019869285.1_PDT001122460.1_genomic.fna	SAMEA5717853	GCA_019869285.1	2014	United Kingdom	Europe	Human
GCA_019869305.1_PDT001122461.1_genomic.fna	SAMEA5717854	GCA_019869305.1	2014	United Kingdom	Europe	Human
GCA_019869325.1_PDT001122456.1_genomic.fna	SAMEA5717849	GCA_019869325.1	2014	United Kingdom	Europe	Human
GCA_019869365.1_PDT001122452.1_genomic.fna	SAMEA5717845	GCA_019869365.1	2013	United Kingdom	Europe	Human
GCA_019869445.1_PDT001122446.1_genomic.fna	SAMEA5717839	GCA_019869445.1	2017	United Kingdom	Europe	Human
GCA_019869485.1_PDT001122438.1_genomic.fna	SAMEA5717831	GCA_019869485.1	2016	United Kingdom	Europe	Human
GCA_019869505.1_PDT001122445.1_genomic.fna	SAMEA5717838	GCA_019869505.1	2017	United Kingdom	Europe	Human
GCA_019869525.1_PDT001122444.1_genomic.fna	SAMEA5717837	GCA_019869525.1	2017	United Kingdom	Europe	Human
GCA_019869545.1_PDT001122441.1_genomic.fna	SAMEA5717834	GCA_019869545.1	2016	United Kingdom	Europe	Human
GCA_019869625.1_PDT001122430.1_genomic.fna	SAMEA5717823	GCA_019869625.1	2014	United Kingdom	Europe	Human
GCA_019869645.1_PDT001122429.1_genomic.fna	SAMEA5717822	GCA_019869645.1	2014	United Kingdom	Europe	Human
GCA_019869685.1_PDT001122427.1_genomic.fna	SAMEA5717820	GCA_019869685.1	2014	United Kingdom	Europe	Human
GCA_019869845.1_PDT001122413.1_genomic.fna	SAMEA5717806	GCA_019869845.1	2013	United Kingdom	Europe	Human
GCA_019871845.1_PDT001122487.1_genomic.fna	SAMEA5717880	GCA_019871845.1	2015	United Kingdom	Europe	Human
GCA_019871865.1_PDT001122486.1_genomic.fna	SAMEA5717879	GCA_019871865.1	2015	United Kingdom	Europe	Human
GCA_019872005.1_PDT001122439.1_genomic.fna	SAMEA5717832	GCA_019872005.1	2016	United Kingdom	Europe	Human
GCA_019873485.1_PDT001122463.1_genomic.fna	SAMEA5717856	GCA_019873485.1	2014	United Kingdom	Europe	Human
GCA_019874505.1_PDT001122428.1_genomic.fna	SAMEA5717821	GCA_019874505.1	2014	United Kingdom	Europe	Human
GCA_019877725.1_PDT001122443.1_genomic.fna	SAMEA5717836	GCA_019877725.1	2017	United Kingdom	Europe	Human
GCA_020123895.1_PDT001136531.1_genomic.fna	SAMN21162561	GCA_020123895.1	2021	USA	North America	Pig
GCA_020128145.1_PDT001136532.1_genomic.fna	SAMN21162560	GCA_020128145.1	2021	USA	North America	Pig
GCA_020138595.1_ASM2013859v1_genomic.fna	SAMN18175749	GCA_020138595.1	1984	Germany	Europe	Rabbit
GCA_020138695.1_ASM2013869v1_genomic.fna	SAMN18175729	GCA_020138695.1	1985	Germany	Europe	Rabbit
GCA_020138735.1_ASM2013873v1_genomic.fna	SAMN18175739	GCA_020138735.1	2006	Finland	Europe	cattle
GCA_020238985.1_PDT001143293.1_genomic.fna	SAMN21915076	GCA_020238985.1	2021	USA	North America	cattle
GCA_020260485.1_PDT001143291.1_genomic.fna	SAMN21915078	GCA_020260485.1	2021	USA	North America	cattle
GCA_020265245.1_PDT001143295.1_genomic.fna	SAMN21915074	GCA_020265245.1	2021	USA	North America	cattle
GCA_020265425.1_PDT001143294.1_genomic.fna	SAMN21915075	GCA_020265425.1	2021	USA	North America	cattle
GCA_020265445.1_PDT001143287.1_genomic.fna	SAMN21915082	GCA_020265445.1	2021	USA	North America	cattle
GCA_020265465.1_PDT001143288.1_genomic.fna	SAMN21915081	GCA_020265465.1	2021	USA	North America	cattle
GCA_020265485.1_PDT001143286.1_genomic.fna	SAMN21915083	GCA_020265485.1	2021	USA	North America	Meleagris gallopavo
GCA_020266185.1_PDT001143292.1_genomic.fna	SAMN21915077	GCA_020266185.1	2021	USA	North America	Canis lupus
GCA_020266205.1_PDT001143290.1_genomic.fna	SAMN21915079	GCA_020266205.1	2021	USA	North America	cattle
GCA_020730565.1_PDT001167482.1_genomic.fna	SAMN22837342	GCA_020730565.1	2021	USA	North America	Canis lupus
GCA_022464055.1_PDT001257573.1_genomic.fna	SAMN15208086	GCA_022464055.1	2017	South Korea	Asia	cattle
GCA_022649385.1_ASM2264938v1_genomic.fna	SAMN26570371	GCA_022649385.1	2020	China	Asia	Chicken
GCA_022688785.1_ASM2268878v1_genomic.fna	SAMN26429390	GCA_022688785.1	2021	China	Asia	Rabbit
GCA_022808975.1_ASM2280897v1_genomic.fna	SAMN26351020	GCA_022808975.1	2021	China	Asia	goat
GCA_022809015.1_ASM2280901v1_genomic.fna	SAMN26351019	GCA_022809015.1	2021	China	Asia	goat
GCA_022809035.1_ASM2280903v1_genomic.fna	SAMN26351017	GCA_022809035.1	2021	China	Asia	goat
GCA_022809055.1_ASM2280905v1_genomic.fna	SAMN26351018	GCA_022809055.1	2021	China	Asia	goat
GCA_022809065.1_ASM2280906v1_genomic.fna	SAMN26351016	GCA_022809065.1	2021	China	Asia	goat
GCA_024055875.1_ASM2405587v1_genomic.fna	SAMN29024627	GCA_024055875.1	2021	USA	North America	Human
GCA_024128825.1_ASM2412882v1_genomic.fna	SAMN29024629	GCA_024128825.1	2021	USA	North America	Human
GCA_024294865.1_ASM2429486v1_genomic.fna	SAMN29024632	GCA_024294865.1	2021	USA	North America	Human
GCA_024295025.1_ASM2429502v1_genomic.fna	SAMN29024612	GCA_024295025.1	2021	USA	North America	Human
GCA_024599935.1_ASM2459993v1_genomic.fna	SAMN28230540	GCA_024599935.1	2021	China	Asia	Canis lupus
GCA_024599955.1_ASM2459995v1_genomic.fna	SAMN28416573	GCA_024599955.1	2019	China	Asia	pig
GCA_024652865.1_ASM2465286v1_genomic.fna	SAMN27755654	GCA_024652865.1	2021	China	Asia	cattle
GCA_025093685.1_PDT001412098.1_genomic.fna	SAMN30684806	GCA_025093685.1	2016	USA	North America	Chicken
GCA_028106885.1_PDT001586137.1_genomic.fna	SAMN23287412	GCA_028106885.1	2020	Australia	Oceania	Canine
GCA_028867175.1_ASM2886717v1_genomic.fna	SAMN33306092	GCA_028867175.1	2020	China	Asia	sheep
GCA_029233855.1_ASM2923385v1_genomic.fna	SAMN28005067	GCA_029233855.1	2021	China	Asia	goat
GCA_029460485.1_ASM2946048v1_genomic.fna	SAMN31365391	GCA_029460485.1	2016	United Kingdom	Europe	Human
GCA_029460625.1_ASM2946062v1_genomic.fna	SAMN31365390	GCA_029460625.1	2016	United Kingdom	Europe	Human
GCA_029460915.1_ASM2946091v1_genomic.fna	SAMN31365374	GCA_029460915.1	2014	United Kingdom	Europe	Human
GCA_029461055.1_ASM2946105v1_genomic.fna	SAMN31365365	GCA_029461055.1	2014	United Kingdom	Europe	Human
GCA_029461795.1_ASM2946179v1_genomic.fna	SAMN31365330	GCA_029461795.1	2016	United Kingdom	Europe	Human
GCA_029461845.1_ASM2946184v1_genomic.fna	SAMN31365324	GCA_029461845.1	2012	United Kingdom	Europe	Human
GCA_029461875.1_ASM2946187v1_genomic.fna	SAMN31365323	GCA_029461875.1	2012	United Kingdom	Europe	Human
GCA_029461915.1_ASM2946191v1_genomic.fna	SAMN31365322	GCA_029461915.1	2012	United Kingdom	Europe	Human
GCA_029461945.1_ASM2946194v1_genomic.fna	SAMN31365321	GCA_029461945.1	2012	United Kingdom	Europe	Human
GCA_029462715.1_ASM2946271v1_genomic.fna	SAMN31365281	GCA_029462715.1	2011	United Kingdom	Europe	Human
GCA_029462755.1_ASM2946275v1_genomic.fna	SAMN31365282	GCA_029462755.1	2011	United Kingdom	Europe	Human
GCA_029462775.1_ASM2946277v1_genomic.fna	SAMN31365280	GCA_029462775.1	2011	United Kingdom	Europe	Human
GCA_029462795.1_ASM2946279v1_genomic.fna	SAMN31365279	GCA_029462795.1	2011	United Kingdom	Europe	Human
GCA_029463475.1_ASM2946347v1_genomic.fna	SAMN31365245	GCA_029463475.1	2012	United Kingdom	Europe	Human
GCA_029463505.1_ASM2946350v1_genomic.fna	SAMN31365244	GCA_029463505.1	2012	United Kingdom	Europe	Human
GCA_029465535.1_ASM2946553v1_genomic.fna	SAMN31365141	GCA_029465535.1	2015	United Kingdom	Europe	Human
GCA_029465555.1_ASM2946555v1_genomic.fna	SAMN31365142	GCA_029465555.1	2016	United Kingdom	Europe	Human
GCA_029465575.1_ASM2946557v1_genomic.fna	SAMN31365140	GCA_029465575.1	2015	United Kingdom	Europe	Human
GCA_029465595.1_ASM2946559v1_genomic.fna	SAMN31365139	GCA_029465595.1	2015	United Kingdom	Europe	Human
GCA_029846815.1_ASM2984681v1_genomic.fna	SAMN34119409	GCA_029846815.1	2022	China	Asia	cattle
GCA_029846835.1_ASM2984683v1_genomic.fna	SAMN34119408	GCA_029846835.1	2022	China	Asia	cattle
GCA_029846845.1_ASM2984684v1_genomic.fna	SAMN34119407	GCA_029846845.1	2022	China	Asia	cattle
GCA_029846875.1_ASM2984687v1_genomic.fna	SAMN34119406	GCA_029846875.1	2022	China	Asia	cattle
GCA_029846895.1_ASM2984689v1_genomic.fna	SAMN34119405	GCA_029846895.1	2022	China	Asia	cattle
GCA_029846915.1_ASM2984691v1_genomic.fna	SAMN34119404	GCA_029846915.1	2022	China	Asia	cattle
GCA_029874145.1_ASM2987414v1_genomic.fna	SAMN06062056	GCA_029874145.1	1975	Netherlands	Europe	cattle
GCA_030434295.1_ASM3043429v1_genomic.fna	SAMN35883744	GCA_030434295.1	2023	China	Asia	cattle
GCA_030434355.1_ASM3043435v1_genomic.fna	SAMN35883745	GCA_030434355.1	2023	China	Asia	cattle
GCA_030536975.1_ASM3053697v1_genomic.fna	SAMN36400565	GCA_030536975.1	2021	Germany	Europe	Canis lupus
GCA_030545585.1_ASM3054558v1_genomic.fna	SAMN36496300	GCA_030545585.1	2022	USA	North America	Human
GCA_030546235.1_ASM3054623v1_genomic.fna	SAMN36496267	GCA_030546235.1	2021	USA	North America	Human
GCA_030766735.1_ASM3076673v1_genomic.fna	SAMN34119403	GCA_030766735.1	2022	China	Asia	cattle
GCA_031394845.1_PDT001794870.1_genomic.fna	SAMN36176582	GCA_031394845.1	2022	USA	North America	cattle
GCA_031394875.1_PDT001794869.1_genomic.fna	SAMN36176591	GCA_031394875.1	2023	USA	North America	cattle
GCA_031394935.1_PDT001794867.1_genomic.fna	SAMN36176593	GCA_031394935.1	2023	USA	North America	cattle
GCA_031394975.1_PDT001794868.1_genomic.fna	SAMN36176592	GCA_031394975.1	2023	USA	North America	Gallus gallus
GCA_031395075.1_PDT001794866.1_genomic.fna	SAMN36176594	GCA_031395075.1	2023	USA	North America	cattle
GCA_031395095.1_PDT001794864.1_genomic.fna	SAMN36176596	GCA_031395095.1	2023	USA	North America	Gallus gallus
GCA_031395295.1_PDT001794860.1_genomic.fna	SAMN36176600	GCA_031395295.1	2022	USA	North America	cattle
GCA_031395355.1_PDT001794857.1_genomic.fna	SAMN36176602	GCA_031395355.1	2022	USA	North America	cattle
GCA_031395395.1_PDT001794856.1_genomic.fna	SAMN36176603	GCA_031395395.1	2022	USA	North America	cattle
GCA_031395445.1_PDT001794854.1_genomic.fna	SAMN36176605	GCA_031395445.1	2022	USA	North America	cattle
GCA_031395495.1_PDT001794855.1_genomic.fna	SAMN36176604	GCA_031395495.1	2022	USA	North America	Canis lupus
GCA_031395545.1_PDT001794851.1_genomic.fna	SAMN36176608	GCA_031395545.1	2022	USA	North America	cattle
GCA_031395585.1_PDT001794852.1_genomic.fna	SAMN36176607	GCA_031395585.1	2022	USA	North America	cattle
GCA_031395605.1_PDT001794850.1_genomic.fna	SAMN36176609	GCA_031395605.1	2022	USA	North America	cattle
GCA_031395705.1_PDT001794849.1_genomic.fna	SAMN36176610	GCA_031395705.1	2023	USA	North America	cattle
GCA_031395725.1_PDT001794847.1_genomic.fna	SAMN36176611	GCA_031395725.1	2023	USA	North America	cattle
GCA_031395805.1_PDT001794846.1_genomic.fna	SAMN36176612	GCA_031395805.1	2023	USA	North America	cattle
GCA_031395825.1_PDT001794844.1_genomic.fna	SAMN36176614	GCA_031395825.1	2022	USA	North America	cattle
GCA_031395905.1_PDT001794842.1_genomic.fna	SAMN36176616	GCA_031395905.1	2023	USA	North America	cattle
GCA_031395925.1_PDT001794841.1_genomic.fna	SAMN36176617	GCA_031395925.1	2023	USA	North America	cattle
GCA_031396985.1_PDT001794838.1_genomic.fna	SAMN36176620	GCA_031396985.1	2023	USA	North America	cattle
GCA_031397125.1_PDT001794834.1_genomic.fna	SAMN36176587	GCA_031397125.1	2023	USA	North America	cattle
GCA_031397295.1_PDT001794831.1_genomic.fna	SAMN36176590	GCA_031397295.1	2023	USA	North America	cattle
GCA_032249845.1_ASM3224984v1_genomic.fna	SAMN37176979	GCA_032249845.1	2020	China	Asia	goat
GCA_032249875.1_ASM3224987v1_genomic.fna	SAMN37176977	GCA_032249875.1	2022	China	Asia	goat
GCA_032249915.1_ASM3224991v1_genomic.fna	SAMN37176976	GCA_032249915.1	2021	China	Asia	goat
GCA_032249935.1_ASM3224993v1_genomic.fna	SAMN37176973	GCA_032249935.1	2020	China	Asia	goat
GCA_032249955.1_ASM3224995v1_genomic.fna	SAMN37176974	GCA_032249955.1	2020	China	Asia	goat
GCA_032250015.1_ASM3225001v1_genomic.fna	SAMN37176969	GCA_032250015.1	2022	China	Asia	goat
GCA_032250035.1_ASM3225003v1_genomic.fna	SAMN37176970	GCA_032250035.1	2021	China	Asia	goat
GCA_032250055.1_ASM3225005v1_genomic.fna	SAMN37176968	GCA_032250055.1	2022	China	Asia	goat
GCA_032250075.1_ASM3225007v1_genomic.fna	SAMN37176967	GCA_032250075.1	2022	China	Asia	goat
GCA_032250095.1_ASM3225009v1_genomic.fna	SAMN37176965	GCA_032250095.1	2022	China	Asia	goat
GCA_032250115.1_ASM3225011v1_genomic.fna	SAMN37176966	GCA_032250115.1	2022	China	Asia	goat
GCA_032250135.1_ASM3225013v1_genomic.fna	SAMN37176963	GCA_032250135.1	2022	China	Asia	goat
GCA_032250155.1_ASM3225015v1_genomic.fna	SAMN37176964	GCA_032250155.1	2022	China	Asia	goat
GCA_032250195.1_ASM3225019v1_genomic.fna	SAMN37176960	GCA_032250195.1	2022	China	Asia	goat
GCA_032250265.1_ASM3225026v1_genomic.fna	SAMN37176961	GCA_032250265.1	2021	China	Asia	goat
GCA_032352735.1_ASM3235273v1_genomic.fna	SAMN33693460	GCA_032352735.1	2022	Denmark	Europe	Gallus gallus
GCA_032352745.1_ASM3235274v1_genomic.fna	SAMN33693459	GCA_032352745.1	2022	Denmark	Europe	Gallus gallus
GCA_032352765.1_ASM3235276v1_genomic.fna	SAMN33693458	GCA_032352765.1	2022	Denmark	Europe	Gallus gallus
GCA_032352895.1_ASM3235289v1_genomic.fna	SAMN33693457	GCA_032352895.1	2022	Denmark	Europe	Gallus gallus
GCA_032352905.1_ASM3235290v1_genomic.fna	SAMN33693455	GCA_032352905.1	2022	Denmark	Europe	Gallus gallus
GCA_032352965.1_ASM3235296v1_genomic.fna	SAMN33693456	GCA_032352965.1	2022	Denmark	Europe	Gallus gallus
GCA_032352985.1_ASM3235298v1_genomic.fna	SAMN33693454	GCA_032352985.1	2022	Denmark	Europe	Gallus gallus
GCA_032483835.1_ASM3248383v1_genomic.fna	SAMN11390602	GCA_032483835.1	2015	USA	North America	Human
GCA_032483935.1_ASM3248393v1_genomic.fna	SAMN11390597	GCA_032483935.1	2015	USA	North America	Human
GCA_032502475.1_ASM3250247v1_genomic.fna	SAMN11390990	GCA_032502475.1	2015	USA	North America	Human
GCA_032503155.1_ASM3250315v1_genomic.fna	SAMN11390972	GCA_032503155.1	2015	USA	North America	Human
GCA_032506975.1_ASM3250697v1_genomic.fna	SAMN11391012	GCA_032506975.1	2015	USA	North America	Human
GCA_032507555.1_ASM3250755v1_genomic.fna	SAMN11390998	GCA_032507555.1	2015	USA	North America	Human
GCA_032511005.1_ASM3251100v1_genomic.fna	SAMN11391315	GCA_032511005.1	2013	USA	North America	Human
GCA_032511495.1_ASM3251149v1_genomic.fna	SAMN11391302	GCA_032511495.1	2013	USA	North America	Human
GCA_032512405.1_ASM3251240v1_genomic.fna	SAMN11391282	GCA_032512405.1	2013	USA	North America	Human
GCA_032553495.1_ASM3255349v1_genomic.fna	SAMN11389599	GCA_032553495.1	2012	USA	North America	Human
GCA_032556295.1_ASM3255629v1_genomic.fna	SAMN11389509	GCA_032556295.1	2012	USA	North America	Human
GCA_032556475.1_ASM3255647v1_genomic.fna	SAMN11389501	GCA_032556475.1	2012	USA	North America	Human
GCA_032556595.1_ASM3255659v1_genomic.fna	SAMN11389495	GCA_032556595.1	2012	USA	North America	Human
GCA_032563675.1_ASM3256367v1_genomic.fna	SAMN11390047	GCA_032563675.1	2014	USA	North America	Human
GCA_032563995.1_ASM3256399v1_genomic.fna	SAMN11390039	GCA_032563995.1	2014	USA	North America	Human
GCA_032564535.1_ASM3256453v1_genomic.fna	SAMN11390024	GCA_032564535.1	2014	USA	North America	Human
GCA_032564595.1_ASM3256459v1_genomic.fna	SAMN11390025	GCA_032564595.1	2014	USA	North America	Human
GCA_032564915.1_ASM3256491v1_genomic.fna	SAMN11390011	GCA_032564915.1	2014	USA	North America	Human
GCA_032565095.1_ASM3256509v1_genomic.fna	SAMN11389998	GCA_032565095.1	2014	USA	North America	Human
GCA_032565595.1_ASM3256559v1_genomic.fna	SAMN11389975	GCA_032565595.1	2014	USA	North America	Human
GCA_032577215.1_ASM3257721v1_genomic.fna	SAMN11391496	GCA_032577215.1	2014	USA	North America	Human
GCA_032578235.1_ASM3257823v1_genomic.fna	SAMN11391468	GCA_032578235.1	2014	USA	North America	Human
GCA_032578675.1_ASM3257867v1_genomic.fna	SAMN11391449	GCA_032578675.1	2014	USA	North America	Human
GCA_032578995.1_ASM3257899v1_genomic.fna	SAMN11391434	GCA_032578995.1	2014	USA	North America	Human
GCA_032582175.1_ASM3258217v1_genomic.fna	SAMN11391412	GCA_032582175.1	2014	USA	North America	Human
GCA_032582695.1_ASM3258269v1_genomic.fna	SAMN11391365	GCA_032582695.1	2013	USA	North America	Human
GCA_032774355.1_PDT001786274.1_genomic.fna	SAMN35816562	GCA_032774355.1	2023	USA	North America	Canis lupus
GCA_032774375.1_PDT001786273.1_genomic.fna	SAMN35816563	GCA_032774375.1	2023	USA	North America	Canis lupus
GCA_032774395.1_PDT001786271.1_genomic.fna	SAMN35816565	GCA_032774395.1	2023	USA	North America	Canis lupus
GCA_032774435.1_PDT001786272.1_genomic.fna	SAMN35816564	GCA_032774435.1	2023	USA	North America	Canis lupus
GCA_032971005.1_ASM3297100v1_genomic.fna	SAMN37871927	GCA_032971005.1	2023	China	Asia	pig
GCA_032971045.1_ASM3297104v1_genomic.fna	SAMN37871926	GCA_032971045.1	2023	China	Asia	pig
GCA_032971065.1_ASM3297106v1_genomic.fna	SAMN37871924	GCA_032971065.1	2021	China	Asia	pig
GCA_032971085.1_ASM3297108v1_genomic.fna	SAMN37871925	GCA_032971085.1	2023	China	Asia	pig
GCA_032971105.1_ASM3297110v1_genomic.fna	SAMN37871928	GCA_032971105.1	2023	China	Asia	pig
GCA_032971185.1_ASM3297118v1_genomic.fna	SAMN37871923	GCA_032971185.1	2021	China	Asia	pig
GCA_033187955.1_PDT001964383.1_genomic.fna	SAMEA8987070	GCA_033187955.1	2020	Denmark	Europe	cattle
GCA_033187995.1_PDT001964380.1_genomic.fna	SAMEA8987067	GCA_033187995.1	2020	Denmark	Europe	cattle
GCA_033192195.1_PDT001964382.1_genomic.fna	SAMEA8987069	GCA_033192195.1	2020	Denmark	Europe	cattle
GCA_034086345.1_ASM3408634v1_genomic.fna	SAMN37948623	GCA_034086345.1	2020	Canada	North America	pig
GCA_034108985.1_ASM3410898v1_genomic.fna	SAMN37949261	GCA_034108985.1	2020	Canada	North America	pig
GCA_034575195.1_PDT002036950.1_genomic.fna	SAMN38982219	GCA_034575195.1	2023	USA	North America	Human
GCA_036321485.1_ASM3632148v1_genomic.fna	SAMN39582781	GCA_036321485.1	2023	China	Asia	dog
GCA_036347695.1_ASM3634769v1_genomic.fna	SAMN39583504	GCA_036347695.1	2023	China	Asia	pig
GCA_037081805.1_ASM3708180v1_genomic.fna	SAMN37194955	GCA_037081805.1	2019	Norway	Europe	Canis lupus
GCA_037507525.1_ASM3750752v1_genomic.fna	SAMN40441238	GCA_037507525.1	2023	South Korea	Asia	Chicken
GCA_037508555.1_ASM3750855v1_genomic.fna	SAMN40441237	GCA_037508555.1	2023	South Korea	Asia	Chicken
GCA_037509445.1_ASM3750944v1_genomic.fna	SAMN40441236	GCA_037509445.1	2023	South Korea	Asia	Chicken
GCA_037515695.1_ASM3751569v1_genomic.fna	SAMN40441229	GCA_037515695.1	2022	South Korea	Asia	dog
GCA_037516445.1_ASM3751644v1_genomic.fna	SAMN40441228	GCA_037516445.1	2022	South Korea	Asia	dog
GCA_037517435.1_ASM3751743v1_genomic.fna	SAMN40441227	GCA_037517435.1	2022	South Korea	Asia	dog
GCA_037518545.1_ASM3751854v1_genomic.fna	SAMN40441226	GCA_037518545.1	2022	South Korea	Asia	dog
GCA_037520035.1_ASM3752003v1_genomic.fna	SAMN40441225	GCA_037520035.1	2022	South Korea	Asia	dog
GCA_037521165.1_ASM3752116v1_genomic.fna	SAMN40441224	GCA_037521165.1	2022	South Korea	Asia	dog
GCA_037522075.1_ASM3752207v1_genomic.fna	SAMN40441223	GCA_037522075.1	2022	South Korea	Asia	dog
GCA_040920685.1_ASM4092068v1_genomic.fna	SAMN41030637	GCA_040920685.1	2021	USA	North America	Human
GCA_040920705.1_ASM4092070v1_genomic.fna	SAMN41030640	GCA_040920705.1	2021	USA	North America	Human
GCA_040920725.1_ASM4092072v1_genomic.fna	SAMN41030638	GCA_040920725.1	2021	USA	North America	Human
GCA_040920745.1_ASM4092074v1_genomic.fna	SAMN41030639	GCA_040920745.1	2021	USA	North America	Human
GCA_040926425.1_ASM4092642v1_genomic.fna	SAMN41035169	GCA_040926425.1	2022	USA	North America	Human
GCA_040926485.1_ASM4092648v1_genomic.fna	SAMN41035168	GCA_040926485.1	2022	USA	North America	Human
GCA_042698745.1_PDT002056847.1_genomic.fna	SAMN38705066	GCA_042698745.1	2019	Norway	Europe	Canis lupus
GCA_042699535.1_PDT002056846.1_genomic.fna	SAMN38705067	GCA_042699535.1	2019	Norway	Europe	Canis lupus
GCA_042699555.1_PDT002056850.1_genomic.fna	SAMN38705063	GCA_042699555.1	2019	Norway	Europe	Canis lupus
GCA_042704515.1_PDT002056841.1_genomic.fna	SAMN38705056	GCA_042704515.1	2019	Norway	Europe	Canis lupus
GCA_042707315.1_PDT002056996.1_genomic.fna	SAMN39177535	GCA_042707315.1	2023	USA	North America	Turkey
GCA_042758215.1_PDT002056855.1_genomic.fna	SAMN38705050	GCA_042758215.1	2019	Norway	Europe	Canis lupus
GCA_042758235.1_PDT002056852.1_genomic.fna	SAMN38705061	GCA_042758235.1	2019	Norway	Europe	Canis lupus
GCA_042758255.1_PDT002056854.1_genomic.fna	SAMN38705051	GCA_042758255.1	2019	Norway	Europe	Canis lupus
GCA_042758275.1_PDT002056849.1_genomic.fna	SAMN38705064	GCA_042758275.1	2019	Norway	Europe	Canis lupus
GCA_042758285.1_PDT002056851.1_genomic.fna	SAMN38705062	GCA_042758285.1	2019	Norway	Europe	Canis lupus
GCA_042758315.1_PDT002056844.1_genomic.fna	SAMN38705053	GCA_042758315.1	2019	Norway	Europe	Canis lupus
GCA_042758325.1_PDT002056845.1_genomic.fna	SAMN38705052	GCA_042758325.1	2019	Norway	Europe	Canis lupus
GCA_042758345.1_PDT002056843.1_genomic.fna	SAMN38705054	GCA_042758345.1	2019	Norway	Europe	Canis lupus
GCA_042758375.1_PDT002056842.1_genomic.fna	SAMN38705055	GCA_042758375.1	2019	Norway	Europe	Canis lupus
GCA_042758395.1_PDT002056840.1_genomic.fna	SAMN38705057	GCA_042758395.1	2019	Norway	Europe	Canis lupus
GCA_042758415.1_PDT002056839.1_genomic.fna	SAMN38705058	GCA_042758415.1	2019	Norway	Europe	Canis lupus
GCA_042821885.1_PDT002056992.1_genomic.fna	SAMN39177539	GCA_042821885.1	2023	USA	North America	Turkey
GCA_042822145.1_PDT002056848.1_genomic.fna	SAMN38705065	GCA_042822145.1	2019	Norway	Europe	Canis lupus
GCA_042822165.1_PDT002056853.1_genomic.fna	SAMN38705060	GCA_042822165.1	2019	Norway	Europe	Canis lupus
GCA_042822185.1_PDT002056838.1_genomic.fna	SAMN38705059	GCA_042822185.1	2019	Norway	Europe	Canis lupus
GCA_042926105.1_PDT002103685.1_genomic.fna	SAMN40341650	GCA_042926105.1	2022	USA	North America	Canis lupus
GCA_042926135.1_PDT002103684.1_genomic.fna	SAMN40341651	GCA_042926135.1	2023	USA	North America	Gallus gallus
GCA_042926195.1_PDT002103682.1_genomic.fna	SAMN40341653	GCA_042926195.1	2022	USA	North America	cattle
GCA_042926215.1_PDT002103680.1_genomic.fna	SAMN40341655	GCA_042926215.1	2022	USA	North America	cattle
GCA_042927465.1_PDT002103683.1_genomic.fna	SAMN40341652	GCA_042927465.1	2023	USA	North America	Gallus gallus
GCA_042990555.1_PDT002135577.1_genomic.fna	SAMN40904605	GCA_042990555.1	2024	USA	North America	Human
GCA_043394605.1_ASM4339460v1_genomic.fna	SAMN44108532	GCA_043394605.1	2024	China	Asia	cattle
GCA_043394615.1_ASM4339461v1_genomic.fna	SAMN44108109	GCA_043394615.1	2024	China	Asia	cattle
GCA_043394645.1_ASM4339464v1_genomic.fna	SAMN44108331	GCA_043394645.1	2024	China	Asia	cattle
GCA_043497155.1_ASM4349715v1_genomic.fna	SAMN44108636	GCA_043497155.1	2023	China	Asia	cattle
GCA_043673445.1_ASM4367344v1_genomic.fna	SAMN44322960	GCA_043673445.1	2024	China	Asia	cattle
GCA_043950755.1_ASM4395075v1_genomic.fna	SAMN44349180	GCA_043950755.1	2021	China	Asia	Chicken
GCA_043950765.1_ASM4395076v1_genomic.fna	SAMN44349174	GCA_043950765.1	2022	China	Asia	Chicken
GCA_043950775.1_ASM4395077v1_genomic.fna	SAMN44349172	GCA_043950775.1	2021	China	Asia	Chicken
GCA_043950785.1_ASM4395078v1_genomic.fna	SAMN44349193	GCA_043950785.1	2022	China	Asia	Chicken
GCA_043950815.1_ASM4395081v1_genomic.fna	SAMN44349194	GCA_043950815.1	2022	China	Asia	Chicken
GCA_043950855.1_ASM4395085v1_genomic.fna	SAMN44349179	GCA_043950855.1	2021	China	Asia	Chicken
GCA_043950865.1_ASM4395086v1_genomic.fna	SAMN44349198	GCA_043950865.1	2022	China	Asia	Chicken
GCA_043950895.1_ASM4395089v1_genomic.fna	SAMN44349196	GCA_043950895.1	2022	China	Asia	Chicken
GCA_043950905.1_ASM4395090v1_genomic.fna	SAMN44349173	GCA_043950905.1	2021	China	Asia	pig
GCA_043950945.1_ASM4395094v1_genomic.fna	SAMN44349183	GCA_043950945.1	2021	China	Asia	Chicken
GCA_043950975.1_ASM4395097v1_genomic.fna	SAMN44349176	GCA_043950975.1	2021	China	Asia	pig
GCA_043950985.1_ASM4395098v1_genomic.fna	SAMN44349177	GCA_043950985.1	2021	China	Asia	pig
GCA_043950995.1_ASM4395099v1_genomic.fna	SAMN44349178	GCA_043950995.1	2021	China	Asia	duck
GCA_043951185.1_ASM4395118v1_genomic.fna	SAMN44349191	GCA_043951185.1	2022	China	Asia	Chicken
GCA_043951215.1_ASM4395121v1_genomic.fna	SAMN44349195	GCA_043951215.1	2022	China	Asia	duck
GCA_043951325.1_ASM4395132v1_genomic.fna	SAMN44349190	GCA_043951325.1	2022	China	Asia	Chicken
GCA_043951355.1_ASM4395135v1_genomic.fna	SAMN44349189	GCA_043951355.1	2022	China	Asia	Chicken
GCA_043951395.1_ASM4395139v1_genomic.fna	SAMN44349188	GCA_043951395.1	2021	China	Asia	Chicken
GCA_043951415.1_ASM4395141v1_genomic.fna	SAMN44349184	GCA_043951415.1	2021	China	Asia	Chicken
GCA_043951425.1_ASM4395142v1_genomic.fna	SAMN44349187	GCA_043951425.1	2021	China	Asia	Chicken
GCA_043951445.1_ASM4395144v1_genomic.fna	SAMN44349182	GCA_043951445.1	2021	China	Asia	Chicken
GCA_043951465.1_ASM4395146v1_genomic.fna	SAMN44349185	GCA_043951465.1	2022	China	Asia	Chicken
GCA_043951475.1_ASM4395147v1_genomic.fna	SAMN44349186	GCA_043951475.1	2021	China	Asia	Chicken
GCA_043951515.1_ASM4395151v1_genomic.fna	SAMN44349192	GCA_043951515.1	2021	China	Asia	Chicken
GCA_043951545.1_ASM4395154v1_genomic.fna	SAMN44349197	GCA_043951545.1	2022	China	Asia	Chicken
GCA_044013835.1_PDT002244565.1_genomic.fna	SAMN42035094	GCA_044013835.1	2024	USA	North America	Chicken
GCA_044013875.1_PDT002244564.1_genomic.fna	SAMN42035095	GCA_044013875.1	2024	USA	North America	Chicken
GCA_044436485.1_ASM4443648v1_genomic.fna	SAMN38814934	GCA_044436485.1	2022	Canada	North America	cattle
GCA_044436605.1_ASM4443660v1_genomic.fna	SAMN38814933	GCA_044436605.1	2022	Canada	North America	cattle
GCA_044791125.1_PDT002217041.1_genomic.fna	SAMN41926682	GCA_044791125.1	2023	USA	North America	Chicken
GCA_044791175.1_PDT002217040.1_genomic.fna	SAMN41926683	GCA_044791175.1	2023	USA	North America	Chicken
GCA_044791205.1_PDT002217037.1_genomic.fna	SAMN41926686	GCA_044791205.1	2023	USA	North America	Chicken
GCA_044803795.1_PDT002217039.1_genomic.fna	SAMN41926684	GCA_044803795.1	2023	USA	North America	Chicken
GCA_044803815.1_PDT002217043.1_genomic.fna	SAMN41926680	GCA_044803815.1	2021	USA	North America	Chicken
GCA_044803835.1_PDT002217038.1_genomic.fna	SAMN41926685	GCA_044803835.1	2023	USA	North America	cattle
GCA_044803855.1_PDT002217042.1_genomic.fna	SAMN41926681	GCA_044803855.1	2021	USA	North America	Chicken
GCA_900447135.1_52191_G01_genomic.fna	SAMEA4530658	GCA_900447135.1	1975	United Kingdom	Europe	cattle
GCA_900461395.1_48450_F02_genomic.fna	SAMEA4063016	GCA_900461395.1	1959	United Kingdom	Europe	Chicken
GCA_901482515.1_44310_F02_genomic.fna	SAMEA3867461	GCA_901482515.1	1950	United Kingdom	Europe	cattle
GCA_902165845.1_26009_2_10_genomic.fna	SAMEA4623302	GCA_902165845.1	2018	United Kingdom	Europe	Human
GCA_902165905.1_26009_2_11_genomic.fna	SAMEA4623303	GCA_902165905.1	2018	United Kingdom	Europe	Human
GCA_902166025.1_26009_2_17_genomic.fna	SAMEA4623313	GCA_902166025.1	2018	United Kingdom	Europe	Human
GCA_902166825.1_26009_2_12_genomic.fna	SAMEA4623304	GCA_902166825.1	2018	United Kingdom	Europe	Human
GCA_902459425.1_Q135.2_genomic.fna	SAMEA5818797	GCA_902459425.1	2015	United Kingdom	Europe	Human
GCA_902459435.1_Q061.2_genomic.fna	SAMEA5818796	GCA_902459435.1	2014	United Kingdom	Europe	Human
GCA_902459455.1_Q041.2_genomic.fna	SAMEA5818795	GCA_902459455.1	2015	United Kingdom	Europe	Human
GCA_029874005.1_ASM2987400v1_genomic.fna	SAMN06062034	GCA_029874005.1	1952	Netherlands	Europe	cattle
GCA_001414595.1_CP4_genomic.fna	SAMN04017578	GCA_001414595.1	2001	Canada	North America	Gallus gallus
SRR21898910_SRR21898910_bin.1.orig.fna	SRR21898910_SRR21898910_bin.1.orig.fna		2019	China	Asia	Cygnus cygnus
META23IMWYN41_ZF5_bin.28.strict.fna	META23IMWYN41_ZF5_bin.28.strict.fna		2023	China	Asia	Grus japonensis
META23IMWYN41_D0234_bin.12.permissive.fna	META23IMWYN41_D0234_bin.12.permissive.fna		2022	China	Asia	Ardeola bacchus Bonaparte
LlB18_bin.16.orig.fna	LlB18_bin.16.orig.fna		2022	China	Asia	Duck
LlB17_bin.4.orig.fna	LlB17_bin.4.orig.fna		2022	China	Asia	Duck
LIB16_bin.17.orig.fna	LIB16_bin.17.orig.fna		2022	China	Asia	Duck
LlB15_bin.72.strict.fna	LlB15_bin.72.strict.fna		2022	China	Asia	Duck
L7_bin.7.orig.fna	L7_bin.7.orig.fna		2022	China	Asia	Larus ridibundus
