# Supplementary material for: A Genomic Catalog of Migratory Microbiomes from Wild Birds across China's Habitats
Source: Adv Sci (Weinh). 2026 Feb 26;13(26):e74581. doi: 10.1002/advs.74581 (PMC13159146; doi:10.1002/advs.74581)
Supplement: Supplementary file 2 — Supporting File 2: advs74581‐sup‐0002‐TableS1‐S19.xlsx. [file ADVS-13-e74581-s001.zip › Table S18.xlsx]

## Sheet: Sheet1
Table S18-Host prediction of the identified prophage in the bird microbiomes
Phylum	Numbers		Class	Numbers		Order	Numbers		Family	Numbers		Genus	Numbers
p__Proteobacteria	6307		c__Gammaproteobacteria	5940		o__Lactobacillales	3375		f__Enterobacteriaceae	2515		g__Bacteroides	1349
p__Firmicutes	3997		c__Bacilli	3997		o__Enterobacterales	3125		f__Bacteroidaceae	2362		g__Escherichia	817
p__Bacteroidota	3011		c__Bacteroidia	3009		o__Bacteroidales	2692		f__Lactobacillaceae	2209		g__Pseudomonas_E	739
p__Firmicutes_A	2526		c__Clostridia	2474		o__Pseudomonadales	2188		f__Pseudomonadaceae	1108		g__Phocaeicola	665
p__Actinobacteriota	459		c__Alphaproteobacteria	367		o__Oscillospirales	894		f__Moraxellaceae	976		g__Lactobacillus	611
p__Firmicutes_C	352		c__Actinomycetia	360		o__Clostridiales	559		f__Enterococcaceae	816		g__Limosilactobacillus	593
p__Fusobacteriota	347		c__Negativicutes	352		o__Lachnospirales	532		f__Clostridiaceae	559		g__Ligilactobacillus	569
p__Cyanobacteria	126		c__Fusobacteriia	347		o__Peptostreptococcales	400		f__Lachnospiraceae	486		g__Acinetobacter	546
p__Desulfobacterota	102		c__Desulfovibrionia	99		o__Burkholderiales	390		f__Peptostreptococcaceae	395		g__Clostridium	467
p__Campylobacterota	98		c__Campylobacteria	98		o__Fusobacteriales	347		f__Oscillospiraceae	391		g__Psychrobacter	428
p__Verrucomicrobiota	42		c__Cyanobacteriia	98		o__Flavobacteriales	253		f__Burkholderiaceae	371		g__Lacticaseibacillus	364
p__Patescibacteria	35		c__Coriobacteriia	95		o__Actinomycetales	214		f__Ruminococcaceae	366		g__Streptococcus	276
p__Spirochaetota	27		c__Clostridia_A	51		o__Staphylococcales	213		f__Fusobacteriaceae	347		g__Prevotella	239
p__Methanobacteriota	26		c__Verrucomicrobiae	37		o__Selenomonadales	167		f__Streptococcaceae	316		g__Pseudomonas	228
p__Thermoplasmatota	21		c__Vampirovibrionia	28		o__Veillonellales	147		f__Vibrionaceae	233		g__Vibrio	226
p__Planctomycetota	16		c__Brachyspirae	24		o__Rhizobiales	128		f__Pasteurellaceae	224		g__Enterobacter	200
p__Halobacteriota	14		c__Methanobacteria	21		o__Bacillales_A	127		f__Flavobacteriaceae	193		g__Fusobacterium_A	197
p__Myxococcota	8		c__Paceibacteria	17		o__Mycobacteriales	100		f__Staphylococcaceae	186		g__Pantoea	196
p__Synergistota	7		c__Planctomycetes	14		o__Desulfovibrionales	99		f__Selenomonadaceae	167		g__Enterococcus_B	184
p__Chloroflexota	6		c__Saccharimonadia	11		o__Campylobacterales	98		f__Planococcaceae	127		g__Enterococcus	175
p__Deferribacterota	6		c__Myxococcia	8		o__Coriobacteriales	95		f__Veillonellaceae	124		g__Enterococcus_D	170
p__Elusimicrobiota	5		c__Thermoplasmata	8		o__Xanthomonadales	95		f__Rikenellaceae	114		g__Megamonas	167
p__Chlamydiota	4		c__E2	7		o__Rhizobiales_A	92		f__Rhizobiaceae	111		g__Staphylococcus	158
p__Firmicutes_B	4		c__Synergistia	7		o__Bacillales	91		f__Aeromonadaceae	106		g__Enterococcus_A	144
p__Thermoproteota	4		c__Deferribacteres	6		o__TANB77	76		f__Desulfovibrionaceae	99		g__Citrobacter	133
p__Acidobacteriota	3		c__Poseidoniia_A	6		o__SAR86	55		f__Mycobacteriaceae	99		g__Salmonella	127
p__Aenigmatarchaeota_A	3		c__Elusimicrobia	5		o__Christensenellales	51		f__Tannerellaceae	95		g__Gemmiger	124
p__Cloacimonadota	3		c__Gracilibacteria	5		o__Rhodobacterales	51		f__Xanthomonadaceae	94		g__Pseudomonas_A	112
p__Firmicutes_D	3		c__Methanosarcinia	5		o__PCC-6307	50		f__Rhizobiaceae_A	92		g__	111
p__Armatimonadota	2		c__Thermococci	5		o__Cyanobacteriales	40		f__Campylobacteraceae	87		g__Flavonifractor	105
p__Asgardarchaeota	2		c__Acidimicrobiia	4		o__Acidaminococcales	38		f__Acutalibacteraceae	86		g__Aeromonas	104
p__Bdellovibrionota	2		c__Chlamydiia	4		o__RF39	37		f__Micrococcaceae	82		g__Leclercia	101
p__Deinococcota	2		c__Lentisphaeria	4		o__Erysipelotrichales	36		f__Bifidobacteriaceae	78		g__Parabacteroides	93
p__Dependentiae	2		c__Syntropharchaeia	4		o__Acholeplasmatales	34		f__CAG-508	76		g__Terrisporobacter	92
p__Aenigmatarchaeota	1		c__Aenigmatarchaeia_A	3		o__Streptomycetales	31		f__Halomonadaceae	67		g__Erwinia	90
p__Dormibacterota	1		c__Cloacimonadia	3		o__Sphingobacteriales	30		f__Coriobacteriaceae	60		g__GCA-900066495	90
p__Nitrospirota	1		c__Dehalococcoidia	3		o__Gastranaerophilales	27		f__Rhodobacteraceae	51		g__Alistipes	89
p__SAR324	1		c__Desulfitobacteriia	3		o__PS1	26		f__Butyricicoccaceae	50		g__Desulfovibrio	89
p__UBP6	1		c__Ellin6529	3		o__Brachyspirales	24		f__Cyanobiaceae	50		g__Faecalibacterium	88
			c__Spirochaetia	3		o__Caulobacterales	24		f__Bacillaceae_G	47		g__Mediterraneibacter	88
			c__Thermoproteia	3		o__Sphingomonadales	24		f__Bacillaceae	45		g__Romboutsia	85
			c__Acidobacteriae	2		o__Pelagibacterales	23		f__Weeksellaceae	43		g__Stenotrophomonas	83
			c__Armatimonadia	2		o__Haloplasmatales_A	21		f__Nostocaceae	39		g__Bifidobacterium	76
			c__Babeliae	2		o__Methanobacteriales	21		f__Acidaminococcaceae	38		g__Flavobacterium	74
			c__Deinococci	2		o__Izemoplasmatales	18		f__UBA660	37		g__Fournierella	71
			c__Kapabacteria	2		o__UBA9983_A	17		f__D2472	33		g__Klebsiella	69
			c__Lokiarchaeia	2		o__Chitinophagales	16		f__Alteromonadaceae	32		g__Fusobacterium	67
			c__Methanocellia	2		o__Pedosphaerales	14		f__Streptomycetaceae	31		g__Fusobacterium_C	66
			c__Oligoflexia	2		o__	11		f__Anaeroplasmataceae	30		g__Campylobacter_D	65
			c__Phycisphaerae	2		o__Cytophagales	11		f__Sphingobacteriaceae	30		g__Hafnia	61
			c__Proteinivoracia	2		o__Nitrosococcales	11		f__Erysipelatoclostridiaceae	27		g__Halomonas	56
			c__WWE3	2		o__Opitutales	11		f__Gastranaerophilaceae	27		g__Lawsonibacter	53
			c__	1		o__Paenibacillales	11		f__Atopobiaceae	26		g__Mycobacterium	53
			c__Aenigmatarchaeia	1		o__Saccharimonadales	11		f__Thioglobaceae	26		g__Dysosmobacter	52
			c__Bathyarchaeia	1		o__Verrucomicrobiales	11		f__Cellulosilyticaceae	25		g__Yersinia	52
			c__Desulfobulbia	1		o__Bacillales_B	10		f__Brachyspiraceae	24		g__Bacillus	45
			c__Desulfomonilia	1		o__Pirellulales	10		f__Caulobacteraceae	24		g__Bacillus_A	45
			c__Dethiobacteria	1		o__UBA11654	9		f__Sphingomonadaceae	24		g__Enterococcus_E	45
			c__Dormibacteria	1		o__Methylococcales	8		f__UBA932	24		g__UBA9475	44
			c__Kiritimatiellae	1		o__Myxococcales	8		f__	23		g__Clostridioides	43
			c__Mahellia	1		o__Rs-D84	8		f__Microbacteriaceae	22		g__Lysinibacillus	43
			c__Methanomicrobia	1		o__Tissierellales	8		f__Pelagibacteraceae	22		g__Serratia	43
			c__Methanonatronarchaeia	1		o__Nanopelagicales	7		f__Gemellaceae	21		g__Veillonella	43
			c__Nitrospiria	1		o__Synergistales	7		f__Methanobacteriaceae	21		g__Veillonella_A	43
			c__Peptococcia	1		o__Bacillales_D	6		f__Turicibacteraceae	21		g__Pectobacterium	42
			c__SAR324	1		o__Deferribacterales	6		f__Anaerotignaceae	20		g__Achromobacter	41
			c__Syntrophia	1		o__DHVEG-1	6		f__Marinifilaceae	20		g__Blautia_A	41
			c__Thermoanaerobaculia	1		o__Francisellales	6		f__CAG-74	18		g__Enterococcus_F	41
			c__UBA1177	1		o__ML615J-28	6		f__Dysgonomonadaceae	18		g__Avibacterium	40
						o__Poseidoniales	6		f__Megasphaeraceae	16		g__Lactococcus	40
						o__Propionibacteriales	6		f__Barnesiellaceae	15		g__Collinsella	39
						o__Absconditabacterales	5		f__Muribaculaceae	15		g__F0422	38
						o__AKYH767	5		f__Paludibacteraceae	14		g__Lelliottia	38
						o__Elusimicrobiales	5		f__Actinomycetaceae	13		g__Agrobacterium	37
						o__HIMB59	5		f__Carnobacteriaceae	13		g__Companilactobacillus	36
						o__Legionellales	5		f__Xanthobacteraceae	13		g__Comamonas	35
						o__Methanomassiliicoccales	5		f__Chitinophagaceae	12		g__Clostridium_P	34
						o__Phormidesmiales	5		f__Akkermansiaceae	11		g__Gallibacterium	32
						o__ANME-1	4		f__CAG-138	11		g__Morganella	32
						o__Chlamydiales	4		f__Izemoplasmataceae	11		g__CAG-269	31
						o__Competibacterales	4		f__Methylophagaceae	11		g__Haemophilus	31
						o__DSM-16500	4		f__Paenibacillaceae	11		g__Ochrobactrum_A	31
						o__Planctomycetales	4		f__Shewanellaceae	11		g__Paraclostridium	31
						o__RF32	4		f__Vagococcaceae	11		g__Anaeroplasma	30
						o__Victivallales	4		f__CAG-917	10		g__Citrobacter_A	30
						o__Cloacimonadales	3		f__Crocinitomicaceae	10		g__Providencia	30
						o__CSP1-4	3		f__Marinomonadaceae	10		g__Rahnella	30
						o__Desulfitobacteriales	3		f__DSM-18226	9		g__Sporosarcina	30
						o__Geminicoccales	3		f__Eggerthellaceae	9		g__Paraprevotella	29
						o__GW2011-AR5	3		f__Erysipelotrichaceae	9		g__Rhodoferax	28
						o__Methanofastidiosales	3		f__SAR86	9		g__Streptomyces	28
						o__Methanotrichales	3		f__UBA11654	9		g__Enterococcus_C	27
						o__Pseudanabaenales	3		f__Cellvibrionaceae	8		g__Kluyvera	27
						o__Acetivibrionales	2		f__Myxococcaceae	8		g__Lachnoclostridium_B	27
						o__Acidimicrobiales	2		f__Porticoccaceae	8		g__Blautia	26
						o__Acidobacteriales	2		f__Rs-D84	8		g__CAG-83	26
						o__Actinomarinales	2		f__UBA953	8		g__Ochrobactrum	26
						o__Armatimonadales	2		f__Cellulomonadaceae	7		g__Ralstonia	26
						o__Babeliales	2		f__Cyclobacteriaceae	7		g__Agathobaculum	25
						o__Brevibacillales	2		f__Dermabacteraceae	7		g__Ewingella	25
						o__Deinococcales	2		f__Dialisteraceae	7		g__Muricomes	25
						o__Ectothiorhodospirales	2		f__Helicobacteraceae	7		g__Rhizobium	25
						o__Helarchaeales	2		f__Methylomonadaceae	7		g__Brachyspira	24
						o__Kapabacteriales	2		f__Nanopelagicaceae	7		g__Sellimonas	24
						o__Methanocellales	2		f__Synergistaceae	7		g__Clostridium_J	23
						o__Methanosarcinales	2		f__TMED112	7		g__Kosakonia	23
						o__Monoglobales	2		f__UBA5603	7		g__Phascolarctobacterium_A	23
						o__Mycoplasmatales	2		f__AG-339-G14	6		g__Butyricicoccus	22
						o__NS11-12g	2		f__Amphibacillaceae	6		g__Olsenella_E	22
						o__Oligoflexales	2		f__Francisellaceae	6		g__Paenarthrobacter	22
						o__Phycisphaerales	2		f__Methylophilaceae	6		g__Staphylococcus_A	22
						o__Proteinivoracales	2		f__Mucispirillaceae	6		g__Campylobacter_E	21
						o__RFN20	2		f__Pirellulaceae	6		g__Corynebacterium	21
						o__SAR202	2		f__Salinicoccaceae	6		g__Gemella	21
						o__Sphaerochaetales	2		f__Thalassarchaeaceae	6		g__Polynucleobacter	21
						o__Sulfolobales	2		f__UBA8199	6		g__CAG-462	20
						o__Thermococcales	2		f__UBA9973	6		g__Herbaspirillum	20
						o__UBA101185	2		f__Borkfalkiaceae	5		g__Brevundimonas	19
						o__ZOR0006	2		f__Elusimicrobiaceae	5		g__Izhakiella	19
						o__Acidithiobacillales	1		f__Legionellaceae	5		g__Rodentibacter	19
						o__B26-1	1		f__Methanomethylophilaceae	5		g__Turicibacter	19
						o__Bin95	1		f__Peptoniphilaceae	5		g__Winogradskyella	19
						o__Caenarcaniphilales	1		f__Phormidesmiaceae	5		g__Acidovorax	18
						o__Cardiobacteriales	1		f__UBA11358	5		g__Clostridium_F	18
						o__CF-121	1		f__UBA3700	5		g__Dickeya	18
						o__CG10238-14	1		f__X112	5		g__Klebsiella_A	18
						o__Chromatiales	1		f__ANME-1	4		g__An92	17
						o__Desulfobulbales	1		f__CAG-239	4		g__Methanobrevibacter_A	17
						o__Dethiobacterales	1		f__Catellicoccaceae	4		g__Prevotellamassilia	17
						o__Eubacteriales	1		f__DHVEG-1	4		g__CAG-110	16
						o__Exiguobacterales	1		f__DSM-16500	4		g__Cetobacterium_A	16
						o__GCA-002705445	1		f__GCA-002718135	4		g__Chryseobacterium	16
						o__Halothiobacillales	1		f__Listeriaceae	4		g__Cupriavidus	16
						o__Mahellales	1		f__Planctomycetaceae	4		g__OM05-12	16
						o__Methanomicrobiales	1		f__Pseudohongiellaceae	4		g__Pelagibacter	16
						o__Methanonatronarchaeales	1		f__Rhodocyclaceae	4		g__RC9	16
						o__Methylacidiphilales	1		f__Saccharimonadaceae	4		g__Ruminococcus_E	16
						o__Nevskiales	1		f__Saprospiraceae	4		g__SAR86A	16
						o__Nitriliruptorales	1		f__Succinivibrionaceae	4		g__Barnesiella	15
						o__Nitrospirales	1		f__SZUA-47	4		g__Buttiauxella	15
						o__Peptococcales	1		f__UBA1268	4		g__CAG-354	15
						o__RFP12	1		f__UBA7960	4		g__Gemmiger_A	15
						o__Rickettsiales	1		f__Acholeplasmataceae	3		g__Lachnospira	15
						o__SAR324	1		f__Cloacimonadaceae	3		g__Merdimonas	15
						o__Syntrophales	1		f__Competibacteraceae	3		g__Phascolarctobacterium	15
						o__Thermofilales	1		f__Filifactoraceae	3		g__Proteus	15
						o__Thiomicrospirales	1		f__GCA-2688965	3		g__Sphingobacterium	15
						o__TMED109	1		f__Geminicoccaceae	3		g__Xenorhabdus	15
						o__Treponematales	1		f__Methanofastidiosaceae	3		g__Anaerotignum	14
						o__UBA1062	1		f__Methanotrichaceae	3		g__Atlantibacter	14
						o__UBA1113	1		f__Nocardioidaceae	3		g__Bacteroides_G	14
						o__UBA1151	1		f__PALSA-1337	3		g__Cellulosilyticum	14
						o__UBA1177	1		f__Propionibacteriaceae	3		g__Dysgonomonas	14
						o__UBA12402	1		f__Pseudanabaenaceae	3		g__Leuconostoc	14
						o__UBA202	1		f__Spirosomaceae	3		g__Nostoc	14
						o__UBA4486	1		f__Sulfurimonadaceae	3		g__Odoribacter	14
						o__UBA5704	1		f__UBA9464	3		g__Plesiomonas	14
						o__UBA6002	1		f__Acetivibrionaceae	2		g__Pseudoflavonifractor	14
									f__Acidobacteriaceae	2		g__Schaedlerella	14
									f__Actinomarinaceae	2		g__Synechococcus_C	14
									f__Aerococcaceae	2		g__Agathobacter	13
									f__Anaerovoracaceae	2		g__An7	13
									f__Armatimonadaceae	2		g__Cronobacter	13
									f__B-17BO	2		g__Edwardsiella	13
									f__Beijerinckiaceae	2		g__Intestinimonas	13
									f__Brevibacillaceae	2		g__Kaistella	13
									f__CAG-312	2		g__Myroides	13
									f__CAG-313	2		g__Pasteurella	13
									f__CAG-698	2		g__Romboutsia_A	13
									f__CAG-826	2		g__Romboutsia_B	13
									f__CAIZLB01	2		g__Serratia_A	13
									f__Chlamydiaceae	2		g__Synechococcus_E	13
									f__Coprobacteraceae	2		g__Thioglobus	13
									f__Deinococcaceae	2		g__Acutalibacter	12
									f__Demequinaceae	2		g__Aggregatibacter	12
									f__Dermatophilaceae	2		g__Anaerofilum	12
									f__Desulfitobacteriaceae	2		g__Catenibacterium	12
									f__Devosiaceae	2		g__Paracoccus	12
									f__Gallionellaceae	2		g__Pseudochrobactrum	12
									f__HTCC2089	2		g__Raoultella	12
									f__Metamycoplasmataceae	2		g__UBA2013	12
									f__Neisseriaceae	2		g__UBA5446	12
									f__Nitrincolaceae	2		g__An172	11
									f__Nitrosomonadaceae	2		g__Enterococcus_I	11
									f__Proteinivoraceae	2		g__ER4	11
									f__RGVZ01	2		g__Glutamicibacter	11
									f__Rhabdochlamydiaceae	2		g__Haemophilus_D	11
									f__Saccharospirillaceae	2		g__Megasphaera	11
									f__Sedimentibacteraceae	2		g__Metasolibacillus	11
									f__SM1A02	2		g__NBD-18	11
									f__Sphaerochaetaceae	2		g__Shewanella	11
									f__Sulfolobaceae	2		g__Solibacillus	11
									f__Thermococcaceae	2		g__Sphingomonas	11
									f__TMED113	2		g__UMGS1754	11
									f__UA16	2		g__Zag1	11
									f__UBA10185	2		g__Alistipes_A	10
									f__UBA10416	2		g__Bradyrhizobium	10
									f__UBA148	2		g__Dietzia	10
									f__UBA1829	2		g__Enterococcus_G	10
									f__UBA4665	2		g__Faecalimonas	10
									f__UBA9320	2		g__Glaesserella	10
									f__UBA961	2		g__Intestinibacter	10
									f__UMGS1388	2		g__Marinomonas	10
									f__Victivallaceae	2		g__Methylophaga	10
									f__WCHB1-69	2		g__Niameybacter	10
									f__Zambryskibacteraceae	2		g__Pedobacter	10
									f__2-12-FULL-35-15	1		g__Photorhabdus	10
									f__Acidithiobacillaceae	1		g__Pseudoalteromonas	10
									f__AG-422-B15	1		g__Roseinatronobacter	10
									f__Anaerofustaceae	1		g__Rouxiella	10
									f__Arcobacteraceae	1		g__Xanthomonas	10
									f__Babeliaceae	1		g__Bariatricus	9
									f__Bacillaceae_B	1		g__Butyrivibrio	9
									f__Bin127	1		g__CAG-521	9
									f__Bin95	1		g__Carnobacterium_A	9
									f__Brevibacteriaceae	1		g__Clostridioides_A	9
									f__CAG-272	1		g__Erwinia_B	9
									f__CAG-314	1		g__Eubacterium_R	9
									f__CAIOMD01	1		g__Giesbergeria	9
									f__CF-121	1		g__Pseudarthrobacter	9
									f__Chromatiaceae	1		g__Pseudomonas_R	9
									f__Chromobacteriaceae	1		g__Rhodococcus	9
									f__CSP1-4	1		g__UMGS1688	9
									f__Cycloclasticaceae	1		g__UMGS680	9
									f__Desulfobulbaceae	1		g__Allorhizobium	8
									f__Dethiobacteraceae	1		g__An2-A	8
									f__DSCA01	1		g__Anaeromassilibacillus	8
									f__Ectothiorhodospiraceae	1		g__Brenneria	8
									f__Exiguobacteraceae	1		g__CAG-279	8
									f__Ga0077523	1		g__Chania	8
									f__GCA-002694895	1		g__Enterobacter_D	8
									f__GCA-002716945	1		g__Enterocloster	8
									f__Gottschalkiaceae	1		g__Kocuria	8
									f__GWA2-32-17	1		g__Massilia	8
									f__Halothiobacillaceae	1		g__Microbacterium	8
									f__HEL-GB-A	1		g__Negativibacillus	8
									f__HIMB59	1		g__Phyllobacterium	8
									f__Hymenobacteraceae	1		g__Pseudescherichia	8
									f__Ilumatobacteraceae	1		g__Pseudocitrobacter	8
									f__JABDKJ01	1		g__Rhizobium_A	8
									f__JABXJV01	1		g__Rs-D84	8
									f__LMEP-6097	1		g__Ruminiclostridium_E	8
									f__Marinicellaceae	1		g__Ruminococcus_B	8
									f__MedAcidi-G1	1		g__Ruminococcus_D	8
									f__Methanoperedenaceae	1		g__Ruthenibacterium	8
									f__Methanoregulaceae	1		g__Scandinavium	8
									f__Methanosarcinaceae	1		g__UBA11654	8
									f__Microcoleaceae	1		g__UBA953	8
									f__Micromonosporaceae	1		g__Ureibacillus	8
									f__Midichloriaceae	1		g__Variovorax	8
									f__NAC60-12	1		g__An23	7
									f__Nevskiaceae	1		g__Brachybacterium	7
									f__Nitriliruptoraceae	1		g__CAG-273	7
									f__Nitrospiraceae	1		g__Cellvibrio	7
									f__Opitutaceae	1		g__D2472	7
									f__P3	1		g__Firm-11	7
									f__Palsa-948	1		g__Lacrimispora	7
									f__Peptococcaceae	1		g__Prochlorococcus_B	7
									f__RVW-14	1		g__Pseudomonas_F	7
									f__S36-B12	1		g__QAMI01	7
									f__Schleiferiaceae	1		g__TMED112	7
									f__SG8-41	1		g__UBA3064	7
									f__SKOM01	1		g__Vagococcus	7
									f__Smithellaceae	1		g__Actinobacillus	6
									f__Syntrophobotulaceae	1		g__Arthrobacter_I	6
									f__Thioalkalivibrionaceae	1		g__Aulosira	6
									f__Thiomicrospiraceae	1		g__Basfia_A	6
									f__TMED131	1		g__CACIJG01	6
									f__Treponemataceae	1		g__Citrobacter_C	6
									f__UBA1062	1		g__Confluentibacter	6
									f__UBA1067	1		g__Enterococcus_H	6
									f__UBA1113	1		g__Erysipelatoclostridium	6
									f__UBA1177	1		g__Eubacterium_Q	6
									f__UBA12077	1		g__Evtepia	6
									f__UBA12402	1		g__Fonsibacter	6
									f__UBA1242	1		g__Histophilus	6
									f__UBA1715	1		g__Macrococcus_B	6
									f__UBA1820	1		g__Mesorhizobium	6
									f__UBA2163	1		g__Mixta	6
									f__UBA233	1		g__Mucispirillum	6
									f__UBA2962	1		g__Ochrobactrum_B	6
									f__UBA3015	1		g__Paenibacillus	6
									f__UBA4486	1		g__Samsonia	6
									f__UBA5272	1		g__Sanguibacter	6
									f__UBA5453	1		g__Siccibacter	6
									f__UBA5704	1		g__UBA1315	6
									f__UBA6002	1		g__UBA1685	6
									f__VadinHA17	1		g__UMGS1781	6
									f__Vallitaleaceae	1		g__Akkermansia	5
									f__Wohlfahrtiimonadaceae	1		g__Alcaligenes	5
									f__Zambryskibacteraceae_A	1		g__Arthrobacter_A	5
									f__ZOR0006	1		g__Asaccharospora	5
												g__ATCC-39006	5
												g__Butyricimonas	5
												g__CACNXK01	5
												g__CAG-115	5
												g__CAG-170	5
												g__CAG-245	5
												g__CAG-451	5
												g__CAG-81	5
												g__Curvibacter	5
												g__Dialister	5
												g__Dwaynesavagella	5
												g__Escherichia_C	5
												g__Gelidibacter	5
												g__Hespellia	5
												g__Hydrogeniiclostridium	5
												g__Janthinobacterium	5
												g__Kurthia	5
												g__Lonsdalea	5
												g__MA-N2	5
												g__Paraburkholderia	5
												g__Pararhizobium	5
												g__Pediococcus	5
												g__Photobacterium	5
												g__Prochlorococcus	5
												g__RF16	5
												g__Roseburia	5
												g__Sediminibacterium	5
												g__Tolypothrix_B	5
												g__UBA11524	5
												g__UBA11963	5
												g__UBA1417	5
												g__Viridibacillus	5
												g__Weissella	5
												g__Acidovorax_A	4
												g__Actinomyces	4
												g__AG-337-I02	4
												g__An114	4
												g__Anaerobutyricum	4
												g__Anaerosacchariphilus	4
												g__Aquabacterium	4
												g__Aquabacterium_A	4
												g__Bibersteinia	4
												g__Boudabousia	4
												g__Burkholderia	4
												g__Catellicoccus	4
												g__Caviibacterium	4
												g__Cedecea	4
												g__Changchengzhania	4
												g__COE1	4
												g__Colwellia	4
												g__Coprococcus	4
												g__Duodenibacillus	4
												g__Eisenbergiella	4
												g__Enterobacter_A	4
												g__Epilithonimonas	4
												g__Falsochrobactrum	4
												g__GCA-2707915	4
												g__GCA-2730855	4
												g__Herbinix	4
												g__HTCC2207	4
												g__Hydrogenophaga	4
												g__Jeotgalicoccus	4
												g__Lachnoclostridium	4
												g__Lachnoclostridium_A	4
												g__Lawsonia	4
												g__Legionella	4
												g__Listeria	4
												g__LSJC7	4
												g__M0103	4
												g__Mannheimia	4
												g__Maribacter	4
												g__MED-G13	4
												g__MED-G52	4
												g__MEDG-81	4
												g__MGIIb-O2	4
												g__Neorhizobium	4
												g__Paenibacillus_C	4
												g__Paludibacter	4
												g__Pauljensenia	4
												g__Phytobacter	4
												g__Planococcus	4
												g__Psychroflexus	4
												g__RFTN01	4
												g__Rikenella	4
												g__Rothia	4
												g__Serratia_F	4
												g__SXXK01	4
												g__UBA11358	4
												g__UBA1436	4
												g__UBA4372	4
												g__UBA9973	4
												g__UC5-1-2E3	4
												g__Williamsia	4
												g__Yeosuana	4
												g__1-19	3
												g__14-2	3
												g__Acetatifactor	3
												g__Acetoanaerobium	3
												g__Actinobacillus_B	3
												g__Allofrancisella	3
												g__Angelakisella	3
												g__Aquaticitalea	3
												g__Arcticibacter	3
												g__Arsukibacterium	3
												g__ASTD01	3
												g__B14	3
												g__Bilophila	3
												g__Brasilonema	3
												g__Caecibacter	3
												g__CAG-103	3
												g__CAG-1427	3
												g__CAG-180	3
												g__CAG-460	3
												g__CAG-484	3
												g__CAG-495	3
												g__CAG-831	3
												g__CAINMN01	3
												g__CAISIP01	3
												g__Citrobacter_B	3
												g__Clostridium_X	3
												g__Corallococcus	3
												g__Edaphovirga	3
												g__Ensifer	3
												g__Francisella	3
												g__Furfurilactobacillus	3
												g__GCA-2688965	3
												g__GCF-002002485	3
												g__Helicobacter_G	3
												g__Ichthyenterobacterium	3
												g__Levilactobacillus	3
												g__Limnohabitans	3
												g__Lysinibacillus_B	3
												g__Mailhella	3
												g__Mariniflexile	3
												g__Merdibacter	3
												g__Methanobacterium_A	3
												g__Methanofastidiosum	3
												g__Methanothrix	3
												g__Methylotenera	3
												g__Muribacter	3
												g__Muricauda	3
												g__Myxococcus	3
												g__Neobacillus	3
												g__NK3B98	3
												g__Nodosilinea	3
												g__PALSA-747	3
												g__Paraglaciecola	3
												g__Planktophila	3
												g__Planobacterium	3
												g__Plantibacter	3
												g__Prochlorococcus_A	3
												g__PRS1	3
												g__QWPN01	3
												g__Rheinheimera	3
												g__RUG14215	3
												g__Ruminococcus_F	3
												g__Rummeliibacillus	3
												g__Seonamhaeicola	3
												g__Sinorhizobium	3
												g__Sulfurimonas	3
												g__Superficieibacter	3
												g__SXXZ01	3
												g__Tatumella	3
												g__Tenacibaculum	3
												g__Tetragenococcus	3
												g__UBA2862	3
												g__UBA3382	3
												g__UBA3700	3
												g__UBA4334	3
												g__UBA5026	3
												g__UBA5603	3
												g__UBA6985	3
												g__UBA71	3
												g__UBA7182	3
												g__UBA9264	3
												g__UBA952	3
												g__UMGS1251	3
												g__UMGS403	3
												g__Undibacterium	3
												g__43-108	2
												g__Actinomarina	2
												g__Aeromicrobium	2
												g__Afipia	2
												g__AG-339-G14	2
												g__Algoriphagus	2
												g__Aliivibrio	2
												g__Alishewanella	2
												g__Alkalibacterium	2
												g__Allosphingosinicella	2
												g__ALPHA2B	2
												g__AM51-8	2
												g__Amulumruptor	2
												g__An181	2
												g__Anaerosporobacter	2
												g__Arachnia	2
												g__Arthrobacter	2
												g__Arthrobacter_B	2
												g__Azotobacter	2
												g__B1SED10-225	2
												g__Bact-11	2
												g__Basfia	2
												g__Baumannia	2
												g__Bordetella	2
												g__Butyricicoccus_A	2
												g__C7867-002	2
												g__CAG-1193	2
												g__CAG-177	2
												g__CAG-196	2
												g__CAG-312	2
												g__CAG-485	2
												g__CAG-510	2
												g__CAG-533	2
												g__CAG-56	2
												g__CAG-822	2
												g__CAG-877	2
												g__CAG-95	2
												g__CAIJKW01	2
												g__CAIRTT01	2
												g__CAJBLF01	2
												g__Capnocytophaga	2
												g__Carnobacterium	2
												g__Chakrabartia	2
												g__Chitinophaga	2
												g__CHKCI001	2
												g__Cloacimonas	2
												g__Clostridium_AD	2
												g__Clostridium_AP	2
												g__Clostridium_K	2
												g__Competibacter_A	2
												g__Coprobacter	2
												g__Cricetibacter	2
												g__Cuneatibacter	2
												g__Cystobacter	2
												g__Cytobacillus	2
												g__Deinococcus	2
												g__Demequina	2
												g__Desulfosporosinus	2
												g__Devosia	2
												g__Duganella	2
												g__Erysipelothrix	2
												g__Eubacterium_G	2
												g__Extibacter	2
												g__Faecalibacillus	2
												g__Flavivirga	2
												g__Frigoribacterium	2
												g__Fusicatenibacter	2
												g__Gallionella	2
												g__Galliscardovia	2
												g__Glaciihabitans	2
												g__Gordonibacter	2
												g__Halomonas_C	2
												g__Hassallia	2
												g__Helicobacter_D	2
												g__HGM11575	2
												g__HGM12998	2
												g__Hungatella	2
												g__ISO4-G1	2
												g__JAABRC01	2
												g__JAAYFG01	2
												g__KS41	2
												g__L3-3HA	2
												g__LB2	2
												g__Lentilactobacillus	2
												g__Lonepinella	2
												g__Longibaculum	2
												g__Marinospirillum	2
												g__Mastigocladopsis	2
												g__MED-G78	2
												g__Methylophilus	2
												g__Moraxella	2
												g__Mucilaginibacter	2
												g__Mycoplasma_K	2
												g__Neisseria	2
												g__Nitrincola	2
												g__Novosphingobium	2
												g__Oceanicola	2
												g__Ochrobactrum_C	2
												g__Ornithinibacillus	2
												g__Pandoraea	2
												g__Peptacetobacter	2
												g__Peptostreptococcus	2
												g__Phenylobacterium	2
												g__Phycicoccus	2
												g__Pirellula_B	2
												g__Porticoccus	2
												g__Prochlorococcus_C	2
												g__Pseudanabaena	2
												g__Pseudoclavibacter	2
												g__Pseudoduganella	2
												g__Pseudomonas_C	2
												g__Pseudomonas_H	2
												g__Psychrobacillus	2
												g__Psychroserpens	2
												g__PWJC01	2
												g__PWLF01	2
												g__QENH01	2
												g__QENJ01	2
												g__RACS-045	2
												g__RGVZ01	2
												g__Rhabdochlamydia	2
												g__RHBSTW-00994	2
												g__Rhodobacter_F	2
												g__Rodentibacter_A	2
												g__RS62	2
												g__Rubrimonas	2
												g__Ruminococcus	2
												g__Ruminococcus_C	2
												g__Salinicola	2
												g__SCGC-AAA076-P13	2
												g__Sedimentibacter	2
												g__Serratia_B	2
												g__SFVR01	2
												g__SLRI01	2
												g__SM1-50	2
												g__Sphingobium	2
												g__Streptomyces_B	2
												g__Succinivibrio	2
												g__SYFN01	2
												g__T3SED10-354	2
												g__Tabrizicola	2
												g__Tamlana_A	2
												g__TF01-11	2
												g__Thermococcus_A	2
												g__UBA10416	2
												g__UBA10906	2
												g__UBA11452	2
												g__UBA1181	2
												g__UBA1409	2
												g__UBA148	2
												g__UBA1822	2
												g__UBA2009	2
												g__UBA2284	2
												g__UBA2289	2
												g__UBA2632	2
												g__UBA2868	2
												g__UBA3566	2
												g__UBA3789	2
												g__UBA4416	2
												g__UBA4466	2
												g__UBA4722	2
												g__UBA4871	2
												g__UBA5394	2
												g__UBA7160	2
												g__UBA7446	2
												g__UBA8199	2
												g__UBA8515	2
												g__UBA9145	2
												g__UBA9320	2
												g__UBA9414	2
												g__UBA961	2
												g__UBA974	2
												g__UMGS1004	2
												g__UMGS1241	2
												g__UMGS1388	2
												g__UMGS1585	2
												g__UMGS775	2
												g__UMGS915	2
												g__Vagococcus_E	2
												g__Verminephrobacter	2
												g__Victivallis	2
												g__Yaniella	2
												g__ZYF759	2
												g__2-12-FULL-35-15	1
												g__2-12-FULL-45-12	1
												g__62-47	1
												g__65-79	1
												g__992a	1
												g__AAA300-D14	1
												g__Acetivibrio_A	1
												g__Acholeplasma_C	1
												g__Acidianus	1
												g__Acidithiobacillus	1
												g__Acidovorax_C	1
												g__Actinobacillus_A	1
												g__Adlercreutzia	1
												g__AEGEAN-183	1
												g__Aestuariibaculum	1
												g__AG-363-O15	1
												g__AG-363-P08	1
												g__AG-422-B15	1
												g__Aidingimonas	1
												g__Algibacter	1
												g__Algibacter_D	1
												g__Algibacter_E	1
												g__Aliarcobacter	1
												g__Aliiglaciecola	1
												g__Alkalilacustris	1
												g__Alteriqipengyuania	1
												g__Alteromonas	1
												g__Alteromonas_A	1
												g__Alteromonas_C	1
												g__AM-2324	1
												g__Anaerofustis	1
												g__Anaerorhabdus	1
												g__Andreesenia	1
												g__Aquincola	1
												g__Aquitalea	1
												g__Arcicella	1
												g__Arctic96AD-7	1
												g__Arsenophonus	1
												g__Arthrobacter_D	1
												g__Arthrobacter_F	1
												g__AU392	1
												g__Bacillus_BE	1
												g__Bacillus_BM	1
												g__Bacillus_BT	1
												g__Bartonella	1
												g__Beduini	1
												g__Belliella	1
												g__Bordetella_C	1
												g__Brevibacterium	1
												g__Brucella	1
												g__Brumimicrobium	1
												g__BX12	1
												g__C7867-006	1
												g__Caballeronia	1
												g__CACEWU01	1
												g__CACIIZ01	1
												g__CACLCV01	1
												g__CADBRU01	1
												g__CAG-1000	1
												g__CAG-127	1
												g__CAG-1435	1
												g__CAG-194	1
												g__CAG-217	1
												g__CAG-302	1
												g__CAG-349	1
												g__CAG-353	1
												g__CAG-411	1
												g__CAG-557	1
												g__CAG-582	1
												g__CAG-617	1
												g__CAIKAH01	1
												g__CAIKOD01	1
												g__CAIKVZ01	1
												g__CAILUG01	1
												g__CAIOGI01	1
												g__CAIOMD01	1
												g__CAIOZY01	1
												g__CAJBIL01	1
												g__Calothrix	1
												g__Campylobacter_A	1
												g__Candidimonas_A	1
												g__Caryophanon	1
												g__Catonella	1
												g__CAU-1491	1
												g__Caulobacter	1
												g__Cecembia	1
												g__Cellulomonas	1
												g__Cereibacter_A	1
												g__Cetobacterium	1
												g__CF-13	1
												g__CFH-S0501	1
												g__Chimaeribacter	1
												g__Chlamydia	1
												g__Chlamydophila	1
												g__Chromohalobacter	1
												g__Clostridium_AG	1
												g__Clostridium_AQ	1
												g__Clostridium_B	1
												g__Clostridium_L	1
												g__Clostridium_Q	1
												g__Clostridium_T	1
												g__Collimonas	1
												g__Conservatibacter	1
												g__Coprobacillus	1
												g__Coprococcus_A	1
												g__Cryobacterium	1
												g__CSBR16-104	1
												g__Cycloclasticus	1
												g__Cylindrospermum	1
												g__D16-34	1
												g__Dehalobacter	1
												g__Denitromonas	1
												g__Desulfobulbus	1
												g__Diaphorobacter	1
												g__Dolichospermum	1
												g__Dorea_A	1
												g__Dorea_B	1
												g__DTSX01	1
												g__DTU013	1
												g__Duncaniella	1
												g__DUNF01	1
												g__DUOG01	1
												g__DUPI01	1
												g__DUUI01	1
												g__Edaphobacter	1
												g__Eggerthella	1
												g__ELB16-189	1
												g__Elizabethkingia	1
												g__Enteractinococcus	1
												g__Erwinia_A	1
												g__Erythrobacter	1
												g__Erythrobacter_A	1
												g__Eubacterium_I	1
												g__Eubacterium_J	1
												g__Euzebyella	1
												g__Exiguobacterium_A	1
												g__F0040	1
												g__F0540	1
												g__F1-20-MAGs016	1
												g__Faecalicoccus	1
												g__Fischerella	1
												g__Flavicella	1
												g__Flaviflexus	1
												g__Flaviramulus	1
												g__FMMP01	1
												g__Formosa	1
												g__Franconibacter	1
												g__Frederiksenia	1
												g__Gaetbulibacter	1
												g__Gastranaerophilus	1
												g__GCA-002694895	1
												g__GCA-002707245	1
												g__GCA-002725925	1
												g__GCA-002733105	1
												g__GCA-2696965	1
												g__GCA-2707695	1
												g__GCA-2732015	1
												g__GCA-2746115	1
												g__Gemmobacter	1
												g__Gibbsiella	1
												g__Gordonia	1
												g__Gottfriedia	1
												g__Guyparkeria	1
												g__GWA2-32-17	1
												g__Haemophilus_E	1
												g__Halolactibacillus	1
												g__Halomonas_B	1
												g__Halomonas_E	1
												g__HEL-GB-A	1
												g__Helicobacter_F	1
												g__HGM11412	1
												g__HIMB59	1
												g__Hoaglandella	1
												g__Hydrogenovibrio	1
												g__Hymenobacter	1
												g__Ignatzschineria	1
												g__ISDg	1
												g__Izemoplasma_B	1
												g__Izemopslasma_C	1
												g__JAAFHG01	1
												g__JAAFJL01	1
												g__JAAYFJ01	1
												g__JAAYPI01	1
												g__JAAYQI01	1
												g__JABABD01	1
												g__JABDLZ01	1
												g__JABEUT01	1
												g__JABFGI01	1
												g__JABFSH01	1
												g__JABMNX01	1
												g__JABSOI01	1
												g__JABXJV01	1
												g__JACVSF01	1
												g__Jeotgalicoccus_A	1
												g__JJ008	1
												g__KLE1615	1
												g__Klugiella	1
												g__Lachnotalea	1
												g__Lacinutrix	1
												g__Lactiplantibacillus	1
												g__Lagierella	1
												g__Lamprocystis	1
												g__Latilactobacillus	1
												g__LD21	1
												g__Legionella_D	1
												g__Lentibacillus	1
												g__Leucobacter	1
												g__Lewinella	1
												g__Liberibacter	1
												g__Liquorilactobacillus	1
												g__Litorilituus	1
												g__LMEP-6097	1
												g__Macromonas	1
												g__Malikia	1
												g__Mangrovimonas	1
												g__Marinicella	1
												g__Marinifilum	1
												g__Marseille-P3106	1
												g__Marseille-P3160	1
												g__Marvinbryantia	1
												g__Massiliomicrobiota	1
												g__Massilistercora	1
												g__MD308	1
												g__MedAcidi-G1	1
												g__MED-G11	1
												g__MED-G82	1
												g__Mediterraneibacter_A	1
												g__MedPE-SWsnd-G2	1
												g__Mesobacillus	1
												g__Mesorhizobium_A	1
												g__Metalysinibacillus	1
												g__Methanobrevibacter_C	1
												g__Methanoperedens	1
												g__Methanosalsum	1
												g__Methylobacter_A	1
												g__Methylocystis	1
												g__Methylopumilus	1
												g__MGIIb-N1	1
												g__MGIIb-O3	1
												g__Micromonospora	1
												g__Microvirga	1
												g__Moellerella	1
												g__Mongoliitalea	1
												g__Moranella	1
												g__MS024-2A	1
												g__MWEI01	1
												g__Mxb001	1
												g__Mycoavidus	1
												g__Nanopelagicus	1
												g__Necropsobacter	1
												g__Neomicrococcus	1
												g__NHYM01	1
												g__Nicoletella	1
												g__Nitrosomonas	1
												g__Nitrosospira	1
												g__Nocardioides	1
												g__Nostoc_C	1
												g__Noviherbaspirillum	1
												g__Oceanisphaera	1
												g__Oceanobacillus	1
												g__Oceanospirillum	1
												g__Olegusella	1
												g__Olsenella	1
												g__Olsenella_B	1
												g__Oscillibacter	1
												g__Oxalicibacterium	1
												g__Oxalobacter	1
												g__Paenalcaligenes	1
												g__Paenibacillus_Z	1
												g__Paeniglutamicibacter	1
												g__Paenochrobactrum	1
												g__Palsa-288	1
												g__PALSA-986	1
												g__Paralcaligenes	1
												g__Paramuribaculum	1
												g__Pararheinheimera	1
												g__Pelomonas	1
												g__Peptoniphilus_A	1
												g__Phil1	1
												g__Phocoenobacter	1
												g__Phormidesmis	1
												g__Pigmentiphaga	1
												g__Piscinibacter	1
												g__PKWO01	1
												g__Planktothrix	1
												g__PNNH01	1
												g__Polaribacter	1
												g__Polaromonas	1
												g__PRDV01	1
												g__Priestia_D	1
												g__Propionibacterium	1
												g__Pseudogracilibacillus	1
												g__Pseudomonas_B	1
												g__Pseudomonas_D	1
												g__Pseudomonas_K	1
												g__Pseudomonas_N	1
												g__Pseudomonas_P	1
												g__Pseudomonas_Q	1
												g__Pseudorhizobium	1
												g__Pseudoxanthomonas_A	1
												g__Pseudozobellia	1
												g__Pulveribacter	1
												g__Pusillimonas_B	1
												g__Pusillimonas_C	1
												g__PWME01	1
												g__QWPT01	1
												g__QXCW01	1
												g__QXXE01	1
												g__RFSX01	1
												g__Rhizobium_B	1
												g__Rhodococcus_B	1
												g__Rhodoferax_A	1
												g__Rhodoferax_B	1
												g__Rhodoluna	1
												g__Rhodopirellula_B	1
												g__Rhodovulum	1
												g__Riemerella	1
												g__Robertmurraya	1
												g__Roseateles	1
												g__Roseicitreum	1
												g__Rubneribacter	1
												g__Rubrivivax	1
												g__Ruegeria	1
												g__RUG11942	1
												g__RUG13160	1
												g__RUG410	1
												g__Rugosibacter	1
												g__Ruminiclostridium	1
												g__Runella	1
												g__RXIV01	1
												g__Salinicoccus	1
												g__SCGC-AAA027-K21	1
												g__SCUT-3	1
												g__SDRW01	1
												g__Secundilactobacillus	1
												g__SFDP01	1
												g__SFFH01	1
												g__Shinella	1
												g__Siansivirga	1
												g__SKOM01	1
												g__Smithella	1
												g__Sphaerochaeta	1
												g__Sphingomicrobium	1
												g__Stenotrophobium	1
												g__Stoquefichus	1
												g__Subsaximicrobium	1
												g__Succinatimonas	1
												g__Sulfitobacter	1
												g__Sulfitobacter_C	1
												g__Sulfolobus	1
												g__SXYR01	1
												g__SYFY01	1
												g__T1Sed10-7	1
												g__Tardibacter	1
												g__Tener-01	1
												g__Thioalkalivibrio_B	1
												g__Thioglobus_A	1
												g__Thiorhodospira	1
												g__TMED48	1
												g__Tolumonas	1
												g__Tolypothrix_A	1
												g__Treponema_D	1
												g__Trichococcus	1
												g__Trichormus	1
												g__UBA1032	1
												g__UBA10364	1
												g__UBA11517	1
												g__UBA11704	1
												g__UBA11774	1
												g__UBA1191	1
												g__UBA12077	1
												g__UBA1213	1
												g__UBA1221	1
												g__UBA1231	1
												g__UBA1394	1
												g__UBA1448	1
												g__UBA1547	1
												g__UBA1691	1
												g__UBA1711	1
												g__UBA1777	1
												g__UBA1820	1
												g__UBA1930	1
												g__UBA2093	1
												g__UBA2250	1
												g__UBA2866	1
												g__UBA2962	1
												g__UBA3015	1
												g__UBA3263	1
												g__UBA3282	1
												g__UBA3402	1
												g__UBA3818	1
												g__UBA4421	1
												g__UBA4855	1
												g__UBA4951	1
												g__UBA5004	1
												g__UBA5018	1
												g__UBA5078	1
												g__UBA5157	1
												g__UBA5158	1
												g__UBA5189	1
												g__UBA5216	1
												g__UBA5287	1
												g__UBA5704	1
												g__UBA6002	1
												g__UBA6181	1
												g__UBA6398	1
												g__UBA7057	1
												g__UBA7185	1
												g__UBA737	1
												g__UBA738	1
												g__UBA7542	1
												g__UBA7748	1
												g__UBA940	1
												g__UBA9502	1
												g__UBA9554	1
												g__UBA963	1
												g__UBA966	1
												g__UBA9732	1
												g__UM-FILTER-40-9	1
												g__UMGS1491	1
												g__UMGS1670	1
												g__UMGS1766	1
												g__UMGS1864	1
												g__UMGS1865	1
												g__UMGS856	1
												g__UTBCD1	1
												g__Vagococcus_A	1
												g__Vagococcus_B	1
												g__Vallitalea	1
												g__VFKP01	1
												g__Vulcanococcus	1
												g__W1P29-020	1
												g__Wenyingzhuangia	1
												g__WG-1	1
												g__WM01	1
												g__WQTX01	1
												g__WQXA01	1
												g__Xanthomarina	1
												g__Yoonia	1
												g__ZC4RG29	1
												g__ZOR0006	1
