# Supplementary material for: A Genomic Catalog of Migratory Microbiomes from Wild Birds across China's Habitats
Source: Adv Sci (Weinh). 2026 Feb 26;13(26):e74581. doi: 10.1002/advs.74581 (PMC13159146; doi:10.1002/advs.74581)
Supplement: Supplementary file 2 — Supporting File 2: advs74581‐sup‐0002‐TableS1‐S19.xlsx. [file ADVS-13-e74581-s001.zip › Table S19-AMG-carrying vOTUs and AMG annotation.xlsx]

## Sheet: Sheet1
protein	scaffold	AMG KO	AMG KO name	Pfam	Pfam name
k141_179069_length_12434_cov_9.0000||full_12	k141_179069_length_12434_cov_9.0000||full	K02169	bioC; malonyl-CoA O-methyltransferase [EC:2.1.1.197]	PF13649.6
k141_336760_length_598108_cov_158.5969||0_partial_1_7	k141_336760_length_598108_cov_158.5969||0_partial_1	K21140	mec; [CysO sulfur-carrier protein]-S-L-cysteine hydrolase [EC:3.13.1.6]	PF00877.19
k141_688393_length_38488_cov_64.8337||full_22	k141_688393_length_38488_cov_64.8337||full	K01491	folD; methylenetetrahydrofolate dehydrogenase (NADP+) / methenyltetrahydrofolate cyclohydrolase [EC:1.5.1.5 3.5.4.9]	PF02882.19
k141_109544_length_5241_cov_6.9824||full_4	k141_109544_length_5241_cov_6.9824||full	K00568	ubiG; 2-polyprenyl-6-hydroxyphenyl methylase / 3-demethylubiquinone-9 3-methyltransferase [EC:2.1.1.222 2.1.1.64]	PF02195.18	ParB-like nuclease domain
k141_349186_length_37051_cov_18.0000||full_1	k141_349186_length_37051_cov_18.0000||full	K00558	DNMT1, dcm; DNA (cytosine-5)-methyltransferase 1 [EC:2.1.1.37]	PF00145.17
k141_93399_length_7571_cov_27.5157||full_17	k141_93399_length_7571_cov_27.5157||full	K01442	E3.5.1.24; choloylglycine hydrolase [EC:3.5.1.24]	PF02275.18	Aromatic acid exporter family member 1
k141_472910_length_48684_cov_34.9860||full_15	k141_472910_length_48684_cov_34.9860||full	K00558	DNMT1, dcm; DNA (cytosine-5)-methyltransferase 1 [EC:2.1.1.37]	PF00145.17	DNA methylase
k141_472910_length_48684_cov_34.9860||full_16	k141_472910_length_48684_cov_34.9860||full	K00558	DNMT1, dcm; DNA (cytosine-5)-methyltransferase 1 [EC:2.1.1.37]		C-5 cytosine-specific DNA methylase
k141_56403_length_5132_cov_4.0000||full_5	k141_56403_length_5132_cov_4.0000||full	K21140	mec; [CysO sulfur-carrier protein]-S-L-cysteine hydrolase [EC:3.13.1.6]	PF00877.19	Phage minor tail protein L
k141_117331_length_28887_cov_9.0003||full_42	k141_117331_length_28887_cov_9.0003||full	K00390	cysH; phosphoadenosine phosphosulfate reductase [EC:1.8.4.8 1.8.4.10]	PF01507.19
k141_117331_length_28887_cov_9.0003||full_44	k141_117331_length_28887_cov_9.0003||full	K00558	DNMT1, dcm; DNA (cytosine-5)-methyltransferase 1 [EC:2.1.1.37]	PF00145.17
k141_1400023_length_55981_cov_71.8071||full_36	k141_1400023_length_55981_cov_71.8071||full	K00859	coaE; dephospho-CoA kinase [EC:2.7.1.24]
k141_190179_length_200381_cov_16.9977||full_40	k141_190179_length_200381_cov_16.9977||full	K22227	ahbD; heme synthase	PF04055.21
k141_169029_length_6596_cov_9.0000||full_3	k141_169029_length_6596_cov_9.0000||full	K08281	pncA; nicotinamidase/pyrazinamidase [EC:3.5.1.19 3.5.1.-]	PF00857.20
k141_169029_length_6596_cov_9.0000||full_5	k141_169029_length_6596_cov_9.0000||full	K03462	NAMPT; nicotinamide phosphoribosyltransferase [EC:2.4.2.12]	PF04095.16
k141_169029_length_6596_cov_9.0000||full_7	k141_169029_length_6596_cov_9.0000||full	K01916	nadE; NAD+ synthase [EC:6.3.1.5]	PF02540.17
k141_4885_length_18210_cov_13.7334||full_21	k141_4885_length_18210_cov_13.7334||full	K00558	DNMT1, dcm; DNA (cytosine-5)-methyltransferase 1 [EC:2.1.1.37]	PF00145.17
k141_773264_length_12684_cov_8.0000||full_2	k141_773264_length_12684_cov_8.0000||full	K03272	gmhC, hldE, waaE, rfaE; D-beta-D-heptose 7-phosphate kinase / D-beta-D-heptose 1-phosphate adenosyltransferase [EC:2.7.1.167 2.7.7.70]	PF00294.24	GDP-mannose 4,6 dehydratase
k141_668867_length_5152_cov_7.0000||full_10	k141_668867_length_5152_cov_7.0000||full	K01854	glf; UDP-galactopyranose mutase [EC:5.4.99.9]	PF03275.13
k141_386297_length_9845_cov_26.0000||full_5	k141_386297_length_9845_cov_26.0000||full	K09883	cobT; cobaltochelatase CobT [EC:6.6.1.2]	PF11775.8
k141_211753_length_11956_cov_257.6921||full_6	k141_211753_length_11956_cov_257.6921||full	K03273	gmhB; D-glycero-D-manno-heptose 1,7-bisphosphate phosphatase [EC:3.1.3.82 3.1.3.83]	PF08645.11
k141_211753_length_11956_cov_257.6921||full_10	k141_211753_length_11956_cov_257.6921||full	K03462	NAMPT; nicotinamide phosphoribosyltransferase [EC:2.4.2.12]	PF04095.16
k141_193091_length_7837_cov_6.0000||full_3	k141_193091_length_7837_cov_6.0000||full	K21029	moeB; molybdopterin-synthase adenylyltransferase [EC:2.7.7.80]	PF00899.21
k141_822479_length_16380_cov_13.1076||full_24	k141_822479_length_16380_cov_13.1076||full	K00507	SCD, desC; stearoyl-CoA desaturase (Delta-9 desaturase) [EC:1.14.19.1]		MafB19-like deaminase
k141_385944_length_55006_cov_12.0000||full_9	k141_385944_length_55006_cov_12.0000||full	K01491	folD; methylenetetrahydrofolate dehydrogenase (NADP+) / methenyltetrahydrofolate cyclohydrolase [EC:1.5.1.5 3.5.4.9]	PF02882.19	Nucleoside 2-deoxyribosyltransferase
k141_353192_length_48329_cov_15.0000||full_1_33	k141_353192_length_48329_cov_15.0000||full_1	K00558	DNMT1, dcm; DNA (cytosine-5)-methyltransferase 1 [EC:2.1.1.37]	PF00145.17
k141_353192_length_48329_cov_15.0000||full_1_35	k141_353192_length_48329_cov_15.0000||full_1	K00789	metK; S-adenosylmethionine synthetase [EC:2.5.1.6]		DNA methylase
k141_264286_length_156838_cov_137.5374||full_112	k141_264286_length_156838_cov_137.5374||full	K01916	nadE; NAD+ synthase [EC:6.3.1.5]	PF02540.17
k141_112673_length_5916_cov_110.3787||full_4	k141_112673_length_5916_cov_110.3787||full	K08325	yqhD; NADP-dependent alcohol dehydrogenase [EC:1.1.-.-]
k141_111560_length_179980_cov_15.7087||full_54	k141_111560_length_179980_cov_15.7087||full	K23144	K23144; UDP-N-acetylglucosamine diphosphorylase / glucose-1-phosphate thymidylyltransferase / UDP-N-acetylgalactosamine diphosphorylase / glucosamine-1-phosphate N-acetyltransferase / galactosamine-1-phosphate N-acetyltransferase [EC:2.7.7.23 2.7.7.24 2.7.7.83 2.3.1.157 2.3.1.276]
k141_307703_length_14041_cov_34.9724||full_15	k141_307703_length_14041_cov_34.9724||full	K00765	hisG; ATP phosphoribosyltransferase [EC:2.4.2.17]	PF01634.18
k141_307703_length_14041_cov_34.9724||full_16	k141_307703_length_14041_cov_34.9724||full	K00790	murA; UDP-N-acetylglucosamine 1-carboxyvinyltransferase [EC:2.5.1.7]	PF00275.20	ATP phosphoribosyltransferase
k141_10227_length_85620_cov_15.9553||full_38	k141_10227_length_85620_cov_15.9553||full	K17398	DNMT3A; DNA (cytosine-5)-methyltransferase 3A [EC:2.1.1.37]	PF00145.17
k141_104877_length_11104_cov_9.0000||full_11	k141_104877_length_11104_cov_9.0000||full	K01939	purA, ADSS; adenylosuccinate synthase [EC:6.3.4.4]	PF00709.21	ATP dependent DNA ligase domain
k141_91558_length_47958_cov_9.9941||full_73	k141_91558_length_47958_cov_9.9941||full	K06167	phnP; phosphoribosyl 1,2-cyclic phosphate phosphodiesterase [EC:3.1.4.55]
k141_417577_length_34347_cov_30.8819||full_40	k141_417577_length_34347_cov_30.8819||full	K01491	folD; methylenetetrahydrofolate dehydrogenase (NADP+) / methenyltetrahydrofolate cyclohydrolase [EC:1.5.1.5 3.5.4.9]	PF02882.19
k141_1621674_length_32101_cov_20.3480||0_partial_1	k141_1621674_length_32101_cov_20.3480||0_partial	K00973	E2.7.7.24, rfbA, rffH; glucose-1-phosphate thymidylyltransferase [EC:2.7.7.24]		Conserved phage C-terminus (Phg_2220_C)
k141_1621674_length_32101_cov_20.3480||0_partial_21	k141_1621674_length_32101_cov_20.3480||0_partial	K04042	glmU; bifunctional UDP-N-acetylglucosamine pyrophosphorylase / Glucosamine-1-phosphate N-acetyltransferase [EC:2.7.7.23 2.3.1.157]	PF00132.24	N-terminal domain of ribose phosphate pyrophosphokinase
k141_350740_length_7823_cov_78.0000||full_13	k141_350740_length_7823_cov_78.0000||full	K00558	DNMT1, dcm; DNA (cytosine-5)-methyltransferase 1 [EC:2.1.1.37]	PF00145.17
k141_753154_length_6234_cov_15.0606||full_3	k141_753154_length_6234_cov_15.0606||full	K00507	SCD, desC; stearoyl-CoA desaturase (Delta-9 desaturase) [EC:1.14.19.1]	PF00487.24	Ferritin-like domain
k141_45884_length_39990_cov_10.9960||full_41	k141_45884_length_39990_cov_10.9960||full	K00390	cysH; phosphoadenosine phosphosulfate reductase [EC:1.8.4.8 1.8.4.10]	PF01507.19	ParB-like nuclease domain
k141_45884_length_39990_cov_10.9960||full_43	k141_45884_length_39990_cov_10.9960||full	K00390	cysH; phosphoadenosine phosphosulfate reductase [EC:1.8.4.8 1.8.4.10]
k141_906554_length_87602_cov_52.5446||full_1_6	k141_906554_length_87602_cov_52.5446||full_1	K00558	DNMT1, dcm; DNA (cytosine-5)-methyltransferase 1 [EC:2.1.1.37]	PF00145.17
k141_906554_length_87602_cov_52.5446||full_1_40	k141_906554_length_87602_cov_52.5446||full_1	K00558	DNMT1, dcm; DNA (cytosine-5)-methyltransferase 1 [EC:2.1.1.37]	PF00145.17
k141_345293_length_214500_cov_15.0000||full_188	k141_345293_length_214500_cov_15.0000||full	K00287	DHFR, folA; dihydrofolate reductase [EC:1.5.1.3]	PF00186.19
k141_345293_length_214500_cov_15.0000||full_226	k141_345293_length_214500_cov_15.0000||full	K00657	speG, SAT; diamine N-acetyltransferase [EC:2.3.1.57]	PF00583.25
k141_123284_length_5172_cov_7.0000||full_8	k141_123284_length_5172_cov_7.0000||full	K00558	DNMT1, dcm; DNA (cytosine-5)-methyltransferase 1 [EC:2.1.1.37]	PF00145.17
k141_344660_length_8033_cov_24.0133||full_2	k141_344660_length_8033_cov_24.0133||full	K00558	DNMT1, dcm; DNA (cytosine-5)-methyltransferase 1 [EC:2.1.1.37]	PF00145.17
k141_186655_length_9327_cov_8.9895||full_1	k141_186655_length_9327_cov_8.9895||full	K01637	E4.1.3.1, aceA; isocitrate lyase [EC:4.1.3.1]	PF00463.21
k141_186655_length_9327_cov_8.9895||full_2	k141_186655_length_9327_cov_8.9895||full	K00285	dadA; D-amino-acid dehydrogenase [EC:1.4.5.1]	PF01266.24	Isocitrate lyase family
k141_32081_length_11178_cov_11.0000||full_15	k141_32081_length_11178_cov_11.0000||full	K00287	DHFR, folA; dihydrofolate reductase [EC:1.5.1.3]	PF00186.19
k141_323601_length_19761_cov_13.0000||full_13	k141_323601_length_19761_cov_13.0000||full	K09882	cobS; cobaltochelatase CobS [EC:6.6.1.2]
k141_1894037_length_7454_cov_13.0000||full_1	k141_1894037_length_7454_cov_13.0000||full	K01784	galE, GALE; UDP-glucose 4-epimerase [EC:5.1.3.2]	PF01370.21
k141_40594_length_12691_cov_22.9651||full_3	k141_40594_length_12691_cov_22.9651||full	K21140	mec; [CysO sulfur-carrier protein]-S-L-cysteine hydrolase [EC:3.13.1.6]	PF00877.19
k141_1655015_length_23065_cov_11.0000||full_14	k141_1655015_length_23065_cov_11.0000||full	K21029	moeB; molybdopterin-synthase adenylyltransferase [EC:2.7.7.80]	PF00899.21	Reverse transcriptase (RNA-dependent DNA polymerase)
k141_1772844_length_74721_cov_16.9976||full_89	k141_1772844_length_74721_cov_16.9976||full	K01734	mgsA; methylglyoxal synthase [EC:4.2.3.3]	PF02142.22
k141_650558_length_31418_cov_11.0000||full_1_12	k141_650558_length_31418_cov_11.0000||full_1	K00507	SCD, desC; stearoyl-CoA desaturase (Delta-9 desaturase) [EC:1.14.19.1]	PF00487.24
k141_650558_length_31418_cov_11.0000||full_1_29	k141_650558_length_31418_cov_11.0000||full_1	K01495	GCH1, folE; GTP cyclohydrolase IA [EC:3.5.4.16]	PF01227.22
k141_650558_length_31418_cov_11.0000||full_1_33	k141_650558_length_31418_cov_11.0000||full_1	K01737	queD, ptpS, PTS; 6-pyruvoyltetrahydropterin/6-carboxytetrahydropterin synthase [EC:4.2.3.12 4.1.2.50]	PF01242.19
k141_66317_length_18127_cov_11.0007||full_6	k141_66317_length_18127_cov_11.0007||full	K00789	metK; S-adenosylmethionine synthetase [EC:2.5.1.6]	PF02773.16
k141_66317_length_18127_cov_11.0007||full_8	k141_66317_length_18127_cov_11.0007||full	K00558	DNMT1, dcm; DNA (cytosine-5)-methyltransferase 1 [EC:2.1.1.37]	PF00145.17	DNA methylase
k141_66317_length_18127_cov_11.0007||full_9	k141_66317_length_18127_cov_11.0007||full	K00558	DNMT1, dcm; DNA (cytosine-5)-methyltransferase 1 [EC:2.1.1.37]		C-5 cytosine-specific DNA methylase
k141_74456_length_17120_cov_884.8350||full_1	k141_74456_length_17120_cov_884.8350||full	K03462	NAMPT; nicotinamide phosphoribosyltransferase [EC:2.4.2.12]
k141_565201_length_53982_cov_35.5116||full_1_31	k141_565201_length_53982_cov_35.5116||full_1	K01626	E2.5.1.54, aroF, aroG, aroH; 3-deoxy-7-phosphoheptulonate synthase [EC:2.5.1.54]	PF00793.20	PepSY-associated TM region
k141_923234_length_7932_cov_9.0000||full_11	k141_923234_length_7932_cov_9.0000||full	K03273	gmhB; D-glycero-D-manno-heptose 1,7-bisphosphate phosphatase [EC:3.1.3.82 3.1.3.83]	PF08645.11
k141_12836_length_5702_cov_33.4210||full_10	k141_12836_length_5702_cov_33.4210||full	K00558	DNMT1, dcm; DNA (cytosine-5)-methyltransferase 1 [EC:2.1.1.37]	PF00145.17
k141_311616_length_8058_cov_16.0000||full_13	k141_311616_length_8058_cov_16.0000||full	K00558	DNMT1, dcm; DNA (cytosine-5)-methyltransferase 1 [EC:2.1.1.37]	PF00145.17
k141_1179672_length_5626_cov_11.3178||full_2	k141_1179672_length_5626_cov_11.3178||full	K06167	phnP; phosphoribosyl 1,2-cyclic phosphate phosphodiesterase [EC:3.1.4.55]		RecT family
k141_1179672_length_5626_cov_11.3178||full_3	k141_1179672_length_5626_cov_11.3178||full	K03462	NAMPT; nicotinamide phosphoribosyltransferase [EC:2.4.2.12]	PF04095.16
k141_129658_length_19304_cov_281.5195||full_42	k141_129658_length_19304_cov_281.5195||full	K00390	cysH; phosphoadenosine phosphosulfate reductase [EC:1.8.4.8 1.8.4.10]	PF01507.19
k141_46015_length_5021_cov_1341.8369||full_7	k141_46015_length_5021_cov_1341.8369||full	K00558	DNMT1, dcm; DNA (cytosine-5)-methyltransferase 1 [EC:2.1.1.37]	PF00145.17
k141_1077910_length_7624_cov_10.0000||full_7	k141_1077910_length_7624_cov_10.0000||full	K06920	queC; 7-cyano-7-deazaguanine synthase [EC:6.3.4.20]	PF06508.13	Putative vitamin uptake transporter
k141_1077910_length_7624_cov_10.0000||full_9	k141_1077910_length_7624_cov_10.0000||full	K06879	queF; 7-cyano-7-deazaguanine reductase [EC:1.7.1.13]	PF14819.6
k141_1077910_length_7624_cov_10.0000||full_11	k141_1077910_length_7624_cov_10.0000||full	K01495	GCH1, folE; GTP cyclohydrolase IA [EC:3.5.4.16]	PF01227.22
k141_280093_length_9147_cov_8.0000||full_14	k141_280093_length_9147_cov_8.0000||full	K06167	phnP; phosphoribosyl 1,2-cyclic phosphate phosphodiesterase [EC:3.1.4.55]
k141_924224_length_5908_cov_30.0000||full_3	k141_924224_length_5908_cov_30.0000||full	K06167	phnP; phosphoribosyl 1,2-cyclic phosphate phosphodiesterase [EC:3.1.4.55]	PF12706.7
k141_44759_length_8420_cov_14.4438||full_2	k141_44759_length_8420_cov_14.4438||full	K02849	waaQ, rfaQ; heptosyltransferase III [EC:2.4.-.-]	PF01075.17	Glycosyl transferase family 2
k141_666028_length_76771_cov_40.7930||full_7	k141_666028_length_76771_cov_40.7930||full	K01939	purA, ADSS; adenylosuccinate synthase [EC:6.3.4.4]	PF00709.21
k141_666028_length_76771_cov_40.7930||full_9	k141_666028_length_76771_cov_40.7930||full	K04487	iscS, NFS1; cysteine desulfurase [EC:2.8.1.7]	PF00266.19
k141_765182_length_5478_cov_15.9996||full_1	k141_765182_length_5478_cov_15.9996||full	K04034	bchE; anaerobic magnesium-protoporphyrin IX monomethyl ester cyclase [EC:1.21.98.3]	PF04055.21	Terminase RNaseH-like domain
k141_535045_length_6374_cov_11.0000||full_3	k141_535045_length_6374_cov_11.0000||full	K01491	folD; methylenetetrahydrofolate dehydrogenase (NADP+) / methenyltetrahydrofolate cyclohydrolase [EC:1.5.1.5 3.5.4.9]	PF02882.19
k141_148203_length_78765_cov_9.0000||full_29	k141_148203_length_78765_cov_9.0000||full	K01916	nadE; NAD+ synthase [EC:6.3.1.5]	PF02540.17
k141_174690_length_7197_cov_38.0829||full_4	k141_174690_length_7197_cov_38.0829||full	K11381	bkdA; 2-oxoisovalerate dehydrogenase E1 component [EC:1.2.4.4]	PF00676.20
k141_260386_length_11252_cov_10.8886||full_5	k141_260386_length_11252_cov_10.8886||full	K01784	galE, GALE; UDP-glucose 4-epimerase [EC:5.1.3.2]	PF01370.21
k141_248693_length_9867_cov_8.0000||full_1	k141_248693_length_9867_cov_8.0000||full	K00558	DNMT1, dcm; DNA (cytosine-5)-methyltransferase 1 [EC:2.1.1.37]	PF00145.17
k141_417829_length_7207_cov_10.8132||full_6	k141_417829_length_7207_cov_10.8132||full	K01784	galE, GALE; UDP-glucose 4-epimerase [EC:5.1.3.2]	PF01370.21	Glycosyl transferase family 11
k141_417829_length_7207_cov_10.8132||full_11	k141_417829_length_7207_cov_10.8132||full	K01711	gmd, GMDS; GDPmannose 4,6-dehydratase [EC:4.2.1.47]	PF16363.5	Methyltransferase domain
k141_142506_length_11988_cov_79.0187||full_3	k141_142506_length_11988_cov_79.0187||full	K03275	waaO, rfaI; UDP-glucose:(glucosyl)LPS alpha-1,3-glucosyltransferase [EC:2.4.1.-]	PF01501.20
k141_142506_length_11988_cov_79.0187||full_5	k141_142506_length_11988_cov_79.0187||full	K22227	ahbD; heme synthase	PF04055.21
k141_142506_length_11988_cov_79.0187||full_7	k141_142506_length_11988_cov_79.0187||full	K03275	waaO, rfaI; UDP-glucose:(glucosyl)LPS alpha-1,3-glucosyltransferase [EC:2.4.1.-]	PF01501.20
k141_590655_length_6119_cov_11.0000||full_3	k141_590655_length_6119_cov_11.0000||full	K00287	DHFR, folA; dihydrofolate reductase [EC:1.5.1.3]	PF00186.19
k141_236989_length_46924_cov_12.0000||full_15	k141_236989_length_46924_cov_12.0000||full	K01491	folD; methylenetetrahydrofolate dehydrogenase (NADP+) / methenyltetrahydrofolate cyclohydrolase [EC:1.5.1.5 3.5.4.9]	PF02882.19
k141_133822_length_36475_cov_15.1851||full_18	k141_133822_length_36475_cov_15.1851||full	K00558	DNMT1, dcm; DNA (cytosine-5)-methyltransferase 1 [EC:2.1.1.37]
k141_40223_length_67248_cov_37.3641||full_45	k141_40223_length_67248_cov_37.3641||full	K00558	DNMT1, dcm; DNA (cytosine-5)-methyltransferase 1 [EC:2.1.1.37]	PF00145.17
k141_40223_length_67248_cov_37.3641||full_46	k141_40223_length_67248_cov_37.3641||full	K17398	DNMT3A; DNA (cytosine-5)-methyltransferase 3A [EC:2.1.1.37]	PF00145.17	C-5 cytosine-specific DNA methylase
k141_40223_length_67248_cov_37.3641||full_56	k141_40223_length_67248_cov_37.3641||full	K00390	cysH; phosphoadenosine phosphosulfate reductase [EC:1.8.4.8 1.8.4.10]	PF01507.19	Single-strand binding protein family
k141_309338_length_25204_cov_21.9441||full_27	k141_309338_length_25204_cov_21.9441||full	K00558	DNMT1, dcm; DNA (cytosine-5)-methyltransferase 1 [EC:2.1.1.37]		Methyltransferase domain
k141_471347_length_59896_cov_317.0000||full_18	k141_471347_length_59896_cov_317.0000||full	K00558	DNMT1, dcm; DNA (cytosine-5)-methyltransferase 1 [EC:2.1.1.37]	PF00145.17
k141_471347_length_59896_cov_317.0000||full_67	k141_471347_length_59896_cov_317.0000||full	K01176	AMY, amyA, malS; alpha-amylase [EC:3.2.1.1]	PF00128.24
k141_471347_length_59896_cov_317.0000||full_82	k141_471347_length_59896_cov_317.0000||full	K00390	cysH; phosphoadenosine phosphosulfate reductase [EC:1.8.4.8 1.8.4.10]	PF01507.19
k141_1120528_length_5891_cov_11.0000||full_4	k141_1120528_length_5891_cov_11.0000||full	K21140	mec; [CysO sulfur-carrier protein]-S-L-cysteine hydrolase [EC:3.13.1.6]	PF00877.19	Phage minor tail protein L
k141_62023_length_63464_cov_21.3667||full_56	k141_62023_length_63464_cov_21.3667||full	K01491	folD; methylenetetrahydrofolate dehydrogenase (NADP+) / methenyltetrahydrofolate cyclohydrolase [EC:1.5.1.5 3.5.4.9]	PF02882.19
k141_638933_length_12232_cov_378.1698||full_16	k141_638933_length_12232_cov_378.1698||full	K01491	folD; methylenetetrahydrofolate dehydrogenase (NADP+) / methenyltetrahydrofolate cyclohydrolase [EC:1.5.1.5 3.5.4.9]	PF02882.19
k141_26168_length_320657_cov_326.0987||0_partial_1	k141_26168_length_320657_cov_326.0987||0_partial	K01491	folD; methylenetetrahydrofolate dehydrogenase (NADP+) / methenyltetrahydrofolate cyclohydrolase [EC:1.5.1.5 3.5.4.9]	PF02882.19	DNA gyrase C-terminal domain, beta-propeller
k141_26168_length_320657_cov_326.0987||0_partial_8	k141_26168_length_320657_cov_326.0987||0_partial	K00558	DNMT1, dcm; DNA (cytosine-5)-methyltransferase 1 [EC:2.1.1.37]	PF00145.17
k141_224131_length_6661_cov_63.5084||full_5	k141_224131_length_6661_cov_63.5084||full	K00287	DHFR, folA; dihydrofolate reductase [EC:1.5.1.3]	PF00186.19	Thymidylate synthase
k141_546063_length_6424_cov_9.0000||full_8	k141_546063_length_6424_cov_9.0000||full	K00390	cysH; phosphoadenosine phosphosulfate reductase [EC:1.8.4.8 1.8.4.10]		ParB-like nuclease domain
k141_89743_length_51783_cov_39.9956||full_44	k141_89743_length_51783_cov_39.9956||full	K10026	queE; 7-carboxy-7-deazaguanine synthase [EC:4.3.99.3]	PF13394.6
k141_89743_length_51783_cov_39.9956||full_47	k141_89743_length_51783_cov_39.9956||full	K06920	queC; 7-cyano-7-deazaguanine synthase [EC:6.3.4.20]	PF06508.13
k141_89743_length_51783_cov_39.9956||full_50	k141_89743_length_51783_cov_39.9956||full	K01495	GCH1, folE; GTP cyclohydrolase IA [EC:3.5.4.16]	PF01227.22	6-pyruvoyl tetrahydropterin synthase
k141_561423_length_8097_cov_10.0000||full_10	k141_561423_length_8097_cov_10.0000||full	K09882	cobS; cobaltochelatase CobS [EC:6.6.1.2]	PF07728.14	Single-strand binding protein family
k141_78380_length_9040_cov_7.0000||full_1	k141_78380_length_9040_cov_7.0000||full	K03462	NAMPT; nicotinamide phosphoribosyltransferase [EC:2.4.2.12]	PF18127.1
k141_78380_length_9040_cov_7.0000||full_4	k141_78380_length_9040_cov_7.0000||full	K08281	pncA; nicotinamidase/pyrazinamidase [EC:3.5.1.19 3.5.1.-]	PF00857.20
k141_533986_length_60822_cov_15.9902||full_3	k141_533986_length_60822_cov_15.9902||full	K23144	K23144; UDP-N-acetylglucosamine diphosphorylase / glucose-1-phosphate thymidylyltransferase / UDP-N-acetylgalactosamine diphosphorylase / glucosamine-1-phosphate N-acetyltransferase / galactosamine-1-phosphate N-acetyltransferase [EC:2.7.7.23 2.7.7.24 2.7.7.83 2.3.1.157 2.3.1.276]
k141_96481_length_117756_cov_26.9949||full_1_59	k141_96481_length_117756_cov_26.9949||full_1	K21140	mec; [CysO sulfur-carrier protein]-S-L-cysteine hydrolase [EC:3.13.1.6]	PF00877.19	Phage minor tail protein L
k141_24099_length_82455_cov_9.0300||full_1_41	k141_24099_length_82455_cov_9.0300||full_1	K00558	DNMT1, dcm; DNA (cytosine-5)-methyltransferase 1 [EC:2.1.1.37]	PF00145.17
k141_641991_length_5085_cov_42.7302||full_14	k141_641991_length_5085_cov_42.7302||full	K09883	cobT; cobaltochelatase CobT [EC:6.6.1.2]	PF13519.6
k141_310757_length_51203_cov_11.0000||full_18	k141_310757_length_51203_cov_11.0000||full	K06167	phnP; phosphoribosyl 1,2-cyclic phosphate phosphodiesterase [EC:3.1.4.55]
k141_312290_length_38106_cov_14.4350||full_12	k141_312290_length_38106_cov_14.4350||full	K01491	folD; methylenetetrahydrofolate dehydrogenase (NADP+) / methenyltetrahydrofolate cyclohydrolase [EC:1.5.1.5 3.5.4.9]	PF02882.19
k141_84261_length_46611_cov_14.1600||full_1_44	k141_84261_length_46611_cov_14.1600||full_1	K00558	DNMT1, dcm; DNA (cytosine-5)-methyltransferase 1 [EC:2.1.1.37]	PF00145.17
k141_108679_length_214147_cov_36.4429||0_partial_fragment_1_3	k141_108679_length_214147_cov_36.4429||0_partial_fragment_1	K01737	queD, ptpS, PTS; 6-pyruvoyltetrahydropterin/6-carboxytetrahydropterin synthase [EC:4.2.3.12 4.1.2.50]	PF01242.19	Sigma-70, region 4
k141_108679_length_214147_cov_36.4429||0_partial_fragment_1_4	k141_108679_length_214147_cov_36.4429||0_partial_fragment_1	K10026	queE; 7-carboxy-7-deazaguanine synthase [EC:4.3.99.3]	PF04055.21	6-pyruvoyl tetrahydropterin synthase
k141_212227_length_17226_cov_9.0000||full_3	k141_212227_length_17226_cov_9.0000||full	K22227	ahbD; heme synthase	PF04055.21
k141_789656_length_9544_cov_18.9840||full_12	k141_789656_length_9544_cov_18.9840||full	K00558	DNMT1, dcm; DNA (cytosine-5)-methyltransferase 1 [EC:2.1.1.37]	PF00145.17
k141_393078_length_11878_cov_39.9378||full_8	k141_393078_length_11878_cov_39.9378||full	K01771	plc; 1-phosphatidylinositol phosphodiesterase [EC:4.6.1.13]
k141_393078_length_11878_cov_39.9378||full_9	k141_393078_length_11878_cov_39.9378||full	K00558	DNMT1, dcm; DNA (cytosine-5)-methyltransferase 1 [EC:2.1.1.37]	PF00145.17
k141_127261_length_44675_cov_72.6573||full_53	k141_127261_length_44675_cov_72.6573||full	K00558	DNMT1, dcm; DNA (cytosine-5)-methyltransferase 1 [EC:2.1.1.37]	PF00145.17
k141_1016744_length_5680_cov_10.0507||full_4	k141_1016744_length_5680_cov_10.0507||full	K01771	plc; 1-phosphatidylinositol phosphodiesterase [EC:4.6.1.13]
k141_99787_length_7422_cov_5.0000||full_15	k141_99787_length_7422_cov_5.0000||full	K06167	phnP; phosphoribosyl 1,2-cyclic phosphate phosphodiesterase [EC:3.1.4.55]
k141_608875_length_70174_cov_20.4824||full_10	k141_608875_length_70174_cov_20.4824||full	K01791	wecB; UDP-N-acetylglucosamine 2-epimerase (non-hydrolysing) [EC:5.1.3.14]	PF02350.19
k141_515262_length_12181_cov_7.9924||full_5	k141_515262_length_12181_cov_7.9924||full	K00558	DNMT1, dcm; DNA (cytosine-5)-methyltransferase 1 [EC:2.1.1.37]	PF00145.17
k141_625502_length_152498_cov_13.9993||full_168	k141_625502_length_152498_cov_13.9993||full	K08281	pncA; nicotinamidase/pyrazinamidase [EC:3.5.1.19 3.5.1.-]
k141_625502_length_152498_cov_13.9993||full_170	k141_625502_length_152498_cov_13.9993||full	K00763	pncB, NAPRT1; nicotinate phosphoribosyltransferase [EC:6.3.4.21]	PF04095.16
k141_625502_length_152498_cov_13.9993||full_174	k141_625502_length_152498_cov_13.9993||full	K01916	nadE; NAD+ synthase [EC:6.3.1.5]	PF02540.17
k141_625502_length_152498_cov_13.9993||full_177	k141_625502_length_152498_cov_13.9993||full	K00969	nadD; nicotinate-nucleotide adenylyltransferase [EC:2.7.7.18]	PF01467.26
k141_246583_length_5801_cov_26.7618||full_3	k141_246583_length_5801_cov_26.7618||full	K01784	galE, GALE; UDP-glucose 4-epimerase [EC:5.1.3.2]	PF01370.21	Glycosyl transferase family 2
k141_492020_length_6706_cov_47.0000||full_10	k141_492020_length_6706_cov_47.0000||full	K00558	DNMT1, dcm; DNA (cytosine-5)-methyltransferase 1 [EC:2.1.1.37]	PF00145.17	Thymidylate synthase complementing protein
k141_923869_length_10179_cov_16.8650||full_16	k141_923869_length_10179_cov_16.8650||full	K06920	queC; 7-cyano-7-deazaguanine synthase [EC:6.3.4.20]	PF06508.13
k141_923869_length_10179_cov_16.8650||full_18	k141_923869_length_10179_cov_16.8650||full	K06879	queF; 7-cyano-7-deazaguanine reductase [EC:1.7.1.13]	PF14819.6
k141_36996_length_14931_cov_16.6173||full_9	k141_36996_length_14931_cov_16.6173||full	K06881	nrnA; bifunctional oligoribonuclease and PAP phosphatase NrnA [EC:3.1.3.7 3.1.13.3]
k141_167692_length_55640_cov_19.7761||full_66	k141_167692_length_55640_cov_19.7761||full	K00558	DNMT1, dcm; DNA (cytosine-5)-methyltransferase 1 [EC:2.1.1.37]	PF00145.17
k141_47660_length_8076_cov_5.0000||full_4	k141_47660_length_8076_cov_5.0000||full	K21140	mec; [CysO sulfur-carrier protein]-S-L-cysteine hydrolase [EC:3.13.1.6]	PF00877.19	Phage minor tail protein L
k141_589669_length_26088_cov_14.0000||full_8	k141_589669_length_26088_cov_14.0000||full	K00558	DNMT1, dcm; DNA (cytosine-5)-methyltransferase 1 [EC:2.1.1.37]	PF00145.17
k141_589669_length_26088_cov_14.0000||full_10	k141_589669_length_26088_cov_14.0000||full	K00230	hemG; menaquinone-dependent protoporphyrinogen oxidase [EC:1.3.5.3]	PF12724.7	Plasmid recombination enzyme
k141_124571_length_44150_cov_232.0000||full_13	k141_124571_length_44150_cov_232.0000||full	K21140	mec; [CysO sulfur-carrier protein]-S-L-cysteine hydrolase [EC:3.13.1.6]	PF14464.6
k141_124571_length_44150_cov_232.0000||full_58	k141_124571_length_44150_cov_232.0000||full	K00558	DNMT1, dcm; DNA (cytosine-5)-methyltransferase 1 [EC:2.1.1.37]	PF00145.17	Putative exonuclease, RdgC
k141_421048_length_7549_cov_6.0000||full_9	k141_421048_length_7549_cov_6.0000||full	K00287	DHFR, folA; dihydrofolate reductase [EC:1.5.1.3]	PF00186.19	Thymidylate synthase
k141_1489005_length_20980_cov_24.9994||full_26	k141_1489005_length_20980_cov_24.9994||full	K12450	RHM; UDP-glucose 4,6-dehydratase [EC:4.2.1.76]
k141_15193_length_57045_cov_25.9959||full_1_8	k141_15193_length_57045_cov_25.9959||full_1	K00558	DNMT1, dcm; DNA (cytosine-5)-methyltransferase 1 [EC:2.1.1.37]	PF00145.17
k141_684175_length_25526_cov_13.0523||full_11	k141_684175_length_25526_cov_13.0523||full	K03269	lpxH; UDP-2,3-diacylglucosamine hydrolase [EC:3.6.1.54]	PF00149.28
k141_47013_length_17931_cov_69.9784||full_3	k141_47013_length_17931_cov_69.9784||full	K08281	pncA; nicotinamidase/pyrazinamidase [EC:3.5.1.19 3.5.1.-]	PF00857.20
k141_47013_length_17931_cov_69.9784||full_8	k141_47013_length_17931_cov_69.9784||full	K03462	NAMPT; nicotinamide phosphoribosyltransferase [EC:2.4.2.12]	PF04095.16
k141_47013_length_17931_cov_69.9784||full_12	k141_47013_length_17931_cov_69.9784||full	K01916	nadE; NAD+ synthase [EC:6.3.1.5]	PF02540.17	Uracil DNA glycosylase superfamily
k141_47013_length_17931_cov_69.9784||full_25	k141_47013_length_17931_cov_69.9784||full	K01491	folD; methylenetetrahydrofolate dehydrogenase (NADP+) / methenyltetrahydrofolate cyclohydrolase [EC:1.5.1.5 3.5.4.9]	PF02882.19
k141_1109134_length_7122_cov_19.3048||full_9	k141_1109134_length_7122_cov_19.3048||full	K00568	ubiG; 2-polyprenyl-6-hydroxyphenyl methylase / 3-demethylubiquinone-9 3-methyltransferase [EC:2.1.1.222 2.1.1.64]	PF13847.6
k141_1109134_length_7122_cov_19.3048||full_10	k141_1109134_length_7122_cov_19.3048||full	K10026	queE; 7-carboxy-7-deazaguanine synthase [EC:4.3.99.3]		Methyltransferase domain
k141_866313_length_15412_cov_32.2287||full_11	k141_866313_length_15412_cov_32.2287||full	K21140	mec; [CysO sulfur-carrier protein]-S-L-cysteine hydrolase [EC:3.13.1.6]	PF14464.6	Phage minor tail protein L
k141_270113_length_98875_cov_22.0000||full_52	k141_270113_length_98875_cov_22.0000||full	K01916	nadE; NAD+ synthase [EC:6.3.1.5]	PF02540.17
k141_270113_length_98875_cov_22.0000||full_54	k141_270113_length_98875_cov_22.0000||full	K03462	NAMPT; nicotinamide phosphoribosyltransferase [EC:2.4.2.12]	PF04095.16
k141_270113_length_98875_cov_22.0000||full_56	k141_270113_length_98875_cov_22.0000||full	K08281	pncA; nicotinamidase/pyrazinamidase [EC:3.5.1.19 3.5.1.-]	PF00857.20
k141_190493_length_41725_cov_57.0000||full_1	k141_190493_length_41725_cov_57.0000||full	K03526	gcpE, ispG; (E)-4-hydroxy-3-methylbut-2-enyl-diphosphate synthase [EC:1.17.7.1 1.17.7.3]	PF04551.14	Helix-turn-helix
k141_402523_length_10440_cov_13.0000||full_10	k141_402523_length_10440_cov_13.0000||full	K04487	iscS, NFS1; cysteine desulfurase [EC:2.8.1.7]	PF00266.19
k141_71626_length_90007_cov_18.0000||full_43	k141_71626_length_90007_cov_18.0000||full	K01491	folD; methylenetetrahydrofolate dehydrogenase (NADP+) / methenyltetrahydrofolate cyclohydrolase [EC:1.5.1.5 3.5.4.9]	PF02882.19
k141_332643_length_39302_cov_11.9614||full_31	k141_332643_length_39302_cov_11.9614||full	K16870	wbbL; N-acetylglucosaminyl-diphospho-decaprenol L-rhamnosyltransferase [EC:2.4.1.289]	PF00535.26
k141_411600_length_5754_cov_21.9482||full_5	k141_411600_length_5754_cov_21.9482||full	K00558	DNMT1, dcm; DNA (cytosine-5)-methyltransferase 1 [EC:2.1.1.37]	PF00145.17	Anaerobic ribonucleoside-triphosphate reductase
k141_144187_length_11588_cov_19.0000||full_8	k141_144187_length_11588_cov_19.0000||full	K01491	folD; methylenetetrahydrofolate dehydrogenase (NADP+) / methenyltetrahydrofolate cyclohydrolase [EC:1.5.1.5 3.5.4.9]	PF02882.19
k141_528925_length_20308_cov_114.7520||full_11	k141_528925_length_20308_cov_114.7520||full	K06167	phnP; phosphoribosyl 1,2-cyclic phosphate phosphodiesterase [EC:3.1.4.55]		Protein of unknown function (DUF1351)
k141_528925_length_20308_cov_114.7520||full_15	k141_528925_length_20308_cov_114.7520||full	K09882	cobS; cobaltochelatase CobS [EC:6.6.1.2]	PF07728.14
k141_528925_length_20308_cov_114.7520||full_23	k141_528925_length_20308_cov_114.7520||full	K21064	ycsE, yitU, ywtE; 5-amino-6-(5-phospho-D-ribitylamino)uracil phosphatase [EC:3.1.3.104]	PF08282.12
k141_1664661_length_7332_cov_11.0000||full_7	k141_1664661_length_7332_cov_11.0000||full	K00472	P4HA; prolyl 4-hydroxylase [EC:1.14.11.2]	PF13640.6	DnaB-like helicase C terminal domain
k141_49731_length_11025_cov_18.5333||full_10	k141_49731_length_11025_cov_18.5333||full	K17398	DNMT3A; DNA (cytosine-5)-methyltransferase 3A [EC:2.1.1.37]	PF00145.17
k141_49731_length_11025_cov_18.5333||full_15	k141_49731_length_11025_cov_18.5333||full	K17398	DNMT3A; DNA (cytosine-5)-methyltransferase 3A [EC:2.1.1.37]
k141_166581_length_87739_cov_68.0008||full_1	k141_166581_length_87739_cov_68.0008||full	K03462	NAMPT; nicotinamide phosphoribosyltransferase [EC:2.4.2.12]	PF04095.16
k141_166581_length_87739_cov_68.0008||full_82	k141_166581_length_87739_cov_68.0008||full	K00287	DHFR, folA; dihydrofolate reductase [EC:1.5.1.3]	PF00186.19	Thymidylate synthase
k141_166581_length_87739_cov_68.0008||full_121	k141_166581_length_87739_cov_68.0008||full	K03462	NAMPT; nicotinamide phosphoribosyltransferase [EC:2.4.2.12]	PF18127.1
k141_563039_length_16921_cov_16.9774||full_23	k141_563039_length_16921_cov_16.9774||full	K00390	cysH; phosphoadenosine phosphosulfate reductase [EC:1.8.4.8 1.8.4.10]	PF01507.19
k141_563039_length_16921_cov_16.9774||full_26	k141_563039_length_16921_cov_16.9774||full	K00558	DNMT1, dcm; DNA (cytosine-5)-methyltransferase 1 [EC:2.1.1.37]	PF00145.17
k141_98272_length_62672_cov_60.0000||full_63	k141_98272_length_62672_cov_60.0000||full	K00558	DNMT1, dcm; DNA (cytosine-5)-methyltransferase 1 [EC:2.1.1.37]	PF00145.17
k141_49172_length_7405_cov_11.0000||full_9	k141_49172_length_7405_cov_11.0000||full	K01495	GCH1, folE; GTP cyclohydrolase IA [EC:3.5.4.16]	PF01227.22
k141_34841_length_49272_cov_156.0004||full_60	k141_34841_length_49272_cov_156.0004||full	K00568	ubiG; 2-polyprenyl-6-hydroxyphenyl methylase / 3-demethylubiquinone-9 3-methyltransferase [EC:2.1.1.222 2.1.1.64]	PF13649.6
k141_187074_length_10676_cov_12.9999||full_2	k141_187074_length_10676_cov_12.9999||full	K00789	metK; S-adenosylmethionine synthetase [EC:2.5.1.6]	PF00438.20
k141_187074_length_10676_cov_12.9999||full_4	k141_187074_length_10676_cov_12.9999||full	K00558	DNMT1, dcm; DNA (cytosine-5)-methyltransferase 1 [EC:2.1.1.37]	PF00145.17	DNA methylase
k141_128372_length_21035_cov_16.0000||full_12	k141_128372_length_21035_cov_16.0000||full	K00287	DHFR, folA; dihydrofolate reductase [EC:1.5.1.3]	PF00186.19
k141_404953_length_19665_cov_30.0000||full_7	k141_404953_length_19665_cov_30.0000||full	K03462	NAMPT; nicotinamide phosphoribosyltransferase [EC:2.4.2.12]	PF04095.16
k141_35710_length_7276_cov_21.4135||full_10	k141_35710_length_7276_cov_21.4135||full	K00558	DNMT1, dcm; DNA (cytosine-5)-methyltransferase 1 [EC:2.1.1.37]	PF00145.17
k141_459754_length_10962_cov_27.5166||full_26	k141_459754_length_10962_cov_27.5166||full	K00558	DNMT1, dcm; DNA (cytosine-5)-methyltransferase 1 [EC:2.1.1.37]	PF00145.17
k141_481538_length_9676_cov_24.0000||full_5	k141_481538_length_9676_cov_24.0000||full	K06167	phnP; phosphoribosyl 1,2-cyclic phosphate phosphodiesterase [EC:3.1.4.55]
k141_320088_length_5941_cov_13.0000||full_4	k141_320088_length_5941_cov_13.0000||full	K01858	INO1, ISYNA1; myo-inositol-1-phosphate synthase [EC:5.5.1.4]	PF01658.17
k141_320088_length_5941_cov_13.0000||full_6	k141_320088_length_5941_cov_13.0000||full	K06920	queC; 7-cyano-7-deazaguanine synthase [EC:6.3.4.20]	PF06508.13
k141_598762_length_17250_cov_39.0188||full_6	k141_598762_length_17250_cov_39.0188||full	K01491	folD; methylenetetrahydrofolate dehydrogenase (NADP+) / methenyltetrahydrofolate cyclohydrolase [EC:1.5.1.5 3.5.4.9]	PF02882.19
k141_69660_length_87452_cov_28.9940||full_40	k141_69660_length_87452_cov_28.9940||full	K01491	folD; methylenetetrahydrofolate dehydrogenase (NADP+) / methenyltetrahydrofolate cyclohydrolase [EC:1.5.1.5 3.5.4.9]	PF02882.19
k141_798793_length_13970_cov_32.9931||full_21	k141_798793_length_13970_cov_32.9931||full	K00558	DNMT1, dcm; DNA (cytosine-5)-methyltransferase 1 [EC:2.1.1.37]	PF00145.17
k141_494025_length_8866_cov_27.9765||full_6	k141_494025_length_8866_cov_27.9765||full	K01176	AMY, amyA, malS; alpha-amylase [EC:3.2.1.1]
k141_465978_length_78316_cov_64.9191||full_7	k141_465978_length_78316_cov_64.9191||full	K01491	folD; methylenetetrahydrofolate dehydrogenase (NADP+) / methenyltetrahydrofolate cyclohydrolase [EC:1.5.1.5 3.5.4.9]	PF02882.19
k141_465978_length_78316_cov_64.9191||full_18	k141_465978_length_78316_cov_64.9191||full	K21029	moeB; molybdopterin-synthase adenylyltransferase [EC:2.7.7.80]	PF00899.21
k141_316832_length_129552_cov_22.9461||full_120	k141_316832_length_129552_cov_22.9461||full	K01491	folD; methylenetetrahydrofolate dehydrogenase (NADP+) / methenyltetrahydrofolate cyclohydrolase [EC:1.5.1.5 3.5.4.9]	PF02882.19
k141_439524_length_15998_cov_12.0000||full_1	k141_439524_length_15998_cov_12.0000||full	K09882	cobS; cobaltochelatase CobS [EC:6.6.1.2]
k141_341580_length_182479_cov_48.7542||full_87	k141_341580_length_182479_cov_48.7542||full	K22227	ahbD; heme synthase
k141_341580_length_182479_cov_48.7542||full_89	k141_341580_length_182479_cov_48.7542||full	K22227	ahbD; heme synthase	PF04055.21
k141_144134_length_5311_cov_11.1104||full_4	k141_144134_length_5311_cov_11.1104||full	K21140	mec; [CysO sulfur-carrier protein]-S-L-cysteine hydrolase [EC:3.13.1.6]	PF14464.6	Phage minor tail protein L
k141_183118_length_9749_cov_16.6628||full_10	k141_183118_length_9749_cov_16.6628||full	K13522	K13522, nadM; bifunctional NMN adenylyltransferase/nudix hydrolase [EC:2.7.7.1 3.6.1.-]	PF00293.28
k141_244805_length_68707_cov_16.2941||full_3	k141_244805_length_68707_cov_16.2941||full	K03271	gmhA, lpcA; D-sedoheptulose 7-phosphate isomerase [EC:5.3.1.28]	PF13580.6
k141_244805_length_68707_cov_16.2941||full_5	k141_244805_length_68707_cov_16.2941||full	K00568	ubiG; 2-polyprenyl-6-hydroxyphenyl methylase / 3-demethylubiquinone-9 3-methyltransferase [EC:2.1.1.222 2.1.1.64]	PF13489.6
k141_559893_length_12877_cov_164.7240||full_5	k141_559893_length_12877_cov_164.7240||full	K13522	K13522, nadM; bifunctional NMN adenylyltransferase/nudix hydrolase [EC:2.7.7.1 3.6.1.-]	PF00293.28
k141_559893_length_12877_cov_164.7240||full_7	k141_559893_length_12877_cov_164.7240||full	K03462	NAMPT; nicotinamide phosphoribosyltransferase [EC:2.4.2.12]	PF04095.16	ProQ/FINO family
k141_464476_length_7787_cov_14.0000||full_3	k141_464476_length_7787_cov_14.0000||full	K04487	iscS, NFS1; cysteine desulfurase [EC:2.8.1.7]	PF00266.19	Bacterial DNA-binding protein
k141_464476_length_7787_cov_14.0000||full_10	k141_464476_length_7787_cov_14.0000||full	K00656	E2.3.1.54, pflD; formate C-acetyltransferase [EC:2.3.1.54]	PF01228.21
k141_553436_length_7528_cov_7.0000||full_6	k141_553436_length_7528_cov_7.0000||full	K06920	queC; 7-cyano-7-deazaguanine synthase [EC:6.3.4.20]
k141_172785_length_6013_cov_27.7948||full_10	k141_172785_length_6013_cov_27.7948||full	K00390	cysH; phosphoadenosine phosphosulfate reductase [EC:1.8.4.8 1.8.4.10]	PF01507.19
k141_30751_length_25164_cov_9.0141||full_11	k141_30751_length_25164_cov_9.0141||full	K21029	moeB; molybdopterin-synthase adenylyltransferase [EC:2.7.7.80]	PF00899.21
k141_894164_length_96846_cov_34.0000||full_fragment_1_58	k141_894164_length_96846_cov_34.0000||full_fragment_1	K00558	DNMT1, dcm; DNA (cytosine-5)-methyltransferase 1 [EC:2.1.1.37]	PF00145.17
k141_894164_length_96846_cov_34.0000||full_fragment_1_60	k141_894164_length_96846_cov_34.0000||full_fragment_1	K23144	K23144; UDP-N-acetylglucosamine diphosphorylase / glucose-1-phosphate thymidylyltransferase / UDP-N-acetylgalactosamine diphosphorylase / glucosamine-1-phosphate N-acetyltransferase / galactosamine-1-phosphate N-acetyltransferase [EC:2.7.7.23 2.7.7.24 2.7.7.83 2.3.1.157 2.3.1.276]
k141_1121344_length_19761_cov_14.9836||full_21	k141_1121344_length_19761_cov_14.9836||full	K03462	NAMPT; nicotinamide phosphoribosyltransferase [EC:2.4.2.12]	PF04095.16
k141_1121344_length_19761_cov_14.9836||full_29	k141_1121344_length_19761_cov_14.9836||full	K22227	ahbD; heme synthase	PF04055.21
k141_91025_length_85232_cov_4954.3932||full_4	k141_91025_length_85232_cov_4954.3932||full	K10026	queE; 7-carboxy-7-deazaguanine synthase [EC:4.3.99.3]	PF13394.6
k141_91025_length_85232_cov_4954.3932||full_9	k141_91025_length_85232_cov_4954.3932||full	K09457	queF; 7-cyano-7-deazaguanine reductase [EC:1.7.1.13]	PF14489.6
k141_91025_length_85232_cov_4954.3932||full_11	k141_91025_length_85232_cov_4954.3932||full	K06920	queC; 7-cyano-7-deazaguanine synthase [EC:6.3.4.20]	PF06508.13
k141_91025_length_85232_cov_4954.3932||full_21	k141_91025_length_85232_cov_4954.3932||full	K09883	cobT; cobaltochelatase CobT [EC:6.6.1.2]
k141_91025_length_85232_cov_4954.3932||full_84	k141_91025_length_85232_cov_4954.3932||full	K01737	queD, ptpS, PTS; 6-pyruvoyltetrahydropterin/6-carboxytetrahydropterin synthase [EC:4.2.3.12 4.1.2.50]	PF01242.19
k141_91025_length_85232_cov_4954.3932||full_120	k141_91025_length_85232_cov_4954.3932||full	K01495	GCH1, folE; GTP cyclohydrolase IA [EC:3.5.4.16]	PF01227.22	Protein of unknown function (DUF3109)
k141_507330_length_32176_cov_75.1563||full_12	k141_507330_length_32176_cov_75.1563||full	K09883	cobT; cobaltochelatase CobT [EC:6.6.1.2]
k141_507330_length_32176_cov_75.1563||full_17	k141_507330_length_32176_cov_75.1563||full	K09882	cobS; cobaltochelatase CobS [EC:6.6.1.2]	PF07728.14
k141_806125_length_37571_cov_25.0007||full_33	k141_806125_length_37571_cov_25.0007||full	K00558	DNMT1, dcm; DNA (cytosine-5)-methyltransferase 1 [EC:2.1.1.37]	PF00145.17
k141_1205413_length_6708_cov_8.0000||full_2	k141_1205413_length_6708_cov_8.0000||full	K21140	mec; [CysO sulfur-carrier protein]-S-L-cysteine hydrolase [EC:3.13.1.6]	PF00877.19	Phage minor tail protein L
k141_922956_length_21762_cov_89.5107||full_1	k141_922956_length_21762_cov_89.5107||full	K01951	guaA, GMPS; GMP synthase (glutamine-hydrolysing) [EC:6.3.5.2]	PF00958.22
k141_118542_length_8577_cov_11.0000||full_4	k141_118542_length_8577_cov_11.0000||full	K00558	DNMT1, dcm; DNA (cytosine-5)-methyltransferase 1 [EC:2.1.1.37]	PF00145.17
k141_184138_length_131769_cov_36.0017||full_1_43	k141_184138_length_131769_cov_36.0017||full_1	K06167	phnP; phosphoribosyl 1,2-cyclic phosphate phosphodiesterase [EC:3.1.4.55]	PF12706.7
k141_583316_length_12239_cov_18.4311||full_3	k141_583316_length_12239_cov_18.4311||full	K01738	cysK; cysteine synthase [EC:2.5.1.47]	PF00291.25	AI-2E family transporter
k141_642970_length_10276_cov_14.0000||full_8	k141_642970_length_10276_cov_14.0000||full	K01491	folD; methylenetetrahydrofolate dehydrogenase (NADP+) / methenyltetrahydrofolate cyclohydrolase [EC:1.5.1.5 3.5.4.9]	PF02882.19
k141_214417_length_113979_cov_28.0693||full_1_83	k141_214417_length_113979_cov_28.0693||full_1	K01491	folD; methylenetetrahydrofolate dehydrogenase (NADP+) / methenyltetrahydrofolate cyclohydrolase [EC:1.5.1.5 3.5.4.9]	PF02882.19
k141_792771_length_5201_cov_69.6812||full_2	k141_792771_length_5201_cov_69.6812||full	K00952	nadM; nicotinamide-nucleotide adenylyltransferase [EC:2.7.7.1]
k141_792771_length_5201_cov_69.6812||full_3	k141_792771_length_5201_cov_69.6812||full	K00860	cysC; adenylylsulfate kinase [EC:2.7.1.25]	PF01583.20
k141_567195_length_41281_cov_22.0000||full_51	k141_567195_length_41281_cov_22.0000||full	K01491	folD; methylenetetrahydrofolate dehydrogenase (NADP+) / methenyltetrahydrofolate cyclohydrolase [EC:1.5.1.5 3.5.4.9]	PF02882.19	N-acetylmuramoyl-L-alanine amidase
k141_535922_length_5726_cov_23.7685||full_8	k141_535922_length_5726_cov_23.7685||full	K00952	nadM; nicotinamide-nucleotide adenylyltransferase [EC:2.7.7.1]
k141_190851_length_97768_cov_13.0000||full_59	k141_190851_length_97768_cov_13.0000||full	K01186	NEU1; sialidase-1 [EC:3.2.1.18]	PF13859.6
k141_14296_length_211413_cov_193.9077||0_partial_1_45	k141_14296_length_211413_cov_193.9077||0_partial_1	K19267	qorB; NAD(P)H dehydrogenase (quinone) [EC:1.6.5.2]	PF05368.13
k141_452063_length_137249_cov_15.0000||full_13	k141_452063_length_137249_cov_15.0000||full	K01491	folD; methylenetetrahydrofolate dehydrogenase (NADP+) / methenyltetrahydrofolate cyclohydrolase [EC:1.5.1.5 3.5.4.9]	PF02882.19
k141_452063_length_137249_cov_15.0000||full_22	k141_452063_length_137249_cov_15.0000||full	K00656	E2.3.1.54, pflD; formate C-acetyltransferase [EC:2.3.1.54]	PF01228.21
k141_337964_length_6236_cov_10.9798||full_1	k141_337964_length_6236_cov_10.9798||full	K00008	SORD, gutB; L-iditol 2-dehydrogenase [EC:1.1.1.14]
k141_422580_length_35368_cov_11.2042||full_31	k141_422580_length_35368_cov_11.2042||full	K00558	DNMT1, dcm; DNA (cytosine-5)-methyltransferase 1 [EC:2.1.1.37]	PF00145.17
k141_306887_length_48955_cov_20.0004||full_70	k141_306887_length_48955_cov_20.0004||full	K00820	glmS, GFPT; glutamine---fructose-6-phosphate transaminase (isomerizing) [EC:2.6.1.16]	PF13522.6
k141_68289_length_5871_cov_55.7110||full_7	k141_68289_length_5871_cov_55.7110||full	K17398	DNMT3A; DNA (cytosine-5)-methyltransferase 3A [EC:2.1.1.37]	PF00145.17
k141_1756225_length_9211_cov_13.0000||full_16	k141_1756225_length_9211_cov_13.0000||full	K00558	DNMT1, dcm; DNA (cytosine-5)-methyltransferase 1 [EC:2.1.1.37]	PF00145.17
k141_214930_length_11951_cov_12.0702||full_19	k141_214930_length_11951_cov_12.0702||full	K01951	guaA, GMPS; GMP synthase (glutamine-hydrolysing) [EC:6.3.5.2]	PF00958.22
k141_463686_length_9732_cov_6.0000||full_21	k141_463686_length_9732_cov_6.0000||full	K00558	DNMT1, dcm; DNA (cytosine-5)-methyltransferase 1 [EC:2.1.1.37]	PF00145.17
k141_295574_length_5508_cov_11.0000||full_5	k141_295574_length_5508_cov_11.0000||full	K00558	DNMT1, dcm; DNA (cytosine-5)-methyltransferase 1 [EC:2.1.1.37]	PF00145.17	DNA methylase
k141_186806_length_9883_cov_10.0000||full_12	k141_186806_length_9883_cov_10.0000||full	K00558	DNMT1, dcm; DNA (cytosine-5)-methyltransferase 1 [EC:2.1.1.37]	PF00145.17	Domain of unknown function (DUF1611_C) P-loop domain
k141_157327_length_178784_cov_41.3959||full_179	k141_157327_length_178784_cov_41.3959||full	K00850	pfkA, PFK; 6-phosphofructokinase 1 [EC:2.7.1.11]	PF00365.20
k141_192019_length_97738_cov_40.5484||full_1_62	k141_192019_length_97738_cov_40.5484||full_1	K00558	DNMT1, dcm; DNA (cytosine-5)-methyltransferase 1 [EC:2.1.1.37]	PF00145.17
k141_549737_length_13480_cov_9.0000||full_1_2	k141_549737_length_13480_cov_9.0000||full_1	K06920	queC; 7-cyano-7-deazaguanine synthase [EC:6.3.4.20]	PF06508.13
k141_549737_length_13480_cov_9.0000||full_1_6	k141_549737_length_13480_cov_9.0000||full_1	K01737	queD, ptpS, PTS; 6-pyruvoyltetrahydropterin/6-carboxytetrahydropterin synthase [EC:4.2.3.12 4.1.2.50]	PF01242.19	Thioredoxin
k141_549737_length_13480_cov_9.0000||full_1_7	k141_549737_length_13480_cov_9.0000||full_1	K10026	queE; 7-carboxy-7-deazaguanine synthase [EC:4.3.99.3]		6-pyruvoyl tetrahydropterin synthase
k141_549737_length_13480_cov_9.0000||full_1_12	k141_549737_length_13480_cov_9.0000||full_1	K01495	GCH1, folE; GTP cyclohydrolase IA [EC:3.5.4.16]	PF01227.22	Phosphoribosyl transferase domain
k141_1069929_length_26122_cov_32.6549||full_1_12	k141_1069929_length_26122_cov_32.6549||full_1	K01491	folD; methylenetetrahydrofolate dehydrogenase (NADP+) / methenyltetrahydrofolate cyclohydrolase [EC:1.5.1.5 3.5.4.9]	PF02882.19	dUTPase
k141_171080_length_12851_cov_172.1746||full_10	k141_171080_length_12851_cov_172.1746||full	K00558	DNMT1, dcm; DNA (cytosine-5)-methyltransferase 1 [EC:2.1.1.37]	PF00145.17
k141_297816_length_5827_cov_21.2086||full_2	k141_297816_length_5827_cov_21.2086||full	K00390	cysH; phosphoadenosine phosphosulfate reductase [EC:1.8.4.8 1.8.4.10]	PF01507.19
k141_145342_length_7180_cov_55.0000||full_11	k141_145342_length_7180_cov_55.0000||full	K00390	cysH; phosphoadenosine phosphosulfate reductase [EC:1.8.4.8 1.8.4.10]
k141_32138_length_77006_cov_26.3593||full_49	k141_32138_length_77006_cov_26.3593||full	K00287	DHFR, folA; dihydrofolate reductase [EC:1.5.1.3]	PF00186.19
k141_1453404_length_6358_cov_8.2799||full_8	k141_1453404_length_6358_cov_8.2799||full	K00798	MMAB, pduO; cob(I)alamin adenosyltransferase [EC:2.5.1.17]	PF01923.18
k141_9786_length_24025_cov_26.9083||full_9	k141_9786_length_24025_cov_26.9083||full	K21140	mec; [CysO sulfur-carrier protein]-S-L-cysteine hydrolase [EC:3.13.1.6]	PF14464.6
k141_292769_length_57222_cov_13.9950||full_1_15	k141_292769_length_57222_cov_13.9950||full_1	K00390	cysH; phosphoadenosine phosphosulfate reductase [EC:1.8.4.8 1.8.4.10]	PF01507.19
k141_292769_length_57222_cov_13.9950||full_1_23	k141_292769_length_57222_cov_13.9950||full_1	K00558	DNMT1, dcm; DNA (cytosine-5)-methyltransferase 1 [EC:2.1.1.37]	PF00145.17
k141_104822_length_5340_cov_40.5672||full_4	k141_104822_length_5340_cov_40.5672||full	K01915	glnA, GLUL; glutamine synthetase [EC:6.3.1.2]	PF00120.24
k141_115921_length_39785_cov_474.1157||full_1_24	k141_115921_length_39785_cov_474.1157||full_1	K00789	metK; S-adenosylmethionine synthetase [EC:2.5.1.6]	PF02773.16
k141_494600_length_45022_cov_54.9928||full_10	k141_494600_length_45022_cov_54.9928||full	K06167	phnP; phosphoribosyl 1,2-cyclic phosphate phosphodiesterase [EC:3.1.4.55]	PF12706.7
k141_124859_length_9783_cov_63.4987||full_15	k141_124859_length_9783_cov_63.4987||full	K00558	DNMT1, dcm; DNA (cytosine-5)-methyltransferase 1 [EC:2.1.1.37]	PF00145.17
k141_258252_length_81063_cov_11.0001||full_75	k141_258252_length_81063_cov_11.0001||full	K00558	DNMT1, dcm; DNA (cytosine-5)-methyltransferase 1 [EC:2.1.1.37]	PF00145.17
k141_289169_length_12926_cov_66.1881||full_11	k141_289169_length_12926_cov_66.1881||full	K00390	cysH; phosphoadenosine phosphosulfate reductase [EC:1.8.4.8 1.8.4.10]	PF01507.19
k141_107331_length_8675_cov_10.0000||full_6	k141_107331_length_8675_cov_10.0000||full	K00390	cysH; phosphoadenosine phosphosulfate reductase [EC:1.8.4.8 1.8.4.10]	PF01507.19	Bacteriophage replication gene A protein (GPA)
k141_180489_length_13380_cov_16.0000||full_12	k141_180489_length_13380_cov_16.0000||full	K00558	DNMT1, dcm; DNA (cytosine-5)-methyltransferase 1 [EC:2.1.1.37]	PF00145.17
k141_544255_length_16114_cov_65.9249||full_6	k141_544255_length_16114_cov_65.9249||full	K00558	DNMT1, dcm; DNA (cytosine-5)-methyltransferase 1 [EC:2.1.1.37]	PF00145.17	DNA methylase
k141_1071978_length_5596_cov_22.4035||full_2	k141_1071978_length_5596_cov_22.4035||full	K01784	galE, GALE; UDP-glucose 4-epimerase [EC:5.1.3.2]	PF01370.21
k141_83528_length_8204_cov_38.7544||full_5	k141_83528_length_8204_cov_38.7544||full	K21140	mec; [CysO sulfur-carrier protein]-S-L-cysteine hydrolase [EC:3.13.1.6]	PF00877.19	Phage minor tail protein L
k141_179221_length_47475_cov_91.4921||full_73	k141_179221_length_47475_cov_91.4921||full	K02849	waaQ, rfaQ; heptosyltransferase III [EC:2.4.-.-]		Outer membrane protein beta-barrel domain
k141_292025_length_14062_cov_10.8983||full_17	k141_292025_length_14062_cov_10.8983||full	K01737	queD, ptpS, PTS; 6-pyruvoyltetrahydropterin/6-carboxytetrahydropterin synthase [EC:4.2.3.12 4.1.2.50]	PF01242.19
k141_225757_length_24504_cov_12.2978||full_34	k141_225757_length_24504_cov_12.2978||full	K23144	K23144; UDP-N-acetylglucosamine diphosphorylase / glucose-1-phosphate thymidylyltransferase / UDP-N-acetylgalactosamine diphosphorylase / glucosamine-1-phosphate N-acetyltransferase / galactosamine-1-phosphate N-acetyltransferase [EC:2.7.7.23 2.7.7.24 2.7.7.83 2.3.1.157 2.3.1.276]
k141_38566_length_176532_cov_95.0000||full_191	k141_38566_length_176532_cov_95.0000||full	K03462	NAMPT; nicotinamide phosphoribosyltransferase [EC:2.4.2.12]	PF04095.16
k141_38566_length_176532_cov_95.0000||full_209	k141_38566_length_176532_cov_95.0000||full	K09882	cobS; cobaltochelatase CobS [EC:6.6.1.2]	PF07728.14	ATPase family associated with various cellular activities (AAA)
k141_38566_length_176532_cov_95.0000||full_216	k141_38566_length_176532_cov_95.0000||full	K00820	glmS, GFPT; glutamine---fructose-6-phosphate transaminase (isomerizing) [EC:2.6.1.16]	PF13522.6
k141_283621_length_12174_cov_10.0000||full_7	k141_283621_length_12174_cov_10.0000||full	K12452	ascC, ddhC, rfbH; CDP-4-dehydro-6-deoxyglucose reductase, E1 [EC:1.17.1.1]	PF01041.17	Glycosyl transferase family 2
k141_283621_length_12174_cov_10.0000||full_13	k141_283621_length_12174_cov_10.0000||full	K01710	E4.2.1.46, rfbB, rffG; dTDP-glucose 4,6-dehydratase [EC:4.2.1.46]	PF16363.5	Glycosyl transferase family 2
k141_399405_length_35003_cov_30.0000||full_12	k141_399405_length_35003_cov_30.0000||full	K17398	DNMT3A; DNA (cytosine-5)-methyltransferase 3A [EC:2.1.1.37]	PF00145.17
k141_98389_length_5539_cov_10.9759||full_2	k141_98389_length_5539_cov_10.9759||full	K00558	DNMT1, dcm; DNA (cytosine-5)-methyltransferase 1 [EC:2.1.1.37]	PF00145.17
k141_1017943_length_9988_cov_14.9991||full_7	k141_1017943_length_9988_cov_14.9991||full	K10026	queE; 7-carboxy-7-deazaguanine synthase [EC:4.3.99.3]	PF13394.6
k141_1017943_length_9988_cov_14.9991||full_8	k141_1017943_length_9988_cov_14.9991||full	K00568	ubiG; 2-polyprenyl-6-hydroxyphenyl methylase / 3-demethylubiquinone-9 3-methyltransferase [EC:2.1.1.222 2.1.1.64]	PF13649.6	4Fe-4S single cluster domain
k141_1017943_length_9988_cov_14.9991||full_10	k141_1017943_length_9988_cov_14.9991||full	K01737	queD, ptpS, PTS; 6-pyruvoyltetrahydropterin/6-carboxytetrahydropterin synthase [EC:4.2.3.12 4.1.2.50]	PF01242.19
k141_1017943_length_9988_cov_14.9991||full_13	k141_1017943_length_9988_cov_14.9991||full	K01495	GCH1, folE; GTP cyclohydrolase IA [EC:3.5.4.16]	PF01227.22
k141_1017943_length_9988_cov_14.9991||full_14	k141_1017943_length_9988_cov_14.9991||full	K13010	per, rfbE; perosamine synthetase [EC:2.6.1.102]	PF01041.17	GTP cyclohydrolase I
k141_1017943_length_9988_cov_14.9991||full_15	k141_1017943_length_9988_cov_14.9991||full	K01784	galE, GALE; UDP-glucose 4-epimerase [EC:5.1.3.2]	PF01370.21	DegT/DnrJ/EryC1/StrS aminotransferase family
k141_162604_length_19916_cov_10.0000||full_3	k141_162604_length_19916_cov_10.0000||full	K01710	E4.2.1.46, rfbB, rffG; dTDP-glucose 4,6-dehydratase [EC:4.2.1.46]	PF16363.5	Thymidylate synthase complementing protein
k141_114476_length_168095_cov_15.8602||full_1_13	k141_114476_length_168095_cov_15.8602||full_1	K06167	phnP; phosphoribosyl 1,2-cyclic phosphate phosphodiesterase [EC:3.1.4.55]
k141_426160_length_182440_cov_33.0002||full_160	k141_426160_length_182440_cov_33.0002||full	K08281	pncA; nicotinamidase/pyrazinamidase [EC:3.5.1.19 3.5.1.-]
k141_426160_length_182440_cov_33.0002||full_162	k141_426160_length_182440_cov_33.0002||full	K00763	pncB, NAPRT1; nicotinate phosphoribosyltransferase [EC:6.3.4.21]	PF04095.16
k141_426160_length_182440_cov_33.0002||full_166	k141_426160_length_182440_cov_33.0002||full	K01916	nadE; NAD+ synthase [EC:6.3.1.5]	PF02540.17
k141_426160_length_182440_cov_33.0002||full_168	k141_426160_length_182440_cov_33.0002||full	K00969	nadD; nicotinate-nucleotide adenylyltransferase [EC:2.7.7.18]	PF01467.26
k141_191178_length_14149_cov_52.6196||full_5	k141_191178_length_14149_cov_52.6196||full	K00287	DHFR, folA; dihydrofolate reductase [EC:1.5.1.3]	PF00186.19	RNA ligase
k141_218523_length_64262_cov_54.1327||full_4	k141_218523_length_64262_cov_54.1327||full	K07441	ALG14; beta-1,4-N-acetylglucosaminyltransferase [EC:2.4.1.141]	PF08660.11
k141_218523_length_64262_cov_54.1327||full_33	k141_218523_length_64262_cov_54.1327||full	K00789	metK; S-adenosylmethionine synthetase [EC:2.5.1.6]	PF02773.16
k141_45748_length_17773_cov_15.1272||full_16	k141_45748_length_17773_cov_15.1272||full	K21140	mec; [CysO sulfur-carrier protein]-S-L-cysteine hydrolase [EC:3.13.1.6]	PF14464.6	Phage minor tail protein L
k141_63332_length_9201_cov_16.0000||full_5	k141_63332_length_9201_cov_16.0000||full	K06920	queC; 7-cyano-7-deazaguanine synthase [EC:6.3.4.20]
k141_63332_length_9201_cov_16.0000||full_7	k141_63332_length_9201_cov_16.0000||full	K01495	GCH1, folE; GTP cyclohydrolase IA [EC:3.5.4.16]	PF01227.22	dUTPase
k141_63332_length_9201_cov_16.0000||full_8	k141_63332_length_9201_cov_16.0000||full	K10026	queE; 7-carboxy-7-deazaguanine synthase [EC:4.3.99.3]		GTP cyclohydrolase I
k141_63332_length_9201_cov_16.0000||full_9	k141_63332_length_9201_cov_16.0000||full	K01737	queD, ptpS, PTS; 6-pyruvoyltetrahydropterin/6-carboxytetrahydropterin synthase [EC:4.2.3.12 4.1.2.50]	PF01242.19
k141_133564_length_16078_cov_20.2612||full_11	k141_133564_length_16078_cov_20.2612||full	K21140	mec; [CysO sulfur-carrier protein]-S-L-cysteine hydrolase [EC:3.13.1.6]	PF14464.6
k141_123326_length_31080_cov_12.4797||full_4	k141_123326_length_31080_cov_12.4797||full	K01491	folD; methylenetetrahydrofolate dehydrogenase (NADP+) / methenyltetrahydrofolate cyclohydrolase [EC:1.5.1.5 3.5.4.9]	PF02882.19
k141_398466_length_15156_cov_9.0000||full_15	k141_398466_length_15156_cov_9.0000||full	K01710	E4.2.1.46, rfbB, rffG; dTDP-glucose 4,6-dehydratase [EC:4.2.1.46]	PF16363.5
k141_398466_length_15156_cov_9.0000||full_16	k141_398466_length_15156_cov_9.0000||full	K00973	E2.7.7.24, rfbA, rffH; glucose-1-phosphate thymidylyltransferase [EC:2.7.7.24]	PF00483.23	GDP-mannose 4,6 dehydratase
k141_398466_length_15156_cov_9.0000||full_17	k141_398466_length_15156_cov_9.0000||full	K01790	rfbC, rmlC; dTDP-4-dehydrorhamnose 3,5-epimerase [EC:5.1.3.13]	PF00908.17	Nucleotidyl transferase
k141_398466_length_15156_cov_9.0000||full_18	k141_398466_length_15156_cov_9.0000||full	K00067	rfbD, rmlD; dTDP-4-dehydrorhamnose reductase [EC:1.1.1.133]	PF04321.17	dTDP-4-dehydrorhamnose 3,5-epimerase
k141_68660_length_32728_cov_12.0271||full_1	k141_68660_length_32728_cov_12.0271||full	K01491	folD; methylenetetrahydrofolate dehydrogenase (NADP+) / methenyltetrahydrofolate cyclohydrolase [EC:1.5.1.5 3.5.4.9]	PF02882.19
k141_149769_length_66337_cov_16.9972||full_1_29	k141_149769_length_66337_cov_16.9972||full_1	K16870	wbbL; N-acetylglucosaminyl-diphospho-decaprenol L-rhamnosyltransferase [EC:2.4.1.289]
k141_149769_length_66337_cov_16.9972||full_1_48	k141_149769_length_66337_cov_16.9972||full_1	K21140	mec; [CysO sulfur-carrier protein]-S-L-cysteine hydrolase [EC:3.13.1.6]	PF00877.19	Phage minor tail protein L
k141_579683_length_33459_cov_14.0000||full_56	k141_579683_length_33459_cov_14.0000||full	K00558	DNMT1, dcm; DNA (cytosine-5)-methyltransferase 1 [EC:2.1.1.37]	PF00145.17
k141_237441_length_5488_cov_23.5371||full_13	k141_237441_length_5488_cov_23.5371||full	K00558	DNMT1, dcm; DNA (cytosine-5)-methyltransferase 1 [EC:2.1.1.37]	PF00145.17
k141_194719_length_14726_cov_21.9222||full_14	k141_194719_length_14726_cov_21.9222||full	K00390	cysH; phosphoadenosine phosphosulfate reductase [EC:1.8.4.8 1.8.4.10]
k141_168346_length_46369_cov_21.0000||full_63	k141_168346_length_46369_cov_21.0000||full	K03639	moaA, CNX2; GTP 3',8-cyclase [EC:4.1.99.22]
k141_147672_length_15012_cov_13.7268||full_1	k141_147672_length_15012_cov_13.7268||full	K06132	clsC; cardiolipin synthase C [EC:2.7.8.-]	PF13091.6
k141_276984_length_7012_cov_10.5292||full_9	k141_276984_length_7012_cov_10.5292||full	K01491	folD; methylenetetrahydrofolate dehydrogenase (NADP+) / methenyltetrahydrofolate cyclohydrolase [EC:1.5.1.5 3.5.4.9]	PF02882.19
k141_114260_length_5254_cov_16.4862||full_6	k141_114260_length_5254_cov_16.4862||full	K00615	E2.2.1.1, tktA, tktB; transketolase [EC:2.2.1.1]		Methyltransferase FkbM domain
k141_114260_length_5254_cov_16.4862||full_8	k141_114260_length_5254_cov_16.4862||full	K01784	galE, GALE; UDP-glucose 4-epimerase [EC:5.1.3.2]	PF01370.21	Transketolase, pyrimidine binding domain
k141_13847_length_63646_cov_17.0000||full_1_13	k141_13847_length_63646_cov_17.0000||full_1	K21140	mec; [CysO sulfur-carrier protein]-S-L-cysteine hydrolase [EC:3.13.1.6]	PF14464.6	Phage minor tail protein L
k141_205383_length_54545_cov_15.0003||full_37	k141_205383_length_54545_cov_15.0003||full	K00287	DHFR, folA; dihydrofolate reductase [EC:1.5.1.3]	PF00186.19
k141_55793_length_26162_cov_23.4896||full_3	k141_55793_length_26162_cov_23.4896||full	K21029	moeB; molybdopterin-synthase adenylyltransferase [EC:2.7.7.80]	PF00899.21
k141_196190_length_12255_cov_7.0000||full_12	k141_196190_length_12255_cov_7.0000||full	K00558	DNMT1, dcm; DNA (cytosine-5)-methyltransferase 1 [EC:2.1.1.37]
k141_196190_length_12255_cov_7.0000||full_13	k141_196190_length_12255_cov_7.0000||full	K00558	DNMT1, dcm; DNA (cytosine-5)-methyltransferase 1 [EC:2.1.1.37]	PF00145.17
k141_109699_length_41194_cov_14.0000||full_44	k141_109699_length_41194_cov_14.0000||full	K00558	DNMT1, dcm; DNA (cytosine-5)-methyltransferase 1 [EC:2.1.1.37]	PF00145.17
k141_142859_length_33425_cov_11.0000||full_52	k141_142859_length_33425_cov_11.0000||full	K01491	folD; methylenetetrahydrofolate dehydrogenase (NADP+) / methenyltetrahydrofolate cyclohydrolase [EC:1.5.1.5 3.5.4.9]	PF02882.19	Thymidylate synthase complementing protein
k141_646760_length_108252_cov_14.9500||full_1_32	k141_646760_length_108252_cov_14.9500||full_1	K00558	DNMT1, dcm; DNA (cytosine-5)-methyltransferase 1 [EC:2.1.1.37]	PF00145.17	MAE_28990/MAE_18760-like HEPN
k141_14515_length_9813_cov_7.0000||full_2	k141_14515_length_9813_cov_7.0000||full	K00558	DNMT1, dcm; DNA (cytosine-5)-methyltransferase 1 [EC:2.1.1.37]
k141_546460_length_10197_cov_8.7907||full_1	k141_546460_length_10197_cov_8.7907||full	K01886	QARS, glnS; glutaminyl-tRNA synthetase [EC:6.1.1.18]	PF00749.21
k141_643310_length_10519_cov_16.0000||full_16	k141_643310_length_10519_cov_16.0000||full	K01939	purA, ADSS; adenylosuccinate synthase [EC:6.3.4.4]	PF00709.21
k141_68332_length_210700_cov_52.9993||full_140	k141_68332_length_210700_cov_52.9993||full	K00287	DHFR, folA; dihydrofolate reductase [EC:1.5.1.3]	PF00186.19
k141_1169970_length_7621_cov_7.0000||full_18	k141_1169970_length_7621_cov_7.0000||full	K04042	glmU; bifunctional UDP-N-acetylglucosamine pyrophosphorylase / Glucosamine-1-phosphate N-acetyltransferase [EC:2.7.7.23 2.3.1.157]
k141_432567_length_10408_cov_12.9778||full_12	k141_432567_length_10408_cov_12.9778||full	K01491	folD; methylenetetrahydrofolate dehydrogenase (NADP+) / methenyltetrahydrofolate cyclohydrolase [EC:1.5.1.5 3.5.4.9]	PF02882.19
k141_772075_length_13106_cov_8.0000||full_6	k141_772075_length_13106_cov_8.0000||full	K00390	cysH; phosphoadenosine phosphosulfate reductase [EC:1.8.4.8 1.8.4.10]
k141_784062_length_10764_cov_8.0000||full_1	k141_784062_length_10764_cov_8.0000||full	K00797	speE, SRM; spermidine synthase [EC:2.5.1.16]
k141_318399_length_14068_cov_15.0000||full_12	k141_318399_length_14068_cov_15.0000||full	K19548	bacC; dihydroanticapsin dehydrogenase [EC:1.1.1.385]	PF00106.25
k141_200067_length_16756_cov_17.0000||full_14	k141_200067_length_16756_cov_17.0000||full	K00390	cysH; phosphoadenosine phosphosulfate reductase [EC:1.8.4.8 1.8.4.10]	PF01507.19
k141_437562_length_6259_cov_24.5600||full_4	k141_437562_length_6259_cov_24.5600||full	K21140	mec; [CysO sulfur-carrier protein]-S-L-cysteine hydrolase [EC:3.13.1.6]	PF00877.19
k141_554374_length_72043_cov_114.0000||full_36	k141_554374_length_72043_cov_114.0000||full	K03639	moaA, CNX2; GTP 3',8-cyclase [EC:4.1.99.22]	PF04055.21	DNA methylase
k141_554374_length_72043_cov_114.0000||full_40	k141_554374_length_72043_cov_114.0000||full	K00558	DNMT1, dcm; DNA (cytosine-5)-methyltransferase 1 [EC:2.1.1.37]	PF00145.17
k141_554374_length_72043_cov_114.0000||full_72	k141_554374_length_72043_cov_114.0000||full	K09882	cobS; cobaltochelatase CobS [EC:6.6.1.2]	PF07728.14
k141_1330976_length_13150_cov_9.1151||full_2	k141_1330976_length_13150_cov_9.1151||full	K00390	cysH; phosphoadenosine phosphosulfate reductase [EC:1.8.4.8 1.8.4.10]	PF01507.19
k141_912377_length_7842_cov_36.0000||full_4	k141_912377_length_7842_cov_36.0000||full	K04042	glmU; bifunctional UDP-N-acetylglucosamine pyrophosphorylase / Glucosamine-1-phosphate N-acetyltransferase [EC:2.7.7.23 2.3.1.157]	PF12804.7
k141_809325_length_35624_cov_22.9359||full_50	k141_809325_length_35624_cov_22.9359||full	K00558	DNMT1, dcm; DNA (cytosine-5)-methyltransferase 1 [EC:2.1.1.37]	PF00145.17
k141_311927_length_12603_cov_6.0000||full_3	k141_311927_length_12603_cov_6.0000||full	K01491	folD; methylenetetrahydrofolate dehydrogenase (NADP+) / methenyltetrahydrofolate cyclohydrolase [EC:1.5.1.5 3.5.4.9]	PF02882.19
k141_113554_length_26424_cov_6.0000||full_1	k141_113554_length_26424_cov_6.0000||full	K03462	NAMPT; nicotinamide phosphoribosyltransferase [EC:2.4.2.12]	PF04095.16
k141_113554_length_26424_cov_6.0000||full_2	k141_113554_length_26424_cov_6.0000||full	K13522	K13522, nadM; bifunctional NMN adenylyltransferase/nudix hydrolase [EC:2.7.7.1 3.6.1.-]	PF00293.28	Nicotinate phosphoribosyltransferase (NAPRTase) family
k141_33754_length_17756_cov_10.0000||full_50	k141_33754_length_17756_cov_10.0000||full	K00600	glyA, SHMT; glycine hydroxymethyltransferase [EC:2.1.2.1]	PF00464.19
k141_134229_length_312098_cov_185.3034||full_1_142	k141_134229_length_312098_cov_185.3034||full_1	K17398	DNMT3A; DNA (cytosine-5)-methyltransferase 3A [EC:2.1.1.37]	PF00145.17
k141_134229_length_312098_cov_185.3034||full_1_145	k141_134229_length_312098_cov_185.3034||full_1	K08281	pncA; nicotinamidase/pyrazinamidase [EC:3.5.1.19 3.5.1.-]	PF00857.20	D12 class N6 adenine-specific DNA methyltransferase
k141_134229_length_312098_cov_185.3034||full_1_148	k141_134229_length_312098_cov_185.3034||full_1	K00763	pncB, NAPRT1; nicotinate phosphoribosyltransferase [EC:6.3.4.21]	PF04095.16
k141_134229_length_312098_cov_185.3034||full_1_149	k141_134229_length_312098_cov_185.3034||full_1	K00969	nadD; nicotinate-nucleotide adenylyltransferase [EC:2.7.7.18]	PF01467.26	Nicotinate phosphoribosyltransferase (NAPRTase) family
k141_134229_length_312098_cov_185.3034||full_1_150	k141_134229_length_312098_cov_185.3034||full_1	K01916	nadE; NAD+ synthase [EC:6.3.1.5]	PF02540.17	Cytidylyltransferase-like
k141_397911_length_49335_cov_87.2513||full_9	k141_397911_length_49335_cov_87.2513||full	K01491	folD; methylenetetrahydrofolate dehydrogenase (NADP+) / methenyltetrahydrofolate cyclohydrolase [EC:1.5.1.5 3.5.4.9]	PF02882.19
k141_397911_length_49335_cov_87.2513||full_12	k141_397911_length_49335_cov_87.2513||full	K04487	iscS, NFS1; cysteine desulfurase [EC:2.8.1.7]	PF00266.19	RNA ligase
k141_397911_length_49335_cov_87.2513||full_32	k141_397911_length_49335_cov_87.2513||full	K00656	E2.3.1.54, pflD; formate C-acetyltransferase [EC:2.3.1.54]	PF01228.21
k141_458722_length_9407_cov_35.9986||full_13	k141_458722_length_9407_cov_35.9986||full	K01951	guaA, GMPS; GMP synthase (glutamine-hydrolysing) [EC:6.3.5.2]	PF00117.28	AAA domain
k141_293763_length_29282_cov_47.0000||full_14	k141_293763_length_29282_cov_47.0000||full	K01491	folD; methylenetetrahydrofolate dehydrogenase (NADP+) / methenyltetrahydrofolate cyclohydrolase [EC:1.5.1.5 3.5.4.9]	PF02882.19
k141_477019_length_39421_cov_58.0000||full_26	k141_477019_length_39421_cov_58.0000||full	K00558	DNMT1, dcm; DNA (cytosine-5)-methyltransferase 1 [EC:2.1.1.37]	PF00145.17
k141_457493_length_47077_cov_14.4646||0_partial_1_4	k141_457493_length_47077_cov_14.4646||0_partial_1	K03524	birA; BirA family transcriptional regulator, biotin operon repressor / biotin---[acetyl-CoA-carboxylase] ligase [EC:6.3.4.15]	PF03099.19
k141_42557_length_17436_cov_6.0000||full_14	k141_42557_length_17436_cov_6.0000||full	K00558	DNMT1, dcm; DNA (cytosine-5)-methyltransferase 1 [EC:2.1.1.37]	PF00145.17
k141_12184_length_666332_cov_160.0288||1_partial_9	k141_12184_length_666332_cov_160.0288||1_partial	K07260	vanY; zinc D-Ala-D-Ala carboxypeptidase [EC:3.4.17.14]	PF02557.17
k141_12184_length_666332_cov_160.0288||1_partial_14	k141_12184_length_666332_cov_160.0288||1_partial	K05714	mhpC; 2-hydroxy-6-oxonona-2,4-dienedioate hydrolase [EC:3.7.1.14]
k141_414182_length_11279_cov_7.0000||full_17	k141_414182_length_11279_cov_7.0000||full	K03639	moaA, CNX2; GTP 3',8-cyclase [EC:4.1.99.22]	PF04055.21
k141_425382_length_40466_cov_26.7519||full_13	k141_425382_length_40466_cov_26.7519||full	K01491	folD; methylenetetrahydrofolate dehydrogenase (NADP+) / methenyltetrahydrofolate cyclohydrolase [EC:1.5.1.5 3.5.4.9]	PF02882.19
k141_1185601_length_22682_cov_49.3546||full_18	k141_1185601_length_22682_cov_49.3546||full	K06167	phnP; phosphoribosyl 1,2-cyclic phosphate phosphodiesterase [EC:3.1.4.55]	PF12706.7
k141_129615_length_5687_cov_5.0000||full_7	k141_129615_length_5687_cov_5.0000||full	K00287	DHFR, folA; dihydrofolate reductase [EC:1.5.1.3]	PF00186.19
k141_232555_length_8051_cov_12.9159||full_1	k141_232555_length_8051_cov_12.9159||full	K01952	PFAS, purL; phosphoribosylformylglycinamidine synthase [EC:6.3.5.3]
k141_94103_length_7342_cov_8.0000||full_18	k141_94103_length_7342_cov_8.0000||full	K01176	AMY, amyA, malS; alpha-amylase [EC:3.2.1.1]
k141_353736_length_80949_cov_14.3909||full_1_46	k141_353736_length_80949_cov_14.3909||full_1	K00558	DNMT1, dcm; DNA (cytosine-5)-methyltransferase 1 [EC:2.1.1.37]	PF00145.17
k141_353736_length_80949_cov_14.3909||full_1_48	k141_353736_length_80949_cov_14.3909||full_1	K00558	DNMT1, dcm; DNA (cytosine-5)-methyltransferase 1 [EC:2.1.1.37]	PF00145.17
k141_19758_length_589592_cov_95.0000||0_partial_1_4	k141_19758_length_589592_cov_95.0000||0_partial_1	K00558	DNMT1, dcm; DNA (cytosine-5)-methyltransferase 1 [EC:2.1.1.37]	PF00145.17
k141_19758_length_589592_cov_95.0000||0_partial_1_53	k141_19758_length_589592_cov_95.0000||0_partial_1	K21140	mec; [CysO sulfur-carrier protein]-S-L-cysteine hydrolase [EC:3.13.1.6]	PF14464.6	Phage minor tail protein L
k141_503523_length_12578_cov_90.0314||full_13	k141_503523_length_12578_cov_90.0314||full	K00558	DNMT1, dcm; DNA (cytosine-5)-methyltransferase 1 [EC:2.1.1.37]	PF00145.17	NgoBV restriction endonuclease
k141_398001_length_51649_cov_25.1702||full_23	k141_398001_length_51649_cov_25.1702||full	K00639	kbl, GCAT; glycine C-acetyltransferase [EC:2.3.1.29]	PF00155.21
k141_398001_length_51649_cov_25.1702||full_26	k141_398001_length_51649_cov_25.1702||full	K00568	ubiG; 2-polyprenyl-6-hydroxyphenyl methylase / 3-demethylubiquinone-9 3-methyltransferase [EC:2.1.1.222 2.1.1.64]	PF13489.6	Chaperone of endosialidase
k141_392237_length_5099_cov_13.0000||full_7	k141_392237_length_5099_cov_13.0000||full	K00656	E2.3.1.54, pflD; formate C-acetyltransferase [EC:2.3.1.54]	PF01228.21
k141_382126_length_13026_cov_19.4944||full_2	k141_382126_length_13026_cov_19.4944||full	K00558	DNMT1, dcm; DNA (cytosine-5)-methyltransferase 1 [EC:2.1.1.37]	PF00145.17
k141_963545_length_13458_cov_17.9061||full_14	k141_963545_length_13458_cov_17.9061||full	K03269	lpxH; UDP-2,3-diacylglucosamine hydrolase [EC:3.6.1.54]	PF00149.28
k141_1695080_length_17795_cov_15.9256||full_24	k141_1695080_length_17795_cov_15.9256||full	K01939	purA, ADSS; adenylosuccinate synthase [EC:6.3.4.4]	PF00709.21
k141_205133_length_82832_cov_16.7833||full_46	k141_205133_length_82832_cov_16.7833||full	K02078	acpP; acyl carrier protein
k141_205133_length_82832_cov_16.7833||full_95	k141_205133_length_82832_cov_16.7833||full	K00390	cysH; phosphoadenosine phosphosulfate reductase [EC:1.8.4.8 1.8.4.10]	PF01507.19
k141_224179_length_89293_cov_9.4292||full_40	k141_224179_length_89293_cov_9.4292||full	K13522	K13522, nadM; bifunctional NMN adenylyltransferase/nudix hydrolase [EC:2.7.7.1 3.6.1.-]	PF00293.28
k141_224179_length_89293_cov_9.4292||full_41	k141_224179_length_89293_cov_9.4292||full	K03462	NAMPT; nicotinamide phosphoribosyltransferase [EC:2.4.2.12]	PF04095.16	NUDIX domain
k141_224179_length_89293_cov_9.4292||full_51	k141_224179_length_89293_cov_9.4292||full	K00287	DHFR, folA; dihydrofolate reductase [EC:1.5.1.3]	PF00186.19
k141_16874_length_136639_cov_423.0716||0_partial_1_2	k141_16874_length_136639_cov_423.0716||0_partial_1	K00737	MGAT3; beta-1,4-mannosyl-glycoprotein beta-1,4-N-acetylglucosaminyltransferase [EC:2.4.1.144]	PF04724.13
k141_432056_length_46499_cov_10.0000||full_25	k141_432056_length_46499_cov_10.0000||full	K01737	queD, ptpS, PTS; 6-pyruvoyltetrahydropterin/6-carboxytetrahydropterin synthase [EC:4.2.3.12 4.1.2.50]	PF01242.19
k141_432056_length_46499_cov_10.0000||full_27	k141_432056_length_46499_cov_10.0000||full	K10026	queE; 7-carboxy-7-deazaguanine synthase [EC:4.3.99.3]
k141_432056_length_46499_cov_10.0000||full_28	k141_432056_length_46499_cov_10.0000||full	K01495	GCH1, folE; GTP cyclohydrolase IA [EC:3.5.4.16]	PF01227.22
k141_432056_length_46499_cov_10.0000||full_29	k141_432056_length_46499_cov_10.0000||full	K06920	queC; 7-cyano-7-deazaguanine synthase [EC:6.3.4.20]	PF06508.13	GTP cyclohydrolase I
k141_62318_length_13519_cov_11.0000||full_1	k141_62318_length_13519_cov_11.0000||full	K02501	hisH; imidazole glycerol-phosphate synthase subunit HisH [EC:4.3.2.10]
k141_129241_length_8246_cov_10.0000||full_6	k141_129241_length_8246_cov_10.0000||full	K00472	P4HA; prolyl 4-hydroxylase [EC:1.14.11.2]	PF13640.6
k141_811335_length_9285_cov_9.4167||full_3	k141_811335_length_9285_cov_9.4167||full	K00568	ubiG; 2-polyprenyl-6-hydroxyphenyl methylase / 3-demethylubiquinone-9 3-methyltransferase [EC:2.1.1.222 2.1.1.64]	PF13489.6
k141_138906_length_122089_cov_47.8460||full_1_43	k141_138906_length_122089_cov_47.8460||full_1	K00558	DNMT1, dcm; DNA (cytosine-5)-methyltransferase 1 [EC:2.1.1.37]
k141_246432_length_52249_cov_90.0372||full_64	k141_246432_length_52249_cov_90.0372||full	K06920	queC; 7-cyano-7-deazaguanine synthase [EC:6.3.4.20]	PF06508.13
k141_246432_length_52249_cov_90.0372||full_67	k141_246432_length_52249_cov_90.0372||full	K06920	queC; 7-cyano-7-deazaguanine synthase [EC:6.3.4.20]	PF06508.13
k141_246432_length_52249_cov_90.0372||full_68	k141_246432_length_52249_cov_90.0372||full	K01737	queD, ptpS, PTS; 6-pyruvoyltetrahydropterin/6-carboxytetrahydropterin synthase [EC:4.2.3.12 4.1.2.50]	PF01242.19	Queuosine biosynthesis protein QueC
k141_246432_length_52249_cov_90.0372||full_69	k141_246432_length_52249_cov_90.0372||full	K10026	queE; 7-carboxy-7-deazaguanine synthase [EC:4.3.99.3]	PF13394.6	6-pyruvoyl tetrahydropterin synthase
k141_246432_length_52249_cov_90.0372||full_70	k141_246432_length_52249_cov_90.0372||full	K01495	GCH1, folE; GTP cyclohydrolase IA [EC:3.5.4.16]	PF01227.22	4Fe-4S single cluster domain
k141_586627_length_48954_cov_12.9929||full_1_38	k141_586627_length_48954_cov_12.9929||full_1	K06167	phnP; phosphoribosyl 1,2-cyclic phosphate phosphodiesterase [EC:3.1.4.55]	PF12706.7
k141_646621_length_47647_cov_56.4973||full_24	k141_646621_length_47647_cov_56.4973||full	K00558	DNMT1, dcm; DNA (cytosine-5)-methyltransferase 1 [EC:2.1.1.37]	PF00145.17
k141_76705_length_18547_cov_10.0000||full_3	k141_76705_length_18547_cov_10.0000||full	K00390	cysH; phosphoadenosine phosphosulfate reductase [EC:1.8.4.8 1.8.4.10]	PF01507.19
k141_128123_length_22147_cov_11.0000||full_13	k141_128123_length_22147_cov_11.0000||full	K01491	folD; methylenetetrahydrofolate dehydrogenase (NADP+) / methenyltetrahydrofolate cyclohydrolase [EC:1.5.1.5 3.5.4.9]	PF02882.19	Phage protein (N4 Gp49/phage Sf6 gene 66) family
k141_667845_length_42242_cov_43.0000||full_2	k141_667845_length_42242_cov_43.0000||full	K06167	phnP; phosphoribosyl 1,2-cyclic phosphate phosphodiesterase [EC:3.1.4.55]
k141_667845_length_42242_cov_43.0000||full_48	k141_667845_length_42242_cov_43.0000||full	K00558	DNMT1, dcm; DNA (cytosine-5)-methyltransferase 1 [EC:2.1.1.37]	PF00145.17	DNA methylase
k141_4335_length_11430_cov_17.0000||full_14	k141_4335_length_11430_cov_17.0000||full	K01784	galE, GALE; UDP-glucose 4-epimerase [EC:5.1.3.2]	PF01370.21
k141_127701_length_28674_cov_63.7867||full_11	k141_127701_length_28674_cov_63.7867||full	K00287	DHFR, folA; dihydrofolate reductase [EC:1.5.1.3]	PF00186.19
k141_82786_length_41541_cov_51.0000||full_15	k141_82786_length_41541_cov_51.0000||full	K00558	DNMT1, dcm; DNA (cytosine-5)-methyltransferase 1 [EC:2.1.1.37]	PF00145.17
k141_44303_length_116475_cov_32.0000||full_91	k141_44303_length_116475_cov_32.0000||full	K21029	moeB; molybdopterin-synthase adenylyltransferase [EC:2.7.7.80]	PF00899.21
k141_307026_length_11787_cov_8.0000||full_18	k141_307026_length_11787_cov_8.0000||full	K00287	DHFR, folA; dihydrofolate reductase [EC:1.5.1.3]	PF00186.19
k141_111006_length_6840_cov_19.0000||full_6	k141_111006_length_6840_cov_19.0000||full	K00390	cysH; phosphoadenosine phosphosulfate reductase [EC:1.8.4.8 1.8.4.10]
k141_293330_length_5725_cov_10.4551||full_1	k141_293330_length_5725_cov_10.4551||full	K00558	DNMT1, dcm; DNA (cytosine-5)-methyltransferase 1 [EC:2.1.1.37]	PF00145.17
k141_731320_length_15821_cov_17.2539||full_6	k141_731320_length_15821_cov_17.2539||full	K01784	galE, GALE; UDP-glucose 4-epimerase [EC:5.1.3.2]	PF01370.21
k141_731320_length_15821_cov_17.2539||full_7	k141_731320_length_15821_cov_17.2539||full	K01711	gmd, GMDS; GDPmannose 4,6-dehydratase [EC:4.2.1.47]	PF16363.5	NAD dependent epimerase/dehydratase family
k141_731320_length_15821_cov_17.2539||full_8	k141_731320_length_15821_cov_17.2539||full	K01711	gmd, GMDS; GDPmannose 4,6-dehydratase [EC:4.2.1.47]	PF16363.5	GDP-mannose 4,6 dehydratase
k141_731320_length_15821_cov_17.2539||full_9	k141_731320_length_15821_cov_17.2539||full	K13010	per, rfbE; perosamine synthetase [EC:2.6.1.102]	PF01041.17	GDP-mannose 4,6 dehydratase
k141_731320_length_15821_cov_17.2539||full_10	k141_731320_length_15821_cov_17.2539||full	K03183	ubiE; demethylmenaquinone methyltransferase / 2-methoxy-6-polyprenyl-1,4-benzoquinol methylase [EC:2.1.1.163 2.1.1.201]	PF08241.12	DegT/DnrJ/EryC1/StrS aminotransferase family
k141_731320_length_15821_cov_17.2539||full_16	k141_731320_length_15821_cov_17.2539||full	K01784	galE, GALE; UDP-glucose 4-epimerase [EC:5.1.3.2]	PF01370.21	Protein of unknown function (DUF616)
k141_206261_length_387438_cov_67.0040||0_partial_1_16	k141_206261_length_387438_cov_67.0040||0_partial_1	K03388	hdrA2; heterodisulfide reductase subunit A2 [EC:1.8.7.3 1.8.98.4 1.8.98.5 1.8.98.6]	PF00037.27
k141_26524_length_8269_cov_6.0000||full_5	k141_26524_length_8269_cov_6.0000||full	K13522	K13522, nadM; bifunctional NMN adenylyltransferase/nudix hydrolase [EC:2.7.7.1 3.6.1.-]	PF00293.28
k141_26524_length_8269_cov_6.0000||full_11	k141_26524_length_8269_cov_6.0000||full	K03462	NAMPT; nicotinamide phosphoribosyltransferase [EC:2.4.2.12]	PF04095.16
k141_158948_length_10480_cov_10.0000||full_8	k141_158948_length_10480_cov_10.0000||full	K00558	DNMT1, dcm; DNA (cytosine-5)-methyltransferase 1 [EC:2.1.1.37]	PF00145.17
k141_261549_length_8582_cov_14.5274||full_11	k141_261549_length_8582_cov_14.5274||full	K00390	cysH; phosphoadenosine phosphosulfate reductase [EC:1.8.4.8 1.8.4.10]	PF01507.19
k141_1687016_length_42662_cov_24.3855||full_7	k141_1687016_length_42662_cov_24.3855||full	K02844	waaG, rfaG; UDP-glucose:(heptosyl)LPS alpha-1,3-glucosyltransferase [EC:2.4.1.-]	PF00534.20
k141_1687016_length_42662_cov_24.3855||full_51	k141_1687016_length_42662_cov_24.3855||full	K09882	cobS; cobaltochelatase CobS [EC:6.6.1.2]	PF07728.14
k141_396781_length_34849_cov_168.0516||full_11	k141_396781_length_34849_cov_168.0516||full	K23144	K23144; UDP-N-acetylglucosamine diphosphorylase / glucose-1-phosphate thymidylyltransferase / UDP-N-acetylgalactosamine diphosphorylase / glucosamine-1-phosphate N-acetyltransferase / galactosamine-1-phosphate N-acetyltransferase [EC:2.7.7.23 2.7.7.24 2.7.7.83 2.3.1.157 2.3.1.276]		Single-strand binding protein family
k141_714223_length_7030_cov_22.2995||full_1	k141_714223_length_7030_cov_22.2995||full	K09882	cobS; cobaltochelatase CobS [EC:6.6.1.2]
k141_112440_length_5618_cov_17.1696||full_7	k141_112440_length_5618_cov_17.1696||full	K00763	pncB, NAPRT1; nicotinate phosphoribosyltransferase [EC:6.3.4.21]
k141_1332413_length_5240_cov_8.0000||full_1	k141_1332413_length_5240_cov_8.0000||full	K00973	E2.7.7.24, rfbA, rffH; glucose-1-phosphate thymidylyltransferase [EC:2.7.7.24]	PF00483.23
k141_223446_length_38993_cov_44.0591||full_1	k141_223446_length_38993_cov_44.0591||full	K00012	UGDH, ugd; UDPglucose 6-dehydrogenase [EC:1.1.1.22]	PF03721.14
k141_383848_length_27085_cov_65.0000||full_32	k141_383848_length_27085_cov_65.0000||full	K00287	DHFR, folA; dihydrofolate reductase [EC:1.5.1.3]	PF00186.19	Thymidylate synthase
k141_467506_length_22034_cov_35.6637||full_17	k141_467506_length_22034_cov_35.6637||full	K00640	cysE; serine O-acetyltransferase [EC:2.3.1.30]	PF00132.24	CotH kinase protein
k141_178511_length_5925_cov_11.8159||full_9	k141_178511_length_5925_cov_11.8159||full	K01491	folD; methylenetetrahydrofolate dehydrogenase (NADP+) / methenyltetrahydrofolate cyclohydrolase [EC:1.5.1.5 3.5.4.9]	PF02882.19	Thymidylate synthase complementing protein
k141_528531_length_5265_cov_12.0000||full_2	k141_528531_length_5265_cov_12.0000||full	K01184	E3.2.1.15; polygalacturonase [EC:3.2.1.15]
k141_70530_length_6330_cov_8.0000||full_5	k141_70530_length_6330_cov_8.0000||full	K01491	folD; methylenetetrahydrofolate dehydrogenase (NADP+) / methenyltetrahydrofolate cyclohydrolase [EC:1.5.1.5 3.5.4.9]	PF02882.19	Anaerobic ribonucleoside-triphosphate reductase
k141_65667_length_14966_cov_13.0303||full_31	k141_65667_length_14966_cov_13.0303||full	K01710	E4.2.1.46, rfbB, rffG; dTDP-glucose 4,6-dehydratase [EC:4.2.1.46]	PF16363.5
k141_185484_length_7060_cov_16.1247||full_1	k141_185484_length_7060_cov_16.1247||full	K06167	phnP; phosphoribosyl 1,2-cyclic phosphate phosphodiesterase [EC:3.1.4.55]	PF12706.7
k141_1164254_length_9765_cov_9.0000||full_8	k141_1164254_length_9765_cov_9.0000||full	K00472	P4HA; prolyl 4-hydroxylase [EC:1.14.11.2]	PF13640.6
k141_1164254_length_9765_cov_9.0000||full_10	k141_1164254_length_9765_cov_9.0000||full	K04034	bchE; anaerobic magnesium-protoporphyrin IX monomethyl ester cyclase [EC:1.21.98.3]	PF04055.21	Ribonuclease H-like
k141_423107_length_11754_cov_61.8683||full_6	k141_423107_length_11754_cov_61.8683||full	K21140	mec; [CysO sulfur-carrier protein]-S-L-cysteine hydrolase [EC:3.13.1.6]	PF14464.6
k141_254621_length_18417_cov_36.0014||full_10	k141_254621_length_18417_cov_36.0014||full	K07260	vanY; zinc D-Ala-D-Ala carboxypeptidase [EC:3.4.17.14]	PF02557.17
k141_295137_length_90674_cov_15.0002||full_34	k141_295137_length_90674_cov_15.0002||full	K09882	cobS; cobaltochelatase CobS [EC:6.6.1.2]	PF07728.14
k141_1081560_length_10893_cov_10.0000||full_9	k141_1081560_length_10893_cov_10.0000||full	K00012	UGDH, ugd; UDPglucose 6-dehydrogenase [EC:1.1.1.22]	PF00984.19
k141_1081560_length_10893_cov_10.0000||full_10	k141_1081560_length_10893_cov_10.0000||full	K01495	GCH1, folE; GTP cyclohydrolase IA [EC:3.5.4.16]	PF01227.22	UDP-glucose/GDP-mannose dehydrogenase family, central domain
k141_1081560_length_10893_cov_10.0000||full_16	k141_1081560_length_10893_cov_10.0000||full	K03272	gmhC, hldE, waaE, rfaE; D-beta-D-heptose 7-phosphate kinase / D-beta-D-heptose 1-phosphate adenosyltransferase [EC:2.7.1.167 2.7.7.70]	PF01467.26
k141_1081560_length_10893_cov_10.0000||full_17	k141_1081560_length_10893_cov_10.0000||full	K03272	gmhC, hldE, waaE, rfaE; D-beta-D-heptose 7-phosphate kinase / D-beta-D-heptose 1-phosphate adenosyltransferase [EC:2.7.1.167 2.7.7.70]	PF00294.24	Cytidylyltransferase-like
k141_1081560_length_10893_cov_10.0000||full_18	k141_1081560_length_10893_cov_10.0000||full	K06859	pgi1; glucose-6-phosphate isomerase, archaeal [EC:5.3.1.9]	PF07883.11	pfkB family carbohydrate kinase
k141_1081560_length_10893_cov_10.0000||full_22	k141_1081560_length_10893_cov_10.0000||full	K10026	queE; 7-carboxy-7-deazaguanine synthase [EC:4.3.99.3]	PF13394.6
k141_945621_length_5326_cov_5.9865||full_4	k141_945621_length_5326_cov_5.9865||full	K00390	cysH; phosphoadenosine phosphosulfate reductase [EC:1.8.4.8 1.8.4.10]	PF01507.19
k141_505695_length_40921_cov_26.0438||full_1_20	k141_505695_length_40921_cov_26.0438||full_1	K00390	cysH; phosphoadenosine phosphosulfate reductase [EC:1.8.4.8 1.8.4.10]	PF01507.19
k141_177614_length_6598_cov_10.0000||full_3	k141_177614_length_6598_cov_10.0000||full	K00390	cysH; phosphoadenosine phosphosulfate reductase [EC:1.8.4.8 1.8.4.10]
k141_263787_length_6032_cov_7.0000||full_6	k141_263787_length_6032_cov_7.0000||full	K00390	cysH; phosphoadenosine phosphosulfate reductase [EC:1.8.4.8 1.8.4.10]	PF01507.19
k141_19681_length_98629_cov_85.9465||0_partial_1_2	k141_19681_length_98629_cov_85.9465||0_partial_1	K01679	E4.2.1.2B, fumC, FH; fumarate hydratase, class II [EC:4.2.1.2]	PF00206.20
k141_19681_length_98629_cov_85.9465||0_partial_1_3	k141_19681_length_98629_cov_85.9465||0_partial_1	K01784	galE, GALE; UDP-glucose 4-epimerase [EC:5.1.3.2]	PF01370.21	Lyase
k141_220164_length_38881_cov_57.0000||full_12	k141_220164_length_38881_cov_57.0000||full	K00390	cysH; phosphoadenosine phosphosulfate reductase [EC:1.8.4.8 1.8.4.10]	PF01507.19	Single-strand binding protein family
k141_111423_length_1423011_cov_201.5493||1_partial_1_1	k141_111423_length_1423011_cov_201.5493||1_partial_1	K08744	CRLS; cardiolipin synthase (CMP-forming) [EC:2.7.8.41]	PF01066.21
k141_784370_length_7073_cov_12.0000||full_3	k141_784370_length_7073_cov_12.0000||full	K00472	P4HA; prolyl 4-hydroxylase [EC:1.14.11.2]	PF13640.6	Glycosyltransferase (GlcNAc)
k141_695717_length_7330_cov_38.8951||full_5	k141_695717_length_7330_cov_38.8951||full	K01916	nadE; NAD+ synthase [EC:6.3.1.5]	PF02540.17
k141_156168_length_456548_cov_63.0824||0_partial_1_13	k141_156168_length_456548_cov_63.0824||0_partial_1	K21140	mec; [CysO sulfur-carrier protein]-S-L-cysteine hydrolase [EC:3.13.1.6]	PF00877.19
k141_711723_length_279406_cov_61.9993||full_fragment_1_108	k141_711723_length_279406_cov_61.9993||full_fragment_1	K13810	tal-pgi; transaldolase / glucose-6-phosphate isomerase [EC:2.2.1.2 5.3.1.9]	PF00342.19
k141_371324_length_69931_cov_16.9728||full_48	k141_371324_length_69931_cov_16.9728||full	K01491	folD; methylenetetrahydrofolate dehydrogenase (NADP+) / methenyltetrahydrofolate cyclohydrolase [EC:1.5.1.5 3.5.4.9]	PF02882.19
k141_371324_length_69931_cov_16.9728||full_58	k141_371324_length_69931_cov_16.9728||full	K21029	moeB; molybdopterin-synthase adenylyltransferase [EC:2.7.7.80]	PF00899.21
k141_1443041_length_11670_cov_13.9741||full_1	k141_1443041_length_11670_cov_13.9741||full	K02473	wbpP; UDP-N-acetylglucosamine 4-epimerase [EC:5.1.3.7]	PF01370.21	Integrase core domain
k141_139784_length_21498_cov_15.9607||full_5	k141_139784_length_21498_cov_15.9607||full	K21140	mec; [CysO sulfur-carrier protein]-S-L-cysteine hydrolase [EC:3.13.1.6]	PF14464.6
k141_301148_length_31882_cov_24.5883||full_24	k141_301148_length_31882_cov_24.5883||full	K04034	bchE; anaerobic magnesium-protoporphyrin IX monomethyl ester cyclase [EC:1.21.98.3]	PF04055.21
k141_266644_length_17094_cov_19.3038||full_4	k141_266644_length_17094_cov_19.3038||full	K00390	cysH; phosphoadenosine phosphosulfate reductase [EC:1.8.4.8 1.8.4.10]	PF11922.8	ParB-like nuclease domain
k141_53299_length_55341_cov_74.2258||full_1_34	k141_53299_length_55341_cov_74.2258||full_1	K00390	cysH; phosphoadenosine phosphosulfate reductase [EC:1.8.4.8 1.8.4.10]	PF01507.19
k141_53299_length_55341_cov_74.2258||full_1_37	k141_53299_length_55341_cov_74.2258||full_1	K00558	DNMT1, dcm; DNA (cytosine-5)-methyltransferase 1 [EC:2.1.1.37]	PF00145.17
k141_405562_length_72370_cov_30.1387||full_73	k141_405562_length_72370_cov_30.1387||full	K04487	iscS, NFS1; cysteine desulfurase [EC:2.8.1.7]	PF00266.19	RNA ligase
k141_11088_length_5193_cov_44.3866||full_2	k141_11088_length_5193_cov_44.3866||full	K21140	mec; [CysO sulfur-carrier protein]-S-L-cysteine hydrolase [EC:3.13.1.6]	PF00877.19	Phage minor tail protein L
k141_216821_length_32994_cov_29.8131||full_17	k141_216821_length_32994_cov_29.8131||full	K01460	gsp; glutathionylspermidine amidase/synthetase [EC:3.5.1.78 6.3.1.8]	PF03738.14
k141_216821_length_32994_cov_29.8131||full_36	k141_216821_length_32994_cov_29.8131||full	K03148	thiF; sulfur carrier protein ThiS adenylyltransferase [EC:2.7.7.73]	PF00899.21
k141_190263_length_5032_cov_8.0000||full_5	k141_190263_length_5032_cov_8.0000||full	K05396	dcyD; D-cysteine desulfhydrase [EC:4.4.1.15]
k141_82760_length_16140_cov_29.0003||full_1	k141_82760_length_16140_cov_29.0003||full	K00558	DNMT1, dcm; DNA (cytosine-5)-methyltransferase 1 [EC:2.1.1.37]	PF00145.17
k141_199332_length_13474_cov_300.5892||full_18	k141_199332_length_13474_cov_300.5892||full	K00558	DNMT1, dcm; DNA (cytosine-5)-methyltransferase 1 [EC:2.1.1.37]	PF00145.17
k141_212594_length_11299_cov_47.3038||full_12	k141_212594_length_11299_cov_47.3038||full	K15634	gpmB; probable phosphoglycerate mutase [EC:5.4.2.12]	PF00300.22	Putative zincin peptidase
k141_603571_length_30190_cov_36.0000||full_2	k141_603571_length_30190_cov_36.0000||full	K01737	queD, ptpS, PTS; 6-pyruvoyltetrahydropterin/6-carboxytetrahydropterin synthase [EC:4.2.3.12 4.1.2.50]	PF01242.19
k141_190013_length_9208_cov_5.0000||full_6	k141_190013_length_9208_cov_5.0000||full	K01491	folD; methylenetetrahydrofolate dehydrogenase (NADP+) / methenyltetrahydrofolate cyclohydrolase [EC:1.5.1.5 3.5.4.9]	PF02882.19
k141_428398_length_9852_cov_7.0000||full_1	k141_428398_length_9852_cov_7.0000||full	K01006	ppdK; pyruvate, orthophosphate dikinase [EC:2.7.9.1]	PF01326.19	Anaerobic ribonucleoside-triphosphate reductase
k141_550666_length_6613_cov_17.0000||full_7	k141_550666_length_6613_cov_17.0000||full	K00789	metK; S-adenosylmethionine synthetase [EC:2.5.1.6]	PF02773.16	Domain of unknown function (DUF3846)
k141_422634_length_60698_cov_19.3656||full_1_22	k141_422634_length_60698_cov_19.3656||full_1	K00558	DNMT1, dcm; DNA (cytosine-5)-methyltransferase 1 [EC:2.1.1.37]	PF00145.17
k141_325751_length_50568_cov_23.0005||full_48	k141_325751_length_50568_cov_23.0005||full	K00820	glmS, GFPT; glutamine---fructose-6-phosphate transaminase (isomerizing) [EC:2.6.1.16]	PF13522.6	Putative amidoligase enzyme
k141_550319_length_44549_cov_10.0000||full_73	k141_550319_length_44549_cov_10.0000||full	K21140	mec; [CysO sulfur-carrier protein]-S-L-cysteine hydrolase [EC:3.13.1.6]	PF00877.19	Phage minor tail protein L
k141_133282_length_5131_cov_9.9585||full_1	k141_133282_length_5131_cov_9.9585||full	K04019	eutA; ethanolamine utilization protein EutA	PF06277.11
k141_129639_length_39510_cov_63.2925||full_10	k141_129639_length_39510_cov_63.2925||full	K07260	vanY; zinc D-Ala-D-Ala carboxypeptidase [EC:3.4.17.14]	PF02557.17
k141_129639_length_39510_cov_63.2925||full_27	k141_129639_length_39510_cov_63.2925||full	K00558	DNMT1, dcm; DNA (cytosine-5)-methyltransferase 1 [EC:2.1.1.37]	PF00145.17	Single-strand binding protein family
k141_28259_length_133599_cov_192.1848||full_1_14	k141_28259_length_133599_cov_192.1848||full_1	K06167	phnP; phosphoribosyl 1,2-cyclic phosphate phosphodiesterase [EC:3.1.4.55]		RecT family
k141_28259_length_133599_cov_192.1848||full_1_31	k141_28259_length_133599_cov_192.1848||full_1	K00558	DNMT1, dcm; DNA (cytosine-5)-methyltransferase 1 [EC:2.1.1.37]	PF00145.17
k141_95598_length_13227_cov_24.8606||full_21	k141_95598_length_13227_cov_24.8606||full	K00656	E2.3.1.54, pflD; formate C-acetyltransferase [EC:2.3.1.54]	PF01228.21	Radical SAM superfamily
k141_720652_length_189038_cov_27.9977||full_15	k141_720652_length_189038_cov_27.9977||full	K00600	glyA, SHMT; glycine hydroxymethyltransferase [EC:2.1.2.1]	PF00464.19
k141_720652_length_189038_cov_27.9977||full_16	k141_720652_length_189038_cov_27.9977||full	K00600	glyA, SHMT; glycine hydroxymethyltransferase [EC:2.1.2.1]	PF00464.19	Serine hydroxymethyltransferase
k141_720652_length_189038_cov_27.9977||full_31	k141_720652_length_189038_cov_27.9977||full	K04487	iscS, NFS1; cysteine desulfurase [EC:2.8.1.7]	PF00266.19
k141_556911_length_11573_cov_41.5262||full_8	k141_556911_length_11573_cov_41.5262||full	K00390	cysH; phosphoadenosine phosphosulfate reductase [EC:1.8.4.8 1.8.4.10]	PF01507.19
k141_336136_length_30640_cov_30.9638||full_17	k141_336136_length_30640_cov_30.9638||full	K17462	yrrT; putative AdoMet-dependent methyltransferase [EC:2.1.1.-]
k141_336136_length_30640_cov_30.9638||full_18	k141_336136_length_30640_cov_30.9638||full	K00390	cysH; phosphoadenosine phosphosulfate reductase [EC:1.8.4.8 1.8.4.10]	PF01507.19
k141_854195_length_5472_cov_14.8109||full_1	k141_854195_length_5472_cov_14.8109||full	K01710	E4.2.1.46, rfbB, rffG; dTDP-glucose 4,6-dehydratase [EC:4.2.1.46]	PF16363.5
k141_854195_length_5472_cov_14.8109||full_2	k141_854195_length_5472_cov_14.8109||full	K00973	E2.7.7.24, rfbA, rffH; glucose-1-phosphate thymidylyltransferase [EC:2.7.7.24]	PF00483.23	GDP-mannose 4,6 dehydratase
k141_521053_length_6824_cov_7.0000||full_2	k141_521053_length_6824_cov_7.0000||full	K00558	DNMT1, dcm; DNA (cytosine-5)-methyltransferase 1 [EC:2.1.1.37]	PF00145.17
k141_8815_length_82354_cov_72.0000||full_27	k141_8815_length_82354_cov_72.0000||full	K09882	cobS; cobaltochelatase CobS [EC:6.6.1.2]	PF07728.14
k141_560049_length_19555_cov_16.0000||full_27	k141_560049_length_19555_cov_16.0000||full	K00558	DNMT1, dcm; DNA (cytosine-5)-methyltransferase 1 [EC:2.1.1.37]	PF00145.17
k141_788111_length_49463_cov_21.2243||full_45	k141_788111_length_49463_cov_21.2243||full	K02843	waaF, rfaF; heptosyltransferase II [EC:2.4.-.-]
k141_786978_length_31186_cov_122.0000||full_12	k141_786978_length_31186_cov_122.0000||full	K00558	DNMT1, dcm; DNA (cytosine-5)-methyltransferase 1 [EC:2.1.1.37]	PF00145.17
k141_492561_length_137384_cov_17.0001||full_56	k141_492561_length_137384_cov_17.0001||full	K03462	NAMPT; nicotinamide phosphoribosyltransferase [EC:2.4.2.12]	PF04095.16
k141_116585_length_6950_cov_24.2197||full_5	k141_116585_length_6950_cov_24.2197||full	K00558	DNMT1, dcm; DNA (cytosine-5)-methyltransferase 1 [EC:2.1.1.37]	PF00145.17
k141_242516_length_70317_cov_134.0088||full_27	k141_242516_length_70317_cov_134.0088||full	K09883	cobT; cobaltochelatase CobT [EC:6.6.1.2]	PF11775.8
k141_242516_length_70317_cov_134.0088||full_28	k141_242516_length_70317_cov_134.0088||full	K09882	cobS; cobaltochelatase CobS [EC:6.6.1.2]	PF07728.14	Cobalamin biosynthesis protein CobT VWA domain
k141_242516_length_70317_cov_134.0088||full_54	k141_242516_length_70317_cov_134.0088||full	K00287	DHFR, folA; dihydrofolate reductase [EC:1.5.1.3]	PF00186.19
k141_242516_length_70317_cov_134.0088||full_88	k141_242516_length_70317_cov_134.0088||full	K01874	MARS, metG; methionyl-tRNA synthetase [EC:6.1.1.10]	PF09334.11	NUBPL iron-transfer P-loop NTPase
k141_9908_length_44985_cov_44.0280||full_28	k141_9908_length_44985_cov_44.0280||full	K21029	moeB; molybdopterin-synthase adenylyltransferase [EC:2.7.7.80]	PF00899.21
k141_53716_length_10964_cov_47.1381||full_6	k141_53716_length_10964_cov_47.1381||full	K00558	DNMT1, dcm; DNA (cytosine-5)-methyltransferase 1 [EC:2.1.1.37]	PF00145.17
k141_150461_length_20757_cov_20.2190||full_8	k141_150461_length_20757_cov_20.2190||full	K08281	pncA; nicotinamidase/pyrazinamidase [EC:3.5.1.19 3.5.1.-]	PF00857.20
k141_126475_length_43221_cov_20.0000||full_60	k141_126475_length_43221_cov_20.0000||full	K04487	iscS, NFS1; cysteine desulfurase [EC:2.8.1.7]	PF00266.19
k141_1205823_length_45787_cov_18.5840||full_36	k141_1205823_length_45787_cov_18.5840||full	K00390	cysH; phosphoadenosine phosphosulfate reductase [EC:1.8.4.8 1.8.4.10]	PF01507.19
k141_166273_length_46455_cov_29.0116||full_23	k141_166273_length_46455_cov_29.0116||full	K01491	folD; methylenetetrahydrofolate dehydrogenase (NADP+) / methenyltetrahydrofolate cyclohydrolase [EC:1.5.1.5 3.5.4.9]	PF02882.19
k141_179867_length_16191_cov_18.8683||full_4	k141_179867_length_16191_cov_18.8683||full	K17398	DNMT3A; DNA (cytosine-5)-methyltransferase 3A [EC:2.1.1.37]	PF00145.17
k141_584579_length_24184_cov_11.0000||full_25	k141_584579_length_24184_cov_11.0000||full	K00558	DNMT1, dcm; DNA (cytosine-5)-methyltransferase 1 [EC:2.1.1.37]
k141_227075_length_13261_cov_26.9564||full_27	k141_227075_length_13261_cov_26.9564||full	K08281	pncA; nicotinamidase/pyrazinamidase [EC:3.5.1.19 3.5.1.-]
k141_227075_length_13261_cov_26.9564||full_28	k141_227075_length_13261_cov_26.9564||full	K00763	pncB, NAPRT1; nicotinate phosphoribosyltransferase [EC:6.3.4.21]	PF17767.1
k141_92935_length_97940_cov_30.4234||full_1_47	k141_92935_length_97940_cov_30.4234||full_1	K00558	DNMT1, dcm; DNA (cytosine-5)-methyltransferase 1 [EC:2.1.1.37]	PF00145.17
k141_431096_length_11759_cov_8.0000||full_2	k141_431096_length_11759_cov_8.0000||full	K01113	phoD; alkaline phosphatase D [EC:3.1.3.1]	PF09423.10
k141_299135_length_61733_cov_458.7422||0_partial_1_18	k141_299135_length_61733_cov_458.7422||0_partial_1	K04103	ipdC; indolepyruvate decarboxylase [EC:4.1.1.74]	PF02776.18	Phage integrase family
k141_707667_length_6851_cov_19.8471||full_2	k141_707667_length_6851_cov_19.8471||full	K09882	cobS; cobaltochelatase CobS [EC:6.6.1.2]	PF07728.14
k141_167308_length_10447_cov_96.8706||full_14	k141_167308_length_10447_cov_96.8706||full	K00558	DNMT1, dcm; DNA (cytosine-5)-methyltransferase 1 [EC:2.1.1.37]		DNA N-6-adenine-methyltransferase (Dam)
k141_167308_length_10447_cov_96.8706||full_16	k141_167308_length_10447_cov_96.8706||full	K00558	DNMT1, dcm; DNA (cytosine-5)-methyltransferase 1 [EC:2.1.1.37]
k141_149229_length_5289_cov_13.9512||full_1	k141_149229_length_5289_cov_13.9512||full	K00860	cysC; adenylylsulfate kinase [EC:2.7.1.25]	PF01583.20
k141_630149_length_9380_cov_116.8519||full_16	k141_630149_length_9380_cov_116.8519||full	K00558	DNMT1, dcm; DNA (cytosine-5)-methyltransferase 1 [EC:2.1.1.37]	PF00145.17
k141_27906_length_6586_cov_8.0059||full_5	k141_27906_length_6586_cov_8.0059||full	K00558	DNMT1, dcm; DNA (cytosine-5)-methyltransferase 1 [EC:2.1.1.37]	PF00145.17	Putative amidoligase enzyme
k141_689255_length_16807_cov_17.5113||full_23	k141_689255_length_16807_cov_17.5113||full	K04103	ipdC; indolepyruvate decarboxylase [EC:4.1.1.74]	PF02776.18	Phage integrase family
k141_443139_length_6184_cov_31.7688||full_3	k141_443139_length_6184_cov_31.7688||full	K22227	ahbD; heme synthase		ABC transporter
k141_184671_length_5063_cov_13.0000||full_9	k141_184671_length_5063_cov_13.0000||full	K06211	nadR; HTH-type transcriptional regulator, transcriptional repressor of NAD biosynthesis genes [EC:2.7.7.1 2.7.1.22]
k141_126999_length_25668_cov_60.6964||full_26	k141_126999_length_25668_cov_60.6964||full	K13522	K13522, nadM; bifunctional NMN adenylyltransferase/nudix hydrolase [EC:2.7.7.1 3.6.1.-]	PF00293.28
k141_901382_length_32830_cov_105.9791||full_7	k141_901382_length_32830_cov_105.9791||full	K08678	UXS1, uxs; UDP-glucuronate decarboxylase [EC:4.1.1.35]	PF16363.5
k141_284795_length_44538_cov_9.1409||full_3	k141_284795_length_44538_cov_9.1409||full	K00390	cysH; phosphoadenosine phosphosulfate reductase [EC:1.8.4.8 1.8.4.10]	PF01507.19
k141_592252_length_143347_cov_37.6357||full_9	k141_592252_length_143347_cov_37.6357||full	K00558	DNMT1, dcm; DNA (cytosine-5)-methyltransferase 1 [EC:2.1.1.37]
k141_592252_length_143347_cov_37.6357||full_83	k141_592252_length_143347_cov_37.6357||full	K00558	DNMT1, dcm; DNA (cytosine-5)-methyltransferase 1 [EC:2.1.1.37]	PF00145.17
k141_592252_length_143347_cov_37.6357||full_84	k141_592252_length_143347_cov_37.6357||full	K00558	DNMT1, dcm; DNA (cytosine-5)-methyltransferase 1 [EC:2.1.1.37]	PF00145.17	C-5 cytosine-specific DNA methylase
k141_218079_length_34514_cov_132.9782||full_31	k141_218079_length_34514_cov_132.9782||full	K00558	DNMT1, dcm; DNA (cytosine-5)-methyltransferase 1 [EC:2.1.1.37]	PF00145.17
k141_377630_length_5623_cov_7.0000||full_3	k141_377630_length_5623_cov_7.0000||full	K01784	galE, GALE; UDP-glucose 4-epimerase [EC:5.1.3.2]	PF01370.21
k141_917646_length_21447_cov_12.9876||full_23	k141_917646_length_21447_cov_12.9876||full	K03272	gmhC, hldE, waaE, rfaE; D-beta-D-heptose 7-phosphate kinase / D-beta-D-heptose 1-phosphate adenosyltransferase [EC:2.7.1.167 2.7.7.70]	PF00294.24
k141_917646_length_21447_cov_12.9876||full_26	k141_917646_length_21447_cov_12.9876||full	K03274	gmhD, rfaD; ADP-L-glycero-D-manno-heptose 6-epimerase [EC:5.1.3.20]	PF01370.21
k141_612222_length_21275_cov_11.0000||full_31	k141_612222_length_21275_cov_11.0000||full	K03777	dld; D-lactate dehydrogenase (quinone) [EC:1.1.5.12]	PF09330.11
k141_754512_length_6594_cov_10.0000||full_4	k141_754512_length_6594_cov_10.0000||full	K13522	K13522, nadM; bifunctional NMN adenylyltransferase/nudix hydrolase [EC:2.7.7.1 3.6.1.-]	PF00293.28
k141_31435_length_68169_cov_64.7674||full_57	k141_31435_length_68169_cov_64.7674||full	K01491	folD; methylenetetrahydrofolate dehydrogenase (NADP+) / methenyltetrahydrofolate cyclohydrolase [EC:1.5.1.5 3.5.4.9]	PF02882.19
k141_577865_length_8433_cov_8.0000||full_3	k141_577865_length_8433_cov_8.0000||full	K00558	DNMT1, dcm; DNA (cytosine-5)-methyltransferase 1 [EC:2.1.1.37]	PF00145.17
k141_577865_length_8433_cov_8.0000||full_4	k141_577865_length_8433_cov_8.0000||full	K00558	DNMT1, dcm; DNA (cytosine-5)-methyltransferase 1 [EC:2.1.1.37]	PF00145.17	C-5 cytosine-specific DNA methylase
k141_145710_length_6387_cov_6.0000||full_6	k141_145710_length_6387_cov_6.0000||full	K00558	DNMT1, dcm; DNA (cytosine-5)-methyltransferase 1 [EC:2.1.1.37]	PF00145.17
k141_135916_length_37392_cov_82.0000||full_56	k141_135916_length_37392_cov_82.0000||full	K00558	DNMT1, dcm; DNA (cytosine-5)-methyltransferase 1 [EC:2.1.1.37]	PF00145.17	Endodeoxyribonuclease RusA
k141_617177_length_14874_cov_9.0000||full_7	k141_617177_length_14874_cov_9.0000||full	K01491	folD; methylenetetrahydrofolate dehydrogenase (NADP+) / methenyltetrahydrofolate cyclohydrolase [EC:1.5.1.5 3.5.4.9]	PF02882.19
k141_671108_length_13102_cov_14.0000||full_1	k141_671108_length_13102_cov_14.0000||full	K12710	novU; C-methyltransferase [EC:2.1.1.-]	PF13489.6
k141_671108_length_13102_cov_14.0000||full_2	k141_671108_length_13102_cov_14.0000||full	K01784	galE, GALE; UDP-glucose 4-epimerase [EC:5.1.3.2]	PF01370.21	Methyltransferase domain
k141_65697_length_92688_cov_166.1851||full_1_10	k141_65697_length_92688_cov_166.1851||full_1	K00558	DNMT1, dcm; DNA (cytosine-5)-methyltransferase 1 [EC:2.1.1.37]
k141_156108_length_95259_cov_30.0000||full_31	k141_156108_length_95259_cov_30.0000||full	K03462	NAMPT; nicotinamide phosphoribosyltransferase [EC:2.4.2.12]	PF04095.16
k141_1401823_length_12042_cov_48.7063||full_17	k141_1401823_length_12042_cov_48.7063||full	K14266	prnA, rebH, ktzQ; tryptophan 7-halogenase [EC:1.14.19.9]	PF04820.14
k141_261305_length_47378_cov_18.0000||full_67	k141_261305_length_47378_cov_18.0000||full	K21140	mec; [CysO sulfur-carrier protein]-S-L-cysteine hydrolase [EC:3.13.1.6]	PF00877.19	Phage minor tail protein L
k141_403614_length_119662_cov_30.3269||full_26	k141_403614_length_119662_cov_30.3269||full	K01491	folD; methylenetetrahydrofolate dehydrogenase (NADP+) / methenyltetrahydrofolate cyclohydrolase [EC:1.5.1.5 3.5.4.9]	PF02882.19
k141_403614_length_119662_cov_30.3269||full_79	k141_403614_length_119662_cov_30.3269||full	K04487	iscS, NFS1; cysteine desulfurase [EC:2.8.1.7]	PF00266.19	HNH endonuclease
k141_1638075_length_17310_cov_21.4321||full_22	k141_1638075_length_17310_cov_21.4321||full	K00558	DNMT1, dcm; DNA (cytosine-5)-methyltransferase 1 [EC:2.1.1.37]	PF00145.17
k141_98102_length_7027_cov_8.0000||full_3	k141_98102_length_7027_cov_8.0000||full	K00558	DNMT1, dcm; DNA (cytosine-5)-methyltransferase 1 [EC:2.1.1.37]	PF00145.17
k141_257215_length_5809_cov_7.0000||full_8	k141_257215_length_5809_cov_7.0000||full	K00973	E2.7.7.24, rfbA, rffH; glucose-1-phosphate thymidylyltransferase [EC:2.7.7.24]	PF00483.23
k141_777336_length_44880_cov_36.0000||full_48	k141_777336_length_44880_cov_36.0000||full	K00558	DNMT1, dcm; DNA (cytosine-5)-methyltransferase 1 [EC:2.1.1.37]	PF00145.17
k141_777336_length_44880_cov_36.0000||full_54	k141_777336_length_44880_cov_36.0000||full	K04034	bchE; anaerobic magnesium-protoporphyrin IX monomethyl ester cyclase [EC:1.21.98.3]	PF04055.21
k141_274520_length_34440_cov_33.0010||full_51	k141_274520_length_34440_cov_33.0010||full	K00558	DNMT1, dcm; DNA (cytosine-5)-methyltransferase 1 [EC:2.1.1.37]
k141_297941_length_7541_cov_8.0000||full_3	k141_297941_length_7541_cov_8.0000||full	K01784	galE, GALE; UDP-glucose 4-epimerase [EC:5.1.3.2]	PF01370.21	Mannosyl-glycoprotein endo-beta-N-acetylglucosaminidase
k141_358200_length_37334_cov_14.0311||full_1_7	k141_358200_length_37334_cov_14.0311||full_1	K00789	metK; S-adenosylmethionine synthetase [EC:2.5.1.6]	PF00438.20
k141_676237_length_7758_cov_10.0000||full_1	k141_676237_length_7758_cov_10.0000||full	K02377	TSTA3, fcl; GDP-L-fucose synthase [EC:1.1.1.271]	PF01370.21
k141_676237_length_7758_cov_10.0000||full_3	k141_676237_length_7758_cov_10.0000||full	K01711	gmd, GMDS; GDPmannose 4,6-dehydratase [EC:4.2.1.47]	PF16363.5
k141_225171_length_158100_cov_69.9991||full_119	k141_225171_length_158100_cov_69.9991||full	K06920	queC; 7-cyano-7-deazaguanine synthase [EC:6.3.4.20]		Protein of unknown function (DUF4065)
k141_225171_length_158100_cov_69.9991||full_121	k141_225171_length_158100_cov_69.9991||full	K01495	GCH1, folE; GTP cyclohydrolase IA [EC:3.5.4.16]	PF01227.22
k141_225171_length_158100_cov_69.9991||full_122	k141_225171_length_158100_cov_69.9991||full	K10026	queE; 7-carboxy-7-deazaguanine synthase [EC:4.3.99.3]	PF13394.6	GTP cyclohydrolase I
k141_225171_length_158100_cov_69.9991||full_124	k141_225171_length_158100_cov_69.9991||full	K01737	queD, ptpS, PTS; 6-pyruvoyltetrahydropterin/6-carboxytetrahydropterin synthase [EC:4.2.3.12 4.1.2.50]	PF01242.19	tRNA-splicing ligase RtcB
k141_225171_length_158100_cov_69.9991||full_173	k141_225171_length_158100_cov_69.9991||full	K01491	folD; methylenetetrahydrofolate dehydrogenase (NADP+) / methenyltetrahydrofolate cyclohydrolase [EC:1.5.1.5 3.5.4.9]	PF02882.19	UvrD/REP helicase N-terminal domain
k141_637794_length_5428_cov_22.9181||full_4	k141_637794_length_5428_cov_22.9181||full	K14266	prnA, rebH, ktzQ; tryptophan 7-halogenase [EC:1.14.19.9]	PF04820.14
k141_128438_length_21738_cov_7.0000||full_6	k141_128438_length_21738_cov_7.0000||full	K00600	glyA, SHMT; glycine hydroxymethyltransferase [EC:2.1.2.1]	PF00464.19
k141_38254_length_35919_cov_9.0000||full_fragment_1_29	k141_38254_length_35919_cov_9.0000||full_fragment_1	K07407	E3.2.1.22B, galA, rafA; alpha-galactosidase [EC:3.2.1.22]	PF02065.18
k141_38254_length_35919_cov_9.0000||full_fragment_1_31	k141_38254_length_35919_cov_9.0000||full_fragment_1	K10026	queE; 7-carboxy-7-deazaguanine synthase [EC:4.3.99.3]	PF04055.21
k141_38254_length_35919_cov_9.0000||full_fragment_1_32	k141_38254_length_35919_cov_9.0000||full_fragment_1	K01737	queD, ptpS, PTS; 6-pyruvoyltetrahydropterin/6-carboxytetrahydropterin synthase [EC:4.2.3.12 4.1.2.50]	PF01242.19	Radical SAM superfamily
k141_26738_length_36821_cov_61.2582||full_11	k141_26738_length_36821_cov_61.2582||full	K00558	DNMT1, dcm; DNA (cytosine-5)-methyltransferase 1 [EC:2.1.1.37]	PF00145.17	dUTPase
k141_553894_length_5590_cov_13.1253||full_4	k141_553894_length_5590_cov_13.1253||full	K00558	DNMT1, dcm; DNA (cytosine-5)-methyltransferase 1 [EC:2.1.1.37]	PF00145.17
k141_1187207_length_11575_cov_14.0000||full_1_2	k141_1187207_length_11575_cov_14.0000||full_1	K09883	cobT; cobaltochelatase CobT [EC:6.6.1.2]		Toprim domain
k141_1187207_length_11575_cov_14.0000||full_1_6	k141_1187207_length_11575_cov_14.0000||full_1	K09882	cobS; cobaltochelatase CobS [EC:6.6.1.2]	PF07728.14	RecT family
k141_259260_length_52934_cov_189.0000||full_32	k141_259260_length_52934_cov_189.0000||full	K06167	phnP; phosphoribosyl 1,2-cyclic phosphate phosphodiesterase [EC:3.1.4.55]	PF12706.7	RecT family
k141_782078_length_53237_cov_29.1787||full_6	k141_782078_length_53237_cov_29.1787||full	K08678	UXS1, uxs; UDP-glucuronate decarboxylase [EC:4.1.1.35]	PF01370.21
k141_782078_length_53237_cov_29.1787||full_22	k141_782078_length_53237_cov_29.1787||full	K00558	DNMT1, dcm; DNA (cytosine-5)-methyltransferase 1 [EC:2.1.1.37]	PF00145.17	Thioredoxin
k141_782078_length_53237_cov_29.1787||full_67	k141_782078_length_53237_cov_29.1787||full	K22226	ahbC; Fe-coproporphyrin III synthase
k141_653854_length_41619_cov_9.0000||full_40	k141_653854_length_41619_cov_9.0000||full	K00568	ubiG; 2-polyprenyl-6-hydroxyphenyl methylase / 3-demethylubiquinone-9 3-methyltransferase [EC:2.1.1.222 2.1.1.64]	PF13489.6
k141_1010312_length_14288_cov_14.4887||full_14	k141_1010312_length_14288_cov_14.4887||full	K03524	birA; BirA family transcriptional regulator, biotin operon repressor / biotin---[acetyl-CoA-carboxylase] ligase [EC:6.3.4.15]	PF03099.19
k141_265235_length_55510_cov_16.0000||full_66	k141_265235_length_55510_cov_16.0000||full	K05396	dcyD; D-cysteine desulfhydrase [EC:4.4.1.15]
k141_169439_length_15856_cov_10.9854||full_6	k141_169439_length_15856_cov_10.9854||full	K06167	phnP; phosphoribosyl 1,2-cyclic phosphate phosphodiesterase [EC:3.1.4.55]	PF12706.7
k141_95015_length_15588_cov_11.0542||full_13	k141_95015_length_15588_cov_11.0542||full	K21140	mec; [CysO sulfur-carrier protein]-S-L-cysteine hydrolase [EC:3.13.1.6]	PF14464.6
k141_218402_length_44610_cov_11.0002||full_3	k141_218402_length_44610_cov_11.0002||full	K01939	purA, ADSS; adenylosuccinate synthase [EC:6.3.4.4]	PF00709.21
k141_44946_length_12875_cov_12.0031||full_8	k141_44946_length_12875_cov_12.0031||full	K01092	E3.1.3.25, IMPA, suhB; myo-inositol-1(or 4)-monophosphatase [EC:3.1.3.25]	PF00459.25	Bacterial DNA polymerase III alpha NTPase domain
k141_44946_length_12875_cov_12.0031||full_10	k141_44946_length_12875_cov_12.0031||full	K06041	kdsD, kpsF; arabinose-5-phosphate isomerase [EC:5.3.1.13]	PF01380.22	Guanylate kinase
k141_133012_length_7528_cov_19.9333||full_2	k141_133012_length_7528_cov_19.9333||full	K06167	phnP; phosphoribosyl 1,2-cyclic phosphate phosphodiesterase [EC:3.1.4.55]		Helix-turn-helix domain
k141_233881_length_7349_cov_24.3282||full_1	k141_233881_length_7349_cov_24.3282||full	K00558	DNMT1, dcm; DNA (cytosine-5)-methyltransferase 1 [EC:2.1.1.37]	PF00145.17
k141_139945_length_23874_cov_30.1026||full_22	k141_139945_length_23874_cov_30.1026||full	K16881	K16881; mannose-1-phosphate guanylyltransferase / phosphomannomutase [EC:2.7.7.13 5.4.2.8]
k141_177511_length_6777_cov_8.0000||full_5	k141_177511_length_6777_cov_8.0000||full	K03462	NAMPT; nicotinamide phosphoribosyltransferase [EC:2.4.2.12]	PF04095.16
k141_295483_length_19478_cov_9.9693||full_12	k141_295483_length_19478_cov_9.9693||full	K01784	galE, GALE; UDP-glucose 4-epimerase [EC:5.1.3.2]	PF01370.21
k141_180874_length_15547_cov_18.0000||full_12	k141_180874_length_15547_cov_18.0000||full	K01491	folD; methylenetetrahydrofolate dehydrogenase (NADP+) / methenyltetrahydrofolate cyclohydrolase [EC:1.5.1.5 3.5.4.9]	PF02882.19
k141_957_length_20174_cov_18.4459||full_11	k141_957_length_20174_cov_18.4459||full	K00558	DNMT1, dcm; DNA (cytosine-5)-methyltransferase 1 [EC:2.1.1.37]	PF00145.17
k141_129141_length_5374_cov_4.0000||full_5	k141_129141_length_5374_cov_4.0000||full	K04487	iscS, NFS1; cysteine desulfurase [EC:2.8.1.7]	PF00266.19
k141_843395_length_7742_cov_16.8653||full_6	k141_843395_length_7742_cov_16.8653||full	K01737	queD, ptpS, PTS; 6-pyruvoyltetrahydropterin/6-carboxytetrahydropterin synthase [EC:4.2.3.12 4.1.2.50]	PF01242.19
k141_843395_length_7742_cov_16.8653||full_8	k141_843395_length_7742_cov_16.8653||full	K10026	queE; 7-carboxy-7-deazaguanine synthase [EC:4.3.99.3]	PF04055.21
k141_843395_length_7742_cov_16.8653||full_9	k141_843395_length_7742_cov_16.8653||full	K01495	GCH1, folE; GTP cyclohydrolase IA [EC:3.5.4.16]	PF01227.22	Radical SAM superfamily
k141_104335_length_6313_cov_9.6150||full_3	k141_104335_length_6313_cov_9.6150||full	K00390	cysH; phosphoadenosine phosphosulfate reductase [EC:1.8.4.8 1.8.4.10]	PF01507.19
k141_655463_length_7291_cov_10.0000||full_4	k141_655463_length_7291_cov_10.0000||full	K00613	GATM; glycine amidinotransferase [EC:2.1.4.1]
k141_655463_length_7291_cov_10.0000||full_5	k141_655463_length_7291_cov_10.0000||full	K22227	ahbD; heme synthase	PF04055.21
k141_310455_length_7932_cov_114.5903||full_3	k141_310455_length_7932_cov_114.5903||full	K07260	vanY; zinc D-Ala-D-Ala carboxypeptidase [EC:3.4.17.14]	PF02557.17
k141_74202_length_41312_cov_78.2212||full_49	k141_74202_length_41312_cov_78.2212||full	K21140	mec; [CysO sulfur-carrier protein]-S-L-cysteine hydrolase [EC:3.13.1.6]	PF00877.19	Phage minor tail protein L
k141_79188_length_114786_cov_11.0000||full_1_1	k141_79188_length_114786_cov_11.0000||full_1	K01495	GCH1, folE; GTP cyclohydrolase IA [EC:3.5.4.16]	PF01227.22
k141_331981_length_528097_cov_14.6078||0_partial_1	k141_331981_length_528097_cov_14.6078||0_partial	K02474	wbpO; UDP-N-acetyl-D-galactosamine dehydrogenase [EC:1.1.1.-]	PF03721.14
k141_331981_length_528097_cov_14.6078||0_partial_2	k141_331981_length_528097_cov_14.6078||0_partial	K01710	E4.2.1.46, rfbB, rffG; dTDP-glucose 4,6-dehydratase [EC:4.2.1.46]	PF16363.5	UDP-glucose/GDP-mannose dehydrogenase family, NAD binding domain
k141_37701_length_29446_cov_10.0000||full_7	k141_37701_length_29446_cov_10.0000||full	K00820	glmS, GFPT; glutamine---fructose-6-phosphate transaminase (isomerizing) [EC:2.6.1.16]	PF13522.6	Phage phiEco32-like COOH.NH2 ligase-type 2
k141_37701_length_29446_cov_10.0000||full_13	k141_37701_length_29446_cov_10.0000||full	K09882	cobS; cobaltochelatase CobS [EC:6.6.1.2]	PF07728.14
k141_623236_length_7583_cov_10.0000||full_1	k141_623236_length_7583_cov_10.0000||full	K00763	pncB, NAPRT1; nicotinate phosphoribosyltransferase [EC:6.3.4.21]	PF04095.16
k141_623236_length_7583_cov_10.0000||full_6	k141_623236_length_7583_cov_10.0000||full	K01916	nadE; NAD+ synthase [EC:6.3.1.5]	PF02540.17
k141_623236_length_7583_cov_10.0000||full_10	k141_623236_length_7583_cov_10.0000||full	K00969	nadD; nicotinate-nucleotide adenylyltransferase [EC:2.7.7.18]	PF01467.26
k141_251591_length_53760_cov_13.9945||full_64	k141_251591_length_53760_cov_13.9945||full	K01491	folD; methylenetetrahydrofolate dehydrogenase (NADP+) / methenyltetrahydrofolate cyclohydrolase [EC:1.5.1.5 3.5.4.9]	PF02882.19
k141_372562_length_19645_cov_14.0668||full_3	k141_372562_length_19645_cov_14.0668||full	K00558	DNMT1, dcm; DNA (cytosine-5)-methyltransferase 1 [EC:2.1.1.37]	PF00145.17
k141_372562_length_19645_cov_14.0668||full_7	k141_372562_length_19645_cov_14.0668||full	K00558	DNMT1, dcm; DNA (cytosine-5)-methyltransferase 1 [EC:2.1.1.37]	PF00145.17
k141_305325_length_12357_cov_9.0000||full_15	k141_305325_length_12357_cov_9.0000||full	K00390	cysH; phosphoadenosine phosphosulfate reductase [EC:1.8.4.8 1.8.4.10]	PF01507.19
k141_346311_length_7270_cov_23.3418||full_12	k141_346311_length_7270_cov_23.3418||full	K01611	speD, AMD1; S-adenosylmethionine decarboxylase [EC:4.1.1.50]	PF02675.15
k141_71196_length_7188_cov_53.3514||full_4	k141_71196_length_7188_cov_53.3514||full	K00558	DNMT1, dcm; DNA (cytosine-5)-methyltransferase 1 [EC:2.1.1.37]	PF00145.17
k141_122614_length_41784_cov_10.2144||full_76	k141_122614_length_41784_cov_10.2144||full	K00390	cysH; phosphoadenosine phosphosulfate reductase [EC:1.8.4.8 1.8.4.10]	PF01507.19
k141_122614_length_41784_cov_10.2144||full_83	k141_122614_length_41784_cov_10.2144||full	K00558	DNMT1, dcm; DNA (cytosine-5)-methyltransferase 1 [EC:2.1.1.37]	PF00145.17
k141_336430_length_7357_cov_88.9676||full_11	k141_336430_length_7357_cov_88.9676||full	K01753	dsdA; D-serine dehydratase [EC:4.3.1.18]
k141_862385_length_10129_cov_38.7703||full_20	k141_862385_length_10129_cov_38.7703||full	K00390	cysH; phosphoadenosine phosphosulfate reductase [EC:1.8.4.8 1.8.4.10]	PF01507.19
k141_325563_length_12921_cov_11.0000||full_3	k141_325563_length_12921_cov_11.0000||full	K00789	metK; S-adenosylmethionine synthetase [EC:2.5.1.6]	PF02773.16	Domain of unknown function (DUF4349)
k141_325563_length_12921_cov_11.0000||full_14	k141_325563_length_12921_cov_11.0000||full	K01790	rfbC, rmlC; dTDP-4-dehydrorhamnose 3,5-epimerase [EC:5.1.3.13]	PF00908.17	Thymidine kinase
k141_163961_length_35850_cov_13.5431||full_2	k141_163961_length_35850_cov_13.5431||full	K03148	thiF; sulfur carrier protein ThiS adenylyltransferase [EC:2.7.7.73]	PF00899.21
k141_340612_length_11126_cov_33.8364||full_1	k141_340612_length_11126_cov_33.8364||full	K00558	DNMT1, dcm; DNA (cytosine-5)-methyltransferase 1 [EC:2.1.1.37]	PF00145.17
k141_523164_length_12625_cov_17.0000||full_10	k141_523164_length_12625_cov_17.0000||full	K21029	moeB; molybdopterin-synthase adenylyltransferase [EC:2.7.7.80]	PF00899.21
k141_97086_length_6966_cov_6.0000||full_5	k141_97086_length_6966_cov_6.0000||full	K13273	PMVK; phosphomevalonate kinase [EC:2.7.4.2]		ATP dependent DNA ligase domain
k141_24773_length_8001_cov_7.4050||full_20	k141_24773_length_8001_cov_7.4050||full	K00390	cysH; phosphoadenosine phosphosulfate reductase [EC:1.8.4.8 1.8.4.10]	PF01507.19	Helix-turn-helix domain
k141_48917_length_5369_cov_19.2146||full_5	k141_48917_length_5369_cov_19.2146||full	K00287	DHFR, folA; dihydrofolate reductase [EC:1.5.1.3]	PF00186.19
k141_158710_length_14032_cov_8.0000||full_8	k141_158710_length_14032_cov_8.0000||full	K09882	cobS; cobaltochelatase CobS [EC:6.6.1.2]	PF07728.14
k141_369886_length_11185_cov_79.2630||full_10	k141_369886_length_11185_cov_79.2630||full	K00969	nadD; nicotinate-nucleotide adenylyltransferase [EC:2.7.7.18]	PF01467.26
k141_45999_length_56773_cov_177.3680||full_17	k141_45999_length_56773_cov_177.3680||full	K01495	GCH1, folE; GTP cyclohydrolase IA [EC:3.5.4.16]	PF01227.22
k141_45999_length_56773_cov_177.3680||full_19	k141_45999_length_56773_cov_177.3680||full	K06920	queC; 7-cyano-7-deazaguanine synthase [EC:6.3.4.20]	PF06508.13
k141_45999_length_56773_cov_177.3680||full_21	k141_45999_length_56773_cov_177.3680||full	K10026	queE; 7-carboxy-7-deazaguanine synthase [EC:4.3.99.3]
k141_45999_length_56773_cov_177.3680||full_22	k141_45999_length_56773_cov_177.3680||full	K10026	queE; 7-carboxy-7-deazaguanine synthase [EC:4.3.99.3]	PF04055.21
k141_45999_length_56773_cov_177.3680||full_23	k141_45999_length_56773_cov_177.3680||full	K01737	queD, ptpS, PTS; 6-pyruvoyltetrahydropterin/6-carboxytetrahydropterin synthase [EC:4.2.3.12 4.1.2.50]	PF01242.19	Radical SAM superfamily
k141_91913_length_5723_cov_16.6618||full_4	k141_91913_length_5723_cov_16.6618||full	K03429	ugtP; processive 1,2-diacylglycerol beta-glucosyltransferase [EC:2.4.1.315]	PF06925.11
k141_487023_length_29368_cov_509.4309||full_32	k141_487023_length_29368_cov_509.4309||full	K21140	mec; [CysO sulfur-carrier protein]-S-L-cysteine hydrolase [EC:3.13.1.6]	PF00877.19	RelE-like toxin of type II toxin-antitoxin system HigB
k141_136213_length_95324_cov_73.4617||full_1_16	k141_136213_length_95324_cov_73.4617||full_1	K01759	GLO1, gloA; lactoylglutathione lyase [EC:4.4.1.5]	PF00903.25
k141_136213_length_95324_cov_73.4617||full_1_47	k141_136213_length_95324_cov_73.4617||full_1	K21140	mec; [CysO sulfur-carrier protein]-S-L-cysteine hydrolase [EC:3.13.1.6]	PF00877.19	Phage minor tail protein L
k141_351271_length_20760_cov_11.9877||full_1_7	k141_351271_length_20760_cov_11.9877||full_1	K15634	gpmB; probable phosphoglycerate mutase [EC:5.4.2.12]	PF00300.22	Putative zincin peptidase
k141_122045_length_10717_cov_9.9813||full_2	k141_122045_length_10717_cov_9.9813||full	K19668	CBH2, cbhA; cellulose 1,4-beta-cellobiosidase [EC:3.2.1.91]
k141_525371_length_17106_cov_13.1111||full_28	k141_525371_length_17106_cov_13.1111||full	K01737	queD, ptpS, PTS; 6-pyruvoyltetrahydropterin/6-carboxytetrahydropterin synthase [EC:4.2.3.12 4.1.2.50]	PF01242.19
k141_525371_length_17106_cov_13.1111||full_29	k141_525371_length_17106_cov_13.1111||full	K10026	queE; 7-carboxy-7-deazaguanine synthase [EC:4.3.99.3]		6-pyruvoyl tetrahydropterin synthase
k141_525371_length_17106_cov_13.1111||full_34	k141_525371_length_17106_cov_13.1111||full	K01495	GCH1, folE; GTP cyclohydrolase IA [EC:3.5.4.16]	PF01227.22	Phosphoribosyl transferase domain
k141_768795_length_14184_cov_12.0000||full_5	k141_768795_length_14184_cov_12.0000||full	K00558	DNMT1, dcm; DNA (cytosine-5)-methyltransferase 1 [EC:2.1.1.37]	PF00145.17	Protein of unknown function (DUF2800)
k141_460726_length_36903_cov_9.0000||full_8	k141_460726_length_36903_cov_9.0000||full	K00764	purF, PPAT; amidophosphoribosyltransferase [EC:2.4.2.14]	PF13522.6	Alpha-glutamyl/putrescinyl thymine pyrophosphorylase clade 2
k141_460726_length_36903_cov_9.0000||full_38	k141_460726_length_36903_cov_9.0000||full	K01491	folD; methylenetetrahydrofolate dehydrogenase (NADP+) / methenyltetrahydrofolate cyclohydrolase [EC:1.5.1.5 3.5.4.9]	PF02882.19
k141_352139_length_43461_cov_19.4766||full_4	k141_352139_length_43461_cov_19.4766||full	K01854	glf; UDP-galactopyranose mutase [EC:5.4.99.9]	PF03275.13	Peptidase_G2, IMC autoproteolytic cleavage domain
k141_762367_length_12777_cov_17.0000||full_22	k141_762367_length_12777_cov_17.0000||full	K00558	DNMT1, dcm; DNA (cytosine-5)-methyltransferase 1 [EC:2.1.1.37]	PF00145.17
k141_10604_length_16826_cov_916.2979||full_1	k141_10604_length_16826_cov_916.2979||full	K00928	lysC; aspartate kinase [EC:2.7.2.4]
k141_446249_length_32480_cov_20.0000||full_13	k141_446249_length_32480_cov_20.0000||full	K00764	purF, PPAT; amidophosphoribosyltransferase [EC:2.4.2.14]	PF13522.6	Alpha-glutamyl/putrescinyl thymine pyrophosphorylase clade 2
k141_446249_length_32480_cov_20.0000||full_43	k141_446249_length_32480_cov_20.0000||full	K01491	folD; methylenetetrahydrofolate dehydrogenase (NADP+) / methenyltetrahydrofolate cyclohydrolase [EC:1.5.1.5 3.5.4.9]	PF02882.19
k141_19607_length_242412_cov_135.9993||0_partial_1_1	k141_19607_length_242412_cov_135.9993||0_partial_1	K10218	ligK, galC; 4-hydroxy-4-methyl-2-oxoglutarate aldolase [EC:4.1.3.17]	PF03737.15	Phage portal protein
k141_17685_length_275817_cov_31.6549||0_partial_1_42	k141_17685_length_275817_cov_31.6549||0_partial_1	K06167	phnP; phosphoribosyl 1,2-cyclic phosphate phosphodiesterase [EC:3.1.4.55]	PF12706.7
k141_54259_length_21385_cov_22.9580||full_8	k141_54259_length_21385_cov_22.9580||full	K01610	E4.1.1.49, pckA; phosphoenolpyruvate carboxykinase (ATP) [EC:4.1.1.49]	PF01293.20
k141_1026714_length_16174_cov_13.9300||full_4	k141_1026714_length_16174_cov_13.9300||full	K22227	ahbD; heme synthase		Aspartyl/Asparaginyl beta-hydroxylase
k141_475132_length_5570_cov_9.9657||full_5	k141_475132_length_5570_cov_9.9657||full	K01711	gmd, GMDS; GDPmannose 4,6-dehydratase [EC:4.2.1.47]	PF16363.5
k141_4675_length_241175_cov_35.5665||0_partial_1_61	k141_4675_length_241175_cov_35.5665||0_partial_1	K00558	DNMT1, dcm; DNA (cytosine-5)-methyltransferase 1 [EC:2.1.1.37]	PF00145.17
k141_256379_length_9883_cov_30.0909||full_6	k141_256379_length_9883_cov_30.0909||full	K22391	E3.5.4.16; GTP cyclohydrolase I [EC:3.5.4.16]	PF01784.18	Trypsin-like peptidase domain
k141_59079_length_133890_cov_21.0592||0_partial_1_1	k141_59079_length_133890_cov_21.0592||0_partial_1	K07258	dacC, dacA, dacD; serine-type D-Ala-D-Ala carboxypeptidase (penicillin-binding protein 5/6) [EC:3.4.16.4]	PF00768.20	3' exoribonuclease, RNase T-like
k141_205331_length_40525_cov_21.2753||full_25	k141_205331_length_40525_cov_21.2753||full	K00558	DNMT1, dcm; DNA (cytosine-5)-methyltransferase 1 [EC:2.1.1.37]	PF00145.17
k141_243871_length_39852_cov_9414.9476||full_35	k141_243871_length_39852_cov_9414.9476||full	K09882	cobS; cobaltochelatase CobS [EC:6.6.1.2]	PF07728.14
k141_539665_length_33991_cov_22.9667||full_1_1	k141_539665_length_33991_cov_22.9667||full_1	K01950	E6.3.5.1, NADSYN1, QNS1, nadE; NAD+ synthase (glutamine-hydrolysing) [EC:6.3.5.1]	PF02540.17
k141_539665_length_33991_cov_22.9667||full_1_16	k141_539665_length_33991_cov_22.9667||full_1	K01953	asnB, ASNS; asparagine synthase (glutamine-hydrolysing) [EC:6.3.5.4]	PF00733.21	Mor transcription activator family
k141_515518_length_22637_cov_24.9640||full_5	k141_515518_length_22637_cov_24.9640||full	K00390	cysH; phosphoadenosine phosphosulfate reductase [EC:1.8.4.8 1.8.4.10]
k141_48929_length_15524_cov_11.0000||full_17	k141_48929_length_15524_cov_11.0000||full	K01491	folD; methylenetetrahydrofolate dehydrogenase (NADP+) / methenyltetrahydrofolate cyclohydrolase [EC:1.5.1.5 3.5.4.9]	PF02882.19	Thymidylate synthase complementing protein
k141_1888733_length_37227_cov_26.4686||full_1	k141_1888733_length_37227_cov_26.4686||full	K16150	K16150; glycogen synthase [EC:2.4.1.11]	PF00534.20
k141_182406_length_28233_cov_82.2144||full_5	k141_182406_length_28233_cov_82.2144||full	K14340	K14340; mannosyltransferase [EC:2.4.1.-]
k141_148405_length_32089_cov_10.0614||full_51	k141_148405_length_32089_cov_10.0614||full	K21140	mec; [CysO sulfur-carrier protein]-S-L-cysteine hydrolase [EC:3.13.1.6]	PF14464.6	Phage minor tail protein L
k141_159611_length_7153_cov_8.0000||full_12	k141_159611_length_7153_cov_8.0000||full	K00558	DNMT1, dcm; DNA (cytosine-5)-methyltransferase 1 [EC:2.1.1.37]	PF00145.17
k141_128656_length_57312_cov_369.0441||full_1_5	k141_128656_length_57312_cov_369.0441||full_1	K15634	gpmB; probable phosphoglycerate mutase [EC:5.4.2.12]	PF00300.22
k141_312735_length_14580_cov_8.0000||full_5	k141_312735_length_14580_cov_8.0000||full	K01491	folD; methylenetetrahydrofolate dehydrogenase (NADP+) / methenyltetrahydrofolate cyclohydrolase [EC:1.5.1.5 3.5.4.9]	PF02882.19
k141_642685_length_12717_cov_10.9881||full_20	k141_642685_length_12717_cov_10.9881||full	K17398	DNMT3A; DNA (cytosine-5)-methyltransferase 3A [EC:2.1.1.37]	PF00145.17
k141_632631_length_16239_cov_8.0000||full_1	k141_632631_length_16239_cov_8.0000||full	K00640	cysE; serine O-acetyltransferase [EC:2.3.1.30]
k141_227796_length_42085_cov_9.0000||full_45	k141_227796_length_42085_cov_9.0000||full	K03639	moaA, CNX2; GTP 3',8-cyclase [EC:4.1.99.22]	PF04055.21	DNA methylase
k141_15056_length_64616_cov_18.6956||full_1_1	k141_15056_length_64616_cov_18.6956||full_1	K09883	cobT; cobaltochelatase CobT [EC:6.6.1.2]	PF11775.8
k141_15056_length_64616_cov_18.6956||full_1_5	k141_15056_length_64616_cov_18.6956||full_1	K09882	cobS; cobaltochelatase CobS [EC:6.6.1.2]	PF07728.14
k141_15056_length_64616_cov_18.6956||full_1_16	k141_15056_length_64616_cov_18.6956||full_1	K00558	DNMT1, dcm; DNA (cytosine-5)-methyltransferase 1 [EC:2.1.1.37]	PF00145.17
k141_424116_length_16004_cov_8.0000||full_19	k141_424116_length_16004_cov_8.0000||full	K01491	folD; methylenetetrahydrofolate dehydrogenase (NADP+) / methenyltetrahydrofolate cyclohydrolase [EC:1.5.1.5 3.5.4.9]	PF02882.19
k141_362637_length_7442_cov_11.9651||full_7	k141_362637_length_7442_cov_11.9651||full	K00558	DNMT1, dcm; DNA (cytosine-5)-methyltransferase 1 [EC:2.1.1.37]	PF00145.17
k141_347927_length_19619_cov_15.6199||full_24	k141_347927_length_19619_cov_15.6199||full	K00558	DNMT1, dcm; DNA (cytosine-5)-methyltransferase 1 [EC:2.1.1.37]	PF00145.17
k141_646042_length_9863_cov_17.0000||full_2	k141_646042_length_9863_cov_17.0000||full	K03462	NAMPT; nicotinamide phosphoribosyltransferase [EC:2.4.2.12]	PF04095.16
k141_646042_length_9863_cov_17.0000||full_5	k141_646042_length_9863_cov_17.0000||full	K08281	pncA; nicotinamidase/pyrazinamidase [EC:3.5.1.19 3.5.1.-]	PF00857.20
k141_110721_length_7696_cov_19.6931||full_2	k141_110721_length_7696_cov_19.6931||full	K09474	phoN; acid phosphatase (class A) [EC:3.1.3.2]
k141_1325290_length_6829_cov_13.0000||full_3	k141_1325290_length_6829_cov_13.0000||full	K00789	metK; S-adenosylmethionine synthetase [EC:2.5.1.6]	PF02773.16
k141_1325290_length_6829_cov_13.0000||full_4	k141_1325290_length_6829_cov_13.0000||full	K03272	gmhC, hldE, waaE, rfaE; D-beta-D-heptose 7-phosphate kinase / D-beta-D-heptose 1-phosphate adenosyltransferase [EC:2.7.1.167 2.7.7.70]	PF01050.18	S-adenosylmethionine synthetase, C-terminal domain
k141_168248_length_8270_cov_42.3037||full_1	k141_168248_length_8270_cov_42.3037||full	K01186	NEU1; sialidase-1 [EC:3.2.1.18]	PF13088.6
k141_336711_length_63227_cov_25.4847||full_61	k141_336711_length_63227_cov_25.4847||full	K00558	DNMT1, dcm; DNA (cytosine-5)-methyltransferase 1 [EC:2.1.1.37]	PF00145.17
k141_336711_length_63227_cov_25.4847||full_71	k141_336711_length_63227_cov_25.4847||full	K00390	cysH; phosphoadenosine phosphosulfate reductase [EC:1.8.4.8 1.8.4.10]	PF01507.19
k141_159754_length_30951_cov_9.2876||full_13	k141_159754_length_30951_cov_9.2876||full	K22227	ahbD; heme synthase	PF04055.21
k141_159754_length_30951_cov_9.2876||full_14	k141_159754_length_30951_cov_9.2876||full	K01495	GCH1, folE; GTP cyclohydrolase IA [EC:3.5.4.16]	PF01227.22	Radical SAM superfamily
k141_159754_length_30951_cov_9.2876||full_17	k141_159754_length_30951_cov_9.2876||full	K06920	queC; 7-cyano-7-deazaguanine synthase [EC:6.3.4.20]	PF06508.13
k141_159754_length_30951_cov_9.2876||full_19	k141_159754_length_30951_cov_9.2876||full	K10026	queE; 7-carboxy-7-deazaguanine synthase [EC:4.3.99.3]	PF04055.21
k141_159754_length_30951_cov_9.2876||full_20	k141_159754_length_30951_cov_9.2876||full	K01737	queD, ptpS, PTS; 6-pyruvoyltetrahydropterin/6-carboxytetrahydropterin synthase [EC:4.2.3.12 4.1.2.50]	PF01242.19	Radical SAM superfamily
k141_184922_length_176098_cov_58.3278||full_24	k141_184922_length_176098_cov_58.3278||full	K03462	NAMPT; nicotinamide phosphoribosyltransferase [EC:2.4.2.12]	PF04095.16
k141_296687_length_85698_cov_12.0000||full_110	k141_296687_length_85698_cov_12.0000||full	K01270	pepD; dipeptidase D [EC:3.4.13.-]
k141_178223_length_5203_cov_18.6411||full_7	k141_178223_length_5203_cov_18.6411||full	K00558	DNMT1, dcm; DNA (cytosine-5)-methyltransferase 1 [EC:2.1.1.37]	PF00145.17
k141_321778_length_47934_cov_15.9985||full_43	k141_321778_length_47934_cov_15.9985||full	K21029	moeB; molybdopterin-synthase adenylyltransferase [EC:2.7.7.80]	PF00899.21
k141_495503_length_47249_cov_15.0000||full_49	k141_495503_length_47249_cov_15.0000||full	K01491	folD; methylenetetrahydrofolate dehydrogenase (NADP+) / methenyltetrahydrofolate cyclohydrolase [EC:1.5.1.5 3.5.4.9]	PF02882.19
k141_1333184_length_17092_cov_17.0000||full_15	k141_1333184_length_17092_cov_17.0000||full	K00763	pncB, NAPRT1; nicotinate phosphoribosyltransferase [EC:6.3.4.21]	PF17767.1
k141_1333184_length_17092_cov_17.0000||full_16	k141_1333184_length_17092_cov_17.0000||full	K08281	pncA; nicotinamidase/pyrazinamidase [EC:3.5.1.19 3.5.1.-]	PF00857.20	Nicotinate phosphoribosyltransferase (NAPRTase) N-terminal domain
k141_1333184_length_17092_cov_17.0000||full_19	k141_1333184_length_17092_cov_17.0000||full	K13522	K13522, nadM; bifunctional NMN adenylyltransferase/nudix hydrolase [EC:2.7.7.1 3.6.1.-]	PF00293.28
k141_93826_length_34296_cov_69.1580||full_8	k141_93826_length_34296_cov_69.1580||full	K01460	gsp; glutathionylspermidine amidase/synthetase [EC:3.5.1.78 6.3.1.8]	PF03738.14
k141_93826_length_34296_cov_69.1580||full_13	k141_93826_length_34296_cov_69.1580||full	K20156	sgcG; 2-amino-4-deoxychorismate dehydrogenase [EC:1.3.99.24]	PF03358.15
k141_93826_length_34296_cov_69.1580||full_22	k141_93826_length_34296_cov_69.1580||full	K00390	cysH; phosphoadenosine phosphosulfate reductase [EC:1.8.4.8 1.8.4.10]	PF01507.19	Single-strand binding protein family
k141_22123_length_15667_cov_513.6401||full_1_1	k141_22123_length_15667_cov_513.6401||full_1	K05774	phnN; ribose 1,5-bisphosphokinase [EC:2.7.4.23]		Phage portal protein, SPP1 Gp6-like
k141_376811_length_7500_cov_6.0000||full_3	k141_376811_length_7500_cov_6.0000||full	K00390	cysH; phosphoadenosine phosphosulfate reductase [EC:1.8.4.8 1.8.4.10]	PF01507.19
k141_594917_length_49368_cov_40.9960||full_48	k141_594917_length_49368_cov_40.9960||full	K06920	queC; 7-cyano-7-deazaguanine synthase [EC:6.3.4.20]	PF06508.13
k141_594917_length_49368_cov_40.9960||full_49	k141_594917_length_49368_cov_40.9960||full	K01737	queD, ptpS, PTS; 6-pyruvoyltetrahydropterin/6-carboxytetrahydropterin synthase [EC:4.2.3.12 4.1.2.50]	PF01242.19	Queuosine biosynthesis protein QueC
k141_594917_length_49368_cov_40.9960||full_50	k141_594917_length_49368_cov_40.9960||full	K10026	queE; 7-carboxy-7-deazaguanine synthase [EC:4.3.99.3]	PF13394.6	6-pyruvoyl tetrahydropterin synthase
k141_594917_length_49368_cov_40.9960||full_51	k141_594917_length_49368_cov_40.9960||full	K01495	GCH1, folE; GTP cyclohydrolase IA [EC:3.5.4.16]	PF01227.22	4Fe-4S single cluster domain
k141_543175_length_5951_cov_9.3890||full_9	k141_543175_length_5951_cov_9.3890||full	K06211	nadR; HTH-type transcriptional regulator, transcriptional repressor of NAD biosynthesis genes [EC:2.7.7.1 2.7.1.22]	PF13521.6	Nicotinamide mononucleotide transporter
k141_411394_length_20769_cov_36.4141||full_16	k141_411394_length_20769_cov_36.4141||full	K06167	phnP; phosphoribosyl 1,2-cyclic phosphate phosphodiesterase [EC:3.1.4.55]	PF12706.7
k141_411394_length_20769_cov_36.4141||full_30	k141_411394_length_20769_cov_36.4141||full	K00558	DNMT1, dcm; DNA (cytosine-5)-methyltransferase 1 [EC:2.1.1.37]	PF00145.17	ParB-like nuclease domain
k141_388623_length_12865_cov_6.0000||full_3	k141_388623_length_12865_cov_6.0000||full	K00820	glmS, GFPT; glutamine---fructose-6-phosphate transaminase (isomerizing) [EC:2.6.1.16]	PF13522.6
k141_1253656_length_6133_cov_8.0000||full_8	k141_1253656_length_6133_cov_8.0000||full	K06167	phnP; phosphoribosyl 1,2-cyclic phosphate phosphodiesterase [EC:3.1.4.55]
k141_465351_length_125245_cov_23.0837||full_123	k141_465351_length_125245_cov_23.0837||full	K00059	fabG, OAR1; 3-oxoacyl-[acyl-carrier protein] reductase [EC:1.1.1.100]	PF13561.6	Putative vitamin uptake transporter
k141_263298_length_57604_cov_27.7559||full_2	k141_263298_length_57604_cov_27.7559||full	K00390	cysH; phosphoadenosine phosphosulfate reductase [EC:1.8.4.8 1.8.4.10]	PF01507.19
k141_263298_length_57604_cov_27.7559||full_12	k141_263298_length_57604_cov_27.7559||full	K00390	cysH; phosphoadenosine phosphosulfate reductase [EC:1.8.4.8 1.8.4.10]	PF01507.19	Sodium:solute symporter family
k141_370756_length_7132_cov_14.0000||full_3	k141_370756_length_7132_cov_14.0000||full	K00558	DNMT1, dcm; DNA (cytosine-5)-methyltransferase 1 [EC:2.1.1.37]	PF00145.17
k141_212247_length_18642_cov_9.0000||full_27	k141_212247_length_18642_cov_9.0000||full	K00558	DNMT1, dcm; DNA (cytosine-5)-methyltransferase 1 [EC:2.1.1.37]	PF00145.17
k141_313580_length_60976_cov_38.5407||full_45	k141_313580_length_60976_cov_38.5407||full	K00627	DLAT, aceF, pdhC; pyruvate dehydrogenase E2 component (dihydrolipoamide acetyltransferase) [EC:2.3.1.12]	PF02817.17	Phage portal protein
k141_630193_length_8235_cov_11.0000||full_7	k141_630193_length_8235_cov_11.0000||full	K00973	E2.7.7.24, rfbA, rffH; glucose-1-phosphate thymidylyltransferase [EC:2.7.7.24]	PF00483.23
k141_630193_length_8235_cov_11.0000||full_11	k141_630193_length_8235_cov_11.0000||full	K00615	E2.2.1.1, tktA, tktB; transketolase [EC:2.2.1.1]	PF00456.21
k141_1227857_length_42501_cov_574.4658||full_32	k141_1227857_length_42501_cov_574.4658||full	K17398	DNMT3A; DNA (cytosine-5)-methyltransferase 3A [EC:2.1.1.37]	PF00145.17
k141_299641_length_7505_cov_15.9764||full_13	k141_299641_length_7505_cov_15.9764||full	K03462	NAMPT; nicotinamide phosphoribosyltransferase [EC:2.4.2.12]	PF04095.16
k141_470691_length_15782_cov_10.0000||full_4	k141_470691_length_15782_cov_10.0000||full	K01495	GCH1, folE; GTP cyclohydrolase IA [EC:3.5.4.16]	PF01227.22
k141_470691_length_15782_cov_10.0000||full_5	k141_470691_length_15782_cov_10.0000||full	K01737	queD, ptpS, PTS; 6-pyruvoyltetrahydropterin/6-carboxytetrahydropterin synthase [EC:4.2.3.12 4.1.2.50]	PF01242.19	GTP cyclohydrolase I
k141_470691_length_15782_cov_10.0000||full_6	k141_470691_length_15782_cov_10.0000||full	K10026	queE; 7-carboxy-7-deazaguanine synthase [EC:4.3.99.3]	PF04055.21	6-pyruvoyl tetrahydropterin synthase
k141_470691_length_15782_cov_10.0000||full_19	k141_470691_length_15782_cov_10.0000||full	K00390	cysH; phosphoadenosine phosphosulfate reductase [EC:1.8.4.8 1.8.4.10]	PF01507.19	Protein of unknown function (DUF669)
k141_211514_length_61498_cov_28.0005||full_8	k141_211514_length_61498_cov_28.0005||full	K01495	GCH1, folE; GTP cyclohydrolase IA [EC:3.5.4.16]	PF01227.22
k141_211514_length_61498_cov_28.0005||full_9	k141_211514_length_61498_cov_28.0005||full	K10026	queE; 7-carboxy-7-deazaguanine synthase [EC:4.3.99.3]	PF04055.21	GTP cyclohydrolase I
k141_211514_length_61498_cov_28.0005||full_10	k141_211514_length_61498_cov_28.0005||full	K01737	queD, ptpS, PTS; 6-pyruvoyltetrahydropterin/6-carboxytetrahydropterin synthase [EC:4.2.3.12 4.1.2.50]	PF01242.19	Radical SAM superfamily
k141_211514_length_61498_cov_28.0005||full_11	k141_211514_length_61498_cov_28.0005||full	K06920	queC; 7-cyano-7-deazaguanine synthase [EC:6.3.4.20]	PF06508.13	6-pyruvoyl tetrahydropterin synthase
k141_211514_length_61498_cov_28.0005||full_35	k141_211514_length_61498_cov_28.0005||full	K06167	phnP; phosphoribosyl 1,2-cyclic phosphate phosphodiesterase [EC:3.1.4.55]
k141_74512_length_5089_cov_7.0000||full_2	k141_74512_length_5089_cov_7.0000||full	K02201	E2.7.7.3B; pantetheine-phosphate adenylyltransferase [EC:2.7.7.3]
k141_74512_length_5089_cov_7.0000||full_6	k141_74512_length_5089_cov_7.0000||full	K00390	cysH; phosphoadenosine phosphosulfate reductase [EC:1.8.4.8 1.8.4.10]	PF01507.19
k141_491713_length_39835_cov_56.2596||full_32	k141_491713_length_39835_cov_56.2596||full	K00558	DNMT1, dcm; DNA (cytosine-5)-methyltransferase 1 [EC:2.1.1.37]	PF00145.17
k141_491713_length_39835_cov_56.2596||full_42	k141_491713_length_39835_cov_56.2596||full	K00973	E2.7.7.24, rfbA, rffH; glucose-1-phosphate thymidylyltransferase [EC:2.7.7.24]	PF00483.23	3' exoribonuclease, RNase T-like
k141_139123_length_31504_cov_30.3820||full_8	k141_139123_length_31504_cov_30.3820||full	K00558	DNMT1, dcm; DNA (cytosine-5)-methyltransferase 1 [EC:2.1.1.37]	PF00145.17
k141_153742_length_6266_cov_11.0000||full_6	k141_153742_length_6266_cov_11.0000||full	K21029	moeB; molybdopterin-synthase adenylyltransferase [EC:2.7.7.80]	PF00899.21
k141_92876_length_9372_cov_9.0000||full_13	k141_92876_length_9372_cov_9.0000||full	K17398	DNMT3A; DNA (cytosine-5)-methyltransferase 3A [EC:2.1.1.37]	PF00145.17	DNA primase catalytic core, N-terminal domain
k141_36171_length_76188_cov_14.5568||full_46	k141_36171_length_76188_cov_14.5568||full	K01737	queD, ptpS, PTS; 6-pyruvoyltetrahydropterin/6-carboxytetrahydropterin synthase [EC:4.2.3.12 4.1.2.50]	PF01242.19	Thymidylate synthase
k141_36171_length_76188_cov_14.5568||full_48	k141_36171_length_76188_cov_14.5568||full	K01737	queD, ptpS, PTS; 6-pyruvoyltetrahydropterin/6-carboxytetrahydropterin synthase [EC:4.2.3.12 4.1.2.50]	PF01242.19
k141_136122_length_199430_cov_34.0002||full_12	k141_136122_length_199430_cov_34.0002||full	K08281	pncA; nicotinamidase/pyrazinamidase [EC:3.5.1.19 3.5.1.-]	PF00857.20
k141_136122_length_199430_cov_34.0002||full_14	k141_136122_length_199430_cov_34.0002||full	K03462	NAMPT; nicotinamide phosphoribosyltransferase [EC:2.4.2.12]	PF04095.16
k141_136122_length_199430_cov_34.0002||full_15	k141_136122_length_199430_cov_34.0002||full	K01916	nadE; NAD+ synthase [EC:6.3.1.5]	PF02540.17	Nicotinate phosphoribosyltransferase (NAPRTase) family
k141_136122_length_199430_cov_34.0002||full_25	k141_136122_length_199430_cov_34.0002||full	K22227	ahbD; heme synthase
k141_136122_length_199430_cov_34.0002||full_76	k141_136122_length_199430_cov_34.0002||full	K01491	folD; methylenetetrahydrofolate dehydrogenase (NADP+) / methenyltetrahydrofolate cyclohydrolase [EC:1.5.1.5 3.5.4.9]	PF02882.19	5' nucleotidase, deoxy (Pyrimidine), cytosolic type C protein (NT5C)
k141_136122_length_199430_cov_34.0002||full_155	k141_136122_length_199430_cov_34.0002||full	K00656	E2.3.1.54, pflD; formate C-acetyltransferase [EC:2.3.1.54]	PF01228.21
k141_136122_length_199430_cov_34.0002||full_161	k141_136122_length_199430_cov_34.0002||full	K04487	iscS, NFS1; cysteine desulfurase [EC:2.8.1.7]	PF00266.19
k141_30858_length_35345_cov_23.0000||full_1	k141_30858_length_35345_cov_23.0000||full	K00558	DNMT1, dcm; DNA (cytosine-5)-methyltransferase 1 [EC:2.1.1.37]	PF00145.17
k141_129529_length_20797_cov_25.0875||full_18	k141_129529_length_20797_cov_25.0875||full	K01491	folD; methylenetetrahydrofolate dehydrogenase (NADP+) / methenyltetrahydrofolate cyclohydrolase [EC:1.5.1.5 3.5.4.9]	PF02882.19
k141_1490346_length_26608_cov_18.2843||full_23	k141_1490346_length_26608_cov_18.2843||full	K18118	aarC, cat1; succinyl-CoA:acetate CoA-transferase [EC:2.8.3.18]	PF13336.6	ATPase family associated with various cellular activities (AAA)
k141_174835_length_10567_cov_23.0190||full_13	k141_174835_length_10567_cov_23.0190||full	K00390	cysH; phosphoadenosine phosphosulfate reductase [EC:1.8.4.8 1.8.4.10]
k141_1437919_length_10172_cov_10.8955||full_6	k141_1437919_length_10172_cov_10.8955||full	K08281	pncA; nicotinamidase/pyrazinamidase [EC:3.5.1.19 3.5.1.-]	PF00857.20
k141_1437919_length_10172_cov_10.8955||full_14	k141_1437919_length_10172_cov_10.8955||full	K01916	nadE; NAD+ synthase [EC:6.3.1.5]	PF02540.17	Thioesterase superfamily
k141_498236_length_10513_cov_6.3105||full_12	k141_498236_length_10513_cov_6.3105||full	K01186	NEU1; sialidase-1 [EC:3.2.1.18]	PF13088.6
k141_154720_length_6801_cov_11.0000||full_5	k141_154720_length_6801_cov_11.0000||full	K09882	cobS; cobaltochelatase CobS [EC:6.6.1.2]
k141_120240_length_6138_cov_59.5741||full_14	k141_120240_length_6138_cov_59.5741||full	K00390	cysH; phosphoadenosine phosphosulfate reductase [EC:1.8.4.8 1.8.4.10]	PF01507.19
k141_273511_length_31118_cov_220.0000||full_29	k141_273511_length_31118_cov_220.0000||full	K01771	plc; 1-phosphatidylinositol phosphodiesterase [EC:4.6.1.13]
k141_273511_length_31118_cov_220.0000||full_35	k141_273511_length_31118_cov_220.0000||full	K00390	cysH; phosphoadenosine phosphosulfate reductase [EC:1.8.4.8 1.8.4.10]	PF01507.19
k141_630857_length_6522_cov_104.6150||full_4	k141_630857_length_6522_cov_104.6150||full	K01784	galE, GALE; UDP-glucose 4-epimerase [EC:5.1.3.2]	PF01370.21
k141_634912_length_41541_cov_26.9504||full_29	k141_634912_length_41541_cov_26.9504||full	K03272	gmhC, hldE, waaE, rfaE; D-beta-D-heptose 7-phosphate kinase / D-beta-D-heptose 1-phosphate adenosyltransferase [EC:2.7.1.167 2.7.7.70]	PF01050.18
k141_634912_length_41541_cov_26.9504||full_41	k141_634912_length_41541_cov_26.9504||full	K22227	ahbD; heme synthase	PF04055.21
k141_634912_length_41541_cov_26.9504||full_42	k141_634912_length_41541_cov_26.9504||full	K22227	ahbD; heme synthase	PF13186.6	Radical SAM superfamily
k141_634912_length_41541_cov_26.9504||full_47	k141_634912_length_41541_cov_26.9504||full	K01951	guaA, GMPS; GMP synthase (glutamine-hydrolysing) [EC:6.3.5.2]
k141_650109_length_11475_cov_13.7909||full_3	k141_650109_length_11475_cov_13.7909||full	K01711	gmd, GMDS; GDPmannose 4,6-dehydratase [EC:4.2.1.47]	PF16363.5	PPIC-type PPIASE domain
k141_650109_length_11475_cov_13.7909||full_4	k141_650109_length_11475_cov_13.7909||full	K03272	gmhC, hldE, waaE, rfaE; D-beta-D-heptose 7-phosphate kinase / D-beta-D-heptose 1-phosphate adenosyltransferase [EC:2.7.1.167 2.7.7.70]	PF01050.18	GDP-mannose 4,6 dehydratase
k141_650109_length_11475_cov_13.7909||full_5	k141_650109_length_11475_cov_13.7909||full	K12452	ascC, ddhC, rfbH; CDP-4-dehydro-6-deoxyglucose reductase, E1 [EC:1.17.1.1]	PF01041.17	Mannose-6-phosphate isomerase
k141_650109_length_11475_cov_13.7909||full_9	k141_650109_length_11475_cov_13.7909||full	K03272	gmhC, hldE, waaE, rfaE; D-beta-D-heptose 7-phosphate kinase / D-beta-D-heptose 1-phosphate adenosyltransferase [EC:2.7.1.167 2.7.7.70]	PF00294.24
k141_650109_length_11475_cov_13.7909||full_11	k141_650109_length_11475_cov_13.7909||full	K03272	gmhC, hldE, waaE, rfaE; D-beta-D-heptose 7-phosphate kinase / D-beta-D-heptose 1-phosphate adenosyltransferase [EC:2.7.1.167 2.7.7.70]	PF01467.26
k141_216244_length_18913_cov_8.0000||full_1	k141_216244_length_18913_cov_8.0000||full	K00558	DNMT1, dcm; DNA (cytosine-5)-methyltransferase 1 [EC:2.1.1.37]
k141_4541_length_61971_cov_12.0000||full_41	k141_4541_length_61971_cov_12.0000||full	K00390	cysH; phosphoadenosine phosphosulfate reductase [EC:1.8.4.8 1.8.4.10]	PF01507.19
k141_4541_length_61971_cov_12.0000||full_88	k141_4541_length_61971_cov_12.0000||full	K01491	folD; methylenetetrahydrofolate dehydrogenase (NADP+) / methenyltetrahydrofolate cyclohydrolase [EC:1.5.1.5 3.5.4.9]	PF02882.19
k141_10429_length_178540_cov_2481.2432||full_56	k141_10429_length_178540_cov_2481.2432||full	K00600	glyA, SHMT; glycine hydroxymethyltransferase [EC:2.1.2.1]	PF00464.19
k141_10429_length_178540_cov_2481.2432||full_78	k141_10429_length_178540_cov_2481.2432||full	K02474	wbpO; UDP-N-acetyl-D-galactosamine dehydrogenase [EC:1.1.1.-]	PF03721.14
k141_10429_length_178540_cov_2481.2432||full_104	k141_10429_length_178540_cov_2481.2432||full	K09882	cobS; cobaltochelatase CobS [EC:6.6.1.2]
k141_10429_length_178540_cov_2481.2432||full_135	k141_10429_length_178540_cov_2481.2432||full	K00613	GATM; glycine amidinotransferase [EC:2.1.4.1]
k141_10429_length_178540_cov_2481.2432||full_139	k141_10429_length_178540_cov_2481.2432||full	K01737	queD, ptpS, PTS; 6-pyruvoyltetrahydropterin/6-carboxytetrahydropterin synthase [EC:4.2.3.12 4.1.2.50]	PF01242.19
k141_10429_length_178540_cov_2481.2432||full_152	k141_10429_length_178540_cov_2481.2432||full	K06879	queF; 7-cyano-7-deazaguanine reductase [EC:1.7.1.13]	PF14819.6	DNA gyrase/topoisomerase IV, subunit A
k141_10429_length_178540_cov_2481.2432||full_155	k141_10429_length_178540_cov_2481.2432||full	K06920	queC; 7-cyano-7-deazaguanine synthase [EC:6.3.4.20]	PF06508.13
k141_10429_length_178540_cov_2481.2432||full_172	k141_10429_length_178540_cov_2481.2432||full	K22226	ahbC; Fe-coproporphyrin III synthase	PF04055.21	Putative metallopeptidase domain
k141_10429_length_178540_cov_2481.2432||full_177	k141_10429_length_178540_cov_2481.2432||full	K01495	GCH1, folE; GTP cyclohydrolase IA [EC:3.5.4.16]	PF01227.22
k141_191626_length_36791_cov_14.4778||full_16	k141_191626_length_36791_cov_14.4778||full	K01784	galE, GALE; UDP-glucose 4-epimerase [EC:5.1.3.2]	PF01370.21	Glycosyl transferase family 2
k141_191626_length_36791_cov_14.4778||full_19	k141_191626_length_36791_cov_14.4778||full	K21328	calS13, atmS13; dTDP-4-amino-4,6-dideoxy-D-glucose/dTDP-4-amino-2,4-dideoxy-beta-L-xylose transaminase [EC:2.6.1.33 2.6.1.-]	PF01041.17
k141_191626_length_36791_cov_14.4778||full_28	k141_191626_length_36791_cov_14.4778||full	K23144	K23144; UDP-N-acetylglucosamine diphosphorylase / glucose-1-phosphate thymidylyltransferase / UDP-N-acetylgalactosamine diphosphorylase / glucosamine-1-phosphate N-acetyltransferase / galactosamine-1-phosphate N-acetyltransferase [EC:2.7.7.23 2.7.7.24 2.7.7.83 2.3.1.157 2.3.1.276]		Macrocin-O-methyltransferase (TylF)
k141_191626_length_36791_cov_14.4778||full_29	k141_191626_length_36791_cov_14.4778||full	K16011	algA, xanB, rfbA, wbpW, pslB; mannose-1-phosphate guanylyltransferase / mannose-6-phosphate isomerase [EC:2.7.7.13 5.3.1.8]	PF01050.18
k141_191626_length_36791_cov_14.4778||full_32	k141_191626_length_36791_cov_14.4778||full	K00657	speG, SAT; diamine N-acetyltransferase [EC:2.3.1.57]	PF00583.25
k141_191626_length_36791_cov_14.4778||full_34	k141_191626_length_36791_cov_14.4778||full	K00012	UGDH, ugd; UDPglucose 6-dehydrogenase [EC:1.1.1.22]	PF00984.19
k141_191626_length_36791_cov_14.4778||full_60	k141_191626_length_36791_cov_14.4778||full	K06879	queF; 7-cyano-7-deazaguanine reductase [EC:1.7.1.13]	PF14489.6
k141_471887_length_211637_cov_11.0001||full_103	k141_471887_length_211637_cov_11.0001||full	K02078	acpP; acyl carrier protein
k141_471887_length_211637_cov_11.0001||full_141	k141_471887_length_211637_cov_11.0001||full	K01186	NEU1; sialidase-1 [EC:3.2.1.18]	PF13859.6
k141_15053_length_34844_cov_13.0000||full_1_9	k141_15053_length_34844_cov_13.0000||full_1	K00558	DNMT1, dcm; DNA (cytosine-5)-methyltransferase 1 [EC:2.1.1.37]	PF00145.17
k141_198779_length_6091_cov_13.3703||full_4	k141_198779_length_6091_cov_13.3703||full	K02377	TSTA3, fcl; GDP-L-fucose synthase [EC:1.1.1.271]	PF01370.21
k141_198779_length_6091_cov_13.3703||full_6	k141_198779_length_6091_cov_13.3703||full	K02377	TSTA3, fcl; GDP-L-fucose synthase [EC:1.1.1.271]	PF01370.21
k141_731340_length_17363_cov_24.2874||full_22	k141_731340_length_17363_cov_24.2874||full	K00558	DNMT1, dcm; DNA (cytosine-5)-methyltransferase 1 [EC:2.1.1.37]		Helix-turn-helix domain
k141_228116_length_71480_cov_24.0000||full_66	k141_228116_length_71480_cov_24.0000||full	K00558	DNMT1, dcm; DNA (cytosine-5)-methyltransferase 1 [EC:2.1.1.37]	PF00145.17
k141_228116_length_71480_cov_24.0000||full_79	k141_228116_length_71480_cov_24.0000||full	K21140	mec; [CysO sulfur-carrier protein]-S-L-cysteine hydrolase [EC:3.13.1.6]	PF00877.19
k141_228116_length_71480_cov_24.0000||full_81	k141_228116_length_71480_cov_24.0000||full	K01218	gmuG; mannan endo-1,4-beta-mannosidase [EC:3.2.1.78]	PF05939.13	Phage minor tail protein L
k141_281512_length_7004_cov_24.7749||full_5	k141_281512_length_7004_cov_24.7749||full	K01784	galE, GALE; UDP-glucose 4-epimerase [EC:5.1.3.2]	PF01370.21
k141_281512_length_7004_cov_24.7749||full_9	k141_281512_length_7004_cov_24.7749||full	K21344	rfaE1; D-glycero-beta-D-manno-heptose-7-phosphate kinase [EC:2.7.1.167]	PF00294.24
k141_281512_length_7004_cov_24.7749||full_10	k141_281512_length_7004_cov_24.7749||full	K03272	gmhC, hldE, waaE, rfaE; D-beta-D-heptose 7-phosphate kinase / D-beta-D-heptose 1-phosphate adenosyltransferase [EC:2.7.1.167 2.7.7.70]	PF01467.26	pfkB family carbohydrate kinase
k141_825335_length_6647_cov_7.9763||full_2	k141_825335_length_6647_cov_7.9763||full	K00558	DNMT1, dcm; DNA (cytosine-5)-methyltransferase 1 [EC:2.1.1.37]	PF00145.17
k141_75885_length_93694_cov_57.3138||full_7	k141_75885_length_93694_cov_57.3138||full	K01491	folD; methylenetetrahydrofolate dehydrogenase (NADP+) / methenyltetrahydrofolate cyclohydrolase [EC:1.5.1.5 3.5.4.9]	PF02882.19
k141_75885_length_93694_cov_57.3138||full_25	k141_75885_length_93694_cov_57.3138||full	K01916	nadE; NAD+ synthase [EC:6.3.1.5]	PF02540.17
k141_75885_length_93694_cov_57.3138||full_26	k141_75885_length_93694_cov_57.3138||full	K03462	NAMPT; nicotinamide phosphoribosyltransferase [EC:2.4.2.12]	PF04095.16	NAD synthase
k141_75885_length_93694_cov_57.3138||full_28	k141_75885_length_93694_cov_57.3138||full	K08281	pncA; nicotinamidase/pyrazinamidase [EC:3.5.1.19 3.5.1.-]	PF00857.20
k141_421834_length_31615_cov_12.1288||full_1	k141_421834_length_31615_cov_12.1288||full	K01491	folD; methylenetetrahydrofolate dehydrogenase (NADP+) / methenyltetrahydrofolate cyclohydrolase [EC:1.5.1.5 3.5.4.9]	PF02882.19
k141_185530_length_119295_cov_22.9957||full_20	k141_185530_length_119295_cov_22.9957||full	K03462	NAMPT; nicotinamide phosphoribosyltransferase [EC:2.4.2.12]	PF04095.16
k141_185530_length_119295_cov_22.9957||full_24	k141_185530_length_119295_cov_22.9957||full	K01916	nadE; NAD+ synthase [EC:6.3.1.5]	PF02540.17	Competence-damaged protein
k141_185530_length_119295_cov_22.9957||full_28	k141_185530_length_119295_cov_22.9957||full	K01491	folD; methylenetetrahydrofolate dehydrogenase (NADP+) / methenyltetrahydrofolate cyclohydrolase [EC:1.5.1.5 3.5.4.9]	PF02882.19
k141_160128_length_6666_cov_9.5381||full_7	k141_160128_length_6666_cov_9.5381||full	K00558	DNMT1, dcm; DNA (cytosine-5)-methyltransferase 1 [EC:2.1.1.37]	PF00145.17
k141_113146_length_5311_cov_22.1979||full_7	k141_113146_length_5311_cov_22.1979||full	K01784	galE, GALE; UDP-glucose 4-epimerase [EC:5.1.3.2]	PF01370.21	Glycosyl transferases group 1
k141_43134_length_155192_cov_15.2569||0_partial_fragment_2_70	k141_43134_length_155192_cov_15.2569||0_partial_fragment_2	K04518	pheA2; prephenate dehydratase [EC:4.2.1.51]	PF00800.18
k141_36694_length_40395_cov_14.0000||full_87	k141_36694_length_40395_cov_14.0000||full	K06167	phnP; phosphoribosyl 1,2-cyclic phosphate phosphodiesterase [EC:3.1.4.55]
k141_36694_length_40395_cov_14.0000||full_96	k141_36694_length_40395_cov_14.0000||full	K03273	gmhB; D-glycero-D-manno-heptose 1,7-bisphosphate phosphatase [EC:3.1.3.82 3.1.3.83]	PF08645.11
k141_454336_length_60840_cov_18.0051||full_1_14	k141_454336_length_60840_cov_18.0051||full_1	K06167	phnP; phosphoribosyl 1,2-cyclic phosphate phosphodiesterase [EC:3.1.4.55]	PF12706.7
k141_47261_length_65332_cov_254.8717||full_65	k141_47261_length_65332_cov_254.8717||full	K13522	K13522, nadM; bifunctional NMN adenylyltransferase/nudix hydrolase [EC:2.7.7.1 3.6.1.-]	PF00293.28
k141_47261_length_65332_cov_254.8717||full_77	k141_47261_length_65332_cov_254.8717||full	K00656	E2.3.1.54, pflD; formate C-acetyltransferase [EC:2.3.1.54]	PF02901.15
k141_463333_length_9556_cov_8.8700||full_4	k141_463333_length_9556_cov_8.8700||full	K00558	DNMT1, dcm; DNA (cytosine-5)-methyltransferase 1 [EC:2.1.1.37]	PF00145.17
k141_312075_length_14074_cov_11.0000||full_19	k141_312075_length_14074_cov_11.0000||full	K07812	torZ; trimethylamine-N-oxide reductase (cytochrome c) [EC:1.7.2.3]	PF00384.22
k141_312075_length_14074_cov_11.0000||full_20	k141_312075_length_14074_cov_11.0000||full	K03532	torC; trimethylamine-N-oxide reductase (cytochrome c), cytochrome c-type subunit TorC		Molybdopterin oxidoreductase
k141_13382_length_34108_cov_11.0000||full_12	k141_13382_length_34108_cov_11.0000||full	K00390	cysH; phosphoadenosine phosphosulfate reductase [EC:1.8.4.8 1.8.4.10]	PF01507.19
k141_57136_length_5408_cov_68.0000||full_5	k141_57136_length_5408_cov_68.0000||full	K00558	DNMT1, dcm; DNA (cytosine-5)-methyltransferase 1 [EC:2.1.1.37]	PF00145.17
k141_932089_length_14857_cov_10.0000||full_3	k141_932089_length_14857_cov_10.0000||full	K03274	gmhD, rfaD; ADP-L-glycero-D-manno-heptose 6-epimerase [EC:5.1.3.20]	PF01370.21
k141_932089_length_14857_cov_10.0000||full_5	k141_932089_length_14857_cov_10.0000||full	K03272	gmhC, hldE, waaE, rfaE; D-beta-D-heptose 7-phosphate kinase / D-beta-D-heptose 1-phosphate adenosyltransferase [EC:2.7.1.167 2.7.7.70]	PF00294.24
k141_932089_length_14857_cov_10.0000||full_6	k141_932089_length_14857_cov_10.0000||full	K03272	gmhC, hldE, waaE, rfaE; D-beta-D-heptose 7-phosphate kinase / D-beta-D-heptose 1-phosphate adenosyltransferase [EC:2.7.1.167 2.7.7.70]	PF01467.26	pfkB family carbohydrate kinase
k141_932089_length_14857_cov_10.0000||full_10	k141_932089_length_14857_cov_10.0000||full	K02843	waaF, rfaF; heptosyltransferase II [EC:2.4.-.-]		Carbamoyltransferase C-terminus
k141_530978_length_14262_cov_106.1787||full_6	k141_530978_length_14262_cov_106.1787||full	K01771	plc; 1-phosphatidylinositol phosphodiesterase [EC:4.6.1.13]
k141_530978_length_14262_cov_106.1787||full_11	k141_530978_length_14262_cov_106.1787||full	K01186	NEU1; sialidase-1 [EC:3.2.1.18]	PF13088.6
k141_26709_length_88652_cov_32.6441||full_47	k141_26709_length_88652_cov_32.6441||full	K00287	DHFR, folA; dihydrofolate reductase [EC:1.5.1.3]	PF00186.19
k141_103359_length_24339_cov_19.0000||full_6	k141_103359_length_24339_cov_19.0000||full	K01491	folD; methylenetetrahydrofolate dehydrogenase (NADP+) / methenyltetrahydrofolate cyclohydrolase [EC:1.5.1.5 3.5.4.9]	PF02882.19
k141_267962_length_29422_cov_20.2352||full_38	k141_267962_length_29422_cov_20.2352||full	K01491	folD; methylenetetrahydrofolate dehydrogenase (NADP+) / methenyltetrahydrofolate cyclohydrolase [EC:1.5.1.5 3.5.4.9]	PF02882.19
k141_267962_length_29422_cov_20.2352||full_39	k141_267962_length_29422_cov_20.2352||full	K01916	nadE; NAD+ synthase [EC:6.3.1.5]	PF02540.17	Tetrahydrofolate dehydrogenase/cyclohydrolase, NAD(P)-binding domain
k141_267962_length_29422_cov_20.2352||full_40	k141_267962_length_29422_cov_20.2352||full	K00969	nadD; nicotinate-nucleotide adenylyltransferase [EC:2.7.7.18]	PF01467.26	NAD synthase
k141_220136_length_48880_cov_158.6678||full_15	k141_220136_length_48880_cov_158.6678||full	K00287	DHFR, folA; dihydrofolate reductase [EC:1.5.1.3]	PF00186.19
k141_1227128_length_6776_cov_13.3997||full_8	k141_1227128_length_6776_cov_13.3997||full	K00472	P4HA; prolyl 4-hydroxylase [EC:1.14.11.2]	PF13640.6
k141_1301354_length_30720_cov_67.9452||full_22	k141_1301354_length_30720_cov_67.9452||full	K00558	DNMT1, dcm; DNA (cytosine-5)-methyltransferase 1 [EC:2.1.1.37]
k141_1572216_length_21270_cov_13.5240||full_2	k141_1572216_length_21270_cov_13.5240||full	K03272	gmhC, hldE, waaE, rfaE; D-beta-D-heptose 7-phosphate kinase / D-beta-D-heptose 1-phosphate adenosyltransferase [EC:2.7.1.167 2.7.7.70]	PF01467.26	Collagen triple helix repeat (20 copies)
k141_1572216_length_21270_cov_13.5240||full_3	k141_1572216_length_21270_cov_13.5240||full	K03272	gmhC, hldE, waaE, rfaE; D-beta-D-heptose 7-phosphate kinase / D-beta-D-heptose 1-phosphate adenosyltransferase [EC:2.7.1.167 2.7.7.70]	PF00294.24	Cytidylyltransferase-like
k141_1572216_length_21270_cov_13.5240||full_6	k141_1572216_length_21270_cov_13.5240||full	K03274	gmhD, rfaD; ADP-L-glycero-D-manno-heptose 6-epimerase [EC:5.1.3.20]	PF01370.21
k141_1572216_length_21270_cov_13.5240||full_11	k141_1572216_length_21270_cov_13.5240||full	K02843	waaF, rfaF; heptosyltransferase II [EC:2.4.-.-]		Carbamoyltransferase C-terminus
k141_1572216_length_21270_cov_13.5240||full_15	k141_1572216_length_21270_cov_13.5240||full	K02843	waaF, rfaF; heptosyltransferase II [EC:2.4.-.-]		Glycosyl transferases group 1
k141_1572216_length_21270_cov_13.5240||full_16	k141_1572216_length_21270_cov_13.5240||full	K16649	glft1; rhamnopyranosyl-N-acetylglucosaminyl-diphospho-decaprenol beta-1,3/1,4-galactofuranosyltransferase [EC:2.4.1.287]
k141_879926_length_16012_cov_16.9587||full_9	k141_879926_length_16012_cov_16.9587||full	K02473	wbpP; UDP-N-acetylglucosamine 4-epimerase [EC:5.1.3.7]	PF01370.21
k141_879926_length_16012_cov_16.9587||full_13	k141_879926_length_16012_cov_16.9587||full	K00709	ABO; histo-blood group ABO system transferase [EC:2.4.1.40 2.4.1.37]	PF03414.13
k141_879926_length_16012_cov_16.9587||full_18	k141_879926_length_16012_cov_16.9587||full	K02377	TSTA3, fcl; GDP-L-fucose synthase [EC:1.1.1.271]	PF01370.21	Glycosyl transferase family 11
k141_879926_length_16012_cov_16.9587||full_19	k141_879926_length_16012_cov_16.9587||full	K01711	gmd, GMDS; GDPmannose 4,6-dehydratase [EC:4.2.1.47]	PF16363.5	NAD dependent epimerase/dehydratase family
k141_11543_length_39076_cov_35.0000||full_31	k141_11543_length_39076_cov_35.0000||full	K17398	DNMT3A; DNA (cytosine-5)-methyltransferase 3A [EC:2.1.1.37]	PF00145.17
k141_1058553_length_25195_cov_11.0199||full_2	k141_1058553_length_25195_cov_11.0199||full	K00830	AGXT; alanine-glyoxylate transaminase / serine-glyoxylate transaminase / serine-pyruvate transaminase [EC:2.6.1.44 2.6.1.45 2.6.1.51]	PF00266.19
k141_1058553_length_25195_cov_11.0199||full_18	k141_1058553_length_25195_cov_11.0199||full	K01710	E4.2.1.46, rfbB, rffG; dTDP-glucose 4,6-dehydratase [EC:4.2.1.46]	PF01370.21
k141_778327_length_20569_cov_16.1368||full_12	k141_778327_length_20569_cov_16.1368||full	K01784	galE, GALE; UDP-glucose 4-epimerase [EC:5.1.3.2]	PF01370.21
k141_123605_length_5034_cov_13.0000||full_1	k141_123605_length_5034_cov_13.0000||full	K00558	DNMT1, dcm; DNA (cytosine-5)-methyltransferase 1 [EC:2.1.1.37]	PF00145.17	Transposase
k141_26698_length_6252_cov_24.7644||full_8	k141_26698_length_6252_cov_24.7644||full	K21140	mec; [CysO sulfur-carrier protein]-S-L-cysteine hydrolase [EC:3.13.1.6]	PF14464.6
k141_521834_length_58940_cov_14.0000||full_7	k141_521834_length_58940_cov_14.0000||full	K01939	purA, ADSS; adenylosuccinate synthase [EC:6.3.4.4]	PF00709.21	PD-(D/E)XK nuclease superfamily
k141_521834_length_58940_cov_14.0000||full_44	k141_521834_length_58940_cov_14.0000||full	K01491	folD; methylenetetrahydrofolate dehydrogenase (NADP+) / methenyltetrahydrofolate cyclohydrolase [EC:1.5.1.5 3.5.4.9]	PF02882.19
k141_152875_length_9224_cov_238.7162||full_6	k141_152875_length_9224_cov_238.7162||full	K00558	DNMT1, dcm; DNA (cytosine-5)-methyltransferase 1 [EC:2.1.1.37]	PF00145.17
k141_1639801_length_6402_cov_23.9986||full_12	k141_1639801_length_6402_cov_23.9986||full	K00012	UGDH, ugd; UDPglucose 6-dehydrogenase [EC:1.1.1.22]	PF03721.14
k141_82491_length_42598_cov_8.0000||full_29	k141_82491_length_42598_cov_8.0000||full	K00558	DNMT1, dcm; DNA (cytosine-5)-methyltransferase 1 [EC:2.1.1.37]
k141_234862_length_9002_cov_22.3096||full_6	k141_234862_length_9002_cov_22.3096||full	K00558	DNMT1, dcm; DNA (cytosine-5)-methyltransferase 1 [EC:2.1.1.37]	PF00145.17	Nucleotide modification associated domain 1
k141_680867_length_24205_cov_20.0000||full_12	k141_680867_length_24205_cov_20.0000||full	K01186	NEU1; sialidase-1 [EC:3.2.1.18]	PF13859.6
k141_124970_length_50543_cov_15.8844||full_1_1	k141_124970_length_50543_cov_15.8844||full_1	K01737	queD, ptpS, PTS; 6-pyruvoyltetrahydropterin/6-carboxytetrahydropterin synthase [EC:4.2.3.12 4.1.2.50]	PF01242.19
k141_124970_length_50543_cov_15.8844||full_1_10	k141_124970_length_50543_cov_15.8844||full_1	K00558	DNMT1, dcm; DNA (cytosine-5)-methyltransferase 1 [EC:2.1.1.37]	PF00145.17
k141_159222_length_52833_cov_10.0000||full_2	k141_159222_length_52833_cov_10.0000||full	K00287	DHFR, folA; dihydrofolate reductase [EC:1.5.1.3]	PF00186.19
k141_1713774_length_9090_cov_16.1969||full_2	k141_1713774_length_9090_cov_16.1969||full	K09882	cobS; cobaltochelatase CobS [EC:6.6.1.2]	PF07728.14
k141_447069_length_17077_cov_33.0000||full_13	k141_447069_length_17077_cov_33.0000||full	K14379	ACP5; tartrate-resistant acid phosphatase type 5 [EC:3.1.3.2]	PF00149.28
k141_837660_length_51257_cov_21.9910||full_16	k141_837660_length_51257_cov_21.9910||full	K00390	cysH; phosphoadenosine phosphosulfate reductase [EC:1.8.4.8 1.8.4.10]
k141_181516_length_45438_cov_17.0004||full_5	k141_181516_length_45438_cov_17.0004||full	K00558	DNMT1, dcm; DNA (cytosine-5)-methyltransferase 1 [EC:2.1.1.37]	PF00145.17
k141_147133_length_11741_cov_9.0000||full_2	k141_147133_length_11741_cov_9.0000||full	K00472	P4HA; prolyl 4-hydroxylase [EC:1.14.11.2]	PF13640.6	DNA gyrase B
k141_345461_length_8450_cov_9.2154||full_9	k141_345461_length_8450_cov_9.2154||full	K06167	phnP; phosphoribosyl 1,2-cyclic phosphate phosphodiesterase [EC:3.1.4.55]	PF12706.7	RecT family
k141_360366_length_7863_cov_15.3538||full_3	k141_360366_length_7863_cov_15.3538||full	K00647	fabB; 3-oxoacyl-[acyl-carrier-protein] synthase I [EC:2.3.1.41]	PF02801.22
k141_306860_length_5599_cov_31.0381||full_4	k141_306860_length_5599_cov_31.0381||full	K21140	mec; [CysO sulfur-carrier protein]-S-L-cysteine hydrolase [EC:3.13.1.6]	PF00877.19
k141_1375157_length_14522_cov_13.0000||full_10	k141_1375157_length_14522_cov_13.0000||full	K00789	metK; S-adenosylmethionine synthetase [EC:2.5.1.6]	PF00438.20	DNA methylase
k141_63154_length_12118_cov_39.0000||full_13	k141_63154_length_12118_cov_39.0000||full	K22227	ahbD; heme synthase
k141_63154_length_12118_cov_39.0000||full_14	k141_63154_length_12118_cov_39.0000||full	K03639	moaA, CNX2; GTP 3',8-cyclase [EC:4.1.99.22]
k141_179314_length_15751_cov_107.1057||full_1_12	k141_179314_length_15751_cov_107.1057||full_1	K00558	DNMT1, dcm; DNA (cytosine-5)-methyltransferase 1 [EC:2.1.1.37]	PF00145.17	Prokaryotic dksA/traR C4-type zinc finger
k141_50465_length_50285_cov_16.0000||full_7	k141_50465_length_50285_cov_16.0000||full	K21029	moeB; molybdopterin-synthase adenylyltransferase [EC:2.7.7.80]	PF00899.21
k141_309890_length_5073_cov_8.0000||full_1	k141_309890_length_5073_cov_8.0000||full	K00558	DNMT1, dcm; DNA (cytosine-5)-methyltransferase 1 [EC:2.1.1.37]	PF00145.17	Resolvase, N terminal domain
k141_330937_length_14422_cov_8.0000||full_9	k141_330937_length_14422_cov_8.0000||full	K00763	pncB, NAPRT1; nicotinate phosphoribosyltransferase [EC:6.3.4.21]	PF04095.16
k141_758612_length_182220_cov_42.3538||full_101	k141_758612_length_182220_cov_42.3538||full	K01916	nadE; NAD+ synthase [EC:6.3.1.5]	PF02540.17
k141_758612_length_182220_cov_42.3538||full_173	k141_758612_length_182220_cov_42.3538||full	K03462	NAMPT; nicotinamide phosphoribosyltransferase [EC:2.4.2.12]	PF04095.16
k141_758612_length_182220_cov_42.3538||full_184	k141_758612_length_182220_cov_42.3538||full	K09882	cobS; cobaltochelatase CobS [EC:6.6.1.2]	PF07728.14	ATPase family associated with various cellular activities (AAA)
k141_758612_length_182220_cov_42.3538||full_190	k141_758612_length_182220_cov_42.3538||full	K00820	glmS, GFPT; glutamine---fructose-6-phosphate transaminase (isomerizing) [EC:2.6.1.16]	PF13522.6
k141_239558_length_102368_cov_16.0000||full_3	k141_239558_length_102368_cov_16.0000||full	K21140	mec; [CysO sulfur-carrier protein]-S-L-cysteine hydrolase [EC:3.13.1.6]	PF14464.6
k141_239558_length_102368_cov_16.0000||full_33	k141_239558_length_102368_cov_16.0000||full	K03462	NAMPT; nicotinamide phosphoribosyltransferase [EC:2.4.2.12]	PF04095.16
k141_208600_length_16273_cov_31.8844||full_1	k141_208600_length_16273_cov_31.8844||full	K00558	DNMT1, dcm; DNA (cytosine-5)-methyltransferase 1 [EC:2.1.1.37]	PF00145.17
k141_208600_length_16273_cov_31.8844||full_13	k141_208600_length_16273_cov_31.8844||full	K06167	phnP; phosphoribosyl 1,2-cyclic phosphate phosphodiesterase [EC:3.1.4.55]		Replication initiation and membrane attachment
k141_100173_length_9340_cov_12.0746||full_4	k141_100173_length_9340_cov_12.0746||full	K00558	DNMT1, dcm; DNA (cytosine-5)-methyltransferase 1 [EC:2.1.1.37]	PF00145.17
k141_213092_length_13131_cov_34.0219||full_1	k141_213092_length_13131_cov_34.0219||full	K00656	E2.3.1.54, pflD; formate C-acetyltransferase [EC:2.3.1.54]	PF01228.21	Caudovirales tail fibre assembly protein, lambda gpK
k141_561955_length_11344_cov_14.0000||full_9	k141_561955_length_11344_cov_14.0000||full	K00558	DNMT1, dcm; DNA (cytosine-5)-methyltransferase 1 [EC:2.1.1.37]	PF00145.17	YopX protein
k141_125945_length_38700_cov_23.9566||full_32	k141_125945_length_38700_cov_23.9566||full	K00558	DNMT1, dcm; DNA (cytosine-5)-methyltransferase 1 [EC:2.1.1.37]	PF00145.17	Eco47II restriction endonuclease
k141_308454_length_7524_cov_10.9599||full_1	k141_308454_length_7524_cov_10.9599||full	K00338	nuoI; NADH-quinone oxidoreductase subunit I [EC:7.1.1.2]	PF00037.27
k141_95513_length_6332_cov_12.0000||full_11	k141_95513_length_6332_cov_12.0000||full	K08281	pncA; nicotinamidase/pyrazinamidase [EC:3.5.1.19 3.5.1.-]	PF00857.20
k141_729703_length_21619_cov_112.2844||full_25	k141_729703_length_21619_cov_112.2844||full	K00558	DNMT1, dcm; DNA (cytosine-5)-methyltransferase 1 [EC:2.1.1.37]	PF00145.17
k141_68917_length_30631_cov_10.0000||full_12	k141_68917_length_30631_cov_10.0000||full	K21029	moeB; molybdopterin-synthase adenylyltransferase [EC:2.7.7.80]	PF00899.21
k141_328331_length_7184_cov_12.0000||full_12	k141_328331_length_7184_cov_12.0000||full	K00615	E2.2.1.1, tktA, tktB; transketolase [EC:2.2.1.1]		Methyltransferase FkbM domain
k141_328331_length_7184_cov_12.0000||full_13	k141_328331_length_7184_cov_12.0000||full	K01710	E4.2.1.46, rfbB, rffG; dTDP-glucose 4,6-dehydratase [EC:4.2.1.46]	PF01370.21
k141_112568_length_5654_cov_12.0000||full_4	k141_112568_length_5654_cov_12.0000||full	K21140	mec; [CysO sulfur-carrier protein]-S-L-cysteine hydrolase [EC:3.13.1.6]	PF00877.19	Phage minor tail protein L
k141_720388_length_92379_cov_22.9997||0_partial_25	k141_720388_length_92379_cov_22.9997||0_partial	K02204	thrB2; homoserine kinase type II [EC:2.7.1.39]	PF01636.23
k141_512345_length_28056_cov_83.0000||full_38	k141_512345_length_28056_cov_83.0000||full	K22226	ahbC; Fe-coproporphyrin III synthase	PF04055.21
k141_99278_length_12221_cov_7.0000||full_4	k141_99278_length_12221_cov_7.0000||full	K02078	acpP; acyl carrier protein
k141_49689_length_14784_cov_18.3409||full_3	k141_49689_length_14784_cov_18.3409||full	K01784	galE, GALE; UDP-glucose 4-epimerase [EC:5.1.3.2]	PF01370.21	Glycosyltransferase family 25 (LPS biosynthesis protein)
k141_249083_length_5451_cov_8.0000||full_12	k141_249083_length_5451_cov_8.0000||full	K00558	DNMT1, dcm; DNA (cytosine-5)-methyltransferase 1 [EC:2.1.1.37]	PF00145.17
k141_593635_length_176802_cov_20.2434||full_39	k141_593635_length_176802_cov_20.2434||full	K00820	glmS, GFPT; glutamine---fructose-6-phosphate transaminase (isomerizing) [EC:2.6.1.16]	PF13522.6	Phage phiEco32-like COOH.NH2 ligase-type 2
k141_593635_length_176802_cov_20.2434||full_117	k141_593635_length_176802_cov_20.2434||full	K03273	gmhB; D-glycero-D-manno-heptose 1,7-bisphosphate phosphatase [EC:3.1.3.82 3.1.3.83]	PF08645.11
k141_529950_length_8049_cov_8.0000||full_3	k141_529950_length_8049_cov_8.0000||full	K06167	phnP; phosphoribosyl 1,2-cyclic phosphate phosphodiesterase [EC:3.1.4.55]
k141_533470_length_6315_cov_13.8288||full_1	k141_533470_length_6315_cov_13.8288||full	K09882	cobS; cobaltochelatase CobS [EC:6.6.1.2]	PF07728.14
k141_533470_length_6315_cov_13.8288||full_3	k141_533470_length_6315_cov_13.8288||full	K09883	cobT; cobaltochelatase CobT [EC:6.6.1.2]	PF11775.8
k141_464990_length_8892_cov_22.0000||full_14	k141_464990_length_8892_cov_22.0000||full	K22227	ahbD; heme synthase
k141_586393_length_8089_cov_10.0000||full_5	k141_586393_length_8089_cov_10.0000||full	K00640	cysE; serine O-acetyltransferase [EC:2.3.1.30]	PF00132.24	CotH kinase protein
k141_61736_length_19125_cov_52.2665||full_28	k141_61736_length_19125_cov_52.2665||full	K00558	DNMT1, dcm; DNA (cytosine-5)-methyltransferase 1 [EC:2.1.1.37]	PF00145.17
k141_231062_length_13493_cov_7.0000||full_1	k141_231062_length_13493_cov_7.0000||full	K01208	cd, ma, nplT; cyclomaltodextrinase / maltogenic alpha-amylase / neopullulanase [EC:3.2.1.54 3.2.1.133 3.2.1.135]	PF00128.24
k141_231062_length_13493_cov_7.0000||full_4	k141_231062_length_13493_cov_7.0000||full	K00639	kbl, GCAT; glycine C-acetyltransferase [EC:2.3.1.29]	PF00155.21	BspA type Leucine rich repeat region (6 copies)
k141_504051_length_19327_cov_9.0000||full_22	k141_504051_length_19327_cov_9.0000||full	K00287	DHFR, folA; dihydrofolate reductase [EC:1.5.1.3]	PF00186.19	RNA ligase
k141_456218_length_11214_cov_30.0000||full_19	k141_456218_length_11214_cov_30.0000||full	K00558	DNMT1, dcm; DNA (cytosine-5)-methyltransferase 1 [EC:2.1.1.37]	PF00145.17
k141_522062_length_6022_cov_28.7121||full_3	k141_522062_length_6022_cov_28.7121||full	K00558	DNMT1, dcm; DNA (cytosine-5)-methyltransferase 1 [EC:2.1.1.37]	PF00145.17
k141_587727_length_24028_cov_12.0000||full_1	k141_587727_length_24028_cov_12.0000||full	K00558	DNMT1, dcm; DNA (cytosine-5)-methyltransferase 1 [EC:2.1.1.37]
k141_285507_length_80725_cov_33.3234||0_partial_1_4	k141_285507_length_80725_cov_33.3234||0_partial_1	K21140	mec; [CysO sulfur-carrier protein]-S-L-cysteine hydrolase [EC:3.13.1.6]	PF00877.19
k141_285507_length_80725_cov_33.3234||0_partial_1_12	k141_285507_length_80725_cov_33.3234||0_partial_1	K00657	speG, SAT; diamine N-acetyltransferase [EC:2.3.1.57]	PF00583.25	Phage antitermination protein Q
k141_1037550_length_8828_cov_23.0000||full_5	k141_1037550_length_8828_cov_23.0000||full	K06167	phnP; phosphoribosyl 1,2-cyclic phosphate phosphodiesterase [EC:3.1.4.55]
k141_297661_length_25555_cov_9.0000||full_29	k141_297661_length_25555_cov_9.0000||full	K09882	cobS; cobaltochelatase CobS [EC:6.6.1.2]	PF07728.14	D5 N terminal like
k141_297661_length_25555_cov_9.0000||full_36	k141_297661_length_25555_cov_9.0000||full	K00012	UGDH, ugd; UDPglucose 6-dehydrogenase [EC:1.1.1.22]	PF00984.19
k141_289180_length_29196_cov_746.5994||full_1	k141_289180_length_29196_cov_746.5994||full	K09020	rutB; ureidoacrylate peracid hydrolase [EC:3.5.1.110]	PF00857.20
k141_387748_length_74911_cov_9.3672||full_2	k141_387748_length_74911_cov_9.3672||full	K21029	moeB; molybdopterin-synthase adenylyltransferase [EC:2.7.7.80]	PF00899.21	Reverse transcriptase (RNA-dependent DNA polymerase)
k141_387748_length_74911_cov_9.3672||full_94	k141_387748_length_74911_cov_9.3672||full	K00390	cysH; phosphoadenosine phosphosulfate reductase [EC:1.8.4.8 1.8.4.10]	PF01507.19	PhoH-like protein
k141_47851_length_25422_cov_19.9835||full_1_24	k141_47851_length_25422_cov_19.9835||full_1	K01821	praC, xylH; 4-oxalocrotonate tautomerase [EC:5.3.2.6]	PF14552.6	Phage late control gene D protein (GPD)
k141_234544_length_6831_cov_8.9898||full_8	k141_234544_length_6831_cov_8.9898||full	K00390	cysH; phosphoadenosine phosphosulfate reductase [EC:1.8.4.8 1.8.4.10]	PF01507.19
k141_105102_length_27903_cov_17.4316||full_8	k141_105102_length_27903_cov_17.4316||full	K01186	NEU1; sialidase-1 [EC:3.2.1.18]	PF13859.6
k141_2273_length_6978_cov_96.4656||full_8	k141_2273_length_6978_cov_96.4656||full	K00390	cysH; phosphoadenosine phosphosulfate reductase [EC:1.8.4.8 1.8.4.10]	PF01507.19
k141_17935_length_7157_cov_38.9674||full_3	k141_17935_length_7157_cov_38.9674||full	K06167	phnP; phosphoribosyl 1,2-cyclic phosphate phosphodiesterase [EC:3.1.4.55]
k141_354265_length_13589_cov_13.0000||full_19	k141_354265_length_13589_cov_13.0000||full	K01854	glf; UDP-galactopyranose mutase [EC:5.4.99.9]	PF03275.13
k141_172674_length_27106_cov_20.0000||full_21	k141_172674_length_27106_cov_20.0000||full	K01953	asnB, ASNS; asparagine synthase (glutamine-hydrolysing) [EC:6.3.5.4]	PF00733.21
k141_172674_length_27106_cov_20.0000||full_35	k141_172674_length_27106_cov_20.0000||full	K00558	DNMT1, dcm; DNA (cytosine-5)-methyltransferase 1 [EC:2.1.1.37]	PF00145.17
k141_172674_length_27106_cov_20.0000||full_36	k141_172674_length_27106_cov_20.0000||full	K01953	asnB, ASNS; asparagine synthase (glutamine-hydrolysing) [EC:6.3.5.4]	PF00733.21	C-5 cytosine-specific DNA methylase
k141_85247_length_96456_cov_14.4505||full_95	k141_85247_length_96456_cov_14.4505||full	K05553	actI3, oxyC, tcmM, snoa3, aknD, mtmS; minimal PKS acyl carrier protein	PF00550.25
k141_485517_length_6285_cov_8.0000||full_9	k141_485517_length_6285_cov_8.0000||full	K00558	DNMT1, dcm; DNA (cytosine-5)-methyltransferase 1 [EC:2.1.1.37]
k141_633202_length_35296_cov_41.0188||full_47	k141_633202_length_35296_cov_41.0188||full	K00287	DHFR, folA; dihydrofolate reductase [EC:1.5.1.3]	PF00186.19
k141_194464_length_9819_cov_81.9166||full_15	k141_194464_length_9819_cov_81.9166||full	K00558	DNMT1, dcm; DNA (cytosine-5)-methyltransferase 1 [EC:2.1.1.37]	PF00145.17
k141_108167_length_6210_cov_5.0000||full_7	k141_108167_length_6210_cov_5.0000||full	K03462	NAMPT; nicotinamide phosphoribosyltransferase [EC:2.4.2.12]	PF04095.16
k141_193664_length_42468_cov_14.4812||full_8	k141_193664_length_42468_cov_14.4812||full	K09882	cobS; cobaltochelatase CobS [EC:6.6.1.2]	PF07728.14
k141_423942_length_11131_cov_59.0000||full_1	k141_423942_length_11131_cov_59.0000||full	K04115	bcrD, badG; benzoyl-CoA reductase subunit D [EC:1.3.7.8]	PF01869.20
k141_9750_length_8448_cov_14.0000||full_11	k141_9750_length_8448_cov_14.0000||full	K01047	PLA2G, SPLA2; secretory phospholipase A2 [EC:3.1.1.4]
k141_348569_length_35497_cov_15.3309||full_1	k141_348569_length_35497_cov_15.3309||full	K03462	NAMPT; nicotinamide phosphoribosyltransferase [EC:2.4.2.12]	PF18127.1
k141_396956_length_6607_cov_144.7235||full_7	k141_396956_length_6607_cov_144.7235||full	K01491	folD; methylenetetrahydrofolate dehydrogenase (NADP+) / methenyltetrahydrofolate cyclohydrolase [EC:1.5.1.5 3.5.4.9]	PF02882.19
k141_74300_length_72059_cov_36.7143||full_29	k141_74300_length_72059_cov_36.7143||full	K03462	NAMPT; nicotinamide phosphoribosyltransferase [EC:2.4.2.12]	PF04095.16
k141_74300_length_72059_cov_36.7143||full_74	k141_74300_length_72059_cov_36.7143||full	K00287	DHFR, folA; dihydrofolate reductase [EC:1.5.1.3]	PF00186.19
k141_132253_length_47156_cov_22.0000||full_7	k141_132253_length_47156_cov_22.0000||full	K00558	DNMT1, dcm; DNA (cytosine-5)-methyltransferase 1 [EC:2.1.1.37]	PF00145.17
k141_314129_length_11483_cov_12.0000||full_20	k141_314129_length_11483_cov_12.0000||full	K00558	DNMT1, dcm; DNA (cytosine-5)-methyltransferase 1 [EC:2.1.1.37]	PF00145.17
k141_459895_length_10950_cov_23.5216||full_5	k141_459895_length_10950_cov_23.5216||full	K01193	INV, sacA; beta-fructofuranosidase [EC:3.2.1.26]	PF12571.8
k141_9741_length_338431_cov_461.7074||0_partial_1_1	k141_9741_length_338431_cov_461.7074||0_partial_1	K01951	guaA, GMPS; GMP synthase (glutamine-hydrolysing) [EC:6.3.5.2]	PF00958.22
k141_378404_length_5033_cov_6.0000||full_5	k141_378404_length_5033_cov_6.0000||full	K00558	DNMT1, dcm; DNA (cytosine-5)-methyltransferase 1 [EC:2.1.1.37]	PF00145.17
k141_378404_length_5033_cov_6.0000||full_6	k141_378404_length_5033_cov_6.0000||full	K00558	DNMT1, dcm; DNA (cytosine-5)-methyltransferase 1 [EC:2.1.1.37]	PF00145.17	C-5 cytosine-specific DNA methylase
k141_266623_length_8682_cov_11.0000||full_5	k141_266623_length_8682_cov_11.0000||full	K06211	nadR; HTH-type transcriptional regulator, transcriptional repressor of NAD biosynthesis genes [EC:2.7.7.1 2.7.1.22]	PF13521.6
k141_266623_length_8682_cov_11.0000||full_11	k141_266623_length_8682_cov_11.0000||full	K00954	E2.7.7.3A, coaD, kdtB; pantetheine-phosphate adenylyltransferase [EC:2.7.7.3]	PF01467.26
k141_12061_length_40097_cov_77.0000||full_19	k141_12061_length_40097_cov_77.0000||full	K00558	DNMT1, dcm; DNA (cytosine-5)-methyltransferase 1 [EC:2.1.1.37]	PF00145.17	Endodeoxyribonuclease RusA
k141_265718_length_31672_cov_18.3897||full_25	k141_265718_length_31672_cov_18.3897||full	K21140	mec; [CysO sulfur-carrier protein]-S-L-cysteine hydrolase [EC:3.13.1.6]	PF14464.6
k141_247180_length_5053_cov_77.8618||full_8	k141_247180_length_5053_cov_77.8618||full	K01491	folD; methylenetetrahydrofolate dehydrogenase (NADP+) / methenyltetrahydrofolate cyclohydrolase [EC:1.5.1.5 3.5.4.9]	PF00763.23
k141_813474_length_5495_cov_10.0000||full_7	k141_813474_length_5495_cov_10.0000||full	K00558	DNMT1, dcm; DNA (cytosine-5)-methyltransferase 1 [EC:2.1.1.37]	PF00145.17
k141_28194_length_9572_cov_7.9562||full_1	k141_28194_length_9572_cov_7.9562||full	K00558	DNMT1, dcm; DNA (cytosine-5)-methyltransferase 1 [EC:2.1.1.37]	PF00145.17
k141_198455_length_6746_cov_23.5838||full_13	k141_198455_length_6746_cov_23.5838||full	K01784	galE, GALE; UDP-glucose 4-epimerase [EC:5.1.3.2]	PF01370.21
k141_198455_length_6746_cov_23.5838||full_14	k141_198455_length_6746_cov_23.5838||full	K13017	wbpE, wlbC; UDP-2-acetamido-2-deoxy-ribo-hexuluronate aminotransferase [EC:2.6.1.98]	PF01041.17	NAD dependent epimerase/dehydratase family
k141_37945_length_27799_cov_22.2938||full_30	k141_37945_length_27799_cov_22.2938||full	K23144	K23144; UDP-N-acetylglucosamine diphosphorylase / glucose-1-phosphate thymidylyltransferase / UDP-N-acetylgalactosamine diphosphorylase / glucosamine-1-phosphate N-acetyltransferase / galactosamine-1-phosphate N-acetyltransferase [EC:2.7.7.23 2.7.7.24 2.7.7.83 2.3.1.157 2.3.1.276]	PF00483.23
k141_110125_length_44725_cov_298.9459||full_35	k141_110125_length_44725_cov_298.9459||full	K00558	DNMT1, dcm; DNA (cytosine-5)-methyltransferase 1 [EC:2.1.1.37]	PF00145.17	LexA DNA binding domain
k141_110125_length_44725_cov_298.9459||full_55	k141_110125_length_44725_cov_298.9459||full	K00558	DNMT1, dcm; DNA (cytosine-5)-methyltransferase 1 [EC:2.1.1.37]	PF00145.17	Phage integrase family
k141_187577_length_12915_cov_10.3175||full_21	k141_187577_length_12915_cov_10.3175||full	K00558	DNMT1, dcm; DNA (cytosine-5)-methyltransferase 1 [EC:2.1.1.37]	PF00145.17	DnaB-like helicase C terminal domain
k141_495847_length_5069_cov_22.3182||full_1	k141_495847_length_5069_cov_22.3182||full	K01756	purB, ADSL; adenylosuccinate lyase [EC:4.3.2.2]		Domain of unknown function (DUF1983)
k141_495847_length_5069_cov_22.3182||full_4	k141_495847_length_5069_cov_22.3182||full	K00390	cysH; phosphoadenosine phosphosulfate reductase [EC:1.8.4.8 1.8.4.10]	PF01507.19
k141_57791_length_20403_cov_52.9358||full_25	k141_57791_length_20403_cov_52.9358||full	K00558	DNMT1, dcm; DNA (cytosine-5)-methyltransferase 1 [EC:2.1.1.37]	PF00145.17
k141_238653_length_41577_cov_19.0000||full_37	k141_238653_length_41577_cov_19.0000||full	K01495	GCH1, folE; GTP cyclohydrolase IA [EC:3.5.4.16]	PF01227.22
k141_238653_length_41577_cov_19.0000||full_39	k141_238653_length_41577_cov_19.0000||full	K01737	queD, ptpS, PTS; 6-pyruvoyltetrahydropterin/6-carboxytetrahydropterin synthase [EC:4.2.3.12 4.1.2.50]	PF01242.19
k141_238653_length_41577_cov_19.0000||full_40	k141_238653_length_41577_cov_19.0000||full	K06920	queC; 7-cyano-7-deazaguanine synthase [EC:6.3.4.20]	PF06508.13	6-pyruvoyl tetrahydropterin synthase
k141_238653_length_41577_cov_19.0000||full_42	k141_238653_length_41577_cov_19.0000||full	K10026	queE; 7-carboxy-7-deazaguanine synthase [EC:4.3.99.3]	PF13394.6
k141_52484_length_17297_cov_15.9840||full_10	k141_52484_length_17297_cov_15.9840||full	K00558	DNMT1, dcm; DNA (cytosine-5)-methyltransferase 1 [EC:2.1.1.37]	PF00145.17	ParB-like nuclease domain
k141_33902_length_9039_cov_20.8416||full_4	k141_33902_length_9039_cov_20.8416||full	K00390	cysH; phosphoadenosine phosphosulfate reductase [EC:1.8.4.8 1.8.4.10]	PF01507.19
k141_430086_length_42919_cov_473.1381||full_17	k141_430086_length_42919_cov_473.1381||full	K01491	folD; methylenetetrahydrofolate dehydrogenase (NADP+) / methenyltetrahydrofolate cyclohydrolase [EC:1.5.1.5 3.5.4.9]	PF02882.19
k141_992779_length_12233_cov_10.0001||full_16	k141_992779_length_12233_cov_10.0001||full	K00568	ubiG; 2-polyprenyl-6-hydroxyphenyl methylase / 3-demethylubiquinone-9 3-methyltransferase [EC:2.1.1.222 2.1.1.64]	PF13489.6
k141_247245_length_9447_cov_51.9983||full_3	k141_247245_length_9447_cov_51.9983||full	K00390	cysH; phosphoadenosine phosphosulfate reductase [EC:1.8.4.8 1.8.4.10]
k141_584120_length_10314_cov_10.0000||full_8	k141_584120_length_10314_cov_10.0000||full	K00012	UGDH, ugd; UDPglucose 6-dehydrogenase [EC:1.1.1.22]	PF00984.19
k141_357630_length_16549_cov_29.0027||full_25	k141_357630_length_16549_cov_29.0027||full	K01039	gctA; glutaconate CoA-transferase, subunit A [EC:2.8.3.12]	PF01144.23	D-alanyl-D-alanine carboxypeptidase
k141_357630_length_16549_cov_29.0027||full_26	k141_357630_length_16549_cov_29.0027||full	K01040	gctB; glutaconate CoA-transferase, subunit B [EC:2.8.3.12]	PF01144.23	Coenzyme A transferase
k141_58727_length_162187_cov_84.0336||0_partial_1	k141_58727_length_162187_cov_84.0336||0_partial	K00558	DNMT1, dcm; DNA (cytosine-5)-methyltransferase 1 [EC:2.1.1.37]		dUTPase
k141_158471_length_14513_cov_18.6098||full_1	k141_158471_length_14513_cov_18.6098||full	K01491	folD; methylenetetrahydrofolate dehydrogenase (NADP+) / methenyltetrahydrofolate cyclohydrolase [EC:1.5.1.5 3.5.4.9]	PF02882.19
k141_403967_length_5707_cov_12.0720||full_3	k141_403967_length_5707_cov_12.0720||full	K00709	ABO; histo-blood group ABO system transferase [EC:2.4.1.40 2.4.1.37]	PF03414.13
k141_351801_length_14910_cov_7.9913||full_2	k141_351801_length_14910_cov_7.9913||full	K01771	plc; 1-phosphatidylinositol phosphodiesterase [EC:4.6.1.13]
k141_1072656_length_12032_cov_46.7057||full_12	k141_1072656_length_12032_cov_46.7057||full	K00558	DNMT1, dcm; DNA (cytosine-5)-methyltransferase 1 [EC:2.1.1.37]	PF00145.17
k141_1072656_length_12032_cov_46.7057||full_14	k141_1072656_length_12032_cov_46.7057||full	K00390	cysH; phosphoadenosine phosphosulfate reductase [EC:1.8.4.8 1.8.4.10]	PF01507.19
k141_1226971_length_7761_cov_9.7260||full_18	k141_1226971_length_7761_cov_9.7260||full	K00558	DNMT1, dcm; DNA (cytosine-5)-methyltransferase 1 [EC:2.1.1.37]	PF00145.17
k141_315982_length_95322_cov_24.0000||full_107	k141_315982_length_95322_cov_24.0000||full	K01460	gsp; glutathionylspermidine amidase/synthetase [EC:3.5.1.78 6.3.1.8]	PF03738.14
k141_315982_length_95322_cov_24.0000||full_115	k141_315982_length_95322_cov_24.0000||full	K03462	NAMPT; nicotinamide phosphoribosyltransferase [EC:2.4.2.12]	PF04095.16
k141_222924_length_6854_cov_7.0000||full_14	k141_222924_length_6854_cov_7.0000||full	K03274	gmhD, rfaD; ADP-L-glycero-D-manno-heptose 6-epimerase [EC:5.1.3.20]	PF01370.21
k141_45188_length_44210_cov_35.2742||full_76	k141_45188_length_44210_cov_35.2742||full	K00275	pdxH, PNPO; pyridoxamine 5'-phosphate oxidase [EC:1.4.3.5]	PF01243.20	Phage integrase family
k141_959121_length_5087_cov_8.0000||full_1	k141_959121_length_5087_cov_8.0000||full	K06879	queF; 7-cyano-7-deazaguanine reductase [EC:1.7.1.13]	PF14819.6	Pyridoxamine 5'-phosphate oxidase
k141_959121_length_5087_cov_8.0000||full_3	k141_959121_length_5087_cov_8.0000||full	K11175	purN; phosphoribosylglycinamide formyltransferase 1 [EC:2.1.2.2]	PF00551.19	AAA domain
k141_959121_length_5087_cov_8.0000||full_10	k141_959121_length_5087_cov_8.0000||full	K01495	GCH1, folE; GTP cyclohydrolase IA [EC:3.5.4.16]	PF01227.22
k141_959121_length_5087_cov_8.0000||full_11	k141_959121_length_5087_cov_8.0000||full	K01737	queD, ptpS, PTS; 6-pyruvoyltetrahydropterin/6-carboxytetrahydropterin synthase [EC:4.2.3.12 4.1.2.50]	PF01242.19	GTP cyclohydrolase I
k141_89550_length_47835_cov_1004.0000||full_33	k141_89550_length_47835_cov_1004.0000||full	K00390	cysH; phosphoadenosine phosphosulfate reductase [EC:1.8.4.8 1.8.4.10]	PF01507.19	ParB-like nuclease domain
k141_389361_length_6537_cov_11.0000||full_3	k141_389361_length_6537_cov_11.0000||full	K06167	phnP; phosphoribosyl 1,2-cyclic phosphate phosphodiesterase [EC:3.1.4.55]	PF12706.7
k141_995073_length_12065_cov_10.0000||full_9	k141_995073_length_12065_cov_10.0000||full	K00390	cysH; phosphoadenosine phosphosulfate reductase [EC:1.8.4.8 1.8.4.10]	PF01507.19
k141_173205_length_74779_cov_86.0202||full_1_58	k141_173205_length_74779_cov_86.0202||full_1	K01442	E3.5.1.24; choloylglycine hydrolase [EC:3.5.1.24]	PF02275.18	Antibiotic biosynthesis monooxygenase
k141_1276169_length_12256_cov_44.8031||full_15	k141_1276169_length_12256_cov_44.8031||full	K16011	algA, xanB, rfbA, wbpW, pslB; mannose-1-phosphate guanylyltransferase / mannose-6-phosphate isomerase [EC:2.7.7.13 5.3.1.8]	PF01050.18	Peptidase family M23
k141_80282_length_7867_cov_187.6531||full_3	k141_80282_length_7867_cov_187.6531||full	K02843	waaF, rfaF; heptosyltransferase II [EC:2.4.-.-]		DinI-like family
k141_171770_length_5164_cov_10.2291||full_1	k141_171770_length_5164_cov_10.2291||full	K00558	DNMT1, dcm; DNA (cytosine-5)-methyltransferase 1 [EC:2.1.1.37]
k141_251418_length_53466_cov_15.0000||full_12	k141_251418_length_53466_cov_15.0000||full	K00390	cysH; phosphoadenosine phosphosulfate reductase [EC:1.8.4.8 1.8.4.10]	PF01507.19
k141_251418_length_53466_cov_15.0000||full_23	k141_251418_length_53466_cov_15.0000||full	K21029	moeB; molybdopterin-synthase adenylyltransferase [EC:2.7.7.80]	PF00899.21
k141_388021_length_5976_cov_16.0000||full_13	k141_388021_length_5976_cov_16.0000||full	K00390	cysH; phosphoadenosine phosphosulfate reductase [EC:1.8.4.8 1.8.4.10]	PF01507.19	Conserved phage C-terminus (Phg_2220_C)
k141_116522_length_46911_cov_24.9224||full_33	k141_116522_length_46911_cov_24.9224||full	K00287	DHFR, folA; dihydrofolate reductase [EC:1.5.1.3]	PF00186.19	Thymidylate synthase
k141_11680_length_6747_cov_9.0000||full_1	k141_11680_length_6747_cov_9.0000||full	K21140	mec; [CysO sulfur-carrier protein]-S-L-cysteine hydrolase [EC:3.13.1.6]	PF14464.6
k141_535856_length_8476_cov_12.7696||full_11	k141_535856_length_8476_cov_12.7696||full	K00558	DNMT1, dcm; DNA (cytosine-5)-methyltransferase 1 [EC:2.1.1.37]	PF00145.17	Domain of unknown function (DUF4373)
k141_29700_length_25918_cov_38.9890||full_7	k141_29700_length_25918_cov_38.9890||full	K04719	bluB; 5,6-dimethylbenzimidazole synthase [EC:1.13.11.79]	PF00881.24	D12 class N6 adenine-specific DNA methyltransferase
k141_29700_length_25918_cov_38.9890||full_9	k141_29700_length_25918_cov_38.9890||full	K00390	cysH; phosphoadenosine phosphosulfate reductase [EC:1.8.4.8 1.8.4.10]	PF01507.19	Phage Mu protein F like protein
k141_29700_length_25918_cov_38.9890||full_10	k141_29700_length_25918_cov_38.9890||full	K00558	DNMT1, dcm; DNA (cytosine-5)-methyltransferase 1 [EC:2.1.1.37]	PF00145.17	Phosphoadenosine phosphosulfate reductase family
k141_521494_length_42743_cov_304.0071||full_8	k141_521494_length_42743_cov_304.0071||full	K00558	DNMT1, dcm; DNA (cytosine-5)-methyltransferase 1 [EC:2.1.1.37]	PF00145.17
k141_521494_length_42743_cov_304.0071||full_44	k141_521494_length_42743_cov_304.0071||full	K01771	plc; 1-phosphatidylinositol phosphodiesterase [EC:4.6.1.13]		Glycosyl transferase family 2
k141_126377_length_106452_cov_11.0000||full_8	k141_126377_length_106452_cov_11.0000||full	K03270	kdsC; 3-deoxy-D-manno-octulosonate 8-phosphate phosphatase (KDO 8-P phosphatase) [EC:3.1.3.45]
k141_126377_length_106452_cov_11.0000||full_24	k141_126377_length_106452_cov_11.0000||full	K01916	nadE; NAD+ synthase [EC:6.3.1.5]	PF02540.17
k141_449100_length_6478_cov_13.9721||full_6	k141_449100_length_6478_cov_13.9721||full	K01495	GCH1, folE; GTP cyclohydrolase IA [EC:3.5.4.16]	PF01227.22
k141_325114_length_18855_cov_9.0000||full_25	k141_325114_length_18855_cov_9.0000||full	K22227	ahbD; heme synthase
k141_312302_length_72892_cov_11.0002||full_57	k141_312302_length_72892_cov_11.0002||full	K01491	folD; methylenetetrahydrofolate dehydrogenase (NADP+) / methenyltetrahydrofolate cyclohydrolase [EC:1.5.1.5 3.5.4.9]	PF02882.19
k141_188485_length_8852_cov_17.0000||full_14	k141_188485_length_8852_cov_17.0000||full	K00558	DNMT1, dcm; DNA (cytosine-5)-methyltransferase 1 [EC:2.1.1.37]	PF00145.17
k141_193423_length_5426_cov_8.0000||full_3	k141_193423_length_5426_cov_8.0000||full	K09882	cobS; cobaltochelatase CobS [EC:6.6.1.2]
k141_317266_length_64635_cov_9.5545||full_60	k141_317266_length_64635_cov_9.5545||full	K00012	UGDH, ugd; UDPglucose 6-dehydrogenase [EC:1.1.1.22]	PF00984.19
k141_317266_length_64635_cov_9.5545||full_61	k141_317266_length_64635_cov_9.5545||full	K01784	galE, GALE; UDP-glucose 4-epimerase [EC:5.1.3.2]	PF01370.21	UDP-glucose/GDP-mannose dehydrogenase family, central domain
k141_317266_length_64635_cov_9.5545||full_62	k141_317266_length_64635_cov_9.5545||full	K08678	UXS1, uxs; UDP-glucuronate decarboxylase [EC:4.1.1.35]	PF16363.5	NAD dependent epimerase/dehydratase family
k141_317266_length_64635_cov_9.5545||full_63	k141_317266_length_64635_cov_9.5545||full	K01854	glf; UDP-galactopyranose mutase [EC:5.4.99.9]	PF03275.13	GDP-mannose 4,6 dehydratase
k141_530285_length_91467_cov_26.0000||full_60	k141_530285_length_91467_cov_26.0000||full	K03273	gmhB; D-glycero-D-manno-heptose 1,7-bisphosphate phosphatase [EC:3.1.3.82 3.1.3.83]	PF08645.11
k141_539197_length_6199_cov_9.0000||full_8	k141_539197_length_6199_cov_9.0000||full	K21029	moeB; molybdopterin-synthase adenylyltransferase [EC:2.7.7.80]	PF00899.21
k141_34993_length_56238_cov_203.0036||full_55	k141_34993_length_56238_cov_203.0036||full	K01737	queD, ptpS, PTS; 6-pyruvoyltetrahydropterin/6-carboxytetrahydropterin synthase [EC:4.2.3.12 4.1.2.50]	PF01242.19
k141_34993_length_56238_cov_203.0036||full_56	k141_34993_length_56238_cov_203.0036||full	K10026	queE; 7-carboxy-7-deazaguanine synthase [EC:4.3.99.3]	PF04055.21	6-pyruvoyl tetrahydropterin synthase
k141_34993_length_56238_cov_203.0036||full_57	k141_34993_length_56238_cov_203.0036||full	K01495	GCH1, folE; GTP cyclohydrolase IA [EC:3.5.4.16]	PF01227.22	Radical SAM superfamily
k141_62365_length_43445_cov_450.0000||full_5	k141_62365_length_43445_cov_450.0000||full	K21140	mec; [CysO sulfur-carrier protein]-S-L-cysteine hydrolase [EC:3.13.1.6]	PF00877.19
k141_347797_length_6858_cov_17.8852||full_11	k141_347797_length_6858_cov_17.8852||full	K00971	manC, cpsB; mannose-1-phosphate guanylyltransferase [EC:2.7.7.13]	PF00483.23	Resolvase, N terminal domain
k141_620092_length_16364_cov_12.0000||full_7	k141_620092_length_16364_cov_12.0000||full	K03271	gmhA, lpcA; D-sedoheptulose 7-phosphate isomerase [EC:5.3.1.28]		Cytidylyltransferase-like
k141_620092_length_16364_cov_12.0000||full_8	k141_620092_length_16364_cov_12.0000||full	K13010	per, rfbE; perosamine synthetase [EC:2.6.1.102]	PF01041.17
k141_620092_length_16364_cov_12.0000||full_12	k141_620092_length_16364_cov_12.0000||full	K01784	galE, GALE; UDP-glucose 4-epimerase [EC:5.1.3.2]	PF01370.21	Bacterial transferase hexapeptide (six repeats)
k141_620092_length_16364_cov_12.0000||full_14	k141_620092_length_16364_cov_12.0000||full	K00640	cysE; serine O-acetyltransferase [EC:2.3.1.30]	PF00132.24
k141_735772_length_26031_cov_15.3584||full_4	k141_735772_length_26031_cov_15.3584||full	K00823	puuE; 4-aminobutyrate aminotransferase [EC:2.6.1.19]	PF00202.21
k141_735772_length_26031_cov_15.3584||full_25	k141_735772_length_26031_cov_15.3584||full	K07404	pgl; 6-phosphogluconolactonase [EC:3.1.1.31]	PF03160.14
k141_287742_length_15262_cov_6.0000||full_23	k141_287742_length_15262_cov_6.0000||full	K08281	pncA; nicotinamidase/pyrazinamidase [EC:3.5.1.19 3.5.1.-]	PF00857.20
k141_258833_length_24167_cov_10.0000||full_28	k141_258833_length_24167_cov_10.0000||full	K00390	cysH; phosphoadenosine phosphosulfate reductase [EC:1.8.4.8 1.8.4.10]	PF01507.19	Protein of unknown function (DUF1367)
k141_20071_length_7565_cov_13.9883||full_5	k141_20071_length_7565_cov_13.9883||full	K21140	mec; [CysO sulfur-carrier protein]-S-L-cysteine hydrolase [EC:3.13.1.6]	PF14464.6
k141_26498_length_9143_cov_160.0000||full_9	k141_26498_length_9143_cov_160.0000||full	K00558	DNMT1, dcm; DNA (cytosine-5)-methyltransferase 1 [EC:2.1.1.37]	PF00145.17
k141_100721_length_19191_cov_32.3609||full_6	k141_100721_length_19191_cov_32.3609||full	K00287	DHFR, folA; dihydrofolate reductase [EC:1.5.1.3]	PF00186.19
k141_228718_length_236475_cov_29.6340||full_86	k141_228718_length_236475_cov_29.6340||full	K01491	folD; methylenetetrahydrofolate dehydrogenase (NADP+) / methenyltetrahydrofolate cyclohydrolase [EC:1.5.1.5 3.5.4.9]	PF02882.19
k141_694523_length_10932_cov_29.8687||full_10	k141_694523_length_10932_cov_29.8687||full	K00558	DNMT1, dcm; DNA (cytosine-5)-methyltransferase 1 [EC:2.1.1.37]	PF00145.17	NgoFVII restriction endonuclease
k141_285182_length_8818_cov_10.9046||full_3	k141_285182_length_8818_cov_10.9046||full	K17398	DNMT3A; DNA (cytosine-5)-methyltransferase 3A [EC:2.1.1.37]	PF00145.17
k141_82101_length_8179_cov_10.1908||full_8	k141_82101_length_8179_cov_10.1908||full	K00390	cysH; phosphoadenosine phosphosulfate reductase [EC:1.8.4.8 1.8.4.10]	PF11922.8	Helicase conserved C-terminal domain
k141_119969_length_140507_cov_14.0001||full_55	k141_119969_length_140507_cov_14.0001||full	K08281	pncA; nicotinamidase/pyrazinamidase [EC:3.5.1.19 3.5.1.-]	PF00857.20
k141_119969_length_140507_cov_14.0001||full_57	k141_119969_length_140507_cov_14.0001||full	K03462	NAMPT; nicotinamide phosphoribosyltransferase [EC:2.4.2.12]	PF04095.16
k141_119969_length_140507_cov_14.0001||full_59	k141_119969_length_140507_cov_14.0001||full	K01916	nadE; NAD+ synthase [EC:6.3.1.5]	PF02540.17
k141_119969_length_140507_cov_14.0001||full_76	k141_119969_length_140507_cov_14.0001||full	K01491	folD; methylenetetrahydrofolate dehydrogenase (NADP+) / methenyltetrahydrofolate cyclohydrolase [EC:1.5.1.5 3.5.4.9]	PF02882.19	dUTPase
k141_121346_length_115223_cov_43.6277||full_26	k141_121346_length_115223_cov_43.6277||full	K06211	nadR; HTH-type transcriptional regulator, transcriptional repressor of NAD biosynthesis genes [EC:2.7.7.1 2.7.1.22]	PF13521.6	Nicotinamide mononucleotide transporter
k141_121346_length_115223_cov_43.6277||full_31	k141_121346_length_115223_cov_43.6277||full	K00287	DHFR, folA; dihydrofolate reductase [EC:1.5.1.3]	PF00186.19
k141_399106_length_6241_cov_9.0000||full_5	k141_399106_length_6241_cov_9.0000||full	K03462	NAMPT; nicotinamide phosphoribosyltransferase [EC:2.4.2.12]	PF04095.16
k141_268468_length_33137_cov_11.0000||full_42	k141_268468_length_33137_cov_11.0000||full	K01491	folD; methylenetetrahydrofolate dehydrogenase (NADP+) / methenyltetrahydrofolate cyclohydrolase [EC:1.5.1.5 3.5.4.9]	PF02882.19
k141_4464_length_51303_cov_68.0575||full_20	k141_4464_length_51303_cov_68.0575||full	K21140	mec; [CysO sulfur-carrier protein]-S-L-cysteine hydrolase [EC:3.13.1.6]	PF14464.6
k141_4464_length_51303_cov_68.0575||full_61	k141_4464_length_51303_cov_68.0575||full	K00558	DNMT1, dcm; DNA (cytosine-5)-methyltransferase 1 [EC:2.1.1.37]	PF00145.17	Protein of unknown function (DUF2786)
k141_1148245_length_23832_cov_11.0000||full_17	k141_1148245_length_23832_cov_11.0000||full	K10026	queE; 7-carboxy-7-deazaguanine synthase [EC:4.3.99.3]		Polypeptide deformylase
k141_1148245_length_23832_cov_11.0000||full_23	k141_1148245_length_23832_cov_11.0000||full	K01495	GCH1, folE; GTP cyclohydrolase IA [EC:3.5.4.16]	PF01227.22
k141_22490_length_74973_cov_10.9989||full_1_4	k141_22490_length_74973_cov_10.9989||full_1	K00031	IDH1, IDH2, icd; isocitrate dehydrogenase [EC:1.1.1.42]	PF00180.20
k141_8692_length_5510_cov_9.0000||full_2	k141_8692_length_5510_cov_9.0000||full	K00558	DNMT1, dcm; DNA (cytosine-5)-methyltransferase 1 [EC:2.1.1.37]	PF00145.17
k141_7522_length_49404_cov_19.5224||full_1_58	k141_7522_length_49404_cov_19.5224||full_1	K01055	pcaD; 3-oxoadipate enol-lactonase [EC:3.1.1.24]	PF00561.20	Caudovirales tail fibre assembly protein, lambda gpK
k141_479621_length_5978_cov_14.0000||full_2	k141_479621_length_5978_cov_14.0000||full	K22227	ahbD; heme synthase	PF04055.21
k141_428303_length_18315_cov_15.0000||full_13	k141_428303_length_18315_cov_15.0000||full	K00973	E2.7.7.24, rfbA, rffH; glucose-1-phosphate thymidylyltransferase [EC:2.7.7.24]	PF00483.23	DNA methylase
k141_428303_length_18315_cov_15.0000||full_14	k141_428303_length_18315_cov_15.0000||full	K01790	rfbC, rmlC; dTDP-4-dehydrorhamnose 3,5-epimerase [EC:5.1.3.13]	PF00908.17	Nucleotidyl transferase
k141_428303_length_18315_cov_15.0000||full_16	k141_428303_length_18315_cov_15.0000||full	K00656	E2.3.1.54, pflD; formate C-acetyltransferase [EC:2.3.1.54]	PF02901.15	Acetyltransferase (GNAT) family
k141_188557_length_74953_cov_15.1392||full_1	k141_188557_length_74953_cov_15.1392||full	K02114	ATPF1E, atpC; F-type H+-transporting ATPase subunit epsilon		Putative phage holin Dp-1
k141_188557_length_74953_cov_15.1392||full_61	k141_188557_length_74953_cov_15.1392||full	K07258	dacC, dacA, dacD; serine-type D-Ala-D-Ala carboxypeptidase (penicillin-binding protein 5/6) [EC:3.4.16.4]
k141_162849_length_5361_cov_19.1839||full_4	k141_162849_length_5361_cov_19.1839||full	K00390	cysH; phosphoadenosine phosphosulfate reductase [EC:1.8.4.8 1.8.4.10]	PF11922.8	Helicase conserved C-terminal domain
k141_816800_length_75407_cov_19.0000||0_partial_16	k141_816800_length_75407_cov_19.0000||0_partial	K00558	DNMT1, dcm; DNA (cytosine-5)-methyltransferase 1 [EC:2.1.1.37]	PF00145.17
k141_816800_length_75407_cov_19.0000||0_partial_17	k141_816800_length_75407_cov_19.0000||0_partial	K00390	cysH; phosphoadenosine phosphosulfate reductase [EC:1.8.4.8 1.8.4.10]	PF01507.19	C-5 cytosine-specific DNA methylase
k141_1081739_length_37541_cov_310.0000||full_16	k141_1081739_length_37541_cov_310.0000||full	K00558	DNMT1, dcm; DNA (cytosine-5)-methyltransferase 1 [EC:2.1.1.37]	PF00145.17
k141_179829_length_199981_cov_40.2961||full_10	k141_179829_length_199981_cov_40.2961||full	K01854	glf; UDP-galactopyranose mutase [EC:5.4.99.9]	PF03275.13
k141_179829_length_199981_cov_40.2961||full_187	k141_179829_length_199981_cov_40.2961||full	K01491	folD; methylenetetrahydrofolate dehydrogenase (NADP+) / methenyltetrahydrofolate cyclohydrolase [EC:1.5.1.5 3.5.4.9]	PF02882.19
k141_357338_length_157882_cov_20.0039||full_31	k141_357338_length_157882_cov_20.0039||full	K03462	NAMPT; nicotinamide phosphoribosyltransferase [EC:2.4.2.12]	PF04095.16
k141_357338_length_157882_cov_20.0039||full_42	k141_357338_length_157882_cov_20.0039||full	K01491	folD; methylenetetrahydrofolate dehydrogenase (NADP+) / methenyltetrahydrofolate cyclohydrolase [EC:1.5.1.5 3.5.4.9]	PF02882.19
k141_632707_length_31869_cov_19.0000||full_33	k141_632707_length_31869_cov_19.0000||full	K00390	cysH; phosphoadenosine phosphosulfate reductase [EC:1.8.4.8 1.8.4.10]	PF01507.19
k141_632707_length_31869_cov_19.0000||full_42	k141_632707_length_31869_cov_19.0000||full	K03639	moaA, CNX2; GTP 3',8-cyclase [EC:4.1.99.22]	PF04055.21	DNA methylase
k141_81378_length_17514_cov_36.8769||full_22	k141_81378_length_17514_cov_36.8769||full	K21140	mec; [CysO sulfur-carrier protein]-S-L-cysteine hydrolase [EC:3.13.1.6]	PF14464.6	Phage minor tail protein L
k141_593930_length_14284_cov_13.0484||full_1	k141_593930_length_14284_cov_13.0484||full	K09882	cobS; cobaltochelatase CobS [EC:6.6.1.2]	PF07728.14
k141_540562_length_228481_cov_54.9706||0_partial_1	k141_540562_length_228481_cov_54.9706||0_partial	K00174	korA, oorA, oforA; 2-oxoglutarate/2-oxoacid ferredoxin oxidoreductase subunit alpha [EC:1.2.7.3 1.2.7.11]	PF01855.19
k141_540562_length_228481_cov_54.9706||0_partial_2	k141_540562_length_228481_cov_54.9706||0_partial	K00187	vorB; 2-oxoisovalerate ferredoxin oxidoreductase, beta subunit [EC:1.2.7.7]	PF02775.21	Pyruvate flavodoxin/ferredoxin oxidoreductase, thiamine diP-bdg
k141_540562_length_228481_cov_54.9706||0_partial_3	k141_540562_length_228481_cov_54.9706||0_partial	K00177	korC, oorC; 2-oxoglutarate ferredoxin oxidoreductase subunit gamma [EC:1.2.7.3]	PF01558.18	Thiamine pyrophosphate enzyme, C-terminal TPP binding domain
k141_540562_length_228481_cov_54.9706||0_partial_4	k141_540562_length_228481_cov_54.9706||0_partial	K00287	DHFR, folA; dihydrofolate reductase [EC:1.5.1.3]	PF00186.19	Pyruvate ferredoxin/flavodoxin oxidoreductase
k141_540562_length_228481_cov_54.9706||0_partial_6	k141_540562_length_228481_cov_54.9706||0_partial	K01190	lacZ; beta-galactosidase [EC:3.2.1.23]	PF02837.18	Thymidylate synthase
k141_540562_length_228481_cov_54.9706||0_partial_48	k141_540562_length_228481_cov_54.9706||0_partial	K00558	DNMT1, dcm; DNA (cytosine-5)-methyltransferase 1 [EC:2.1.1.37]	PF00145.17	Helix-turn-helix domain
k141_19429_length_10825_cov_16.8489||full_17	k141_19429_length_10825_cov_16.8489||full	K00390	cysH; phosphoadenosine phosphosulfate reductase [EC:1.8.4.8 1.8.4.10]	PF01507.19
k141_113704_length_14431_cov_6.0000||full_15	k141_113704_length_14431_cov_6.0000||full	K21140	mec; [CysO sulfur-carrier protein]-S-L-cysteine hydrolase [EC:3.13.1.6]	PF14464.6	Phage minor tail protein L
k141_299547_length_9466_cov_12.0201||full_14	k141_299547_length_9466_cov_12.0201||full	K07260	vanY; zinc D-Ala-D-Ala carboxypeptidase [EC:3.4.17.14]
k141_596368_length_21486_cov_9.9072||full_21	k141_596368_length_21486_cov_9.9072||full	K05396	dcyD; D-cysteine desulfhydrase [EC:4.4.1.15]
k141_212438_length_67023_cov_19.6773||0_partial_5	k141_212438_length_67023_cov_19.6773||0_partial	K00558	DNMT1, dcm; DNA (cytosine-5)-methyltransferase 1 [EC:2.1.1.37]	PF00145.17
k141_1088017_length_13930_cov_11.0000||full_1_1	k141_1088017_length_13930_cov_11.0000||full_1	K06920	queC; 7-cyano-7-deazaguanine synthase [EC:6.3.4.20]
k141_61522_length_6467_cov_6.8822||full_9	k141_61522_length_6467_cov_6.8822||full	K00558	DNMT1, dcm; DNA (cytosine-5)-methyltransferase 1 [EC:2.1.1.37]	PF00145.17
k141_79560_length_11923_cov_16.7447||full_11	k141_79560_length_11923_cov_16.7447||full	K21140	mec; [CysO sulfur-carrier protein]-S-L-cysteine hydrolase [EC:3.13.1.6]	PF00877.19	Phage minor tail protein L
k141_101755_length_136524_cov_17.4186||full_1_61	k141_101755_length_136524_cov_17.4186||full_1	K21029	moeB; molybdopterin-synthase adenylyltransferase [EC:2.7.7.80]	PF00899.21
k141_101755_length_136524_cov_17.4186||full_1_71	k141_101755_length_136524_cov_17.4186||full_1	K08281	pncA; nicotinamidase/pyrazinamidase [EC:3.5.1.19 3.5.1.-]	PF00857.20	3D domain
k141_101755_length_136524_cov_17.4186||full_1_73	k141_101755_length_136524_cov_17.4186||full_1	K03462	NAMPT; nicotinamide phosphoribosyltransferase [EC:2.4.2.12]	PF04095.16
k141_101755_length_136524_cov_17.4186||full_1_75	k141_101755_length_136524_cov_17.4186||full_1	K01916	nadE; NAD+ synthase [EC:6.3.1.5]	PF02540.17
k141_101755_length_136524_cov_17.4186||full_1_108	k141_101755_length_136524_cov_17.4186||full_1	K04487	iscS, NFS1; cysteine desulfurase [EC:2.8.1.7]	PF00266.19
k141_101755_length_136524_cov_17.4186||full_1_131	k141_101755_length_136524_cov_17.4186||full_1	K00558	DNMT1, dcm; DNA (cytosine-5)-methyltransferase 1 [EC:2.1.1.37]	PF00145.17
k141_978113_length_41737_cov_16.4863||full_40	k141_978113_length_41737_cov_16.4863||full	K01491	folD; methylenetetrahydrofolate dehydrogenase (NADP+) / methenyltetrahydrofolate cyclohydrolase [EC:1.5.1.5 3.5.4.9]	PF02882.19
k141_210184_length_7221_cov_44.0178||full_11	k141_210184_length_7221_cov_44.0178||full	K00558	DNMT1, dcm; DNA (cytosine-5)-methyltransferase 1 [EC:2.1.1.37]	PF00145.17
k141_315158_length_6028_cov_17.9365||full_5	k141_315158_length_6028_cov_17.9365||full	K21140	mec; [CysO sulfur-carrier protein]-S-L-cysteine hydrolase [EC:3.13.1.6]	PF14464.6	Phage minor tail protein L
k141_30420_length_9293_cov_30.1218||full_7	k141_30420_length_9293_cov_30.1218||full	K01771	plc; 1-phosphatidylinositol phosphodiesterase [EC:4.6.1.13]
k141_224622_length_37396_cov_10.0000||full_19	k141_224622_length_37396_cov_10.0000||full	K09882	cobS; cobaltochelatase CobS [EC:6.6.1.2]	PF07728.14
k141_224622_length_37396_cov_10.0000||full_57	k141_224622_length_37396_cov_10.0000||full	K22227	ahbD; heme synthase
k141_797876_length_12679_cov_8.0000||full_1	k141_797876_length_12679_cov_8.0000||full	K01495	GCH1, folE; GTP cyclohydrolase IA [EC:3.5.4.16]	PF01227.22
k141_264881_length_5272_cov_15.9074||full_4	k141_264881_length_5272_cov_15.9074||full	K01491	folD; methylenetetrahydrofolate dehydrogenase (NADP+) / methenyltetrahydrofolate cyclohydrolase [EC:1.5.1.5 3.5.4.9]	PF02882.19
k141_19699_length_11438_cov_8.0000||full_2	k141_19699_length_11438_cov_8.0000||full	K00709	ABO; histo-blood group ABO system transferase [EC:2.4.1.40 2.4.1.37]
k141_83886_length_33541_cov_27.4541||full_22	k141_83886_length_33541_cov_27.4541||full	K00558	DNMT1, dcm; DNA (cytosine-5)-methyltransferase 1 [EC:2.1.1.37]	PF00145.17
k141_977362_length_14553_cov_10.0000||full_6	k141_977362_length_14553_cov_10.0000||full	K21140	mec; [CysO sulfur-carrier protein]-S-L-cysteine hydrolase [EC:3.13.1.6]	PF00877.19	Phage minor tail protein L
k141_99843_length_9406_cov_8.0000||full_8	k141_99843_length_9406_cov_8.0000||full	K01186	NEU1; sialidase-1 [EC:3.2.1.18]
k141_566195_length_5332_cov_7.0000||full_3	k141_566195_length_5332_cov_7.0000||full	K21140	mec; [CysO sulfur-carrier protein]-S-L-cysteine hydrolase [EC:3.13.1.6]	PF14464.6
k141_245216_length_34754_cov_15.0000||full_24	k141_245216_length_34754_cov_15.0000||full	K00558	DNMT1, dcm; DNA (cytosine-5)-methyltransferase 1 [EC:2.1.1.37]
k141_718338_length_8458_cov_20.9704||full_15	k141_718338_length_8458_cov_20.9704||full	K06720	ectC; L-ectoine synthase [EC:4.2.1.108]	PF06339.12	Domain of unknown function (DUF3440)
k141_589726_length_30938_cov_16.0007||full_16	k141_589726_length_30938_cov_16.0007||full	K03273	gmhB; D-glycero-D-manno-heptose 1,7-bisphosphate phosphatase [EC:3.1.3.82 3.1.3.83]	PF08645.11	Calcineurin-like phosphoesterase
k141_7279_length_34596_cov_6.0000||full_1_19	k141_7279_length_34596_cov_6.0000||full_1	K06167	phnP; phosphoribosyl 1,2-cyclic phosphate phosphodiesterase [EC:3.1.4.55]	PF12706.7
k141_107004_length_6150_cov_73.0403||full_6	k141_107004_length_6150_cov_73.0403||full	K01784	galE, GALE; UDP-glucose 4-epimerase [EC:5.1.3.2]	PF01370.21	Acyltransferase family
k141_630767_length_129616_cov_57.0037||full_46	k141_630767_length_129616_cov_57.0037||full	K00558	DNMT1, dcm; DNA (cytosine-5)-methyltransferase 1 [EC:2.1.1.37]	PF00145.17
k141_630767_length_129616_cov_57.0037||full_64	k141_630767_length_129616_cov_57.0037||full	K09882	cobS; cobaltochelatase CobS [EC:6.6.1.2]
k141_630767_length_129616_cov_57.0037||full_66	k141_630767_length_129616_cov_57.0037||full	K09883	cobT; cobaltochelatase CobT [EC:6.6.1.2]	PF11775.8
k141_630767_length_129616_cov_57.0037||full_92	k141_630767_length_129616_cov_57.0037||full	K02849	waaQ, rfaQ; heptosyltransferase III [EC:2.4.-.-]
k141_630767_length_129616_cov_57.0037||full_118	k141_630767_length_129616_cov_57.0037||full	K00568	ubiG; 2-polyprenyl-6-hydroxyphenyl methylase / 3-demethylubiquinone-9 3-methyltransferase [EC:2.1.1.222 2.1.1.64]	PF13489.6
k141_107752_length_10014_cov_65.1155||full_12	k141_107752_length_10014_cov_65.1155||full	K00390	cysH; phosphoadenosine phosphosulfate reductase [EC:1.8.4.8 1.8.4.10]	PF01507.19
k141_921960_length_31260_cov_21.9966||full_36	k141_921960_length_31260_cov_21.9966||full	K01939	purA, ADSS; adenylosuccinate synthase [EC:6.3.4.4]	PF00709.21
k141_385758_length_16145_cov_8.9890||full_4	k141_385758_length_16145_cov_8.9890||full	K00558	DNMT1, dcm; DNA (cytosine-5)-methyltransferase 1 [EC:2.1.1.37]	PF00145.17
k141_33006_length_103630_cov_23.1758||full_1_21	k141_33006_length_103630_cov_23.1758||full_1	K21140	mec; [CysO sulfur-carrier protein]-S-L-cysteine hydrolase [EC:3.13.1.6]	PF14464.6
k141_181514_length_27268_cov_12.9963||full_29	k141_181514_length_27268_cov_12.9963||full	K00558	DNMT1, dcm; DNA (cytosine-5)-methyltransferase 1 [EC:2.1.1.37]	PF00145.17
k141_841504_length_5370_cov_10.0000||full_1	k141_841504_length_5370_cov_10.0000||full	K17398	DNMT3A; DNA (cytosine-5)-methyltransferase 3A [EC:2.1.1.37]	PF00145.17
k141_182758_length_29998_cov_14.7919||full_1	k141_182758_length_29998_cov_14.7919||full	K16011	algA, xanB, rfbA, wbpW, pslB; mannose-1-phosphate guanylyltransferase / mannose-6-phosphate isomerase [EC:2.7.7.13 5.3.1.8]	PF07883.11
k141_182758_length_29998_cov_14.7919||full_10	k141_182758_length_29998_cov_14.7919||full	K04487	iscS, NFS1; cysteine desulfurase [EC:2.8.1.7]	PF00266.19
k141_141804_length_379309_cov_35.4156||0_partial_1_18	k141_141804_length_379309_cov_35.4156||0_partial_1	K00558	DNMT1, dcm; DNA (cytosine-5)-methyltransferase 1 [EC:2.1.1.37]	PF00145.17
k141_810373_length_7174_cov_7.2439||full_2	k141_810373_length_7174_cov_7.2439||full	K01737	queD, ptpS, PTS; 6-pyruvoyltetrahydropterin/6-carboxytetrahydropterin synthase [EC:4.2.3.12 4.1.2.50]	PF01242.19
k141_810373_length_7174_cov_7.2439||full_3	k141_810373_length_7174_cov_7.2439||full	K01495	GCH1, folE; GTP cyclohydrolase IA [EC:3.5.4.16]	PF01227.22	6-pyruvoyl tetrahydropterin synthase
k141_8455_length_170795_cov_16.6330||0_partial_1_16	k141_8455_length_170795_cov_16.6330||0_partial_1	K06167	phnP; phosphoribosyl 1,2-cyclic phosphate phosphodiesterase [EC:3.1.4.55]	PF12706.7	RecT family
k141_8455_length_170795_cov_16.6330||0_partial_1_28	k141_8455_length_170795_cov_16.6330||0_partial_1	K00558	DNMT1, dcm; DNA (cytosine-5)-methyltransferase 1 [EC:2.1.1.37]	PF00145.17
k141_8455_length_170795_cov_16.6330||0_partial_1_67	k141_8455_length_170795_cov_16.6330||0_partial_1	K12373	HEXA_B; hexosaminidase [EC:3.2.1.52]	PF00728.22	BppU N-terminal domain
k141_465411_length_79129_cov_16.0000||full_25	k141_465411_length_79129_cov_16.0000||full	K01491	folD; methylenetetrahydrofolate dehydrogenase (NADP+) / methenyltetrahydrofolate cyclohydrolase [EC:1.5.1.5 3.5.4.9]	PF02882.19
k141_465411_length_79129_cov_16.0000||full_71	k141_465411_length_79129_cov_16.0000||full	K17398	DNMT3A; DNA (cytosine-5)-methyltransferase 3A [EC:2.1.1.37]	PF00145.17
k141_580117_length_6440_cov_8.0000||full_12	k141_580117_length_6440_cov_8.0000||full	K00558	DNMT1, dcm; DNA (cytosine-5)-methyltransferase 1 [EC:2.1.1.37]	PF00145.17
k141_490124_length_5196_cov_78.0000||full_4	k141_490124_length_5196_cov_78.0000||full	K10026	queE; 7-carboxy-7-deazaguanine synthase [EC:4.3.99.3]	PF04055.21	Phage protein (N4 Gp49/phage Sf6 gene 66) family
k141_490124_length_5196_cov_78.0000||full_5	k141_490124_length_5196_cov_78.0000||full	K01737	queD, ptpS, PTS; 6-pyruvoyltetrahydropterin/6-carboxytetrahydropterin synthase [EC:4.2.3.12 4.1.2.50]	PF01242.19	Radical SAM superfamily
k141_409589_length_100960_cov_40.2308||full_52	k141_409589_length_100960_cov_40.2308||full	K01916	nadE; NAD+ synthase [EC:6.3.1.5]	PF02540.17
k141_409589_length_100960_cov_40.2308||full_58	k141_409589_length_100960_cov_40.2308||full	K03462	NAMPT; nicotinamide phosphoribosyltransferase [EC:2.4.2.12]	PF04095.16
k141_409589_length_100960_cov_40.2308||full_59	k141_409589_length_100960_cov_40.2308||full	K01939	purA, ADSS; adenylosuccinate synthase [EC:6.3.4.4]	PF00709.21	Nicotinate phosphoribosyltransferase (NAPRTase) family
k141_409589_length_100960_cov_40.2308||full_63	k141_409589_length_100960_cov_40.2308||full	K08281	pncA; nicotinamidase/pyrazinamidase [EC:3.5.1.19 3.5.1.-]	PF00857.20	Phosphoribosyl transferase domain
k141_15277_length_69850_cov_14.0000||full_5	k141_15277_length_69850_cov_14.0000||full	K02433	gatA, QRSL1; aspartyl-tRNA(Asn)/glutamyl-tRNA(Gln) amidotransferase subunit A [EC:6.3.5.6 6.3.5.7]	PF01425.21
k141_576652_length_5078_cov_8.0000||full_4	k141_576652_length_5078_cov_8.0000||full	K00558	DNMT1, dcm; DNA (cytosine-5)-methyltransferase 1 [EC:2.1.1.37]	PF00145.17	Helix-turn-helix
k141_87916_length_199531_cov_15.0000||full_103	k141_87916_length_199531_cov_15.0000||full	K01491	folD; methylenetetrahydrofolate dehydrogenase (NADP+) / methenyltetrahydrofolate cyclohydrolase [EC:1.5.1.5 3.5.4.9]	PF02882.19
k141_834482_length_11475_cov_13.7080||full_2	k141_834482_length_11475_cov_13.7080||full	K01711	gmd, GMDS; GDPmannose 4,6-dehydratase [EC:4.2.1.47]	PF16363.5
k141_876502_length_9700_cov_21.5721||full_5	k141_876502_length_9700_cov_21.5721||full	K16150	K16150; glycogen synthase [EC:2.4.1.11]	PF00534.20
k141_588825_length_250540_cov_45.0027||full_36	k141_588825_length_250540_cov_45.0027||full	K06167	phnP; phosphoribosyl 1,2-cyclic phosphate phosphodiesterase [EC:3.1.4.55]
k141_588825_length_250540_cov_45.0027||full_42	k141_588825_length_250540_cov_45.0027||full	K00694	bcsA; cellulose synthase (UDP-forming) [EC:2.4.1.12]	PF00535.26
k141_588825_length_250540_cov_45.0027||full_49	k141_588825_length_250540_cov_45.0027||full	K01491	folD; methylenetetrahydrofolate dehydrogenase (NADP+) / methenyltetrahydrofolate cyclohydrolase [EC:1.5.1.5 3.5.4.9]	PF02882.19
k141_133498_length_18248_cov_66.2584||full_1	k141_133498_length_18248_cov_66.2584||full	K21029	moeB; molybdopterin-synthase adenylyltransferase [EC:2.7.7.80]	PF00899.21
k141_182323_length_155412_cov_27.2567||full_21	k141_182323_length_155412_cov_27.2567||full	K21029	moeB; molybdopterin-synthase adenylyltransferase [EC:2.7.7.80]	PF00899.21
k141_182323_length_155412_cov_27.2567||full_192	k141_182323_length_155412_cov_27.2567||full	K00287	DHFR, folA; dihydrofolate reductase [EC:1.5.1.3]	PF00186.19
k141_894402_length_5379_cov_12.0000||full_9	k141_894402_length_5379_cov_12.0000||full	K01491	folD; methylenetetrahydrofolate dehydrogenase (NADP+) / methenyltetrahydrofolate cyclohydrolase [EC:1.5.1.5 3.5.4.9]	PF02882.19
k141_438109_length_7306_cov_12.0000||full_7	k141_438109_length_7306_cov_12.0000||full	K09882	cobS; cobaltochelatase CobS [EC:6.6.1.2]	PF07728.14
k141_80333_length_29474_cov_36.0882||full_30	k141_80333_length_29474_cov_36.0882||full	K21140	mec; [CysO sulfur-carrier protein]-S-L-cysteine hydrolase [EC:3.13.1.6]	PF14464.6	Phage minor tail protein L
k141_732444_length_48723_cov_15.7221||full_fragment_1_40	k141_732444_length_48723_cov_15.7221||full_fragment_1	K01784	galE, GALE; UDP-glucose 4-epimerase [EC:5.1.3.2]	PF01370.21
k141_732444_length_48723_cov_15.7221||full_fragment_1_48	k141_732444_length_48723_cov_15.7221||full_fragment_1	K01710	E4.2.1.46, rfbB, rffG; dTDP-glucose 4,6-dehydratase [EC:4.2.1.46]	PF16363.5
k141_431996_length_63508_cov_21.5776||full_1_18	k141_431996_length_63508_cov_21.5776||full_1	K00558	DNMT1, dcm; DNA (cytosine-5)-methyltransferase 1 [EC:2.1.1.37]	PF00145.17
k141_497710_length_6029_cov_9.9847||full_2	k141_497710_length_6029_cov_9.9847||full	K13317	eryBIII, tylCIII, tylC3; NDP-4-keto-2,6-dideoxyhexose 3-C-methyltransferase [EC:2.1.1.-]	PF08484.11
k141_257797_length_19235_cov_8.9927||full_12	k141_257797_length_19235_cov_8.9927||full	K00820	glmS, GFPT; glutamine---fructose-6-phosphate transaminase (isomerizing) [EC:2.6.1.16]	PF13522.6	Phage phiEco32-like COOH.NH2 ligase-type 2
k141_257797_length_19235_cov_8.9927||full_19	k141_257797_length_19235_cov_8.9927||full	K09882	cobS; cobaltochelatase CobS [EC:6.6.1.2]	PF07728.14
k141_1201053_length_8614_cov_10.0000||full_5	k141_1201053_length_8614_cov_10.0000||full	K16150	K16150; glycogen synthase [EC:2.4.1.11]	PF00534.20
k141_189770_length_10505_cov_11.0000||full_16	k141_189770_length_10505_cov_11.0000||full	K01491	folD; methylenetetrahydrofolate dehydrogenase (NADP+) / methenyltetrahydrofolate cyclohydrolase [EC:1.5.1.5 3.5.4.9]	PF02882.19
k141_25126_length_8807_cov_9.8516||full_2	k141_25126_length_8807_cov_9.8516||full	K02078	acpP; acyl carrier protein
k141_21243_length_94582_cov_120.6638||full_1_3	k141_21243_length_94582_cov_120.6638||full_1	K21140	mec; [CysO sulfur-carrier protein]-S-L-cysteine hydrolase [EC:3.13.1.6]	PF00877.19
k141_173685_length_6585_cov_49.9134||full_3	k141_173685_length_6585_cov_49.9134||full	K00558	DNMT1, dcm; DNA (cytosine-5)-methyltransferase 1 [EC:2.1.1.37]	PF00145.17
k141_266169_length_6016_cov_13.0580||full_2	k141_266169_length_6016_cov_13.0580||full	K06167	phnP; phosphoribosyl 1,2-cyclic phosphate phosphodiesterase [EC:3.1.4.55]	PF12706.7
k141_266169_length_6016_cov_13.0580||full_10	k141_266169_length_6016_cov_13.0580||full	K00558	DNMT1, dcm; DNA (cytosine-5)-methyltransferase 1 [EC:2.1.1.37]	PF00145.17	Single-strand binding protein family
k141_506952_length_108822_cov_37.9965||full_1_48	k141_506952_length_108822_cov_37.9965||full_1	K17398	DNMT3A; DNA (cytosine-5)-methyltransferase 3A [EC:2.1.1.37]	PF00145.17	Single-strand binding protein family
k141_506952_length_108822_cov_37.9965||full_1_92	k141_506952_length_108822_cov_37.9965||full_1	K06167	phnP; phosphoribosyl 1,2-cyclic phosphate phosphodiesterase [EC:3.1.4.55]	PF12706.7
k141_172453_length_11782_cov_39.3759||full_7	k141_172453_length_11782_cov_39.3759||full	K01491	folD; methylenetetrahydrofolate dehydrogenase (NADP+) / methenyltetrahydrofolate cyclohydrolase [EC:1.5.1.5 3.5.4.9]	PF02882.19
k141_214731_length_54268_cov_22.9931||full_90	k141_214731_length_54268_cov_22.9931||full	K00627	DLAT, aceF, pdhC; pyruvate dehydrogenase E2 component (dihydrolipoamide acetyltransferase) [EC:2.3.1.12]	PF02817.17
k141_292456_length_63204_cov_78.0012||full_7	k141_292456_length_63204_cov_78.0012||full	K00390	cysH; phosphoadenosine phosphosulfate reductase [EC:1.8.4.8 1.8.4.10]	PF01507.19
k141_292456_length_63204_cov_78.0012||full_37	k141_292456_length_63204_cov_78.0012||full	K01771	plc; 1-phosphatidylinositol phosphodiesterase [EC:4.6.1.13]
k141_77629_length_59658_cov_15.0000||full_2	k141_77629_length_59658_cov_15.0000||full	K09883	cobT; cobaltochelatase CobT [EC:6.6.1.2]
k141_1284660_length_6142_cov_8.0000||full_11	k141_1284660_length_6142_cov_8.0000||full	K00558	DNMT1, dcm; DNA (cytosine-5)-methyltransferase 1 [EC:2.1.1.37]	PF00145.17
k141_538497_length_9545_cov_8.0000||full_9	k141_538497_length_9545_cov_8.0000||full	K00558	DNMT1, dcm; DNA (cytosine-5)-methyltransferase 1 [EC:2.1.1.37]
k141_538497_length_9545_cov_8.0000||full_10	k141_538497_length_9545_cov_8.0000||full	K00558	DNMT1, dcm; DNA (cytosine-5)-methyltransferase 1 [EC:2.1.1.37]	PF00145.17
k141_213064_length_22623_cov_94.2243||full_2	k141_213064_length_22623_cov_94.2243||full	K09458	fabF, OXSM, CEM1; 3-oxoacyl-[acyl-carrier-protein] synthase II [EC:2.3.1.179]	PF02801.22
k141_969421_length_6827_cov_10.0027||full_6	k141_969421_length_6827_cov_10.0027||full	K00558	DNMT1, dcm; DNA (cytosine-5)-methyltransferase 1 [EC:2.1.1.37]	PF00145.17
k141_592028_length_11113_cov_10.0000||full_6	k141_592028_length_11113_cov_10.0000||full	K01491	folD; methylenetetrahydrofolate dehydrogenase (NADP+) / methenyltetrahydrofolate cyclohydrolase [EC:1.5.1.5 3.5.4.9]	PF02882.19
k141_329977_length_7196_cov_13.0000||full_3	k141_329977_length_7196_cov_13.0000||full	K00558	DNMT1, dcm; DNA (cytosine-5)-methyltransferase 1 [EC:2.1.1.37]	PF00145.17
k141_113841_length_10982_cov_10.0000||full_21	k141_113841_length_10982_cov_10.0000||full	K08281	pncA; nicotinamidase/pyrazinamidase [EC:3.5.1.19 3.5.1.-]	PF00857.20
k141_480753_length_5094_cov_10.0000||full_5	k141_480753_length_5094_cov_10.0000||full	K23144	K23144; UDP-N-acetylglucosamine diphosphorylase / glucose-1-phosphate thymidylyltransferase / UDP-N-acetylgalactosamine diphosphorylase / glucosamine-1-phosphate N-acetyltransferase / galactosamine-1-phosphate N-acetyltransferase [EC:2.7.7.23 2.7.7.24 2.7.7.83 2.3.1.157 2.3.1.276]		Domain of unknown function (DUF3127)
k141_382295_length_7317_cov_9.0000||full_5	k141_382295_length_7317_cov_9.0000||full	K00287	DHFR, folA; dihydrofolate reductase [EC:1.5.1.3]	PF00186.19
k141_291747_length_5947_cov_14.7752||full_5	k141_291747_length_5947_cov_14.7752||full	K06167	phnP; phosphoribosyl 1,2-cyclic phosphate phosphodiesterase [EC:3.1.4.55]		RecT family
k141_291747_length_5947_cov_14.7752||full_6	k141_291747_length_5947_cov_14.7752||full	K03462	NAMPT; nicotinamide phosphoribosyltransferase [EC:2.4.2.12]	PF04095.16
k141_102593_length_54298_cov_30.0000||full_12	k141_102593_length_54298_cov_30.0000||full	K03639	moaA, CNX2; GTP 3',8-cyclase [EC:4.1.99.22]
k141_102593_length_54298_cov_30.0000||full_15	k141_102593_length_54298_cov_30.0000||full	K06167	phnP; phosphoribosyl 1,2-cyclic phosphate phosphodiesterase [EC:3.1.4.55]
k141_102593_length_54298_cov_30.0000||full_49	k141_102593_length_54298_cov_30.0000||full	K03639	moaA, CNX2; GTP 3',8-cyclase [EC:4.1.99.22]	PF04055.21
k141_158958_length_13057_cov_12.0000||full_5	k141_158958_length_13057_cov_12.0000||full	K00558	DNMT1, dcm; DNA (cytosine-5)-methyltransferase 1 [EC:2.1.1.37]	PF00145.17
k141_6275_length_14313_cov_38.5976||full_1	k141_6275_length_14313_cov_38.5976||full	K00133	asd; aspartate-semialdehyde dehydrogenase [EC:1.2.1.11]	PF02774.18
k141_655991_length_6647_cov_118.3796||full_10	k141_655991_length_6647_cov_118.3796||full	K06920	queC; 7-cyano-7-deazaguanine synthase [EC:6.3.4.20]	PF06508.13	DNA methylase
k141_271409_length_12805_cov_7.9914||full_3	k141_271409_length_12805_cov_7.9914||full	K00287	DHFR, folA; dihydrofolate reductase [EC:1.5.1.3]	PF00186.19	AAA domain
k141_62394_length_44023_cov_26.0716||full_1_9	k141_62394_length_44023_cov_26.0716||full_1	K00558	DNMT1, dcm; DNA (cytosine-5)-methyltransferase 1 [EC:2.1.1.37]	PF00145.17
k141_62790_length_60908_cov_93.0000||full_47	k141_62790_length_60908_cov_93.0000||full	K00558	DNMT1, dcm; DNA (cytosine-5)-methyltransferase 1 [EC:2.1.1.37]	PF00145.17
k141_9740_length_24322_cov_19.0000||full_1	k141_9740_length_24322_cov_19.0000||full	K00931	proB; glutamate 5-kinase [EC:2.7.2.11]		tRNA-splicing ligase RtcB
k141_261168_length_9638_cov_39.1784||full_5	k141_261168_length_9638_cov_39.1784||full	K00558	DNMT1, dcm; DNA (cytosine-5)-methyltransferase 1 [EC:2.1.1.37]	PF00145.17
k141_249172_length_26143_cov_17.0000||full_3	k141_249172_length_26143_cov_17.0000||full	K06920	queC; 7-cyano-7-deazaguanine synthase [EC:6.3.4.20]	PF06508.13
k141_249172_length_26143_cov_17.0000||full_9	k141_249172_length_26143_cov_17.0000||full	K10026	queE; 7-carboxy-7-deazaguanine synthase [EC:4.3.99.3]	PF04055.21	Phage protein (N4 Gp49/phage Sf6 gene 66) family
k141_249172_length_26143_cov_17.0000||full_10	k141_249172_length_26143_cov_17.0000||full	K01737	queD, ptpS, PTS; 6-pyruvoyltetrahydropterin/6-carboxytetrahydropterin synthase [EC:4.2.3.12 4.1.2.50]	PF01242.19	Radical SAM superfamily
k141_249172_length_26143_cov_17.0000||full_11	k141_249172_length_26143_cov_17.0000||full	K01491	folD; methylenetetrahydrofolate dehydrogenase (NADP+) / methenyltetrahydrofolate cyclohydrolase [EC:1.5.1.5 3.5.4.9]	PF02882.19	6-pyruvoyl tetrahydropterin synthase
k141_394882_length_9699_cov_12.0000||full_3	k141_394882_length_9699_cov_12.0000||full	K01771	plc; 1-phosphatidylinositol phosphodiesterase [EC:4.6.1.13]
k141_169016_length_17792_cov_30.0532||full_14	k141_169016_length_17792_cov_30.0532||full	K01491	folD; methylenetetrahydrofolate dehydrogenase (NADP+) / methenyltetrahydrofolate cyclohydrolase [EC:1.5.1.5 3.5.4.9]	PF02882.19
k141_523131_length_33171_cov_14.1621||full_1_10	k141_523131_length_33171_cov_14.1621||full_1	K06167	phnP; phosphoribosyl 1,2-cyclic phosphate phosphodiesterase [EC:3.1.4.55]	PF12706.7
k141_59652_length_11905_cov_288.6636||full_3	k141_59652_length_11905_cov_288.6636||full	K02849	waaQ, rfaQ; heptosyltransferase III [EC:2.4.-.-]		Caudovirales tail fibre assembly protein, lambda gpK
k141_226318_length_9431_cov_19.2587||full_3	k141_226318_length_9431_cov_19.2587||full	K19872	FKTN; fukutin [EC:2.7.8.-]		Glycosyltransferase sugar-binding region containing DXD motif
k141_243059_length_233982_cov_20.0001||full_164	k141_243059_length_233982_cov_20.0001||full	K00558	DNMT1, dcm; DNA (cytosine-5)-methyltransferase 1 [EC:2.1.1.37]	PF00145.17
k141_243059_length_233982_cov_20.0001||full_287	k141_243059_length_233982_cov_20.0001||full	K01953	asnB, ASNS; asparagine synthase (glutamine-hydrolysing) [EC:6.3.5.4]	PF00733.21
k141_126821_length_21933_cov_15.0082||full_23	k141_126821_length_21933_cov_15.0082||full	K01491	folD; methylenetetrahydrofolate dehydrogenase (NADP+) / methenyltetrahydrofolate cyclohydrolase [EC:1.5.1.5 3.5.4.9]	PF02882.19
k141_237049_length_40246_cov_20.0000||full_21	k141_237049_length_40246_cov_20.0000||full	K01491	folD; methylenetetrahydrofolate dehydrogenase (NADP+) / methenyltetrahydrofolate cyclohydrolase [EC:1.5.1.5 3.5.4.9]	PF02882.19
k141_103064_length_7584_cov_8.0000||full_5	k141_103064_length_7584_cov_8.0000||full	K01491	folD; methylenetetrahydrofolate dehydrogenase (NADP+) / methenyltetrahydrofolate cyclohydrolase [EC:1.5.1.5 3.5.4.9]	PF02882.19
k141_606834_length_5100_cov_5.0000||full_7	k141_606834_length_5100_cov_5.0000||full	K01737	queD, ptpS, PTS; 6-pyruvoyltetrahydropterin/6-carboxytetrahydropterin synthase [EC:4.2.3.12 4.1.2.50]	PF01242.19
k141_606834_length_5100_cov_5.0000||full_8	k141_606834_length_5100_cov_5.0000||full	K10026	queE; 7-carboxy-7-deazaguanine synthase [EC:4.3.99.3]	PF13394.6	6-pyruvoyl tetrahydropterin synthase
k141_606834_length_5100_cov_5.0000||full_9	k141_606834_length_5100_cov_5.0000||full	K01495	GCH1, folE; GTP cyclohydrolase IA [EC:3.5.4.16]	PF01227.22	4Fe-4S single cluster domain
k141_36084_length_5087_cov_15.3841||full_4	k141_36084_length_5087_cov_15.3841||full	K14266	prnA, rebH, ktzQ; tryptophan 7-halogenase [EC:1.14.19.9]	PF04820.14
k141_804349_length_14464_cov_9.0000||full_2	k141_804349_length_14464_cov_9.0000||full	K01939	purA, ADSS; adenylosuccinate synthase [EC:6.3.4.4]	PF00709.21	dUTPase
k141_804349_length_14464_cov_9.0000||full_13	k141_804349_length_14464_cov_9.0000||full	K17398	DNMT3A; DNA (cytosine-5)-methyltransferase 3A [EC:2.1.1.37]	PF00145.17
k141_173791_length_51661_cov_118.6447||full_1_10	k141_173791_length_51661_cov_118.6447||full_1	K00390	cysH; phosphoadenosine phosphosulfate reductase [EC:1.8.4.8 1.8.4.10]
k141_10070_length_234160_cov_123.0130||0_partial_1_16	k141_10070_length_234160_cov_123.0130||0_partial_1	K21140	mec; [CysO sulfur-carrier protein]-S-L-cysteine hydrolase [EC:3.13.1.6]	PF14464.6
k141_422518_length_7458_cov_88.9336||full_8	k141_422518_length_7458_cov_88.9336||full	K00390	cysH; phosphoadenosine phosphosulfate reductase [EC:1.8.4.8 1.8.4.10]	PF01507.19
k141_67543_length_19121_cov_15.0000||full_3	k141_67543_length_19121_cov_15.0000||full	K11717	sufS; cysteine desulfurase / selenocysteine lyase [EC:2.8.1.7 4.4.1.16]	PF00266.19	Uncharacterized protein family (UPF0051)
k141_228956_length_8476_cov_10.0000||full_1	k141_228956_length_8476_cov_10.0000||full	K00558	DNMT1, dcm; DNA (cytosine-5)-methyltransferase 1 [EC:2.1.1.37]	PF00145.17
k141_228956_length_8476_cov_10.0000||full_11	k141_228956_length_8476_cov_10.0000||full	K00390	cysH; phosphoadenosine phosphosulfate reductase [EC:1.8.4.8 1.8.4.10]	PF01507.19	Single-strand binding protein family
k141_28329_length_273536_cov_17.0058||0_partial_1_61	k141_28329_length_273536_cov_17.0058||0_partial_1	K00558	DNMT1, dcm; DNA (cytosine-5)-methyltransferase 1 [EC:2.1.1.37]	PF00145.17
k141_754797_length_31470_cov_18.0000||full_31	k141_754797_length_31470_cov_18.0000||full	K19221	cobA, btuR; cob(I)alamin adenosyltransferase [EC:2.5.1.17]	PF02572.15	DnaB-like helicase C terminal domain
k141_385260_length_36632_cov_200.0000||full_42	k141_385260_length_36632_cov_200.0000||full	K01491	folD; methylenetetrahydrofolate dehydrogenase (NADP+) / methenyltetrahydrofolate cyclohydrolase [EC:1.5.1.5 3.5.4.9]	PF02882.19
k141_7776_length_36437_cov_25.0007||full_2	k141_7776_length_36437_cov_25.0007||full	K06167	phnP; phosphoribosyl 1,2-cyclic phosphate phosphodiesterase [EC:3.1.4.55]	PF12706.7	Single-strand binding protein family
k141_519352_length_12102_cov_14.2968||full_2	k141_519352_length_12102_cov_14.2968||full	K03639	moaA, CNX2; GTP 3',8-cyclase [EC:4.1.99.22]	PF13394.6
k141_145518_length_5158_cov_95.4582||full_1	k141_145518_length_5158_cov_95.4582||full	K00558	DNMT1, dcm; DNA (cytosine-5)-methyltransferase 1 [EC:2.1.1.37]	PF00145.17
k141_52155_length_112250_cov_26.7760||0_partial_1_1	k141_52155_length_112250_cov_26.7760||0_partial_1	K02849	waaQ, rfaQ; heptosyltransferase III [EC:2.4.-.-]
k141_52155_length_112250_cov_26.7760||0_partial_1_2	k141_52155_length_112250_cov_26.7760||0_partial_1	K02843	waaF, rfaF; heptosyltransferase II [EC:2.4.-.-]	PF01075.17
k141_204819_length_15288_cov_21.0000||full_12	k141_204819_length_15288_cov_21.0000||full	K01771	plc; 1-phosphatidylinositol phosphodiesterase [EC:4.6.1.13]
k141_620150_length_11227_cov_10.0000||full_5	k141_620150_length_11227_cov_10.0000||full	K22227	ahbD; heme synthase
k141_620150_length_11227_cov_10.0000||full_6	k141_620150_length_11227_cov_10.0000||full	K16011	algA, xanB, rfbA, wbpW, pslB; mannose-1-phosphate guanylyltransferase / mannose-6-phosphate isomerase [EC:2.7.7.13 5.3.1.8]	PF01050.18
k141_620150_length_11227_cov_10.0000||full_7	k141_620150_length_11227_cov_10.0000||full	K03272	gmhC, hldE, waaE, rfaE; D-beta-D-heptose 7-phosphate kinase / D-beta-D-heptose 1-phosphate adenosyltransferase [EC:2.7.1.167 2.7.7.70]		Mannose-6-phosphate isomerase
k141_601390_length_7382_cov_31.1985||full_10	k141_601390_length_7382_cov_31.1985||full	K01491	folD; methylenetetrahydrofolate dehydrogenase (NADP+) / methenyltetrahydrofolate cyclohydrolase [EC:1.5.1.5 3.5.4.9]	PF00763.23
k141_932932_length_7617_cov_23.4552||full_16	k141_932932_length_7617_cov_23.4552||full	K00558	DNMT1, dcm; DNA (cytosine-5)-methyltransferase 1 [EC:2.1.1.37]
k141_990553_length_23607_cov_9.0000||full_28	k141_990553_length_23607_cov_9.0000||full	K07404	pgl; 6-phosphogluconolactonase [EC:3.1.1.31]	PF10282.9
k141_1302364_length_17290_cov_108.8156||full_17	k141_1302364_length_17290_cov_108.8156||full	K01771	plc; 1-phosphatidylinositol phosphodiesterase [EC:4.6.1.13]
k141_1302364_length_17290_cov_108.8156||full_18	k141_1302364_length_17290_cov_108.8156||full	K00789	metK; S-adenosylmethionine synthetase [EC:2.5.1.6]	PF02773.16
k141_160621_length_169278_cov_58.9801||full_135	k141_160621_length_169278_cov_58.9801||full	K00287	DHFR, folA; dihydrofolate reductase [EC:1.5.1.3]	PF00186.19
k141_1823025_length_7618_cov_10.0000||full_10	k141_1823025_length_7618_cov_10.0000||full	K02078	acpP; acyl carrier protein	PF00550.25
k141_308003_length_39157_cov_77.9428||full_5	k141_308003_length_39157_cov_77.9428||full	K01939	purA, ADSS; adenylosuccinate synthase [EC:6.3.4.4]	PF00709.21
k141_71297_length_10708_cov_19.0000||full_14	k141_71297_length_10708_cov_19.0000||full	K00390	cysH; phosphoadenosine phosphosulfate reductase [EC:1.8.4.8 1.8.4.10]
k141_232753_length_6846_cov_17.5224||full_3	k141_232753_length_6846_cov_17.5224||full	K21140	mec; [CysO sulfur-carrier protein]-S-L-cysteine hydrolase [EC:3.13.1.6]	PF00877.19
k141_103116_length_11682_cov_13.0000||full_10	k141_103116_length_11682_cov_13.0000||full	K21140	mec; [CysO sulfur-carrier protein]-S-L-cysteine hydrolase [EC:3.13.1.6]	PF00877.19	Phage minor tail protein L
k141_110362_length_20106_cov_7.9173||full_17	k141_110362_length_20106_cov_7.9173||full	K19668	CBH2, cbhA; cellulose 1,4-beta-cellobiosidase [EC:3.2.1.91]
k141_418851_length_15051_cov_18.0000||full_4	k141_418851_length_15051_cov_18.0000||full	K01939	purA, ADSS; adenylosuccinate synthase [EC:6.3.4.4]	PF00709.21
k141_199344_length_7257_cov_9.0510||full_9	k141_199344_length_7257_cov_9.0510||full	K00390	cysH; phosphoadenosine phosphosulfate reductase [EC:1.8.4.8 1.8.4.10]	PF01507.19	3D domain
k141_1231341_length_13117_cov_18.0153||full_8	k141_1231341_length_13117_cov_18.0153||full	K00067	rfbD, rmlD; dTDP-4-dehydrorhamnose reductase [EC:1.1.1.133]	PF04321.17
k141_1231341_length_13117_cov_18.0153||full_9	k141_1231341_length_13117_cov_18.0153||full	K17716	capD; UDP-glucose 4-epimerase [EC:5.1.3.2]	PF02719.15	RmlD substrate binding domain
k141_1231341_length_13117_cov_18.0153||full_10	k141_1231341_length_13117_cov_18.0153||full	K02706	psbD; photosystem II P680 reaction center D2 protein [EC:1.10.3.9]	PF00124.19	Polysaccharide biosynthesis protein
k141_465175_length_15787_cov_20.2015||full_1	k141_465175_length_15787_cov_20.2015||full	K00763	pncB, NAPRT1; nicotinate phosphoribosyltransferase [EC:6.3.4.21]	PF04095.16
k141_465175_length_15787_cov_20.2015||full_4	k141_465175_length_15787_cov_20.2015||full	K01916	nadE; NAD+ synthase [EC:6.3.1.5]	PF02540.17
k141_465175_length_15787_cov_20.2015||full_10	k141_465175_length_15787_cov_20.2015||full	K00969	nadD; nicotinate-nucleotide adenylyltransferase [EC:2.7.7.18]	PF01467.26
k141_461792_length_252736_cov_20.9975||full_40	k141_461792_length_252736_cov_20.9975||full	K06167	phnP; phosphoribosyl 1,2-cyclic phosphate phosphodiesterase [EC:3.1.4.55]
k141_461792_length_252736_cov_20.9975||full_54	k141_461792_length_252736_cov_20.9975||full	K01491	folD; methylenetetrahydrofolate dehydrogenase (NADP+) / methenyltetrahydrofolate cyclohydrolase [EC:1.5.1.5 3.5.4.9]	PF02882.19
k141_599559_length_88967_cov_32.0000||full_13	k141_599559_length_88967_cov_32.0000||full	K01491	folD; methylenetetrahydrofolate dehydrogenase (NADP+) / methenyltetrahydrofolate cyclohydrolase [EC:1.5.1.5 3.5.4.9]	PF02882.19
k141_374057_length_11220_cov_15.9702||full_4	k141_374057_length_11220_cov_15.9702||full	K06167	phnP; phosphoribosyl 1,2-cyclic phosphate phosphodiesterase [EC:3.1.4.55]
k141_374057_length_11220_cov_15.9702||full_9	k141_374057_length_11220_cov_15.9702||full	K17398	DNMT3A; DNA (cytosine-5)-methyltransferase 3A [EC:2.1.1.37]	PF00145.17
k141_97351_length_146876_cov_27.0000||full_4	k141_97351_length_146876_cov_27.0000||full	K04487	iscS, NFS1; cysteine desulfurase [EC:2.8.1.7]	PF00266.19	Bacterial DNA-binding protein
k141_97351_length_146876_cov_27.0000||full_56	k141_97351_length_146876_cov_27.0000||full	K01491	folD; methylenetetrahydrofolate dehydrogenase (NADP+) / methenyltetrahydrofolate cyclohydrolase [EC:1.5.1.5 3.5.4.9]	PF02882.19
k141_97351_length_146876_cov_27.0000||full_82	k141_97351_length_146876_cov_27.0000||full	K01916	nadE; NAD+ synthase [EC:6.3.1.5]	PF02540.17	E1-E2 ATPase
k141_97351_length_146876_cov_27.0000||full_84	k141_97351_length_146876_cov_27.0000||full	K03462	NAMPT; nicotinamide phosphoribosyltransferase [EC:2.4.2.12]	PF04095.16
k141_97351_length_146876_cov_27.0000||full_89	k141_97351_length_146876_cov_27.0000||full	K08281	pncA; nicotinamidase/pyrazinamidase [EC:3.5.1.19 3.5.1.-]	PF00857.20
k141_97351_length_146876_cov_27.0000||full_90	k141_97351_length_146876_cov_27.0000||full	K01939	purA, ADSS; adenylosuccinate synthase [EC:6.3.4.4]	PF00709.21	Isochorismatase family
k141_56960_length_92006_cov_26.2169||full_1_10	k141_56960_length_92006_cov_26.2169||full_1	K01573	oadG; oxaloacetate decarboxylase (Na+ extruding) subunit gamma	PF04277.13	Phage integrase family
k141_56960_length_92006_cov_26.2169||full_1_11	k141_56960_length_92006_cov_26.2169||full_1	K20509	madB, oadB, gcdB, mmdB; carboxybiotin decarboxylase [EC:7.2.4.1]	PF03977.13	Oxaloacetate decarboxylase, gamma chain
k141_56960_length_92006_cov_26.2169||full_1_32	k141_56960_length_92006_cov_26.2169||full_1	K00558	DNMT1, dcm; DNA (cytosine-5)-methyltransferase 1 [EC:2.1.1.37]	PF00145.17	D12 class N6 adenine-specific DNA methyltransferase
k141_400488_length_9818_cov_12.0000||full_13	k141_400488_length_9818_cov_12.0000||full	K00558	DNMT1, dcm; DNA (cytosine-5)-methyltransferase 1 [EC:2.1.1.37]	PF00145.17
k141_167679_length_5800_cov_12.0000||full_10	k141_167679_length_5800_cov_12.0000||full	K00390	cysH; phosphoadenosine phosphosulfate reductase [EC:1.8.4.8 1.8.4.10]	PF01507.19
k141_110593_length_74417_cov_32.7715||full_15	k141_110593_length_74417_cov_32.7715||full	K01737	queD, ptpS, PTS; 6-pyruvoyltetrahydropterin/6-carboxytetrahydropterin synthase [EC:4.2.3.12 4.1.2.50]	PF01242.19
k141_110593_length_74417_cov_32.7715||full_19	k141_110593_length_74417_cov_32.7715||full	K01495	GCH1, folE; GTP cyclohydrolase IA [EC:3.5.4.16]	PF01227.22	DNA/RNA non-specific endonuclease
k141_1576479_length_119248_cov_38.8187||full_65	k141_1576479_length_119248_cov_38.8187||full	K09882	cobS; cobaltochelatase CobS [EC:6.6.1.2]	PF07728.14
k141_1576479_length_119248_cov_38.8187||full_82	k141_1576479_length_119248_cov_38.8187||full	K01784	galE, GALE; UDP-glucose 4-epimerase [EC:5.1.3.2]	PF01370.21
k141_1576479_length_119248_cov_38.8187||full_98	k141_1576479_length_119248_cov_38.8187||full	K14266	prnA, rebH, ktzQ; tryptophan 7-halogenase [EC:1.14.19.9]	PF04820.14
k141_86033_length_42042_cov_11.0000||full_27	k141_86033_length_42042_cov_11.0000||full	K00558	DNMT1, dcm; DNA (cytosine-5)-methyltransferase 1 [EC:2.1.1.37]	PF00145.17
k141_71950_length_79039_cov_54.0335||0_partial_1_4	k141_71950_length_79039_cov_54.0335||0_partial_1	K00558	DNMT1, dcm; DNA (cytosine-5)-methyltransferase 1 [EC:2.1.1.37]	PF00145.17
k141_119114_length_203660_cov_17.9938||full_94	k141_119114_length_203660_cov_17.9938||full	K00390	cysH; phosphoadenosine phosphosulfate reductase [EC:1.8.4.8 1.8.4.10]	PF01507.19
k141_119114_length_203660_cov_17.9938||full_126	k141_119114_length_203660_cov_17.9938||full	K01491	folD; methylenetetrahydrofolate dehydrogenase (NADP+) / methenyltetrahydrofolate cyclohydrolase [EC:1.5.1.5 3.5.4.9]	PF02882.19
k141_119114_length_203660_cov_17.9938||full_155	k141_119114_length_203660_cov_17.9938||full	K21029	moeB; molybdopterin-synthase adenylyltransferase [EC:2.7.7.80]	PF00899.21
k141_361210_length_33234_cov_17.4393||full_48	k141_361210_length_33234_cov_17.4393||full	K01505	E3.5.99.7; 1-aminocyclopropane-1-carboxylate deaminase [EC:3.5.99.7]
k141_199503_length_13580_cov_22.2970||full_1	k141_199503_length_13580_cov_22.2970||full	K01495	GCH1, folE; GTP cyclohydrolase IA [EC:3.5.4.16]	PF01227.22	Prophage tail length tape measure protein
k141_199503_length_13580_cov_22.2970||full_6	k141_199503_length_13580_cov_22.2970||full	K01737	queD, ptpS, PTS; 6-pyruvoyltetrahydropterin/6-carboxytetrahydropterin synthase [EC:4.2.3.12 4.1.2.50]	PF01242.19
k141_199503_length_13580_cov_22.2970||full_8	k141_199503_length_13580_cov_22.2970||full	K10026	queE; 7-carboxy-7-deazaguanine synthase [EC:4.3.99.3]
k141_17670_length_14466_cov_21.0000||full_11	k141_17670_length_14466_cov_21.0000||full	K01051	E3.1.1.11; pectinesterase [EC:3.1.1.11]		Bacterial SH3 domain
k141_1114215_length_7873_cov_19.0000||full_5	k141_1114215_length_7873_cov_19.0000||full	K00542	GAMT; guanidinoacetate N-methyltransferase [EC:2.1.1.2]
k141_82435_length_13451_cov_10.0017||full_5	k141_82435_length_13451_cov_10.0017||full	K00764	purF, PPAT; amidophosphoribosyltransferase [EC:2.4.2.14]	PF13522.6	Resolvase, N terminal domain
k141_347624_length_9951_cov_9.0000||full_9	k141_347624_length_9951_cov_9.0000||full	K04487	iscS, NFS1; cysteine desulfurase [EC:2.8.1.7]	PF00266.19
k141_215687_length_40371_cov_15.0000||full_45	k141_215687_length_40371_cov_15.0000||full	K00390	cysH; phosphoadenosine phosphosulfate reductase [EC:1.8.4.8 1.8.4.10]	PF01507.19
k141_475928_length_128134_cov_27.0000||full_76	k141_475928_length_128134_cov_27.0000||full	K04487	iscS, NFS1; cysteine desulfurase [EC:2.8.1.7]	PF00266.19
k141_160302_length_50378_cov_21.8099||full_8	k141_160302_length_50378_cov_21.8099||full	K00639	kbl, GCAT; glycine C-acetyltransferase [EC:2.3.1.29]	PF00155.21
k141_250830_length_14308_cov_6.0000||full_12	k141_250830_length_14308_cov_6.0000||full	K01916	nadE; NAD+ synthase [EC:6.3.1.5]	PF02540.17
k141_250830_length_14308_cov_6.0000||full_14	k141_250830_length_14308_cov_6.0000||full	K03462	NAMPT; nicotinamide phosphoribosyltransferase [EC:2.4.2.12]	PF04095.16
k141_250830_length_14308_cov_6.0000||full_16	k141_250830_length_14308_cov_6.0000||full	K08281	pncA; nicotinamidase/pyrazinamidase [EC:3.5.1.19 3.5.1.-]	PF00857.20
k141_53205_length_102867_cov_209.5369||full_1_19	k141_53205_length_102867_cov_209.5369||full_1	K00558	DNMT1, dcm; DNA (cytosine-5)-methyltransferase 1 [EC:2.1.1.37]	PF00145.17
k141_529596_length_54263_cov_13.0000||full_1	k141_529596_length_54263_cov_13.0000||full	K02706	psbD; photosystem II P680 reaction center D2 protein [EC:1.10.3.9]
k141_9291_length_14268_cov_55.2310||full_17	k141_9291_length_14268_cov_55.2310||full	K22227	ahbD; heme synthase	PF04055.21
k141_690612_length_17801_cov_6.0000||full_8	k141_690612_length_17801_cov_6.0000||full	K00558	DNMT1, dcm; DNA (cytosine-5)-methyltransferase 1 [EC:2.1.1.37]	PF00145.17
k141_44605_length_29578_cov_63.7066||full_21	k141_44605_length_29578_cov_63.7066||full	K09882	cobS; cobaltochelatase CobS [EC:6.6.1.2]
k141_127869_length_10967_cov_11.6498||full_20	k141_127869_length_10967_cov_11.6498||full	K01198	xynB; xylan 1,4-beta-xylosidase [EC:3.2.1.37]	PF17851.1	Phage capsid family
k141_234354_length_251289_cov_55.1970||full_73	k141_234354_length_251289_cov_55.1970||full	K01491	folD; methylenetetrahydrofolate dehydrogenase (NADP+) / methenyltetrahydrofolate cyclohydrolase [EC:1.5.1.5 3.5.4.9]	PF02882.19
k141_234354_length_251289_cov_55.1970||full_226	k141_234354_length_251289_cov_55.1970||full	K01938	fhs; formate--tetrahydrofolate ligase [EC:6.3.4.3]	PF01268.19
k141_70123_length_90206_cov_13.6927||full_23	k141_70123_length_90206_cov_13.6927||full	K01939	purA, ADSS; adenylosuccinate synthase [EC:6.3.4.4]	PF00709.21
k141_70123_length_90206_cov_13.6927||full_57	k141_70123_length_90206_cov_13.6927||full	K01491	folD; methylenetetrahydrofolate dehydrogenase (NADP+) / methenyltetrahydrofolate cyclohydrolase [EC:1.5.1.5 3.5.4.9]	PF02882.19
k141_70123_length_90206_cov_13.6927||full_110	k141_70123_length_90206_cov_13.6927||full	K00656	E2.3.1.54, pflD; formate C-acetyltransferase [EC:2.3.1.54]	PF02901.15
k141_24388_length_39858_cov_30.9805||full_2	k141_24388_length_39858_cov_30.9805||full	K08744	CRLS; cardiolipin synthase (CMP-forming) [EC:2.7.8.41]	PF01066.21
k141_24388_length_39858_cov_30.9805||full_9	k141_24388_length_39858_cov_30.9805||full	K00390	cysH; phosphoadenosine phosphosulfate reductase [EC:1.8.4.8 1.8.4.10]	PF01507.19
k141_24388_length_39858_cov_30.9805||full_49	k141_24388_length_39858_cov_30.9805||full	K21140	mec; [CysO sulfur-carrier protein]-S-L-cysteine hydrolase [EC:3.13.1.6]	PF00877.19	Phage minor tail protein L
k141_305454_length_12734_cov_8.0000||full_5	k141_305454_length_12734_cov_8.0000||full	K21140	mec; [CysO sulfur-carrier protein]-S-L-cysteine hydrolase [EC:3.13.1.6]	PF00877.19	Bacteriophage lambda tail assembly protein I
k141_44728_length_12956_cov_39.9249||full_2	k141_44728_length_12956_cov_39.9249||full	K23144	K23144; UDP-N-acetylglucosamine diphosphorylase / glucose-1-phosphate thymidylyltransferase / UDP-N-acetylgalactosamine diphosphorylase / glucosamine-1-phosphate N-acetyltransferase / galactosamine-1-phosphate N-acetyltransferase [EC:2.7.7.23 2.7.7.24 2.7.7.83 2.3.1.157 2.3.1.276]
k141_307973_length_6382_cov_18.5006||full_5	k141_307973_length_6382_cov_18.5006||full	K01710	E4.2.1.46, rfbB, rffG; dTDP-glucose 4,6-dehydratase [EC:4.2.1.46]	PF16363.5	EC042_2821-lke REase
k141_246703_length_66559_cov_131.5758||0_partial_1	k141_246703_length_66559_cov_131.5758||0_partial	K00826	E2.6.1.42, ilvE; branched-chain amino acid aminotransferase [EC:2.6.1.42]	PF01063.19
k141_11976_length_164968_cov_53.0233||0_partial_1_34	k141_11976_length_164968_cov_53.0233||0_partial_1	K01771	plc; 1-phosphatidylinositol phosphodiesterase [EC:4.6.1.13]
k141_32950_length_38144_cov_11.9933||full_35	k141_32950_length_38144_cov_11.9933||full	K00558	DNMT1, dcm; DNA (cytosine-5)-methyltransferase 1 [EC:2.1.1.37]
k141_6307_length_7404_cov_14.0000||full_6	k141_6307_length_7404_cov_14.0000||full	K03272	gmhC, hldE, waaE, rfaE; D-beta-D-heptose 7-phosphate kinase / D-beta-D-heptose 1-phosphate adenosyltransferase [EC:2.7.1.167 2.7.7.70]	PF01050.18
k141_6307_length_7404_cov_14.0000||full_10	k141_6307_length_7404_cov_14.0000||full	K01495	GCH1, folE; GTP cyclohydrolase IA [EC:3.5.4.16]	PF01227.22
k141_63784_length_16995_cov_12.0000||full_14	k141_63784_length_16995_cov_12.0000||full	K06167	phnP; phosphoribosyl 1,2-cyclic phosphate phosphodiesterase [EC:3.1.4.55]		RecT family
k141_270964_length_11146_cov_7.0000||full_3	k141_270964_length_11146_cov_7.0000||full	K03462	NAMPT; nicotinamide phosphoribosyltransferase [EC:2.4.2.12]	PF04095.16
k141_270964_length_11146_cov_7.0000||full_5	k141_270964_length_11146_cov_7.0000||full	K08281	pncA; nicotinamidase/pyrazinamidase [EC:3.5.1.19 3.5.1.-]	PF00857.20
k141_226696_length_8151_cov_19.0000||full_20	k141_226696_length_8151_cov_19.0000||full	K06167	phnP; phosphoribosyl 1,2-cyclic phosphate phosphodiesterase [EC:3.1.4.55]
k141_10202_length_6028_cov_18.8675||full_7	k141_10202_length_6028_cov_18.8675||full	K00558	DNMT1, dcm; DNA (cytosine-5)-methyltransferase 1 [EC:2.1.1.37]	PF00145.17	Bifunctional DNA primase/polymerase, N-terminal
k141_10202_length_6028_cov_18.8675||full_8	k141_10202_length_6028_cov_18.8675||full	K00558	DNMT1, dcm; DNA (cytosine-5)-methyltransferase 1 [EC:2.1.1.37]	PF00145.17	C-5 cytosine-specific DNA methylase
k141_202006_length_13739_cov_62.5017||full_3	k141_202006_length_13739_cov_62.5017||full	K01491	folD; methylenetetrahydrofolate dehydrogenase (NADP+) / methenyltetrahydrofolate cyclohydrolase [EC:1.5.1.5 3.5.4.9]	PF02882.19
k141_183309_length_12739_cov_7.9878||full_5	k141_183309_length_12739_cov_7.9878||full	K01491	folD; methylenetetrahydrofolate dehydrogenase (NADP+) / methenyltetrahydrofolate cyclohydrolase [EC:1.5.1.5 3.5.4.9]	PF02882.19	dUTPase
k141_202460_length_6636_cov_21.9289||full_2	k141_202460_length_6636_cov_21.9289||full	K03183	ubiE; demethylmenaquinone methyltransferase / 2-methoxy-6-polyprenyl-1,4-benzoquinol methylase [EC:2.1.1.163 2.1.1.201]
k141_130816_length_7962_cov_36.1222||full_12	k141_130816_length_7962_cov_36.1222||full	K05349	bglX; beta-glucosidase [EC:3.2.1.21]	PF00933.21
k141_457418_length_87739_cov_13.4407||full_55	k141_457418_length_87739_cov_13.4407||full	K00287	DHFR, folA; dihydrofolate reductase [EC:1.5.1.3]	PF00186.19	Thymidylate synthase
k141_457418_length_87739_cov_13.4407||full_99	k141_457418_length_87739_cov_13.4407||full	K03462	NAMPT; nicotinamide phosphoribosyltransferase [EC:2.4.2.12]	PF04095.16	Phosphoribosyl transferase domain
k141_449861_length_5464_cov_54.6246||full_9	k141_449861_length_5464_cov_54.6246||full	K06167	phnP; phosphoribosyl 1,2-cyclic phosphate phosphodiesterase [EC:3.1.4.55]
k141_41935_length_32947_cov_20.8958||full_16	k141_41935_length_32947_cov_20.8958||full	K09882	cobS; cobaltochelatase CobS [EC:6.6.1.2]	PF07728.14
k141_1330729_length_19345_cov_18.0000||full_1_4	k141_1330729_length_19345_cov_18.0000||full_1	K06167	phnP; phosphoribosyl 1,2-cyclic phosphate phosphodiesterase [EC:3.1.4.55]	PF12706.7
k141_51067_length_10157_cov_18.9929||full_23	k141_51067_length_10157_cov_18.9929||full	K00558	DNMT1, dcm; DNA (cytosine-5)-methyltransferase 1 [EC:2.1.1.37]	PF00145.17
k141_247262_length_14514_cov_7.0000||full_16	k141_247262_length_14514_cov_7.0000||full	K09882	cobS; cobaltochelatase CobS [EC:6.6.1.2]	PF07728.14
k141_446554_length_13812_cov_24.9885||full_12	k141_446554_length_13812_cov_24.9885||full	K22227	ahbD; heme synthase
k141_446554_length_13812_cov_24.9885||full_15	k141_446554_length_13812_cov_24.9885||full	K01784	galE, GALE; UDP-glucose 4-epimerase [EC:5.1.3.2]	PF01370.21
k141_504060_length_11010_cov_16.9873||full_1	k141_504060_length_11010_cov_16.9873||full	K00558	DNMT1, dcm; DNA (cytosine-5)-methyltransferase 1 [EC:2.1.1.37]	PF00145.17
k141_68019_length_38910_cov_23.6949||full_39	k141_68019_length_38910_cov_23.6949||full	K01491	folD; methylenetetrahydrofolate dehydrogenase (NADP+) / methenyltetrahydrofolate cyclohydrolase [EC:1.5.1.5 3.5.4.9]	PF02882.19
k141_687723_length_18484_cov_11.0000||full_19	k141_687723_length_18484_cov_11.0000||full	K09882	cobS; cobaltochelatase CobS [EC:6.6.1.2]		Cobalamin biosynthesis protein CobT VWA domain
k141_1217937_length_5171_cov_7.0000||full_1	k141_1217937_length_5171_cov_7.0000||full	K04487	iscS, NFS1; cysteine desulfurase [EC:2.8.1.7]	PF00266.19
k141_560424_length_41167_cov_22.9981||full_1_7	k141_560424_length_41167_cov_22.9981||full_1	K09882	cobS; cobaltochelatase CobS [EC:6.6.1.2]
k141_560424_length_41167_cov_22.9981||full_1_9	k141_560424_length_41167_cov_22.9981||full_1	K09883	cobT; cobaltochelatase CobT [EC:6.6.1.2]	PF11775.8
k141_21821_length_9945_cov_200.5722||full_3	k141_21821_length_9945_cov_200.5722||full	K00558	DNMT1, dcm; DNA (cytosine-5)-methyltransferase 1 [EC:2.1.1.37]	PF00145.17
k141_189484_length_23389_cov_26.1999||full_13	k141_189484_length_23389_cov_26.1999||full	K16870	wbbL; N-acetylglucosaminyl-diphospho-decaprenol L-rhamnosyltransferase [EC:2.4.1.289]	PF13641.6
k141_421161_length_15901_cov_17.9418||full_7	k141_421161_length_15901_cov_17.9418||full	K00797	speE, SRM; spermidine synthase [EC:2.5.1.16]		AAA domain
k141_421161_length_15901_cov_17.9418||full_11	k141_421161_length_15901_cov_17.9418||full	K01939	purA, ADSS; adenylosuccinate synthase [EC:6.3.4.4]	PF00709.21
k141_92637_length_5928_cov_47.7049||full_7	k141_92637_length_5928_cov_47.7049||full	K00390	cysH; phosphoadenosine phosphosulfate reductase [EC:1.8.4.8 1.8.4.10]	PF11922.8	SNF2 family N-terminal domain
k141_263996_length_5197_cov_8.9905||full_8	k141_263996_length_5197_cov_8.9905||full	K00558	DNMT1, dcm; DNA (cytosine-5)-methyltransferase 1 [EC:2.1.1.37]	PF00145.17
k141_246889_length_5712_cov_13.0000||full_3	k141_246889_length_5712_cov_13.0000||full	K09882	cobS; cobaltochelatase CobS [EC:6.6.1.2]	PF07728.14
k141_236187_length_18676_cov_16.9913||full_12	k141_236187_length_18676_cov_16.9913||full	K17398	DNMT3A; DNA (cytosine-5)-methyltransferase 3A [EC:2.1.1.37]	PF00145.17
k141_493678_length_25132_cov_9.0000||full_39	k141_493678_length_25132_cov_9.0000||full	K00390	cysH; phosphoadenosine phosphosulfate reductase [EC:1.8.4.8 1.8.4.10]
k141_385606_length_5469_cov_212.0572||full_5	k141_385606_length_5469_cov_212.0572||full	K06167	phnP; phosphoribosyl 1,2-cyclic phosphate phosphodiesterase [EC:3.1.4.55]
k141_102991_length_60302_cov_30.0000||full_53	k141_102991_length_60302_cov_30.0000||full	K08281	pncA; nicotinamidase/pyrazinamidase [EC:3.5.1.19 3.5.1.-]	PF00857.20
k141_102991_length_60302_cov_30.0000||full_55	k141_102991_length_60302_cov_30.0000||full	K03462	NAMPT; nicotinamide phosphoribosyltransferase [EC:2.4.2.12]	PF04095.16
k141_102991_length_60302_cov_30.0000||full_56	k141_102991_length_60302_cov_30.0000||full	K01916	nadE; NAD+ synthase [EC:6.3.1.5]	PF02540.17	Nicotinate phosphoribosyltransferase (NAPRTase) family
k141_102991_length_60302_cov_30.0000||full_69	k141_102991_length_60302_cov_30.0000||full	K00954	E2.7.7.3A, coaD, kdtB; pantetheine-phosphate adenylyltransferase [EC:2.7.7.3]
k141_137316_length_7421_cov_8.8560||full_12	k141_137316_length_7421_cov_8.8560||full	K00558	DNMT1, dcm; DNA (cytosine-5)-methyltransferase 1 [EC:2.1.1.37]	PF00145.17
k141_60644_length_14006_cov_8.0000||full_5	k141_60644_length_14006_cov_8.0000||full	K01771	plc; 1-phosphatidylinositol phosphodiesterase [EC:4.6.1.13]
k141_154223_length_7148_cov_7.6004||full_7	k141_154223_length_7148_cov_7.6004||full	K00390	cysH; phosphoadenosine phosphosulfate reductase [EC:1.8.4.8 1.8.4.10]	PF11922.8	Helicase conserved C-terminal domain
k141_103642_length_6120_cov_39.7168||full_5	k141_103642_length_6120_cov_39.7168||full	K03183	ubiE; demethylmenaquinone methyltransferase / 2-methoxy-6-polyprenyl-1,4-benzoquinol methylase [EC:2.1.1.163 2.1.1.201]	PF08241.12
k141_173799_length_28301_cov_36.9832||full_7	k141_173799_length_28301_cov_36.9832||full	K17398	DNMT3A; DNA (cytosine-5)-methyltransferase 3A [EC:2.1.1.37]	PF00145.17
k141_141755_length_94151_cov_51.0000||full_6	k141_141755_length_94151_cov_51.0000||full	K00568	ubiG; 2-polyprenyl-6-hydroxyphenyl methylase / 3-demethylubiquinone-9 3-methyltransferase [EC:2.1.1.222 2.1.1.64]	PF13489.6
k141_141755_length_94151_cov_51.0000||full_25	k141_141755_length_94151_cov_51.0000||full	K01491	folD; methylenetetrahydrofolate dehydrogenase (NADP+) / methenyltetrahydrofolate cyclohydrolase [EC:1.5.1.5 3.5.4.9]	PF02882.19
k141_661145_length_40204_cov_25.1422||full_39	k141_661145_length_40204_cov_25.1422||full	K00558	DNMT1, dcm; DNA (cytosine-5)-methyltransferase 1 [EC:2.1.1.37]	PF00145.17
k141_308988_length_6657_cov_11.1519||full_6	k141_308988_length_6657_cov_11.1519||full	K09882	cobS; cobaltochelatase CobS [EC:6.6.1.2]	PF07728.14
k141_308988_length_6657_cov_11.1519||full_7	k141_308988_length_6657_cov_11.1519||full	K10026	queE; 7-carboxy-7-deazaguanine synthase [EC:4.3.99.3]	PF13394.6	AAA domain (dynein-related subfamily)
k141_308988_length_6657_cov_11.1519||full_8	k141_308988_length_6657_cov_11.1519||full	K01737	queD, ptpS, PTS; 6-pyruvoyltetrahydropterin/6-carboxytetrahydropterin synthase [EC:4.2.3.12 4.1.2.50]	PF01242.19	4Fe-4S single cluster domain
k141_46939_length_103454_cov_2114.6677||full_72	k141_46939_length_103454_cov_2114.6677||full	K00820	glmS, GFPT; glutamine---fructose-6-phosphate transaminase (isomerizing) [EC:2.6.1.16]	PF13522.6
k141_811683_length_5802_cov_21.0079||full_8	k141_811683_length_5802_cov_21.0079||full	K05396	dcyD; D-cysteine desulfhydrase [EC:4.4.1.15]	PF00291.25
k141_14401_length_12940_cov_106.4251||full_1	k141_14401_length_12940_cov_106.4251||full	K01810	GPI, pgi; glucose-6-phosphate isomerase [EC:5.3.1.9]	PF00342.19
k141_14401_length_12940_cov_106.4251||full_15	k141_14401_length_12940_cov_106.4251||full	K00558	DNMT1, dcm; DNA (cytosine-5)-methyltransferase 1 [EC:2.1.1.37]	PF00145.17	Domain of unknown function (DUF4373)
k141_119248_length_6853_cov_16.0000||full_17	k141_119248_length_6853_cov_16.0000||full	K03273	gmhB; D-glycero-D-manno-heptose 1,7-bisphosphate phosphatase [EC:3.1.3.82 3.1.3.83]	PF08645.11
k141_209182_length_73437_cov_11.5197||full_1_45	k141_209182_length_73437_cov_11.5197||full_1	K02078	acpP; acyl carrier protein
k141_643606_length_14262_cov_29.5713||full_2	k141_643606_length_14262_cov_29.5713||full	K01771	plc; 1-phosphatidylinositol phosphodiesterase [EC:4.6.1.13]
k141_124917_length_21597_cov_28.2432||full_15	k141_124917_length_21597_cov_28.2432||full	K00558	DNMT1, dcm; DNA (cytosine-5)-methyltransferase 1 [EC:2.1.1.37]	PF00145.17
k141_337199_length_8405_cov_6.0000||full_8	k141_337199_length_8405_cov_6.0000||full	K00287	DHFR, folA; dihydrofolate reductase [EC:1.5.1.3]	PF00186.19
k141_64852_length_5432_cov_27.0000||full_5	k141_64852_length_5432_cov_27.0000||full	K00390	cysH; phosphoadenosine phosphosulfate reductase [EC:1.8.4.8 1.8.4.10]	PF11922.8	SNF2 family N-terminal domain
k141_244044_length_30830_cov_18.7169||full_15	k141_244044_length_30830_cov_18.7169||full	K08679	E5.1.3.6; UDP-glucuronate 4-epimerase [EC:5.1.3.6]	PF01370.21
k141_681255_length_35694_cov_92.5549||full_54	k141_681255_length_35694_cov_92.5549||full	K20811	inuJ; inulosucrase [EC:2.4.1.9]		PemK-like, MazF-like toxin of type II toxin-antitoxin system
k141_593479_length_10697_cov_9.0000||full_2	k141_593479_length_10697_cov_9.0000||full	K01184	E3.2.1.15; polygalacturonase [EC:3.2.1.15]	PF12708.7	Kelch motif
k141_93907_length_5650_cov_257.7736||full_9	k141_93907_length_5650_cov_257.7736||full	K00558	DNMT1, dcm; DNA (cytosine-5)-methyltransferase 1 [EC:2.1.1.37]	PF00145.17	Methyltransferase domain
k141_141035_length_83282_cov_12.0000||full_74	k141_141035_length_83282_cov_12.0000||full	K01495	GCH1, folE; GTP cyclohydrolase IA [EC:3.5.4.16]	PF01227.22
k141_141035_length_83282_cov_12.0000||full_77	k141_141035_length_83282_cov_12.0000||full	K06920	queC; 7-cyano-7-deazaguanine synthase [EC:6.3.4.20]	PF06508.13
k141_141035_length_83282_cov_12.0000||full_80	k141_141035_length_83282_cov_12.0000||full	K10026	queE; 7-carboxy-7-deazaguanine synthase [EC:4.3.99.3]	PF13394.6
k141_141035_length_83282_cov_12.0000||full_81	k141_141035_length_83282_cov_12.0000||full	K01737	queD, ptpS, PTS; 6-pyruvoyltetrahydropterin/6-carboxytetrahydropterin synthase [EC:4.2.3.12 4.1.2.50]	PF01242.19	4Fe-4S single cluster domain
k141_790327_length_17532_cov_32.0000||full_29	k141_790327_length_17532_cov_32.0000||full	K00558	DNMT1, dcm; DNA (cytosine-5)-methyltransferase 1 [EC:2.1.1.37]	PF00145.17
k141_489731_length_139419_cov_26.0890||full_13	k141_489731_length_139419_cov_26.0890||full	K00287	DHFR, folA; dihydrofolate reductase [EC:1.5.1.3]	PF00186.19
k141_162487_length_15048_cov_34.4717||full_11	k141_162487_length_15048_cov_34.4717||full	K00558	DNMT1, dcm; DNA (cytosine-5)-methyltransferase 1 [EC:2.1.1.37]	PF00145.17
k141_845866_length_13679_cov_13.0000||full_20	k141_845866_length_13679_cov_13.0000||full	K09882	cobS; cobaltochelatase CobS [EC:6.6.1.2]	PF07728.14
k141_128540_length_26718_cov_15.1409||full_2	k141_128540_length_26718_cov_15.1409||full	K21029	moeB; molybdopterin-synthase adenylyltransferase [EC:2.7.7.80]	PF00899.21
k141_58704_length_20316_cov_65.6777||full_22	k141_58704_length_20316_cov_65.6777||full	K01491	folD; methylenetetrahydrofolate dehydrogenase (NADP+) / methenyltetrahydrofolate cyclohydrolase [EC:1.5.1.5 3.5.4.9]	PF02882.19	Protein of unknown function (DUF3307)
k141_118141_length_5500_cov_23.1873||full_4	k141_118141_length_5500_cov_23.1873||full	K01756	purB, ADSL; adenylosuccinate lyase [EC:4.3.2.2]	PF00206.20
k141_380290_length_28065_cov_28.0000||full_31	k141_380290_length_28065_cov_28.0000||full	K03462	NAMPT; nicotinamide phosphoribosyltransferase [EC:2.4.2.12]	PF04095.16
k141_380290_length_28065_cov_28.0000||full_36	k141_380290_length_28065_cov_28.0000||full	K06167	phnP; phosphoribosyl 1,2-cyclic phosphate phosphodiesterase [EC:3.1.4.55]		Sporulation initiation factor Spo0A C terminal
k141_495626_length_173548_cov_20.0000||full_89	k141_495626_length_173548_cov_20.0000||full	K03462	NAMPT; nicotinamide phosphoribosyltransferase [EC:2.4.2.12]	PF04095.16
k141_495626_length_173548_cov_20.0000||full_173	k141_495626_length_173548_cov_20.0000||full	K00287	DHFR, folA; dihydrofolate reductase [EC:1.5.1.3]	PF00186.19
k141_495626_length_173548_cov_20.0000||full_237	k141_495626_length_173548_cov_20.0000||full	K00558	DNMT1, dcm; DNA (cytosine-5)-methyltransferase 1 [EC:2.1.1.37]	PF00145.17
k141_495626_length_173548_cov_20.0000||full_248	k141_495626_length_173548_cov_20.0000||full	K13522	K13522, nadM; bifunctional NMN adenylyltransferase/nudix hydrolase [EC:2.7.7.1 3.6.1.-]	PF00293.28
k141_1390353_length_10274_cov_48.1170||full_26	k141_1390353_length_10274_cov_48.1170||full	K01711	gmd, GMDS; GDPmannose 4,6-dehydratase [EC:4.2.1.47]	PF16363.5
k141_96858_length_15197_cov_19.1063||full_21	k141_96858_length_15197_cov_19.1063||full	K00558	DNMT1, dcm; DNA (cytosine-5)-methyltransferase 1 [EC:2.1.1.37]	PF00145.17
k141_818455_length_16900_cov_27.0000||full_1_1	k141_818455_length_16900_cov_27.0000||full_1	K03462	NAMPT; nicotinamide phosphoribosyltransferase [EC:2.4.2.12]	PF04095.16
k141_818455_length_16900_cov_27.0000||full_1_3	k141_818455_length_16900_cov_27.0000||full_1	K08281	pncA; nicotinamidase/pyrazinamidase [EC:3.5.1.19 3.5.1.-]	PF00857.20
k141_157953_length_25567_cov_13.0000||full_14	k141_157953_length_25567_cov_13.0000||full	K01491	folD; methylenetetrahydrofolate dehydrogenase (NADP+) / methenyltetrahydrofolate cyclohydrolase [EC:1.5.1.5 3.5.4.9]	PF02882.19
k141_80872_length_16356_cov_9.0000||full_6	k141_80872_length_16356_cov_9.0000||full	K00558	DNMT1, dcm; DNA (cytosine-5)-methyltransferase 1 [EC:2.1.1.37]	PF00145.17	SNF2 family N-terminal domain
k141_80872_length_16356_cov_9.0000||full_14	k141_80872_length_16356_cov_9.0000||full	K01491	folD; methylenetetrahydrofolate dehydrogenase (NADP+) / methenyltetrahydrofolate cyclohydrolase [EC:1.5.1.5 3.5.4.9]	PF02882.19
k141_320434_length_6082_cov_5.0000||full_3	k141_320434_length_6082_cov_5.0000||full	K00558	DNMT1, dcm; DNA (cytosine-5)-methyltransferase 1 [EC:2.1.1.37]	PF00145.17
k141_829420_length_38024_cov_54.8304||full_1_44	k141_829420_length_38024_cov_54.8304||full_1	K01649	leuA, IMS; 2-isopropylmalate synthase [EC:2.3.3.13]	PF00682.19	Phage integrase family
k141_288651_length_12584_cov_28.4128||full_6	k141_288651_length_12584_cov_28.4128||full	K04487	iscS, NFS1; cysteine desulfurase [EC:2.8.1.7]	PF00266.19
k141_288651_length_12584_cov_28.4128||full_21	k141_288651_length_12584_cov_28.4128||full	K00390	cysH; phosphoadenosine phosphosulfate reductase [EC:1.8.4.8 1.8.4.10]	PF01507.19	DnaB-like helicase C terminal domain
k141_341337_length_6640_cov_19.3224||full_4	k141_341337_length_6640_cov_19.3224||full	K00558	DNMT1, dcm; DNA (cytosine-5)-methyltransferase 1 [EC:2.1.1.37]	PF00145.17
k141_317595_length_6196_cov_21.1032||full_12	k141_317595_length_6196_cov_21.1032||full	K00558	DNMT1, dcm; DNA (cytosine-5)-methyltransferase 1 [EC:2.1.1.37]	PF00145.17
k141_401131_length_11775_cov_17.0000||full_15	k141_401131_length_11775_cov_17.0000||full	K20509	madB, oadB, gcdB, mmdB; carboxybiotin decarboxylase [EC:7.2.4.1]	PF03977.13
k141_129520_length_9962_cov_223.5940||full_14	k141_129520_length_9962_cov_223.5940||full	K00558	DNMT1, dcm; DNA (cytosine-5)-methyltransferase 1 [EC:2.1.1.37]	PF00145.17	Methyltransferase domain
k141_148174_length_199837_cov_137.6062||full_213	k141_148174_length_199837_cov_137.6062||full	K00558	DNMT1, dcm; DNA (cytosine-5)-methyltransferase 1 [EC:2.1.1.37]	PF00145.17
k141_148174_length_199837_cov_137.6062||full_242	k141_148174_length_199837_cov_137.6062||full	K13522	K13522, nadM; bifunctional NMN adenylyltransferase/nudix hydrolase [EC:2.7.7.1 3.6.1.-]	PF00293.28
k141_148174_length_199837_cov_137.6062||full_244	k141_148174_length_199837_cov_137.6062||full	K03462	NAMPT; nicotinamide phosphoribosyltransferase [EC:2.4.2.12]	PF04095.16
k141_148174_length_199837_cov_137.6062||full_245	k141_148174_length_199837_cov_137.6062||full	K06211	nadR; HTH-type transcriptional regulator, transcriptional repressor of NAD biosynthesis genes [EC:2.7.7.1 2.7.1.22]	PF13521.6	Nicotinate phosphoribosyltransferase (NAPRTase) family
k141_718439_length_17469_cov_9.0000||full_26	k141_718439_length_17469_cov_9.0000||full	K01784	galE, GALE; UDP-glucose 4-epimerase [EC:5.1.3.2]	PF01370.21
k141_718439_length_17469_cov_9.0000||full_28	k141_718439_length_17469_cov_9.0000||full	K23144	K23144; UDP-N-acetylglucosamine diphosphorylase / glucose-1-phosphate thymidylyltransferase / UDP-N-acetylgalactosamine diphosphorylase / glucosamine-1-phosphate N-acetyltransferase / galactosamine-1-phosphate N-acetyltransferase [EC:2.7.7.23 2.7.7.24 2.7.7.83 2.3.1.157 2.3.1.276]	PF12804.7
k141_101262_length_62534_cov_78.4302||full_1_19	k141_101262_length_62534_cov_78.4302||full_1	K00558	DNMT1, dcm; DNA (cytosine-5)-methyltransferase 1 [EC:2.1.1.37]	PF00145.17	DNA N-6-adenine-methyltransferase (Dam)
k141_101262_length_62534_cov_78.4302||full_1_45	k141_101262_length_62534_cov_78.4302||full_1	K21140	mec; [CysO sulfur-carrier protein]-S-L-cysteine hydrolase [EC:3.13.1.6]	PF00877.19	Phage minor tail protein L
k141_32036_length_11106_cov_6.5418||full_18	k141_32036_length_11106_cov_6.5418||full	K00558	DNMT1, dcm; DNA (cytosine-5)-methyltransferase 1 [EC:2.1.1.37]	PF00145.17
k141_79829_length_46203_cov_10.0000||full_49	k141_79829_length_46203_cov_10.0000||full	K00390	cysH; phosphoadenosine phosphosulfate reductase [EC:1.8.4.8 1.8.4.10]	PF01507.19	DnaB-like helicase C terminal domain
k141_32410_length_12555_cov_11.0000||full_18	k141_32410_length_12555_cov_11.0000||full	K07258	dacC, dacA, dacD; serine-type D-Ala-D-Ala carboxypeptidase (penicillin-binding protein 5/6) [EC:3.4.16.4]	PF00768.20	Phage tail protein
k141_193468_length_61878_cov_30.3400||full_12	k141_193468_length_61878_cov_30.3400||full	K00709	ABO; histo-blood group ABO system transferase [EC:2.4.1.40 2.4.1.37]
k141_1468686_length_116248_cov_45.2135||full_90	k141_1468686_length_116248_cov_45.2135||full	K00820	glmS, GFPT; glutamine---fructose-6-phosphate transaminase (isomerizing) [EC:2.6.1.16]	PF13522.6	Phage phiEco32-like COOH.NH2 ligase-type 2
k141_1468686_length_116248_cov_45.2135||full_97	k141_1468686_length_116248_cov_45.2135||full	K09882	cobS; cobaltochelatase CobS [EC:6.6.1.2]	PF07728.14
k141_1468686_length_116248_cov_45.2135||full_114	k141_1468686_length_116248_cov_45.2135||full	K03462	NAMPT; nicotinamide phosphoribosyltransferase [EC:2.4.2.12]	PF04095.16
k141_521456_length_7404_cov_13.0000||full_2	k141_521456_length_7404_cov_13.0000||full	K08281	pncA; nicotinamidase/pyrazinamidase [EC:3.5.1.19 3.5.1.-]	PF00857.20
k141_521456_length_7404_cov_13.0000||full_4	k141_521456_length_7404_cov_13.0000||full	K03462	NAMPT; nicotinamide phosphoribosyltransferase [EC:2.4.2.12]	PF04095.16
k141_521456_length_7404_cov_13.0000||full_6	k141_521456_length_7404_cov_13.0000||full	K01916	nadE; NAD+ synthase [EC:6.3.1.5]	PF02540.17
k141_541189_length_24861_cov_17.4079||full_17	k141_541189_length_24861_cov_17.4079||full	K09882	cobS; cobaltochelatase CobS [EC:6.6.1.2]	PF07728.14
k141_148519_length_27690_cov_47.0000||full_13	k141_148519_length_27690_cov_47.0000||full	K01771	plc; 1-phosphatidylinositol phosphodiesterase [EC:4.6.1.13]
k141_345142_length_8124_cov_12.0000||full_11	k141_345142_length_8124_cov_12.0000||full	K01491	folD; methylenetetrahydrofolate dehydrogenase (NADP+) / methenyltetrahydrofolate cyclohydrolase [EC:1.5.1.5 3.5.4.9]	PF02882.19	Thymidylate synthase complementing protein
k141_81193_length_188862_cov_15.0000||full_154	k141_81193_length_188862_cov_15.0000||full	K00969	nadD; nicotinate-nucleotide adenylyltransferase [EC:2.7.7.18]	PF01467.26
k141_81193_length_188862_cov_15.0000||full_159	k141_81193_length_188862_cov_15.0000||full	K01916	nadE; NAD+ synthase [EC:6.3.1.5]	PF02540.17
k141_81193_length_188862_cov_15.0000||full_162	k141_81193_length_188862_cov_15.0000||full	K00763	pncB, NAPRT1; nicotinate phosphoribosyltransferase [EC:6.3.4.21]	PF04095.16
k141_81193_length_188862_cov_15.0000||full_164	k141_81193_length_188862_cov_15.0000||full	K08281	pncA; nicotinamidase/pyrazinamidase [EC:3.5.1.19 3.5.1.-]	PF00857.20
k141_81193_length_188862_cov_15.0000||full_267	k141_81193_length_188862_cov_15.0000||full	K01939	purA, ADSS; adenylosuccinate synthase [EC:6.3.4.4]	PF00709.21
k141_15249_length_1229335_cov_182.2832||1_partial_1_3	k141_15249_length_1229335_cov_182.2832||1_partial_1	K05366	mrcA; penicillin-binding protein 1A [EC:2.4.1.129 3.4.16.4]	PF00912.22	Protein of unknown function (DUF1214)
k141_29127_length_14015_cov_8.8124||full_16	k141_29127_length_14015_cov_8.8124||full	K00558	DNMT1, dcm; DNA (cytosine-5)-methyltransferase 1 [EC:2.1.1.37]	PF00145.17	Type VI secretion system, phage-baseplate injector
k141_233892_length_20502_cov_11.0000||full_14	k141_233892_length_20502_cov_11.0000||full	K21140	mec; [CysO sulfur-carrier protein]-S-L-cysteine hydrolase [EC:3.13.1.6]	PF14464.6
k141_1000110_length_13564_cov_9.0000||full_3	k141_1000110_length_13564_cov_9.0000||full	K06167	phnP; phosphoribosyl 1,2-cyclic phosphate phosphodiesterase [EC:3.1.4.55]		RecT family
k141_498877_length_10604_cov_18.0594||full_4	k141_498877_length_10604_cov_18.0594||full	K06167	phnP; phosphoribosyl 1,2-cyclic phosphate phosphodiesterase [EC:3.1.4.55]	PF12706.7	RecT family
k141_486364_length_19324_cov_14.9906||full_17	k141_486364_length_19324_cov_14.9906||full	K09882	cobS; cobaltochelatase CobS [EC:6.6.1.2]	PF07728.14	Methyltransferase domain
k141_28326_length_6367_cov_5.0000||full_4	k141_28326_length_6367_cov_5.0000||full	K21140	mec; [CysO sulfur-carrier protein]-S-L-cysteine hydrolase [EC:3.13.1.6]	PF00877.19	Phage minor tail protein L
k141_456623_length_6278_cov_15.0000||full_10	k141_456623_length_6278_cov_15.0000||full	K01491	folD; methylenetetrahydrofolate dehydrogenase (NADP+) / methenyltetrahydrofolate cyclohydrolase [EC:1.5.1.5 3.5.4.9]	PF02882.19
k141_13462_length_12919_cov_11.0000||full_28	k141_13462_length_12919_cov_11.0000||full	K03148	thiF; sulfur carrier protein ThiS adenylyltransferase [EC:2.7.7.73]	PF00899.21
k141_67554_length_6148_cov_14.0000||full_3	k141_67554_length_6148_cov_14.0000||full	K00820	glmS, GFPT; glutamine---fructose-6-phosphate transaminase (isomerizing) [EC:2.6.1.16]	PF01380.22	Bacterial Ig-like domain (group 2)
k141_1119654_length_12441_cov_15.0000||full_22	k141_1119654_length_12441_cov_15.0000||full	K00558	DNMT1, dcm; DNA (cytosine-5)-methyltransferase 1 [EC:2.1.1.37]	PF00145.17
k141_366261_length_12272_cov_23.1570||full_2	k141_366261_length_12272_cov_23.1570||full	K01491	folD; methylenetetrahydrofolate dehydrogenase (NADP+) / methenyltetrahydrofolate cyclohydrolase [EC:1.5.1.5 3.5.4.9]	PF02882.19
k141_366261_length_12272_cov_23.1570||full_4	k141_366261_length_12272_cov_23.1570||full	K00390	cysH; phosphoadenosine phosphosulfate reductase [EC:1.8.4.8 1.8.4.10]	PF01507.19
k141_428202_length_11105_cov_28.0000||full_6	k141_428202_length_11105_cov_28.0000||full	K21140	mec; [CysO sulfur-carrier protein]-S-L-cysteine hydrolase [EC:3.13.1.6]	PF14464.6
k141_239286_length_17736_cov_34.1388||full_13	k141_239286_length_17736_cov_34.1388||full	K22227	ahbD; heme synthase	PF04055.21
k141_239286_length_17736_cov_34.1388||full_22	k141_239286_length_17736_cov_34.1388||full	K22227	ahbD; heme synthase
k141_69874_length_9133_cov_16.2648||full_17	k141_69874_length_9133_cov_16.2648||full	K16011	algA, xanB, rfbA, wbpW, pslB; mannose-1-phosphate guanylyltransferase / mannose-6-phosphate isomerase [EC:2.7.7.13 5.3.1.8]	PF01050.18	Methyltransferase domain
k141_69874_length_9133_cov_16.2648||full_18	k141_69874_length_9133_cov_16.2648||full	K01711	gmd, GMDS; GDPmannose 4,6-dehydratase [EC:4.2.1.47]	PF16363.5	Mannose-6-phosphate isomerase
k141_458673_length_75376_cov_19.0193||full_1_30	k141_458673_length_75376_cov_19.0193||full_1	K01784	galE, GALE; UDP-glucose 4-epimerase [EC:5.1.3.2]	PF01370.21
k141_51573_length_22230_cov_16.7718||full_18	k141_51573_length_22230_cov_16.7718||full	K01186	NEU1; sialidase-1 [EC:3.2.1.18]
k141_320742_length_23351_cov_14.9982||full_34	k141_320742_length_23351_cov_14.9982||full	K00860	cysC; adenylylsulfate kinase [EC:2.7.1.25]	PF01583.20	2OG-Fe(II) oxygenase superfamily
k141_511680_length_11411_cov_29.9539||full_12	k141_511680_length_11411_cov_29.9539||full	K06001	trpB; tryptophan synthase beta chain [EC:4.2.1.20]	PF00291.25
k141_270819_length_5732_cov_21.0277||full_8	k141_270819_length_5732_cov_21.0277||full	K01491	folD; methylenetetrahydrofolate dehydrogenase (NADP+) / methenyltetrahydrofolate cyclohydrolase [EC:1.5.1.5 3.5.4.9]	PF02882.19
k141_425840_length_55100_cov_30.0005||full_6	k141_425840_length_55100_cov_30.0005||full	K13273	PMVK; phosphomevalonate kinase [EC:2.7.4.2]
k141_825142_length_5309_cov_25.5112||full_3	k141_825142_length_5309_cov_25.5112||full	K01854	glf; UDP-galactopyranose mutase [EC:5.4.99.9]	PF03275.13
k141_293824_length_21020_cov_124.2378||full_16	k141_293824_length_21020_cov_124.2378||full	K21140	mec; [CysO sulfur-carrier protein]-S-L-cysteine hydrolase [EC:3.13.1.6]	PF14464.6
k141_48049_length_12092_cov_10.0000||full_2	k141_48049_length_12092_cov_10.0000||full	K00558	DNMT1, dcm; DNA (cytosine-5)-methyltransferase 1 [EC:2.1.1.37]	PF00145.17	Phage integrase family
k141_1155759_length_16500_cov_16.8758||full_19	k141_1155759_length_16500_cov_16.8758||full	K22227	ahbD; heme synthase
k141_1155759_length_16500_cov_16.8758||full_25	k141_1155759_length_16500_cov_16.8758||full	K01460	gsp; glutathionylspermidine amidase/synthetase [EC:3.5.1.78 6.3.1.8]	PF03738.14
k141_455805_length_7171_cov_27.7543||full_3	k141_455805_length_7171_cov_27.7543||full	K06920	queC; 7-cyano-7-deazaguanine synthase [EC:6.3.4.20]	PF06508.13
k141_455805_length_7171_cov_27.7543||full_4	k141_455805_length_7171_cov_27.7543||full	K01495	GCH1, folE; GTP cyclohydrolase IA [EC:3.5.4.16]	PF01227.22	Queuosine biosynthesis protein QueC
k141_455805_length_7171_cov_27.7543||full_5	k141_455805_length_7171_cov_27.7543||full	K06879	queF; 7-cyano-7-deazaguanine reductase [EC:1.7.1.13]	PF14819.6	GTP cyclohydrolase I
k141_455805_length_7171_cov_27.7543||full_9	k141_455805_length_7171_cov_27.7543||full	K01737	queD, ptpS, PTS; 6-pyruvoyltetrahydropterin/6-carboxytetrahydropterin synthase [EC:4.2.3.12 4.1.2.50]	PF01242.19	Acetyltransferase (GNAT) domain
k141_455805_length_7171_cov_27.7543||full_10	k141_455805_length_7171_cov_27.7543||full	K10026	queE; 7-carboxy-7-deazaguanine synthase [EC:4.3.99.3]		6-pyruvoyl tetrahydropterin synthase
k141_1154574_length_6531_cov_33.4146||full_1	k141_1154574_length_6531_cov_33.4146||full	K13017	wbpE, wlbC; UDP-2-acetamido-2-deoxy-ribo-hexuluronate aminotransferase [EC:2.6.1.98]	PF01041.17
k141_1154574_length_6531_cov_33.4146||full_2	k141_1154574_length_6531_cov_33.4146||full	K01710	E4.2.1.46, rfbB, rffG; dTDP-glucose 4,6-dehydratase [EC:4.2.1.46]	PF01370.21	DegT/DnrJ/EryC1/StrS aminotransferase family
k141_13333_length_5466_cov_9.0000||full_1	k141_13333_length_5466_cov_9.0000||full	K01491	folD; methylenetetrahydrofolate dehydrogenase (NADP+) / methenyltetrahydrofolate cyclohydrolase [EC:1.5.1.5 3.5.4.9]	PF00763.23
k141_165030_length_17551_cov_127.1215||full_25	k141_165030_length_17551_cov_127.1215||full	K00558	DNMT1, dcm; DNA (cytosine-5)-methyltransferase 1 [EC:2.1.1.37]	PF00145.17
k141_591643_length_5249_cov_9.9652||full_9	k141_591643_length_5249_cov_9.9652||full	K00390	cysH; phosphoadenosine phosphosulfate reductase [EC:1.8.4.8 1.8.4.10]	PF01507.19
k141_67534_length_78643_cov_15.9748||full_1_1	k141_67534_length_78643_cov_15.9748||full_1	K00031	IDH1, IDH2, icd; isocitrate dehydrogenase [EC:1.1.1.42]	PF00180.20	Metallo-beta-lactamase superfamily
k141_226989_length_37228_cov_31.8004||full_6	k141_226989_length_37228_cov_31.8004||full	K01491	folD; methylenetetrahydrofolate dehydrogenase (NADP+) / methenyltetrahydrofolate cyclohydrolase [EC:1.5.1.5 3.5.4.9]	PF02882.19
k141_226989_length_37228_cov_31.8004||full_21	k141_226989_length_37228_cov_31.8004||full	K08281	pncA; nicotinamidase/pyrazinamidase [EC:3.5.1.19 3.5.1.-]	PF00857.20
k141_226989_length_37228_cov_31.8004||full_23	k141_226989_length_37228_cov_31.8004||full	K03462	NAMPT; nicotinamide phosphoribosyltransferase [EC:2.4.2.12]	PF04095.16
k141_226989_length_37228_cov_31.8004||full_24	k141_226989_length_37228_cov_31.8004||full	K01916	nadE; NAD+ synthase [EC:6.3.1.5]	PF02540.17	Nicotinate phosphoribosyltransferase (NAPRTase) family
k141_604577_length_11904_cov_16.0000||full_16	k141_604577_length_11904_cov_16.0000||full	K00558	DNMT1, dcm; DNA (cytosine-5)-methyltransferase 1 [EC:2.1.1.37]	PF00145.17
k141_342588_length_8433_cov_9.0000||full_10	k141_342588_length_8433_cov_9.0000||full	K00558	DNMT1, dcm; DNA (cytosine-5)-methyltransferase 1 [EC:2.1.1.37]	PF00145.17
k141_84786_length_158314_cov_31.1440||full_44	k141_84786_length_158314_cov_31.1440||full	K01491	folD; methylenetetrahydrofolate dehydrogenase (NADP+) / methenyltetrahydrofolate cyclohydrolase [EC:1.5.1.5 3.5.4.9]	PF02882.19
k141_59910_length_368504_cov_37.9146||0_partial_1_53	k141_59910_length_368504_cov_37.9146||0_partial_1	K00558	DNMT1, dcm; DNA (cytosine-5)-methyltransferase 1 [EC:2.1.1.37]	PF00145.17
k141_288296_length_19989_cov_15.0532||full_8	k141_288296_length_19989_cov_15.0532||full	K01491	folD; methylenetetrahydrofolate dehydrogenase (NADP+) / methenyltetrahydrofolate cyclohydrolase [EC:1.5.1.5 3.5.4.9]	PF02882.19	Protein of unknown function (DUF3307)
k141_376598_length_9468_cov_53.9730||full_19	k141_376598_length_9468_cov_53.9730||full	K01491	folD; methylenetetrahydrofolate dehydrogenase (NADP+) / methenyltetrahydrofolate cyclohydrolase [EC:1.5.1.5 3.5.4.9]	PF02882.19
k141_103021_length_37826_cov_19.0000||full_46	k141_103021_length_37826_cov_19.0000||full	K00558	DNMT1, dcm; DNA (cytosine-5)-methyltransferase 1 [EC:2.1.1.37]	PF00145.17	Protein of unknown function (DUF2528)
k141_1075687_length_12773_cov_16.0000||full_9	k141_1075687_length_12773_cov_16.0000||full	K00558	DNMT1, dcm; DNA (cytosine-5)-methyltransferase 1 [EC:2.1.1.37]	PF00145.17
k141_148806_length_48352_cov_24.4644||full_1_31	k141_148806_length_48352_cov_24.4644||full_1	K00558	DNMT1, dcm; DNA (cytosine-5)-methyltransferase 1 [EC:2.1.1.37]	PF00145.17
k141_942670_length_5663_cov_11.0000||full_6	k141_942670_length_5663_cov_11.0000||full	K00558	DNMT1, dcm; DNA (cytosine-5)-methyltransferase 1 [EC:2.1.1.37]	PF00145.17
k141_481586_length_21120_cov_15.0000||0_partial_13	k141_481586_length_21120_cov_15.0000||0_partial	K00558	DNMT1, dcm; DNA (cytosine-5)-methyltransferase 1 [EC:2.1.1.37]	PF00145.17
k141_481586_length_21120_cov_15.0000||0_partial_22	k141_481586_length_21120_cov_15.0000||0_partial	K00204	fwdH; 4Fe-4S ferredoxin
k141_1079385_length_32800_cov_31.0036||full_1_1	k141_1079385_length_32800_cov_31.0036||full_1	K02703	psbA; photosystem II P680 reaction center D1 protein [EC:1.10.3.9]	PF00124.19
k141_107522_length_20332_cov_9.0529||full_19	k141_107522_length_20332_cov_9.0529||full	K00390	cysH; phosphoadenosine phosphosulfate reductase [EC:1.8.4.8 1.8.4.10]	PF01507.19	ParB-like nuclease domain
k141_107522_length_20332_cov_9.0529||full_20	k141_107522_length_20332_cov_9.0529||full	K17462	yrrT; putative AdoMet-dependent methyltransferase [EC:2.1.1.-]		Phosphoadenosine phosphosulfate reductase family
k141_373520_length_5908_cov_17.4182||full_16	k141_373520_length_5908_cov_17.4182||full	K01628	fucA; L-fuculose-phosphate aldolase [EC:4.1.2.17]	PF00596.21	3' exoribonuclease, RNase T-like
k141_150212_length_5243_cov_38.6503||full_9	k141_150212_length_5243_cov_38.6503||full	K01938	fhs; formate--tetrahydrofolate ligase [EC:6.3.4.3]	PF01268.19	Phage portal protein
k141_682306_length_19440_cov_10.0000||full_1_14	k141_682306_length_19440_cov_10.0000||full_1	K00558	DNMT1, dcm; DNA (cytosine-5)-methyltransferase 1 [EC:2.1.1.37]	PF00145.17
k141_1020410_length_29007_cov_29.1145||full_24	k141_1020410_length_29007_cov_29.1145||full	K03462	NAMPT; nicotinamide phosphoribosyltransferase [EC:2.4.2.12]	PF04095.16
k141_164739_length_25995_cov_21.1444||full_2	k141_164739_length_25995_cov_21.1444||full	K03462	NAMPT; nicotinamide phosphoribosyltransferase [EC:2.4.2.12]	PF04095.16	Uncharacterized protein conserved in archaea (DUF2115)
k141_1474897_length_6762_cov_9.0000||full_3	k141_1474897_length_6762_cov_9.0000||full	K02843	waaF, rfaF; heptosyltransferase II [EC:2.4.-.-]
k141_771415_length_19561_cov_9.0000||full_4	k141_771415_length_19561_cov_9.0000||full	K00558	DNMT1, dcm; DNA (cytosine-5)-methyltransferase 1 [EC:2.1.1.37]	PF00145.17
k141_633501_length_62458_cov_32.0000||full_40	k141_633501_length_62458_cov_32.0000||full	K01939	purA, ADSS; adenylosuccinate synthase [EC:6.3.4.4]	PF00709.21
k141_563345_length_14451_cov_12.0800||full_9	k141_563345_length_14451_cov_12.0800||full	K00390	cysH; phosphoadenosine phosphosulfate reductase [EC:1.8.4.8 1.8.4.10]	PF01507.19
k141_141797_length_7646_cov_7.0000||full_6	k141_141797_length_7646_cov_7.0000||full	K03148	thiF; sulfur carrier protein ThiS adenylyltransferase [EC:2.7.7.73]	PF00899.21
k141_16155_length_13326_cov_11.8541||full_2	k141_16155_length_13326_cov_11.8541||full	K01491	folD; methylenetetrahydrofolate dehydrogenase (NADP+) / methenyltetrahydrofolate cyclohydrolase [EC:1.5.1.5 3.5.4.9]	PF02882.19	PHP domain
k141_16155_length_13326_cov_11.8541||full_18	k141_16155_length_13326_cov_11.8541||full	K21029	moeB; molybdopterin-synthase adenylyltransferase [EC:2.7.7.80]	PF00899.21
k141_198131_length_6483_cov_18.7061||full_5	k141_198131_length_6483_cov_18.7061||full	K01186	NEU1; sialidase-1 [EC:3.2.1.18]	PF13088.6
k141_238172_length_26123_cov_9.0000||full_14	k141_238172_length_26123_cov_9.0000||full	K00558	DNMT1, dcm; DNA (cytosine-5)-methyltransferase 1 [EC:2.1.1.37]	PF00145.17
k141_278915_length_13374_cov_13.0000||full_8	k141_278915_length_13374_cov_13.0000||full	K22227	ahbD; heme synthase
k141_278915_length_13374_cov_13.0000||full_9	k141_278915_length_13374_cov_13.0000||full	K22227	ahbD; heme synthase
k141_278915_length_13374_cov_13.0000||full_10	k141_278915_length_13374_cov_13.0000||full	K00613	GATM; glycine amidinotransferase [EC:2.1.4.1]
k141_21283_length_36455_cov_25.0074||full_1	k141_21283_length_36455_cov_25.0074||full	K07235	tusD, dsrE; tRNA 2-thiouridine synthesizing protein D [EC:2.8.1.-]	PF02635.15	YspA, cpYpsA-related SLOG family
k141_21283_length_36455_cov_25.0074||full_43	k141_21283_length_36455_cov_25.0074||full	K01784	galE, GALE; UDP-glucose 4-epimerase [EC:5.1.3.2]
k141_109400_length_37488_cov_31.6770||full_1	k141_109400_length_37488_cov_31.6770||full	K01771	plc; 1-phosphatidylinositol phosphodiesterase [EC:4.6.1.13]
k141_1147416_length_9557_cov_14.4941||full_1	k141_1147416_length_9557_cov_14.4941||full	K06879	queF; 7-cyano-7-deazaguanine reductase [EC:1.7.1.13]	PF14819.6
k141_1147416_length_9557_cov_14.4941||full_3	k141_1147416_length_9557_cov_14.4941||full	K11175	purN; phosphoribosylglycinamide formyltransferase 1 [EC:2.1.2.2]	PF00551.19	AAA domain
k141_1147416_length_9557_cov_14.4941||full_9	k141_1147416_length_9557_cov_14.4941||full	K01495	GCH1, folE; GTP cyclohydrolase IA [EC:3.5.4.16]	PF01227.22	Domain of unknown function (DUF4494)
k141_1147416_length_9557_cov_14.4941||full_14	k141_1147416_length_9557_cov_14.4941||full	K10026	queE; 7-carboxy-7-deazaguanine synthase [EC:4.3.99.3]
k141_1147416_length_9557_cov_14.4941||full_16	k141_1147416_length_9557_cov_14.4941||full	K01737	queD, ptpS, PTS; 6-pyruvoyltetrahydropterin/6-carboxytetrahydropterin synthase [EC:4.2.3.12 4.1.2.50]	PF01242.19
k141_1061349_length_91797_cov_12.6837||0_partial_fragment_1_6	k141_1061349_length_91797_cov_12.6837||0_partial_fragment_1	K00390	cysH; phosphoadenosine phosphosulfate reductase [EC:1.8.4.8 1.8.4.10]	PF01507.19
k141_139923_length_30577_cov_20.2966||full_20	k141_139923_length_30577_cov_20.2966||full	K01491	folD; methylenetetrahydrofolate dehydrogenase (NADP+) / methenyltetrahydrofolate cyclohydrolase [EC:1.5.1.5 3.5.4.9]	PF02882.19
k141_1024763_length_18979_cov_10.0000||full_1	k141_1024763_length_18979_cov_10.0000||full	K09007	folE2; GTP cyclohydrolase IB [EC:3.5.4.16]	PF02649.14
k141_28771_length_270638_cov_185.0000||full_224	k141_28771_length_270638_cov_185.0000||full	K00287	DHFR, folA; dihydrofolate reductase [EC:1.5.1.3]	PF00186.19	Acetyltransferase (GNAT) family
k141_86710_length_144099_cov_315.0000||full_127	k141_86710_length_144099_cov_315.0000||full	K01491	folD; methylenetetrahydrofolate dehydrogenase (NADP+) / methenyltetrahydrofolate cyclohydrolase [EC:1.5.1.5 3.5.4.9]	PF02882.19
k141_175192_length_23872_cov_42.5462||full_4	k141_175192_length_23872_cov_42.5462||full	K00390	cysH; phosphoadenosine phosphosulfate reductase [EC:1.8.4.8 1.8.4.10]	PF01507.19
k141_84002_length_64757_cov_34.0020||full_48	k141_84002_length_64757_cov_34.0020||full	K00390	cysH; phosphoadenosine phosphosulfate reductase [EC:1.8.4.8 1.8.4.10]
k141_1319238_length_16729_cov_10.0000||full_1	k141_1319238_length_16729_cov_10.0000||full	K00558	DNMT1, dcm; DNA (cytosine-5)-methyltransferase 1 [EC:2.1.1.37]	PF00145.17	Phage DNA packaging protein Nu1
k141_302360_length_38610_cov_127.0000||full_3	k141_302360_length_38610_cov_127.0000||full	K00558	DNMT1, dcm; DNA (cytosine-5)-methyltransferase 1 [EC:2.1.1.37]	PF00145.17
k141_55068_length_27175_cov_22.5176||full_39	k141_55068_length_27175_cov_22.5176||full	K00558	DNMT1, dcm; DNA (cytosine-5)-methyltransferase 1 [EC:2.1.1.37]	PF00145.17
k141_55068_length_27175_cov_22.5176||full_45	k141_55068_length_27175_cov_22.5176||full	K00390	cysH; phosphoadenosine phosphosulfate reductase [EC:1.8.4.8 1.8.4.10]	PF01507.19
k141_972928_length_8272_cov_8.0000||full_3	k141_972928_length_8272_cov_8.0000||full	K00390	cysH; phosphoadenosine phosphosulfate reductase [EC:1.8.4.8 1.8.4.10]	PF01507.19	DNA methylase
k141_972928_length_8272_cov_8.0000||full_4	k141_972928_length_8272_cov_8.0000||full	K00789	metK; S-adenosylmethionine synthetase [EC:2.5.1.6]	PF00438.20	Phosphoadenosine phosphosulfate reductase family
k141_365016_length_5149_cov_36.5923||full_1	k141_365016_length_5149_cov_36.5923||full	K01491	folD; methylenetetrahydrofolate dehydrogenase (NADP+) / methenyltetrahydrofolate cyclohydrolase [EC:1.5.1.5 3.5.4.9]	PF02882.19
k141_367473_length_32105_cov_94.6767||full_14	k141_367473_length_32105_cov_94.6767||full	K01938	fhs; formate--tetrahydrofolate ligase [EC:6.3.4.3]	PF01268.19
k141_131713_length_8669_cov_6.0000||full_13	k141_131713_length_8669_cov_6.0000||full	K14266	prnA, rebH, ktzQ; tryptophan 7-halogenase [EC:1.14.19.9]	PF04820.14	Sulfotransferase family
k141_99848_length_95555_cov_48.4741||full_28	k141_99848_length_95555_cov_48.4741||full	K00558	DNMT1, dcm; DNA (cytosine-5)-methyltransferase 1 [EC:2.1.1.37]	PF00145.17
k141_142426_length_7229_cov_13.9292||full_4	k141_142426_length_7229_cov_13.9292||full	K16150	K16150; glycogen synthase [EC:2.4.1.11]
k141_67783_length_5987_cov_179.3045||full_2	k141_67783_length_5987_cov_179.3045||full	K03801	lipB; lipoyl(octanoyl) transferase [EC:2.3.1.181]		DHH family
k141_67783_length_5987_cov_179.3045||full_3	k141_67783_length_5987_cov_179.3045||full	K03644	lipA; lipoyl synthase [EC:2.8.1.8]	PF04055.21
k141_1489748_length_7227_cov_17.0000||full_11	k141_1489748_length_7227_cov_17.0000||full	K06167	phnP; phosphoribosyl 1,2-cyclic phosphate phosphodiesterase [EC:3.1.4.55]	PF12706.7
k141_168006_length_11041_cov_7.0000||full_13	k141_168006_length_11041_cov_7.0000||full	K01491	folD; methylenetetrahydrofolate dehydrogenase (NADP+) / methenyltetrahydrofolate cyclohydrolase [EC:1.5.1.5 3.5.4.9]	PF00763.23
k141_132069_length_9181_cov_9.0000||full_6	k141_132069_length_9181_cov_9.0000||full	K17398	DNMT3A; DNA (cytosine-5)-methyltransferase 3A [EC:2.1.1.37]	PF00145.17
k141_166604_length_9291_cov_15.9636||full_8	k141_166604_length_9291_cov_15.9636||full	K00287	DHFR, folA; dihydrofolate reductase [EC:1.5.1.3]	PF00186.19
k141_128289_length_14314_cov_25.2760||full_2	k141_128289_length_14314_cov_25.2760||full	K00558	DNMT1, dcm; DNA (cytosine-5)-methyltransferase 1 [EC:2.1.1.37]	PF00145.17
k141_60451_length_140864_cov_20.9983||0_partial_1_4	k141_60451_length_140864_cov_20.9983||0_partial_1	K00558	DNMT1, dcm; DNA (cytosine-5)-methyltransferase 1 [EC:2.1.1.37]	PF00145.17
k141_60451_length_140864_cov_20.9983||0_partial_1_16	k141_60451_length_140864_cov_20.9983||0_partial_1	K06167	phnP; phosphoribosyl 1,2-cyclic phosphate phosphodiesterase [EC:3.1.4.55]	PF12706.7
k141_236067_length_40025_cov_39.9540||full_37	k141_236067_length_40025_cov_39.9540||full	K01491	folD; methylenetetrahydrofolate dehydrogenase (NADP+) / methenyltetrahydrofolate cyclohydrolase [EC:1.5.1.5 3.5.4.9]	PF02882.19
k141_28329_length_273536_cov_17.0058||1_partial_4	k141_28329_length_273536_cov_17.0058||1_partial	K00390	cysH; phosphoadenosine phosphosulfate reductase [EC:1.8.4.8 1.8.4.10]	PF01507.19
k141_14943_length_5682_cov_13.0000||full_11	k141_14943_length_5682_cov_13.0000||full	K21029	moeB; molybdopterin-synthase adenylyltransferase [EC:2.7.7.80]	PF00899.21
k141_249457_length_87526_cov_11.0000||full_65	k141_249457_length_87526_cov_11.0000||full	K00287	DHFR, folA; dihydrofolate reductase [EC:1.5.1.3]	PF00186.19
k141_97005_length_49173_cov_14.0003||full_31	k141_97005_length_49173_cov_14.0003||full	K00390	cysH; phosphoadenosine phosphosulfate reductase [EC:1.8.4.8 1.8.4.10]	PF01507.19
k141_125312_length_55391_cov_35.0000||full_55	k141_125312_length_55391_cov_35.0000||full	K00558	DNMT1, dcm; DNA (cytosine-5)-methyltransferase 1 [EC:2.1.1.37]	PF00145.17
k141_45895_length_6648_cov_21.2527||full_3	k141_45895_length_6648_cov_21.2527||full	K00287	DHFR, folA; dihydrofolate reductase [EC:1.5.1.3]	PF00186.19
k141_77670_length_5620_cov_11.0000||full_2	k141_77670_length_5620_cov_11.0000||full	K03462	NAMPT; nicotinamide phosphoribosyltransferase [EC:2.4.2.12]	PF04095.16
k141_22906_length_34302_cov_54.8495||full_1	k141_22906_length_34302_cov_54.8495||full	K01491	folD; methylenetetrahydrofolate dehydrogenase (NADP+) / methenyltetrahydrofolate cyclohydrolase [EC:1.5.1.5 3.5.4.9]	PF02882.19
k141_647679_length_11913_cov_12.7363||full_4	k141_647679_length_11913_cov_12.7363||full	K00558	DNMT1, dcm; DNA (cytosine-5)-methyltransferase 1 [EC:2.1.1.37]	PF00145.17
k141_647679_length_11913_cov_12.7363||full_20	k141_647679_length_11913_cov_12.7363||full	K07260	vanY; zinc D-Ala-D-Ala carboxypeptidase [EC:3.4.17.14]	PF02557.17
k141_403003_length_93508_cov_33.5767||full_33	k141_403003_length_93508_cov_33.5767||full	K17487	mptB; 7,8-dihydroneopterin 2',3'-cyclic phosphate phosphodiesterase [EC:3.1.4.56]
k141_403003_length_93508_cov_33.5767||full_41	k141_403003_length_93508_cov_33.5767||full	K03462	NAMPT; nicotinamide phosphoribosyltransferase [EC:2.4.2.12]	PF04095.16
k141_403003_length_93508_cov_33.5767||full_47	k141_403003_length_93508_cov_33.5767||full	K01176	AMY, amyA, malS; alpha-amylase [EC:3.2.1.1]	PF00128.24
k141_44219_length_174452_cov_68.3849||0_partial_1_28	k141_44219_length_174452_cov_68.3849||0_partial_1	K00558	DNMT1, dcm; DNA (cytosine-5)-methyltransferase 1 [EC:2.1.1.37]	PF00145.17	Domain of unknown function (DUF4314)
k141_44219_length_174452_cov_68.3849||0_partial_1_32	k141_44219_length_174452_cov_68.3849||0_partial_1	K00789	metK; S-adenosylmethionine synthetase [EC:2.5.1.6]	PF02773.16	HNH endonuclease
k141_44219_length_174452_cov_68.3849||0_partial_1_50	k141_44219_length_174452_cov_68.3849||0_partial_1	K00558	DNMT1, dcm; DNA (cytosine-5)-methyltransferase 1 [EC:2.1.1.37]	PF00145.17
k141_44219_length_174452_cov_68.3849||0_partial_1_51	k141_44219_length_174452_cov_68.3849||0_partial_1	K00558	DNMT1, dcm; DNA (cytosine-5)-methyltransferase 1 [EC:2.1.1.37]	PF00145.17	C-5 cytosine-specific DNA methylase
k141_430151_length_40133_cov_18.3406||full_17	k141_430151_length_40133_cov_18.3406||full	K00795	ispA; farnesyl diphosphate synthase [EC:2.5.1.1 2.5.1.10]	PF00348.17
k141_1136448_length_11879_cov_10.0000||full_3	k141_1136448_length_11879_cov_10.0000||full	K03269	lpxH; UDP-2,3-diacylglucosamine hydrolase [EC:3.6.1.54]	PF00149.28
k141_392355_length_24032_cov_10.0000||full_11	k141_392355_length_24032_cov_10.0000||full	K03273	gmhB; D-glycero-D-manno-heptose 1,7-bisphosphate phosphatase [EC:3.1.3.82 3.1.3.83]	PF08645.11
k141_307104_length_13880_cov_24.1427||full_1	k141_307104_length_13880_cov_24.1427||full	K04487	iscS, NFS1; cysteine desulfurase [EC:2.8.1.7]	PF00266.19	Collagen triple helix repeat (20 copies)
k141_763960_length_25522_cov_12.7773||full_29	k141_763960_length_25522_cov_12.7773||full	K00390	cysH; phosphoadenosine phosphosulfate reductase [EC:1.8.4.8 1.8.4.10]	PF01507.19
k141_15021_length_394378_cov_1284.4052||0_partial_1_5	k141_15021_length_394378_cov_1284.4052||0_partial_1	K00558	DNMT1, dcm; DNA (cytosine-5)-methyltransferase 1 [EC:2.1.1.37]	PF00145.17
k141_1071352_length_5624_cov_18.0000||full_9	k141_1071352_length_5624_cov_18.0000||full	K09883	cobT; cobaltochelatase CobT [EC:6.6.1.2]	PF13519.6
k141_340001_length_7550_cov_173.3662||full_1	k141_340001_length_7550_cov_173.3662||full	K03462	NAMPT; nicotinamide phosphoribosyltransferase [EC:2.4.2.12]	PF04095.16	von Willebrand factor type A domain
k141_384232_length_11903_cov_15.1700||full_17	k141_384232_length_11903_cov_15.1700||full	K09882	cobS; cobaltochelatase CobS [EC:6.6.1.2]	PF07728.14
k141_269632_length_18143_cov_11.0000||full_19	k141_269632_length_18143_cov_11.0000||full	K01771	plc; 1-phosphatidylinositol phosphodiesterase [EC:4.6.1.13]
k141_92682_length_67038_cov_18.4151||full_1_26	k141_92682_length_67038_cov_18.4151||full_1	K00558	DNMT1, dcm; DNA (cytosine-5)-methyltransferase 1 [EC:2.1.1.37]	PF00145.17
k141_658359_length_20721_cov_12.0000||full_4	k141_658359_length_20721_cov_12.0000||full	K08310	nudB, ntpA; dihydroneopterin triphosphate diphosphatase [EC:3.6.1.67]	PF00293.28
k141_966057_length_9456_cov_26.0391||full_12	k141_966057_length_9456_cov_26.0391||full	K06167	phnP; phosphoribosyl 1,2-cyclic phosphate phosphodiesterase [EC:3.1.4.55]
k141_606307_length_42690_cov_19.0000||full_43	k141_606307_length_42690_cov_19.0000||full	K09882	cobS; cobaltochelatase CobS [EC:6.6.1.2]	PF07728.14
k141_606307_length_42690_cov_19.0000||full_47	k141_606307_length_42690_cov_19.0000||full	K00390	cysH; phosphoadenosine phosphosulfate reductase [EC:1.8.4.8 1.8.4.10]	PF01507.19
k141_190618_length_25149_cov_9.7539||full_5	k141_190618_length_25149_cov_9.7539||full	K17398	DNMT3A; DNA (cytosine-5)-methyltransferase 3A [EC:2.1.1.37]	PF00145.17
k141_1176425_length_7625_cov_20.8768||full_7	k141_1176425_length_7625_cov_20.8768||full	K09458	fabF, OXSM, CEM1; 3-oxoacyl-[acyl-carrier-protein] synthase II [EC:2.3.1.179]	PF00109.26	Aspartyl/Asparaginyl beta-hydroxylase
k141_634106_length_5454_cov_35.0000||full_7	k141_634106_length_5454_cov_35.0000||full	K00558	DNMT1, dcm; DNA (cytosine-5)-methyltransferase 1 [EC:2.1.1.37]	PF00145.17
k141_57612_length_8850_cov_8.9476||full_17	k141_57612_length_8850_cov_8.9476||full	K01491	folD; methylenetetrahydrofolate dehydrogenase (NADP+) / methenyltetrahydrofolate cyclohydrolase [EC:1.5.1.5 3.5.4.9]	PF02882.19
k141_448661_length_106835_cov_44.0004||full_2	k141_448661_length_106835_cov_44.0004||full	K00656	E2.3.1.54, pflD; formate C-acetyltransferase [EC:2.3.1.54]	PF01228.21
k141_4700_length_32267_cov_2534.0000||full_37	k141_4700_length_32267_cov_2534.0000||full	K00390	cysH; phosphoadenosine phosphosulfate reductase [EC:1.8.4.8 1.8.4.10]	PF01507.19	HNH endonuclease
k141_1020205_length_12674_cov_20.7417||full_1_2	k141_1020205_length_12674_cov_20.7417||full_1	K01854	glf; UDP-galactopyranose mutase [EC:5.4.99.9]	PF03275.13
k141_1020205_length_12674_cov_20.7417||full_1_3	k141_1020205_length_12674_cov_20.7417||full_1	K01784	galE, GALE; UDP-glucose 4-epimerase [EC:5.1.3.2]	PF01370.21	UDP-galactopyranose mutase
k141_429608_length_34229_cov_11.8023||full_18	k141_429608_length_34229_cov_11.8023||full	K22226	ahbC; Fe-coproporphyrin III synthase	PF04055.21
k141_915848_length_13655_cov_29.0000||full_2	k141_915848_length_13655_cov_29.0000||full	K09883	cobT; cobaltochelatase CobT [EC:6.6.1.2]
k141_814501_length_15716_cov_25.0000||full_13	k141_814501_length_15716_cov_25.0000||full	K06167	phnP; phosphoribosyl 1,2-cyclic phosphate phosphodiesterase [EC:3.1.4.55]	PF12706.7
k141_497059_length_10367_cov_20.0000||full_6	k141_497059_length_10367_cov_20.0000||full	K01737	queD, ptpS, PTS; 6-pyruvoyltetrahydropterin/6-carboxytetrahydropterin synthase [EC:4.2.3.12 4.1.2.50]	PF01242.19	LAGLIDADG-like domain
k141_511353_length_5926_cov_9.0000||full_7	k141_511353_length_5926_cov_9.0000||full	K22227	ahbD; heme synthase		DNA gyrase B subunit, carboxyl terminus
k141_475256_length_7026_cov_9.0000||full_3	k141_475256_length_7026_cov_9.0000||full	K02843	waaF, rfaF; heptosyltransferase II [EC:2.4.-.-]	PF01075.17	AntA/AntB antirepressor
k141_570373_length_8097_cov_7.6523||full_8	k141_570373_length_8097_cov_7.6523||full	K00601	E2.1.2.2; phosphoribosylglycinamide formyltransferase [EC:2.1.2.2]	PF00551.19	DNA polymerase family A
k141_112380_length_37103_cov_11.8930||full_23	k141_112380_length_37103_cov_11.8930||full	K09882	cobS; cobaltochelatase CobS [EC:6.6.1.2]	PF07728.14
k141_84277_length_21196_cov_54.8070||full_1_1	k141_84277_length_21196_cov_54.8070||full_1	K00390	cysH; phosphoadenosine phosphosulfate reductase [EC:1.8.4.8 1.8.4.10]	PF01507.19
k141_191952_length_19816_cov_15.9649||full_7	k141_191952_length_19816_cov_15.9649||full	K03183	ubiE; demethylmenaquinone methyltransferase / 2-methoxy-6-polyprenyl-1,4-benzoquinol methylase [EC:2.1.1.163 2.1.1.201]	PF08241.12
k141_191952_length_19816_cov_15.9649||full_16	k141_191952_length_19816_cov_15.9649||full	K00558	DNMT1, dcm; DNA (cytosine-5)-methyltransferase 1 [EC:2.1.1.37]	PF00145.17
k141_526294_length_6470_cov_41.5419||full_6	k141_526294_length_6470_cov_41.5419||full	K17398	DNMT3A; DNA (cytosine-5)-methyltransferase 3A [EC:2.1.1.37]	PF00145.17	DNA methylase
k141_32842_length_342403_cov_634.8292||0_partial_13	k141_32842_length_342403_cov_634.8292||0_partial	K00558	DNMT1, dcm; DNA (cytosine-5)-methyltransferase 1 [EC:2.1.1.37]	PF00145.17	Prophage CP4-57 regulatory protein (AlpA)
k141_209537_length_67804_cov_43.9973||full_11	k141_209537_length_67804_cov_43.9973||full	K01491	folD; methylenetetrahydrofolate dehydrogenase (NADP+) / methenyltetrahydrofolate cyclohydrolase [EC:1.5.1.5 3.5.4.9]	PF02882.19
k141_1505581_length_7258_cov_18.0000||full_20	k141_1505581_length_7258_cov_18.0000||full	K00558	DNMT1, dcm; DNA (cytosine-5)-methyltransferase 1 [EC:2.1.1.37]	PF00145.17
k141_998356_length_29107_cov_38.6901||full_22	k141_998356_length_29107_cov_38.6901||full	K03272	gmhC, hldE, waaE, rfaE; D-beta-D-heptose 7-phosphate kinase / D-beta-D-heptose 1-phosphate adenosyltransferase [EC:2.7.1.167 2.7.7.70]	PF01467.26
k141_998356_length_29107_cov_38.6901||full_23	k141_998356_length_29107_cov_38.6901||full	K21344	rfaE1; D-glycero-beta-D-manno-heptose-7-phosphate kinase [EC:2.7.1.167]	PF00294.24	Cytidylyltransferase-like
k141_998356_length_29107_cov_38.6901||full_24	k141_998356_length_29107_cov_38.6901||full	K03274	gmhD, rfaD; ADP-L-glycero-D-manno-heptose 6-epimerase [EC:5.1.3.20]	PF01370.21	pfkB family carbohydrate kinase
k141_998356_length_29107_cov_38.6901||full_29	k141_998356_length_29107_cov_38.6901||full	K09882	cobS; cobaltochelatase CobS [EC:6.6.1.2]	PF07728.14
k141_731272_length_9036_cov_17.0000||full_4	k141_731272_length_9036_cov_17.0000||full	K01491	folD; methylenetetrahydrofolate dehydrogenase (NADP+) / methenyltetrahydrofolate cyclohydrolase [EC:1.5.1.5 3.5.4.9]	PF02882.19
k141_503999_length_46115_cov_22.2607||full_68	k141_503999_length_46115_cov_22.2607||full	K00558	DNMT1, dcm; DNA (cytosine-5)-methyltransferase 1 [EC:2.1.1.37]	PF00145.17
k141_85103_length_60763_cov_42.0077||0_partial_2	k141_85103_length_60763_cov_42.0077||0_partial	K00558	DNMT1, dcm; DNA (cytosine-5)-methyltransferase 1 [EC:2.1.1.37]	PF00145.17	Helicase conserved C-terminal domain
k141_4080_length_107703_cov_1619.0405||0_partial_1	k141_4080_length_107703_cov_1619.0405||0_partial	K03151	thiI; tRNA uracil 4-sulfurtransferase [EC:2.8.1.4]	PF02568.14
k141_1637257_length_6121_cov_38.0000||full_5	k141_1637257_length_6121_cov_38.0000||full	K01233	csn; chitosanase [EC:3.2.1.132]	PF01374.18
k141_533868_length_7647_cov_9.0000||full_5	k141_533868_length_7647_cov_9.0000||full	K10026	queE; 7-carboxy-7-deazaguanine synthase [EC:4.3.99.3]
k141_533868_length_7647_cov_9.0000||full_6	k141_533868_length_7647_cov_9.0000||full	K01495	GCH1, folE; GTP cyclohydrolase IA [EC:3.5.4.16]	PF01227.22
k141_533868_length_7647_cov_9.0000||full_8	k141_533868_length_7647_cov_9.0000||full	K06879	queF; 7-cyano-7-deazaguanine reductase [EC:1.7.1.13]	PF14819.6
k141_533868_length_7647_cov_9.0000||full_9	k141_533868_length_7647_cov_9.0000||full	K06920	queC; 7-cyano-7-deazaguanine synthase [EC:6.3.4.20]	PF06508.13	Nitrile reductase, 7-cyano-7-deazaguanine-reductase N-term
k141_431536_length_16766_cov_12.0000||full_42	k141_431536_length_16766_cov_12.0000||full	K09882	cobS; cobaltochelatase CobS [EC:6.6.1.2]	PF07728.14
k141_888640_length_6198_cov_10.0000||full_11	k141_888640_length_6198_cov_10.0000||full	K01784	galE, GALE; UDP-glucose 4-epimerase [EC:5.1.3.2]	PF01370.21	Clp protease
k141_888640_length_6198_cov_10.0000||full_14	k141_888640_length_6198_cov_10.0000||full	K16011	algA, xanB, rfbA, wbpW, pslB; mannose-1-phosphate guanylyltransferase / mannose-6-phosphate isomerase [EC:2.7.7.13 5.3.1.8]	PF01050.18
k141_86336_length_35925_cov_17.0003||full_4	k141_86336_length_35925_cov_17.0003||full	K01491	folD; methylenetetrahydrofolate dehydrogenase (NADP+) / methenyltetrahydrofolate cyclohydrolase [EC:1.5.1.5 3.5.4.9]	PF02882.19
k141_500167_length_8514_cov_10.1942||full_4	k141_500167_length_8514_cov_10.1942||full	K08310	nudB, ntpA; dihydroneopterin triphosphate diphosphatase [EC:3.6.1.67]	PF00293.28
k141_782199_length_13799_cov_13.3684||full_13	k141_782199_length_13799_cov_13.3684||full	K06167	phnP; phosphoribosyl 1,2-cyclic phosphate phosphodiesterase [EC:3.1.4.55]	PF12706.7	RecT family
k141_782199_length_13799_cov_13.3684||full_24	k141_782199_length_13799_cov_13.3684||full	K00558	DNMT1, dcm; DNA (cytosine-5)-methyltransferase 1 [EC:2.1.1.37]	PF00145.17
k141_34472_length_9068_cov_24.8951||full_24	k141_34472_length_9068_cov_24.8951||full	K01916	nadE; NAD+ synthase [EC:6.3.1.5]	PF02540.17
k141_33192_length_134307_cov_33.0299||full_119	k141_33192_length_134307_cov_33.0299||full	K00287	DHFR, folA; dihydrofolate reductase [EC:1.5.1.3]	PF00186.19	Thymidylate synthase
k141_33192_length_134307_cov_33.0299||full_121	k141_33192_length_134307_cov_33.0299||full	K01491	folD; methylenetetrahydrofolate dehydrogenase (NADP+) / methenyltetrahydrofolate cyclohydrolase [EC:1.5.1.5 3.5.4.9]	PF02882.19
k141_150702_length_146922_cov_34.9898||full_52	k141_150702_length_146922_cov_34.9898||full	K00656	E2.3.1.54, pflD; formate C-acetyltransferase [EC:2.3.1.54]	PF01228.21
k141_150702_length_146922_cov_34.9898||full_144	k141_150702_length_146922_cov_34.9898||full	K00059	fabG, OAR1; 3-oxoacyl-[acyl-carrier protein] reductase [EC:1.1.1.100]	PF13561.6
k141_86494_length_21068_cov_10.0000||full_6	k141_86494_length_21068_cov_10.0000||full	K03462	NAMPT; nicotinamide phosphoribosyltransferase [EC:2.4.2.12]	PF04095.16
k141_377309_length_32263_cov_12.9863||full_16	k141_377309_length_32263_cov_12.9863||full	K00558	DNMT1, dcm; DNA (cytosine-5)-methyltransferase 1 [EC:2.1.1.37]	PF00145.17
k141_320965_length_31546_cov_10.0000||full_21	k141_320965_length_31546_cov_10.0000||full	K01953	asnB, ASNS; asparagine synthase (glutamine-hydrolysing) [EC:6.3.5.4]	PF00733.21	dUTPase
k141_320965_length_31546_cov_10.0000||full_23	k141_320965_length_31546_cov_10.0000||full	K00558	DNMT1, dcm; DNA (cytosine-5)-methyltransferase 1 [EC:2.1.1.37]	PF00145.17
k141_320965_length_31546_cov_10.0000||full_32	k141_320965_length_31546_cov_10.0000||full	K00390	cysH; phosphoadenosine phosphosulfate reductase [EC:1.8.4.8 1.8.4.10]	PF01507.19
k141_778608_length_7351_cov_35.8477||full_8	k141_778608_length_7351_cov_35.8477||full	K00558	DNMT1, dcm; DNA (cytosine-5)-methyltransferase 1 [EC:2.1.1.37]	PF00145.17
k141_387853_length_5096_cov_16.0000||full_8	k141_387853_length_5096_cov_16.0000||full	K06920	queC; 7-cyano-7-deazaguanine synthase [EC:6.3.4.20]	PF06508.13
k141_120503_length_9143_cov_11.8113||full_13	k141_120503_length_9143_cov_11.8113||full	K00558	DNMT1, dcm; DNA (cytosine-5)-methyltransferase 1 [EC:2.1.1.37]	PF00145.17
k141_607341_length_6225_cov_10.0002||full_11	k141_607341_length_6225_cov_10.0002||full	K00558	DNMT1, dcm; DNA (cytosine-5)-methyltransferase 1 [EC:2.1.1.37]	PF00145.17
k141_54206_length_242999_cov_19.4383||full_178	k141_54206_length_242999_cov_19.4383||full	K03462	NAMPT; nicotinamide phosphoribosyltransferase [EC:2.4.2.12]	PF04095.16	HAD domain in Swiss Army Knife RNA repair proteins
k141_98158_length_5642_cov_9.0000||full_2	k141_98158_length_5642_cov_9.0000||full	K01186	NEU1; sialidase-1 [EC:3.2.1.18]	PF13088.6
k141_347993_length_6254_cov_21.0412||full_7	k141_347993_length_6254_cov_21.0412||full	K00287	DHFR, folA; dihydrofolate reductase [EC:1.5.1.3]	PF00186.19	ATP dependent DNA ligase domain
k141_107882_length_18731_cov_18.0977||full_20	k141_107882_length_18731_cov_18.0977||full	K03148	thiF; sulfur carrier protein ThiS adenylyltransferase [EC:2.7.7.73]	PF00899.21
k141_12894_length_10235_cov_9.0000||full_3	k141_12894_length_10235_cov_9.0000||full	K21140	mec; [CysO sulfur-carrier protein]-S-L-cysteine hydrolase [EC:3.13.1.6]	PF00877.19
k141_268754_length_5919_cov_16.0000||full_8	k141_268754_length_5919_cov_16.0000||full	K00558	DNMT1, dcm; DNA (cytosine-5)-methyltransferase 1 [EC:2.1.1.37]	PF00145.17
k141_12200_length_145521_cov_275.7529||0_partial_19	k141_12200_length_145521_cov_275.7529||0_partial	K00558	DNMT1, dcm; DNA (cytosine-5)-methyltransferase 1 [EC:2.1.1.37]	PF00145.17
k141_1003588_length_23592_cov_45.0002||full_18	k141_1003588_length_23592_cov_45.0002||full	K00558	DNMT1, dcm; DNA (cytosine-5)-methyltransferase 1 [EC:2.1.1.37]	PF00145.17
k141_159244_length_6691_cov_24.0542||full_8	k141_159244_length_6691_cov_24.0542||full	K00820	glmS, GFPT; glutamine---fructose-6-phosphate transaminase (isomerizing) [EC:2.6.1.16]	PF01380.22
k141_159244_length_6691_cov_24.0542||full_9	k141_159244_length_6691_cov_24.0542||full	K03800	lplA, lplJ; lipoate---protein ligase [EC:6.3.1.20]	PF10437.9	SIS domain
k141_300342_length_49365_cov_21.9861||0_partial_1_4	k141_300342_length_49365_cov_21.9861||0_partial_1	K00640	cysE; serine O-acetyltransferase [EC:2.3.1.30]	PF00132.24	Calcineurin-like phosphoesterase
k141_35737_length_5453_cov_13.8040||full_4	k141_35737_length_5453_cov_13.8040||full	K02613	paaE; ring-1,2-phenylacetyl-CoA epoxidase subunit PaaE	PF00175.21	HNH endonuclease
k141_116782_length_41839_cov_4405.0000||full_7	k141_116782_length_41839_cov_4405.0000||full	K00558	DNMT1, dcm; DNA (cytosine-5)-methyltransferase 1 [EC:2.1.1.37]	PF00145.17	Methyltransferase domain
k141_116782_length_41839_cov_4405.0000||full_36	k141_116782_length_41839_cov_4405.0000||full	K09882	cobS; cobaltochelatase CobS [EC:6.6.1.2]	PF07728.14	Helix-turn-helix
k141_693818_length_18205_cov_9.0000||full_7	k141_693818_length_18205_cov_9.0000||full	K00558	DNMT1, dcm; DNA (cytosine-5)-methyltransferase 1 [EC:2.1.1.37]	PF00145.17
k141_693818_length_18205_cov_9.0000||full_8	k141_693818_length_18205_cov_9.0000||full	K19645	dfrB, dfr2; dihydrofolate reductase (trimethoprim resistance protein) [EC:1.5.1.3]	PF06442.11	C-5 cytosine-specific DNA methylase
k141_63590_length_18080_cov_76.0613||full_18	k141_63590_length_18080_cov_76.0613||full	K06167	phnP; phosphoribosyl 1,2-cyclic phosphate phosphodiesterase [EC:3.1.4.55]	PF00753.27	Protein of unknown function (DUF5131)
k141_278416_length_11717_cov_6.0000||full_10	k141_278416_length_11717_cov_6.0000||full	K22316	rhnA-cobC; ribonuclease H / adenosylcobalamin/alpha-ribazole phosphatase [EC:3.1.26.4 3.1.3.73]	PF13456.6
k141_13258_length_87064_cov_97.0000||full_88	k141_13258_length_87064_cov_97.0000||full	K00558	DNMT1, dcm; DNA (cytosine-5)-methyltransferase 1 [EC:2.1.1.37]	PF00145.17
k141_529633_length_17136_cov_11.0000||full_6	k141_529633_length_17136_cov_11.0000||full	K00390	cysH; phosphoadenosine phosphosulfate reductase [EC:1.8.4.8 1.8.4.10]
k141_908_length_22377_cov_6.0000||full_1	k141_908_length_22377_cov_6.0000||full	K01186	NEU1; sialidase-1 [EC:3.2.1.18]	PF13088.6	Prophage endopeptidase tail
k141_286193_length_8114_cov_87.0448||full_11	k141_286193_length_8114_cov_87.0448||full	K00558	DNMT1, dcm; DNA (cytosine-5)-methyltransferase 1 [EC:2.1.1.37]	PF00145.17
k141_744236_length_6306_cov_9.0000||full_9	k141_744236_length_6306_cov_9.0000||full	K01491	folD; methylenetetrahydrofolate dehydrogenase (NADP+) / methenyltetrahydrofolate cyclohydrolase [EC:1.5.1.5 3.5.4.9]	PF02882.19
k141_1158051_length_23965_cov_38.7653||full_4	k141_1158051_length_23965_cov_38.7653||full	K01186	NEU1; sialidase-1 [EC:3.2.1.18]	PF13385.6
k141_130621_length_9378_cov_18.5720||full_6	k141_130621_length_9378_cov_18.5720||full	K03639	moaA, CNX2; GTP 3',8-cyclase [EC:4.1.99.22]	PF13394.6
k141_1170916_length_5652_cov_6.0000||full_1_5	k141_1170916_length_5652_cov_6.0000||full_1	K00558	DNMT1, dcm; DNA (cytosine-5)-methyltransferase 1 [EC:2.1.1.37]	PF00145.17
k141_1170916_length_5652_cov_6.0000||full_1_7	k141_1170916_length_5652_cov_6.0000||full_1	K23144	K23144; UDP-N-acetylglucosamine diphosphorylase / glucose-1-phosphate thymidylyltransferase / UDP-N-acetylgalactosamine diphosphorylase / glucosamine-1-phosphate N-acetyltransferase / galactosamine-1-phosphate N-acetyltransferase [EC:2.7.7.23 2.7.7.24 2.7.7.83 2.3.1.157 2.3.1.276]
k141_6214_length_15650_cov_6.0000||full_3	k141_6214_length_15650_cov_6.0000||full	K17398	DNMT3A; DNA (cytosine-5)-methyltransferase 3A [EC:2.1.1.37]	PF00145.17
k141_336395_length_13034_cov_8.0000||full_4	k141_336395_length_13034_cov_8.0000||full	K01186	NEU1; sialidase-1 [EC:3.2.1.18]	PF13859.6
k141_76687_length_103303_cov_71.0000||full_33	k141_76687_length_103303_cov_71.0000||full	K01491	folD; methylenetetrahydrofolate dehydrogenase (NADP+) / methenyltetrahydrofolate cyclohydrolase [EC:1.5.1.5 3.5.4.9]	PF02882.19
k141_76687_length_103303_cov_71.0000||full_135	k141_76687_length_103303_cov_71.0000||full	K21029	moeB; molybdopterin-synthase adenylyltransferase [EC:2.7.7.80]	PF00899.21
k141_106989_length_79717_cov_73.8490||full_61	k141_106989_length_79717_cov_73.8490||full	K00390	cysH; phosphoadenosine phosphosulfate reductase [EC:1.8.4.8 1.8.4.10]	PF01507.19
k141_106989_length_79717_cov_73.8490||full_69	k141_106989_length_79717_cov_73.8490||full	K00558	DNMT1, dcm; DNA (cytosine-5)-methyltransferase 1 [EC:2.1.1.37]	PF00145.17
k141_106989_length_79717_cov_73.8490||full_100	k141_106989_length_79717_cov_73.8490||full	K01939	purA, ADSS; adenylosuccinate synthase [EC:6.3.4.4]	PF00709.21	Helix-turn-helix
k141_106989_length_79717_cov_73.8490||full_131	k141_106989_length_79717_cov_73.8490||full	K06167	phnP; phosphoribosyl 1,2-cyclic phosphate phosphodiesterase [EC:3.1.4.55]		Single-strand binding protein family
k141_77289_length_5964_cov_8.0000||full_6	k141_77289_length_5964_cov_8.0000||full	K06920	queC; 7-cyano-7-deazaguanine synthase [EC:6.3.4.20]	PF06508.13	Phage terminase small subunit
k141_1033471_length_13314_cov_14.0000||full_8	k141_1033471_length_13314_cov_14.0000||full	K00789	metK; S-adenosylmethionine synthetase [EC:2.5.1.6]	PF00438.20
k141_1033471_length_13314_cov_14.0000||full_10	k141_1033471_length_13314_cov_14.0000||full	K00558	DNMT1, dcm; DNA (cytosine-5)-methyltransferase 1 [EC:2.1.1.37]	PF00145.17	DNA methylase
k141_280158_length_13834_cov_39.0000||full_23	k141_280158_length_13834_cov_39.0000||full	K00390	cysH; phosphoadenosine phosphosulfate reductase [EC:1.8.4.8 1.8.4.10]	PF01507.19
k141_386754_length_12248_cov_32.8881||full_10	k141_386754_length_12248_cov_32.8881||full	K21029	moeB; molybdopterin-synthase adenylyltransferase [EC:2.7.7.80]	PF00899.21
k141_205062_length_43200_cov_54.0669||full_28	k141_205062_length_43200_cov_54.0669||full	K00558	DNMT1, dcm; DNA (cytosine-5)-methyltransferase 1 [EC:2.1.1.37]	PF00145.17
k141_759741_length_14752_cov_17.0000||full_11	k141_759741_length_14752_cov_17.0000||full	K01939	purA, ADSS; adenylosuccinate synthase [EC:6.3.4.4]	PF00709.21
k141_759741_length_14752_cov_17.0000||full_12	k141_759741_length_14752_cov_17.0000||full	K08281	pncA; nicotinamidase/pyrazinamidase [EC:3.5.1.19 3.5.1.-]	PF00857.20	Adenylosuccinate synthetase
k141_759741_length_14752_cov_17.0000||full_16	k141_759741_length_14752_cov_17.0000||full	K03462	NAMPT; nicotinamide phosphoribosyltransferase [EC:2.4.2.12]	PF04095.16
k141_759741_length_14752_cov_17.0000||full_18	k141_759741_length_14752_cov_17.0000||full	K01916	nadE; NAD+ synthase [EC:6.3.1.5]	PF02540.17
k141_219212_length_9496_cov_41.1910||full_10	k141_219212_length_9496_cov_41.1910||full	K00287	DHFR, folA; dihydrofolate reductase [EC:1.5.1.3]	PF00186.19	ATP dependent DNA ligase domain
k141_37434_length_29019_cov_17.6890||full_4	k141_37434_length_29019_cov_17.6890||full	K01491	folD; methylenetetrahydrofolate dehydrogenase (NADP+) / methenyltetrahydrofolate cyclohydrolase [EC:1.5.1.5 3.5.4.9]	PF02882.19
k141_248001_length_132297_cov_137.0000||full_98	k141_248001_length_132297_cov_137.0000||full	K00558	DNMT1, dcm; DNA (cytosine-5)-methyltransferase 1 [EC:2.1.1.37]	PF00145.17
k141_248001_length_132297_cov_137.0000||full_117	k141_248001_length_132297_cov_137.0000||full	K00390	cysH; phosphoadenosine phosphosulfate reductase [EC:1.8.4.8 1.8.4.10]	PF01507.19
k141_248001_length_132297_cov_137.0000||full_120	k141_248001_length_132297_cov_137.0000||full	K00390	cysH; phosphoadenosine phosphosulfate reductase [EC:1.8.4.8 1.8.4.10]	PF01507.19
k141_22039_length_29705_cov_279.3159||full_1_1	k141_22039_length_29705_cov_279.3159||full_1	K01491	folD; methylenetetrahydrofolate dehydrogenase (NADP+) / methenyltetrahydrofolate cyclohydrolase [EC:1.5.1.5 3.5.4.9]	PF00763.23
k141_142467_length_77990_cov_59.7844||full_19	k141_142467_length_77990_cov_59.7844||full	K01491	folD; methylenetetrahydrofolate dehydrogenase (NADP+) / methenyltetrahydrofolate cyclohydrolase [EC:1.5.1.5 3.5.4.9]	PF02882.19
k141_32562_length_8241_cov_205.5311||full_5	k141_32562_length_8241_cov_205.5311||full	K00558	DNMT1, dcm; DNA (cytosine-5)-methyltransferase 1 [EC:2.1.1.37]
k141_32562_length_8241_cov_205.5311||full_6	k141_32562_length_8241_cov_205.5311||full	K00558	DNMT1, dcm; DNA (cytosine-5)-methyltransferase 1 [EC:2.1.1.37]	PF00145.17
k141_88918_length_10410_cov_7.0000||full_11	k141_88918_length_10410_cov_7.0000||full	K06881	nrnA; bifunctional oligoribonuclease and PAP phosphatase NrnA [EC:3.1.3.7 3.1.13.3]
k141_658787_length_14515_cov_18.5089||full_4	k141_658787_length_14515_cov_18.5089||full	K00012	UGDH, ugd; UDPglucose 6-dehydrogenase [EC:1.1.1.22]	PF00984.19	Glycosyl transferase family 2
k141_658787_length_14515_cov_18.5089||full_5	k141_658787_length_14515_cov_18.5089||full	K00059	fabG, OAR1; 3-oxoacyl-[acyl-carrier protein] reductase [EC:1.1.1.100]	PF00106.25	UDP-glucose/GDP-mannose dehydrogenase family, central domain
k141_658787_length_14515_cov_18.5089||full_13	k141_658787_length_14515_cov_18.5089||full	K12452	ascC, ddhC, rfbH; CDP-4-dehydro-6-deoxyglucose reductase, E1 [EC:1.17.1.1]	PF01041.17
k141_658787_length_14515_cov_18.5089||full_14	k141_658787_length_14515_cov_18.5089||full	K01710	E4.2.1.46, rfbB, rffG; dTDP-glucose 4,6-dehydratase [EC:4.2.1.46]	PF01370.21	DegT/DnrJ/EryC1/StrS aminotransferase family
k141_21625_length_8954_cov_8.0000||full_1	k141_21625_length_8954_cov_8.0000||full	K01784	galE, GALE; UDP-glucose 4-epimerase [EC:5.1.3.2]	PF01370.21
k141_64400_length_28523_cov_91.5662||full_4	k141_64400_length_28523_cov_91.5662||full	K13522	K13522, nadM; bifunctional NMN adenylyltransferase/nudix hydrolase [EC:2.7.7.1 3.6.1.-]	PF00293.28
k141_64400_length_28523_cov_91.5662||full_5	k141_64400_length_28523_cov_91.5662||full	K03462	NAMPT; nicotinamide phosphoribosyltransferase [EC:2.4.2.12]	PF04095.16	NUDIX domain
k141_109010_length_38894_cov_140.0653||full_42	k141_109010_length_38894_cov_140.0653||full	K00287	DHFR, folA; dihydrofolate reductase [EC:1.5.1.3]	PF00186.19
k141_99877_length_5943_cov_15.4707||full_3	k141_99877_length_5943_cov_15.4707||full	K01854	glf; UDP-galactopyranose mutase [EC:5.4.99.9]	PF03275.13
k141_140144_length_62207_cov_42.4592||full_6	k141_140144_length_62207_cov_42.4592||full	K03462	NAMPT; nicotinamide phosphoribosyltransferase [EC:2.4.2.12]
k141_400080_length_55750_cov_25.9929||full_48	k141_400080_length_55750_cov_25.9929||full	K00558	DNMT1, dcm; DNA (cytosine-5)-methyltransferase 1 [EC:2.1.1.37]	PF00145.17
k141_492840_length_35337_cov_10.0000||full_28	k141_492840_length_35337_cov_10.0000||full	K00558	DNMT1, dcm; DNA (cytosine-5)-methyltransferase 1 [EC:2.1.1.37]	PF00145.17
k141_117736_length_165917_cov_105.2520||full_114	k141_117736_length_165917_cov_105.2520||full	K01460	gsp; glutathionylspermidine amidase/synthetase [EC:3.5.1.78 6.3.1.8]	PF03738.14
k141_117736_length_165917_cov_105.2520||full_136	k141_117736_length_165917_cov_105.2520||full	K21029	moeB; molybdopterin-synthase adenylyltransferase [EC:2.7.7.80]	PF00899.21
k141_672696_length_5724_cov_106.9002||full_7	k141_672696_length_5724_cov_106.9002||full	K23144	K23144; UDP-N-acetylglucosamine diphosphorylase / glucose-1-phosphate thymidylyltransferase / UDP-N-acetylgalactosamine diphosphorylase / glucosamine-1-phosphate N-acetyltransferase / galactosamine-1-phosphate N-acetyltransferase [EC:2.7.7.23 2.7.7.24 2.7.7.83 2.3.1.157 2.3.1.276]	PF18836.1
k141_166930_length_51282_cov_85.0000||full_23	k141_166930_length_51282_cov_85.0000||full	K06167	phnP; phosphoribosyl 1,2-cyclic phosphate phosphodiesterase [EC:3.1.4.55]	PF12706.7
k141_166930_length_51282_cov_85.0000||full_41	k141_166930_length_51282_cov_85.0000||full	K01079	serB, PSPH; phosphoserine phosphatase [EC:3.1.3.3]	PF12710.7
k141_166930_length_51282_cov_85.0000||full_74	k141_166930_length_51282_cov_85.0000||full	K06211	nadR; HTH-type transcriptional regulator, transcriptional repressor of NAD biosynthesis genes [EC:2.7.7.1 2.7.1.22]	PF13521.6
k141_1127104_length_5697_cov_8.0000||full_3	k141_1127104_length_5697_cov_8.0000||full	K08310	nudB, ntpA; dihydroneopterin triphosphate diphosphatase [EC:3.6.1.67]	PF00293.28
k141_199884_length_11538_cov_13.9815||full_12	k141_199884_length_11538_cov_13.9815||full	K00558	DNMT1, dcm; DNA (cytosine-5)-methyltransferase 1 [EC:2.1.1.37]	PF00145.17	N-6 DNA Methylase
k141_98139_length_5691_cov_790.4593||full_7	k141_98139_length_5691_cov_790.4593||full	K00558	DNMT1, dcm; DNA (cytosine-5)-methyltransferase 1 [EC:2.1.1.37]	PF00145.17
k141_852791_length_7973_cov_9.0000||full_10	k141_852791_length_7973_cov_9.0000||full	K01046	lip, TGL2; triacylglycerol lipase [EC:3.1.1.3]
k141_342718_length_21647_cov_30.8331||full_1_25	k141_342718_length_21647_cov_30.8331||full_1	K01039	gctA; glutaconate CoA-transferase, subunit A [EC:2.8.3.12]	PF01144.23	D-alanyl-D-alanine carboxypeptidase
k141_1175573_length_13938_cov_14.0000||full_1_12	k141_1175573_length_13938_cov_14.0000||full_1	K03183	ubiE; demethylmenaquinone methyltransferase / 2-methoxy-6-polyprenyl-1,4-benzoquinol methylase [EC:2.1.1.163 2.1.1.201]	PF08241.12
k141_165937_length_6064_cov_7.0000||full_5	k141_165937_length_6064_cov_7.0000||full	K00390	cysH; phosphoadenosine phosphosulfate reductase [EC:1.8.4.8 1.8.4.10]		Sodium:solute symporter family
k141_165937_length_6064_cov_7.0000||full_7	k141_165937_length_6064_cov_7.0000||full	K00390	cysH; phosphoadenosine phosphosulfate reductase [EC:1.8.4.8 1.8.4.10]	PF01507.19
k141_680268_length_6172_cov_6.0000||full_3	k141_680268_length_6172_cov_6.0000||full	K00789	metK; S-adenosylmethionine synthetase [EC:2.5.1.6]	PF02773.16	DNA methylase
k141_267256_length_6016_cov_8.9074||full_4	k141_267256_length_6016_cov_8.9074||full	K00558	DNMT1, dcm; DNA (cytosine-5)-methyltransferase 1 [EC:2.1.1.37]	PF00145.17
k141_373052_length_10569_cov_18.9489||full_1	k141_373052_length_10569_cov_18.9489||full	K01810	GPI, pgi; glucose-6-phosphate isomerase [EC:5.3.1.9]
k141_608356_length_5939_cov_10.0000||full_9	k141_608356_length_5939_cov_10.0000||full	K00558	DNMT1, dcm; DNA (cytosine-5)-methyltransferase 1 [EC:2.1.1.37]	PF00145.17
k141_170726_length_140856_cov_723.8229||full_1_80	k141_170726_length_140856_cov_723.8229||full_1	K09007	folE2; GTP cyclohydrolase IB [EC:3.5.4.16]	PF02649.14
k141_170726_length_140856_cov_723.8229||full_1_96	k141_170726_length_140856_cov_723.8229||full_1	K06920	queC; 7-cyano-7-deazaguanine synthase [EC:6.3.4.20]	PF06508.13
k141_183221_length_11704_cov_7.0000||full_8	k141_183221_length_11704_cov_7.0000||full	K01491	folD; methylenetetrahydrofolate dehydrogenase (NADP+) / methenyltetrahydrofolate cyclohydrolase [EC:1.5.1.5 3.5.4.9]	PF02882.19	5' nucleotidase, deoxy (Pyrimidine), cytosolic type C protein (NT5C)
k141_1134883_length_18164_cov_13.0000||full_1	k141_1134883_length_18164_cov_13.0000||full	K06881	nrnA; bifunctional oligoribonuclease and PAP phosphatase NrnA [EC:3.1.3.7 3.1.13.3]		AAA domain
k141_323246_length_71086_cov_264.9866||full_1_40	k141_323246_length_71086_cov_264.9866||full_1	K00558	DNMT1, dcm; DNA (cytosine-5)-methyltransferase 1 [EC:2.1.1.37]	PF00145.17	AAA ATPase domain
k141_462491_length_59157_cov_14.0000||full_114	k141_462491_length_59157_cov_14.0000||full	K01176	AMY, amyA, malS; alpha-amylase [EC:3.2.1.1]
k141_1722758_length_5269_cov_11.0000||full_3	k141_1722758_length_5269_cov_11.0000||full	K00568	ubiG; 2-polyprenyl-6-hydroxyphenyl methylase / 3-demethylubiquinone-9 3-methyltransferase [EC:2.1.1.222 2.1.1.64]
k141_6553_length_6338_cov_144.8916||full_15	k141_6553_length_6338_cov_144.8916||full	K00558	DNMT1, dcm; DNA (cytosine-5)-methyltransferase 1 [EC:2.1.1.37]	PF00145.17
k141_359548_length_10184_cov_20.7288||full_7	k141_359548_length_10184_cov_20.7288||full	K01784	galE, GALE; UDP-glucose 4-epimerase [EC:5.1.3.2]	PF01370.21
k141_359548_length_10184_cov_20.7288||full_10	k141_359548_length_10184_cov_20.7288||full	K00709	ABO; histo-blood group ABO system transferase [EC:2.4.1.40 2.4.1.37]	PF03414.13
k141_359548_length_10184_cov_20.7288||full_12	k141_359548_length_10184_cov_20.7288||full	K02377	TSTA3, fcl; GDP-L-fucose synthase [EC:1.1.1.271]	PF01370.21	Glycosyl transferase family 11
k141_359548_length_10184_cov_20.7288||full_13	k141_359548_length_10184_cov_20.7288||full	K01711	gmd, GMDS; GDPmannose 4,6-dehydratase [EC:4.2.1.47]	PF16363.5	NAD dependent epimerase/dehydratase family
k141_88965_length_51955_cov_25.7741||0_partial_15	k141_88965_length_51955_cov_25.7741||0_partial	K21140	mec; [CysO sulfur-carrier protein]-S-L-cysteine hydrolase [EC:3.13.1.6]	PF14464.6
k141_290415_length_20953_cov_9.0000||full_12	k141_290415_length_20953_cov_9.0000||full	K00558	DNMT1, dcm; DNA (cytosine-5)-methyltransferase 1 [EC:2.1.1.37]
k141_122495_length_30994_cov_17.0000||full_58	k141_122495_length_30994_cov_17.0000||full	K00558	DNMT1, dcm; DNA (cytosine-5)-methyltransferase 1 [EC:2.1.1.37]	PF00145.17
k141_941734_length_16496_cov_8.0000||full_13	k141_941734_length_16496_cov_8.0000||full	K22227	ahbD; heme synthase
k141_246325_length_15659_cov_7.0000||full_7	k141_246325_length_15659_cov_7.0000||full	K04487	iscS, NFS1; cysteine desulfurase [EC:2.8.1.7]	PF00266.19
k141_429388_length_9378_cov_7.0000||full_7	k141_429388_length_9378_cov_7.0000||full	K15634	gpmB; probable phosphoglycerate mutase [EC:5.4.2.12]	PF00300.22
k141_75678_length_10356_cov_8.0000||full_10	k141_75678_length_10356_cov_8.0000||full	K06167	phnP; phosphoribosyl 1,2-cyclic phosphate phosphodiesterase [EC:3.1.4.55]	PF12706.7
k141_416765_length_46848_cov_65.9986||full_25	k141_416765_length_46848_cov_65.9986||full	K00558	DNMT1, dcm; DNA (cytosine-5)-methyltransferase 1 [EC:2.1.1.37]	PF00145.17
k141_178957_length_5840_cov_54.0000||full_1	k141_178957_length_5840_cov_54.0000||full	K01951	guaA, GMPS; GMP synthase (glutamine-hydrolysing) [EC:6.3.5.2]
k141_960633_length_16795_cov_15.8955||full_27	k141_960633_length_16795_cov_15.8955||full	K00558	DNMT1, dcm; DNA (cytosine-5)-methyltransferase 1 [EC:2.1.1.37]	PF00145.17
k141_24951_length_5643_cov_174.1763||full_3	k141_24951_length_5643_cov_174.1763||full	K00390	cysH; phosphoadenosine phosphosulfate reductase [EC:1.8.4.8 1.8.4.10]	PF11922.8	ParB-like nuclease domain
k141_1122322_length_16492_cov_10.3877||full_13	k141_1122322_length_16492_cov_10.3877||full	K03269	lpxH; UDP-2,3-diacylglucosamine hydrolase [EC:3.6.1.54]
k141_6157_length_75053_cov_272.6156||full_1_19	k141_6157_length_75053_cov_272.6156||full_1	K06167	phnP; phosphoribosyl 1,2-cyclic phosphate phosphodiesterase [EC:3.1.4.55]	PF12706.7
k141_750042_length_7214_cov_27.3115||full_5	k141_750042_length_7214_cov_27.3115||full	K01784	galE, GALE; UDP-glucose 4-epimerase [EC:5.1.3.2]	PF01370.21
k141_35654_length_6908_cov_213.8163||full_3	k141_35654_length_6908_cov_213.8163||full	K00390	cysH; phosphoadenosine phosphosulfate reductase [EC:1.8.4.8 1.8.4.10]	PF01507.19
k141_120983_length_18214_cov_74.2651||0_partial_5	k141_120983_length_18214_cov_74.2651||0_partial	K01935	bioD; dethiobiotin synthetase [EC:6.3.3.3]	PF13500.6
k141_120983_length_18214_cov_74.2651||0_partial_6	k141_120983_length_18214_cov_74.2651||0_partial	K01736	aroC; chorismate synthase [EC:4.2.3.5]	PF01264.21	AAA domain
k141_729289_length_61174_cov_18.9964||full_27	k141_729289_length_61174_cov_18.9964||full	K01939	purA, ADSS; adenylosuccinate synthase [EC:6.3.4.4]	PF00709.21
k141_481817_length_12156_cov_9.0275||full_2	k141_481817_length_12156_cov_9.0275||full	K01588	purE; 5-(carboxyamino)imidazole ribonucleotide mutase [EC:5.4.99.18]	PF00731.20
k141_507449_length_32055_cov_22.0000||full_48	k141_507449_length_32055_cov_22.0000||full	K17398	DNMT3A; DNA (cytosine-5)-methyltransferase 3A [EC:2.1.1.37]	PF00145.17
k141_817597_length_42815_cov_156.0037||full_25	k141_817597_length_42815_cov_156.0037||full	K06167	phnP; phosphoribosyl 1,2-cyclic phosphate phosphodiesterase [EC:3.1.4.55]	PF12706.7
k141_817597_length_42815_cov_156.0037||full_32	k141_817597_length_42815_cov_156.0037||full	K00558	DNMT1, dcm; DNA (cytosine-5)-methyltransferase 1 [EC:2.1.1.37]
k141_567884_length_22888_cov_14.0000||full_30	k141_567884_length_22888_cov_14.0000||full	K01491	folD; methylenetetrahydrofolate dehydrogenase (NADP+) / methenyltetrahydrofolate cyclohydrolase [EC:1.5.1.5 3.5.4.9]	PF02882.19
k141_394548_length_8240_cov_9.0000||full_11	k141_394548_length_8240_cov_9.0000||full	K00558	DNMT1, dcm; DNA (cytosine-5)-methyltransferase 1 [EC:2.1.1.37]	PF00145.17
k141_357990_length_6402_cov_14.0000||full_2	k141_357990_length_6402_cov_14.0000||full	K00789	metK; S-adenosylmethionine synthetase [EC:2.5.1.6]	PF02773.16	Phage integrase family
k141_80791_length_8665_cov_43.5542||full_10	k141_80791_length_8665_cov_43.5542||full	K00558	DNMT1, dcm; DNA (cytosine-5)-methyltransferase 1 [EC:2.1.1.37]	PF00145.17
k141_80791_length_8665_cov_43.5542||full_16	k141_80791_length_8665_cov_43.5542||full	K03462	NAMPT; nicotinamide phosphoribosyltransferase [EC:2.4.2.12]	PF18127.1
k141_1246523_length_5800_cov_10.8763||full_8	k141_1246523_length_5800_cov_10.8763||full	K13010	per, rfbE; perosamine synthetase [EC:2.6.1.102]	PF01041.17
k141_971843_length_13606_cov_16.0000||full_22	k141_971843_length_13606_cov_16.0000||full	K00558	DNMT1, dcm; DNA (cytosine-5)-methyltransferase 1 [EC:2.1.1.37]	PF00145.17
k141_971843_length_13606_cov_16.0000||full_24	k141_971843_length_13606_cov_16.0000||full	K00390	cysH; phosphoadenosine phosphosulfate reductase [EC:1.8.4.8 1.8.4.10]	PF11922.8
k141_201036_length_27104_cov_2181.4449||full_1_2	k141_201036_length_27104_cov_2181.4449||full_1	K02377	TSTA3, fcl; GDP-L-fucose synthase [EC:1.1.1.271]	PF01370.21	DnaB-like helicase C terminal domain
k141_6427_length_9618_cov_16.0000||full_6	k141_6427_length_9618_cov_16.0000||full	K06167	phnP; phosphoribosyl 1,2-cyclic phosphate phosphodiesterase [EC:3.1.4.55]
k141_108221_length_62337_cov_12.0000||full_19	k141_108221_length_62337_cov_12.0000||full	K00558	DNMT1, dcm; DNA (cytosine-5)-methyltransferase 1 [EC:2.1.1.37]	PF00145.17
k141_103424_length_51008_cov_11.6015||full_8	k141_103424_length_51008_cov_11.6015||full	K00287	DHFR, folA; dihydrofolate reductase [EC:1.5.1.3]	PF00186.19
k141_1311671_length_7174_cov_28.0000||full_9	k141_1311671_length_7174_cov_28.0000||full	K03273	gmhB; D-glycero-D-manno-heptose 1,7-bisphosphate phosphatase [EC:3.1.3.82 3.1.3.83]	PF08645.11
k141_112600_length_10829_cov_6.0000||full_10	k141_112600_length_10829_cov_6.0000||full	K00969	nadD; nicotinate-nucleotide adenylyltransferase [EC:2.7.7.18]
k141_112600_length_10829_cov_6.0000||full_14	k141_112600_length_10829_cov_6.0000||full	K01916	nadE; NAD+ synthase [EC:6.3.1.5]	PF02540.17
k141_112600_length_10829_cov_6.0000||full_15	k141_112600_length_10829_cov_6.0000||full	K00763	pncB, NAPRT1; nicotinate phosphoribosyltransferase [EC:6.3.4.21]	PF04095.16	NAD synthase
k141_112600_length_10829_cov_6.0000||full_17	k141_112600_length_10829_cov_6.0000||full	K08281	pncA; nicotinamidase/pyrazinamidase [EC:3.5.1.19 3.5.1.-]	PF00857.20
k141_1814012_length_13120_cov_13.0000||full_17	k141_1814012_length_13120_cov_13.0000||full	K00656	E2.3.1.54, pflD; formate C-acetyltransferase [EC:2.3.1.54]	PF01228.21
k141_1582018_length_6873_cov_21.9101||full_4	k141_1582018_length_6873_cov_21.9101||full	K01784	galE, GALE; UDP-glucose 4-epimerase [EC:5.1.3.2]	PF01370.21
k141_1582018_length_6873_cov_21.9101||full_6	k141_1582018_length_6873_cov_21.9101||full	K00709	ABO; histo-blood group ABO system transferase [EC:2.4.1.40 2.4.1.37]	PF03414.13
k141_17160_length_277179_cov_32.0074||0_partial_1_16	k141_17160_length_277179_cov_32.0074||0_partial_1	K00558	DNMT1, dcm; DNA (cytosine-5)-methyltransferase 1 [EC:2.1.1.37]	PF00145.17
k141_118627_length_6229_cov_45.3295||full_12	k141_118627_length_6229_cov_45.3295||full	K00558	DNMT1, dcm; DNA (cytosine-5)-methyltransferase 1 [EC:2.1.1.37]	PF00145.17	DNA methylase
k141_376963_length_6591_cov_9.2549||full_11	k141_376963_length_6591_cov_9.2549||full	K00558	DNMT1, dcm; DNA (cytosine-5)-methyltransferase 1 [EC:2.1.1.37]	PF00145.17
k141_123049_length_17500_cov_14.0001||full_13	k141_123049_length_17500_cov_14.0001||full	K06167	phnP; phosphoribosyl 1,2-cyclic phosphate phosphodiesterase [EC:3.1.4.55]	PF12706.7
k141_116683_length_54395_cov_20.0000||full_45	k141_116683_length_54395_cov_20.0000||full	K21140	mec; [CysO sulfur-carrier protein]-S-L-cysteine hydrolase [EC:3.13.1.6]	PF00877.19	Phage minor tail protein L
k141_94401_length_19665_cov_24.0000||full_17	k141_94401_length_19665_cov_24.0000||full	K00558	DNMT1, dcm; DNA (cytosine-5)-methyltransferase 1 [EC:2.1.1.37]	PF00145.17	Phage Terminase
k141_380887_length_8086_cov_18.0000||full_3	k141_380887_length_8086_cov_18.0000||full	K00287	DHFR, folA; dihydrofolate reductase [EC:1.5.1.3]	PF00186.19
k141_19291_length_10259_cov_11.7347||full_12	k141_19291_length_10259_cov_11.7347||full	K00390	cysH; phosphoadenosine phosphosulfate reductase [EC:1.8.4.8 1.8.4.10]	PF01507.19
k141_14275_length_66122_cov_64.1148||full_2	k141_14275_length_66122_cov_64.1148||full	K01939	purA, ADSS; adenylosuccinate synthase [EC:6.3.4.4]	PF00709.21
k141_14275_length_66122_cov_64.1148||full_4	k141_14275_length_66122_cov_64.1148||full	K04487	iscS, NFS1; cysteine desulfurase [EC:2.8.1.7]	PF00266.19
k141_400563_length_190429_cov_14.4283||0_partial_1_1	k141_400563_length_190429_cov_14.4283||0_partial_1	K00640	cysE; serine O-acetyltransferase [EC:2.3.1.30]	PF06426.14	Phage-related minor tail protein
k141_794829_length_94044_cov_32.0003||full_75	k141_794829_length_94044_cov_32.0003||full	K00568	ubiG; 2-polyprenyl-6-hydroxyphenyl methylase / 3-demethylubiquinone-9 3-methyltransferase [EC:2.1.1.222 2.1.1.64]	PF13489.6
k141_568683_length_9372_cov_8.0000||full_19	k141_568683_length_9372_cov_8.0000||full	K06167	phnP; phosphoribosyl 1,2-cyclic phosphate phosphodiesterase [EC:3.1.4.55]
k141_95301_length_8005_cov_341.1147||full_12	k141_95301_length_8005_cov_341.1147||full	K00973	E2.7.7.24, rfbA, rffH; glucose-1-phosphate thymidylyltransferase [EC:2.7.7.24]
k141_19768_length_14846_cov_16.9956||full_26	k141_19768_length_14846_cov_16.9956||full	K00558	DNMT1, dcm; DNA (cytosine-5)-methyltransferase 1 [EC:2.1.1.37]
k141_1523398_length_27058_cov_33.9914||full_23	k141_1523398_length_27058_cov_33.9914||full	K22227	ahbD; heme synthase	PF04055.21	Alpha-2,3-sialyltransferase (CST-I)
k141_78702_length_8306_cov_7.0000||full_5	k141_78702_length_8306_cov_7.0000||full	K00558	DNMT1, dcm; DNA (cytosine-5)-methyltransferase 1 [EC:2.1.1.37]	PF00145.17
k141_424161_length_29458_cov_26.7055||full_25	k141_424161_length_29458_cov_26.7055||full	K03462	NAMPT; nicotinamide phosphoribosyltransferase [EC:2.4.2.12]	PF04095.16
k141_424161_length_29458_cov_26.7055||full_26	k141_424161_length_29458_cov_26.7055||full	K13522	K13522, nadM; bifunctional NMN adenylyltransferase/nudix hydrolase [EC:2.7.7.1 3.6.1.-]	PF00293.28	Nicotinate phosphoribosyltransferase (NAPRTase) family
k141_181118_length_11075_cov_9.0000||full_12	k141_181118_length_11075_cov_9.0000||full	K01939	purA, ADSS; adenylosuccinate synthase [EC:6.3.4.4]	PF00709.21
k141_197274_length_17467_cov_12.1466||full_9	k141_197274_length_17467_cov_12.1466||full	K00019	E1.1.1.30, bdh; 3-hydroxybutyrate dehydrogenase [EC:1.1.1.30]	PF00106.25
k141_197274_length_17467_cov_12.1466||full_10	k141_197274_length_17467_cov_12.1466||full	K00059	fabG, OAR1; 3-oxoacyl-[acyl-carrier protein] reductase [EC:1.1.1.100]	PF13561.6	short chain dehydrogenase
k141_670479_length_42514_cov_22.0000||full_2	k141_670479_length_42514_cov_22.0000||full	K00647	fabB; 3-oxoacyl-[acyl-carrier-protein] synthase I [EC:2.3.1.41]	PF00109.26
k141_111738_length_11631_cov_18.3581||full_4	k141_111738_length_11631_cov_18.3581||full	K00979	kdsB; 3-deoxy-manno-octulosonate cytidylyltransferase (CMP-KDO synthetase) [EC:2.7.7.38]	PF02348.19	Peptidase M16 inactive domain
k141_220678_length_25487_cov_13.0000||full_42	k141_220678_length_25487_cov_13.0000||full	K09883	cobT; cobaltochelatase CobT [EC:6.6.1.2]
k141_123162_length_41228_cov_86.0466||full_7	k141_123162_length_41228_cov_86.0466||full	K21140	mec; [CysO sulfur-carrier protein]-S-L-cysteine hydrolase [EC:3.13.1.6]	PF00877.19
k141_23391_length_11967_cov_14.4801||full_17	k141_23391_length_11967_cov_14.4801||full	K00558	DNMT1, dcm; DNA (cytosine-5)-methyltransferase 1 [EC:2.1.1.37]	PF00145.17
k141_63328_length_7306_cov_37.6161||full_8	k141_63328_length_7306_cov_37.6161||full	K00952	nadM; nicotinamide-nucleotide adenylyltransferase [EC:2.7.7.1]		dUTPase
k141_232411_length_263339_cov_13.0000||full_fragment_1_25	k141_232411_length_263339_cov_13.0000||full_fragment_1	K00973	E2.7.7.24, rfbA, rffH; glucose-1-phosphate thymidylyltransferase [EC:2.7.7.24]	PF00483.23	Protein of unknown function (DUF616)
k141_232411_length_263339_cov_13.0000||full_fragment_1_32	k141_232411_length_263339_cov_13.0000||full_fragment_1	K22227	ahbD; heme synthase
k141_232411_length_263339_cov_13.0000||full_fragment_1_34	k141_232411_length_263339_cov_13.0000||full_fragment_1	K00613	GATM; glycine amidinotransferase [EC:2.1.4.1]
k141_232411_length_263339_cov_13.0000||full_fragment_1_35	k141_232411_length_263339_cov_13.0000||full_fragment_1	K22227	ahbD; heme synthase
k141_232411_length_263339_cov_13.0000||full_fragment_1_38	k141_232411_length_263339_cov_13.0000||full_fragment_1	K01710	E4.2.1.46, rfbB, rffG; dTDP-glucose 4,6-dehydratase [EC:4.2.1.46]	PF16363.5
k141_232411_length_263339_cov_13.0000||full_fragment_1_42	k141_232411_length_263339_cov_13.0000||full_fragment_1	K22227	ahbD; heme synthase
k141_232411_length_263339_cov_13.0000||full_fragment_1_45	k141_232411_length_263339_cov_13.0000||full_fragment_1	K00613	GATM; glycine amidinotransferase [EC:2.1.4.1]
k141_232411_length_263339_cov_13.0000||full_fragment_1_46	k141_232411_length_263339_cov_13.0000||full_fragment_1	K00656	E2.3.1.54, pflD; formate C-acetyltransferase [EC:2.3.1.54]	PF02901.15
k141_232411_length_263339_cov_13.0000||full_fragment_2_58	k141_232411_length_263339_cov_13.0000||full_fragment_2	K22227	ahbD; heme synthase	PF13394.6
k141_232411_length_263339_cov_13.0000||full_fragment_2_121	k141_232411_length_263339_cov_13.0000||full_fragment_2	K01491	folD; methylenetetrahydrofolate dehydrogenase (NADP+) / methenyltetrahydrofolate cyclohydrolase [EC:1.5.1.5 3.5.4.9]	PF02882.19
k141_232411_length_263339_cov_13.0000||full_fragment_2_158	k141_232411_length_263339_cov_13.0000||full_fragment_2	K01790	rfbC, rmlC; dTDP-4-dehydrorhamnose 3,5-epimerase [EC:5.1.3.13]	PF00908.17	SPFH domain / Band 7 family
k141_232411_length_263339_cov_13.0000||full_fragment_2_232	k141_232411_length_263339_cov_13.0000||full_fragment_2	K00067	rfbD, rmlD; dTDP-4-dehydrorhamnose reductase [EC:1.1.1.133]	PF04321.17	Translation initiation factor IF-3, C-terminal domain
k141_45849_length_113759_cov_94.0103||full_fragment_1_51	k141_45849_length_113759_cov_94.0103||full_fragment_1	K01491	folD; methylenetetrahydrofolate dehydrogenase (NADP+) / methenyltetrahydrofolate cyclohydrolase [EC:1.5.1.5 3.5.4.9]	PF02882.19
k141_17829_length_22720_cov_138.3684||full_17	k141_17829_length_22720_cov_138.3684||full	K01491	folD; methylenetetrahydrofolate dehydrogenase (NADP+) / methenyltetrahydrofolate cyclohydrolase [EC:1.5.1.5 3.5.4.9]	PF02882.19	SNF2 family N-terminal domain
k141_405171_length_29969_cov_51.0166||full_10	k141_405171_length_29969_cov_51.0166||full	K00558	DNMT1, dcm; DNA (cytosine-5)-methyltransferase 1 [EC:2.1.1.37]	PF00145.17
k141_405171_length_29969_cov_51.0166||full_11	k141_405171_length_29969_cov_51.0166||full	K17398	DNMT3A; DNA (cytosine-5)-methyltransferase 3A [EC:2.1.1.37]	PF00145.17	C-5 cytosine-specific DNA methylase
k141_79495_length_54104_cov_18.3751||full_15	k141_79495_length_54104_cov_18.3751||full	K03462	NAMPT; nicotinamide phosphoribosyltransferase [EC:2.4.2.12]	PF04095.16
k141_79495_length_54104_cov_18.3751||full_23	k141_79495_length_54104_cov_18.3751||full	K01916	nadE; NAD+ synthase [EC:6.3.1.5]	PF02540.17	Mycoplasma protein of unknown function, DUF285
k141_79495_length_54104_cov_18.3751||full_26	k141_79495_length_54104_cov_18.3751||full	K08281	pncA; nicotinamidase/pyrazinamidase [EC:3.5.1.19 3.5.1.-]	PF00857.20
k141_79495_length_54104_cov_18.3751||full_51	k141_79495_length_54104_cov_18.3751||full	K14940	cofF; gamma-F420-2:alpha-L-glutamate ligase [EC:6.3.2.32]	PF08443.11
k141_833606_length_7410_cov_9.0000||full_4	k141_833606_length_7410_cov_9.0000||full	K06167	phnP; phosphoribosyl 1,2-cyclic phosphate phosphodiesterase [EC:3.1.4.55]
k141_65489_length_69119_cov_178.3612||full_1_19	k141_65489_length_69119_cov_178.3612||full_1	K00558	DNMT1, dcm; DNA (cytosine-5)-methyltransferase 1 [EC:2.1.1.37]	PF00145.17
k141_236575_length_6485_cov_11.2131||full_8	k141_236575_length_6485_cov_11.2131||full	K00558	DNMT1, dcm; DNA (cytosine-5)-methyltransferase 1 [EC:2.1.1.37]	PF00145.17
k141_186830_length_9539_cov_17.0000||full_15	k141_186830_length_9539_cov_17.0000||full	K01939	purA, ADSS; adenylosuccinate synthase [EC:6.3.4.4]	PF00709.21
k141_366449_length_30197_cov_10.9960||full_6	k141_366449_length_30197_cov_10.9960||full	K01491	folD; methylenetetrahydrofolate dehydrogenase (NADP+) / methenyltetrahydrofolate cyclohydrolase [EC:1.5.1.5 3.5.4.9]	PF02882.19
k141_320199_length_69215_cov_681.6268||full_67	k141_320199_length_69215_cov_681.6268||full	K00789	metK; S-adenosylmethionine synthetase [EC:2.5.1.6]	PF02773.16
k141_874182_length_25620_cov_25.0000||full_19	k141_874182_length_25620_cov_25.0000||full	K00558	DNMT1, dcm; DNA (cytosine-5)-methyltransferase 1 [EC:2.1.1.37]	PF00145.17
k141_238588_length_19171_cov_54.0700||full_1	k141_238588_length_19171_cov_54.0700||full	K21140	mec; [CysO sulfur-carrier protein]-S-L-cysteine hydrolase [EC:3.13.1.6]	PF14464.6
k141_680122_length_37371_cov_38.0091||full_28	k141_680122_length_37371_cov_38.0091||full	K00390	cysH; phosphoadenosine phosphosulfate reductase [EC:1.8.4.8 1.8.4.10]
k141_533093_length_5051_cov_9.0000||full_1	k141_533093_length_5051_cov_9.0000||full	K01491	folD; methylenetetrahydrofolate dehydrogenase (NADP+) / methenyltetrahydrofolate cyclohydrolase [EC:1.5.1.5 3.5.4.9]	PF02882.19
k141_2432_length_48670_cov_32.9770||full_19	k141_2432_length_48670_cov_32.9770||full	K06167	phnP; phosphoribosyl 1,2-cyclic phosphate phosphodiesterase [EC:3.1.4.55]		RecT family
k141_268549_length_14725_cov_34.6393||full_9	k141_268549_length_14725_cov_34.6393||full	K01628	fucA; L-fuculose-phosphate aldolase [EC:4.1.2.17]	PF00596.21	Ribonucleotide reductase, small chain
k141_58022_length_147177_cov_13801.8923||full_134	k141_58022_length_147177_cov_13801.8923||full	K01491	folD; methylenetetrahydrofolate dehydrogenase (NADP+) / methenyltetrahydrofolate cyclohydrolase [EC:1.5.1.5 3.5.4.9]	PF02882.19
k141_58022_length_147177_cov_13801.8923||full_141	k141_58022_length_147177_cov_13801.8923||full	K03462	NAMPT; nicotinamide phosphoribosyltransferase [EC:2.4.2.12]	PF04095.16	E1-E2 ATPase
k141_416369_length_5563_cov_14.7108||full_3	k141_416369_length_5563_cov_14.7108||full	K02843	waaF, rfaF; heptosyltransferase II [EC:2.4.-.-]
k141_281903_length_37667_cov_42.8346||full_41	k141_281903_length_37667_cov_42.8346||full	K01491	folD; methylenetetrahydrofolate dehydrogenase (NADP+) / methenyltetrahydrofolate cyclohydrolase [EC:1.5.1.5 3.5.4.9]	PF02882.19
k141_281903_length_37667_cov_42.8346||full_51	k141_281903_length_37667_cov_42.8346||full	K17462	yrrT; putative AdoMet-dependent methyltransferase [EC:2.1.1.-]	PF13847.6
k141_33375_length_26289_cov_422.7098||full_5	k141_33375_length_26289_cov_422.7098||full	K21140	mec; [CysO sulfur-carrier protein]-S-L-cysteine hydrolase [EC:3.13.1.6]	PF14464.6	Bacteriophage lambda tail assembly protein I
k141_62114_length_26165_cov_20.3634||full_2	k141_62114_length_26165_cov_20.3634||full	K00954	E2.7.7.3A, coaD, kdtB; pantetheine-phosphate adenylyltransferase [EC:2.7.7.3]	PF01467.26
k141_10331_length_10452_cov_7.0000||full_6	k141_10331_length_10452_cov_7.0000||full	K21140	mec; [CysO sulfur-carrier protein]-S-L-cysteine hydrolase [EC:3.13.1.6]	PF14464.6
k141_1198997_length_20303_cov_37.4780||full_2	k141_1198997_length_20303_cov_37.4780||full	K01186	NEU1; sialidase-1 [EC:3.2.1.18]	PF13859.6
k141_21465_length_12794_cov_28.7983||full_12	k141_21465_length_12794_cov_28.7983||full	K21029	moeB; molybdopterin-synthase adenylyltransferase [EC:2.7.7.80]	PF00899.21
k141_194045_length_8775_cov_29.5826||full_4	k141_194045_length_8775_cov_29.5826||full	K06167	phnP; phosphoribosyl 1,2-cyclic phosphate phosphodiesterase [EC:3.1.4.55]
k141_49594_length_6895_cov_9.0000||full_2	k141_49594_length_6895_cov_9.0000||full	K02169	bioC; malonyl-CoA O-methyltransferase [EC:2.1.1.197]	PF08241.12
k141_4667_length_33695_cov_21.0000||full_3	k141_4667_length_33695_cov_21.0000||full	K00558	DNMT1, dcm; DNA (cytosine-5)-methyltransferase 1 [EC:2.1.1.37]	PF00145.17
k141_4667_length_33695_cov_21.0000||full_22	k141_4667_length_33695_cov_21.0000||full	K04034	bchE; anaerobic magnesium-protoporphyrin IX monomethyl ester cyclase [EC:1.21.98.3]	PF02310.19
k141_370734_length_6221_cov_276.7044||full_7	k141_370734_length_6221_cov_276.7044||full	K03273	gmhB; D-glycero-D-manno-heptose 1,7-bisphosphate phosphatase [EC:3.1.3.82 3.1.3.83]	PF08645.11
k141_544815_length_8344_cov_22.7644||full_7	k141_544815_length_8344_cov_22.7644||full	K12373	HEXA_B; hexosaminidase [EC:3.2.1.52]	PF00728.22	Thymidylate kinase
k141_45771_length_17047_cov_8.0000||full_8	k141_45771_length_17047_cov_8.0000||full	K21140	mec; [CysO sulfur-carrier protein]-S-L-cysteine hydrolase [EC:3.13.1.6]	PF00877.19
k141_1167067_length_6987_cov_14.0761||full_1	k141_1167067_length_6987_cov_14.0761||full	K03272	gmhC, hldE, waaE, rfaE; D-beta-D-heptose 7-phosphate kinase / D-beta-D-heptose 1-phosphate adenosyltransferase [EC:2.7.1.167 2.7.7.70]	PF01467.26
k141_1167067_length_6987_cov_14.0761||full_6	k141_1167067_length_6987_cov_14.0761||full	K01854	glf; UDP-galactopyranose mutase [EC:5.4.99.9]	PF03275.13
k141_433575_length_76702_cov_35.9566||full_1_4	k141_433575_length_76702_cov_35.9566||full_1	K00390	cysH; phosphoadenosine phosphosulfate reductase [EC:1.8.4.8 1.8.4.10]		Domain of unknown function (DUF4313)
k141_433575_length_76702_cov_35.9566||full_1_6	k141_433575_length_76702_cov_35.9566||full_1	K00558	DNMT1, dcm; DNA (cytosine-5)-methyltransferase 1 [EC:2.1.1.37]	PF00145.17	MT-A70
k141_12896_length_31569_cov_33.2361||full_10	k141_12896_length_31569_cov_33.2361||full	K00287	DHFR, folA; dihydrofolate reductase [EC:1.5.1.3]	PF00186.19
k141_12896_length_31569_cov_33.2361||full_19	k141_12896_length_31569_cov_33.2361||full	K06167	phnP; phosphoribosyl 1,2-cyclic phosphate phosphodiesterase [EC:3.1.4.55]	PF12706.7
k141_12896_length_31569_cov_33.2361||full_31	k141_12896_length_31569_cov_33.2361||full	K08281	pncA; nicotinamidase/pyrazinamidase [EC:3.5.1.19 3.5.1.-]	PF00857.20
k141_4869_length_9840_cov_15.0000||full_4	k141_4869_length_9840_cov_15.0000||full	K01026	pct; propionate CoA-transferase [EC:2.8.3.1]	PF01144.23
k141_505985_length_31922_cov_31.3696||full_2	k141_505985_length_31922_cov_31.3696||full	K00059	fabG, OAR1; 3-oxoacyl-[acyl-carrier protein] reductase [EC:1.1.1.100]	PF00106.25
k141_217531_length_14053_cov_47.3897||full_12	k141_217531_length_14053_cov_47.3897||full	K09882	cobS; cobaltochelatase CobS [EC:6.6.1.2]
k141_214815_length_41282_cov_25.0017||full_2	k141_214815_length_41282_cov_25.0017||full	K01938	fhs; formate--tetrahydrofolate ligase [EC:6.3.4.3]	PF01268.19
k141_555543_length_40396_cov_15.3009||full_3	k141_555543_length_40396_cov_15.3009||full	K17462	yrrT; putative AdoMet-dependent methyltransferase [EC:2.1.1.-]	PF13489.6
k141_1375313_length_14807_cov_15.0000||full_1_1	k141_1375313_length_14807_cov_15.0000||full_1	K06920	queC; 7-cyano-7-deazaguanine synthase [EC:6.3.4.20]	PF06508.13	RecT family
k141_3568_length_17766_cov_49.0236||full_5	k141_3568_length_17766_cov_49.0236||full	K21140	mec; [CysO sulfur-carrier protein]-S-L-cysteine hydrolase [EC:3.13.1.6]	PF14464.6	Superinfection immunity protein
k141_733864_length_21018_cov_29.0138||full_15	k141_733864_length_21018_cov_29.0138||full	K00657	speG, SAT; diamine N-acetyltransferase [EC:2.3.1.57]
k141_338822_length_5270_cov_8.0000||full_7	k141_338822_length_5270_cov_8.0000||full	K00390	cysH; phosphoadenosine phosphosulfate reductase [EC:1.8.4.8 1.8.4.10]	PF01507.19
k141_1552542_length_5477_cov_14.0000||full_1	k141_1552542_length_5477_cov_14.0000||full	K00558	DNMT1, dcm; DNA (cytosine-5)-methyltransferase 1 [EC:2.1.1.37]	PF00145.17	ParB-like nuclease domain
k141_219177_length_12126_cov_17.9846||full_31	k141_219177_length_12126_cov_17.9846||full	K00820	glmS, GFPT; glutamine---fructose-6-phosphate transaminase (isomerizing) [EC:2.6.1.16]	PF13522.6	Single-strand binding protein family
k141_12536_length_7600_cov_8.2819||full_3	k141_12536_length_7600_cov_8.2819||full	K21140	mec; [CysO sulfur-carrier protein]-S-L-cysteine hydrolase [EC:3.13.1.6]	PF14464.6
k141_307878_length_19065_cov_11.0000||full_22	k141_307878_length_19065_cov_11.0000||full	K01710	E4.2.1.46, rfbB, rffG; dTDP-glucose 4,6-dehydratase [EC:4.2.1.46]
k141_227448_length_5604_cov_13.6637||full_1	k141_227448_length_5604_cov_13.6637||full	K00558	DNMT1, dcm; DNA (cytosine-5)-methyltransferase 1 [EC:2.1.1.37]	PF00145.17
k141_8377_length_22301_cov_290.2923||full_22	k141_8377_length_22301_cov_290.2923||full	K00558	DNMT1, dcm; DNA (cytosine-5)-methyltransferase 1 [EC:2.1.1.37]	PF00145.17
k141_90562_length_22255_cov_70.8742||full_31	k141_90562_length_22255_cov_70.8742||full	K01491	folD; methylenetetrahydrofolate dehydrogenase (NADP+) / methenyltetrahydrofolate cyclohydrolase [EC:1.5.1.5 3.5.4.9]	PF00763.23
k141_11648_length_18990_cov_10.0412||full_30	k141_11648_length_18990_cov_10.0412||full	K00390	cysH; phosphoadenosine phosphosulfate reductase [EC:1.8.4.8 1.8.4.10]	PF01507.19
k141_47482_length_111933_cov_20.9875||full_1	k141_47482_length_111933_cov_20.9875||full	K01874	MARS, metG; methionyl-tRNA synthetase [EC:6.1.1.10]	PF09334.11	AAA domain
k141_47482_length_111933_cov_20.9875||full_27	k141_47482_length_111933_cov_20.9875||full	K00287	DHFR, folA; dihydrofolate reductase [EC:1.5.1.3]	PF00186.19
k141_47482_length_111933_cov_20.9875||full_52	k141_47482_length_111933_cov_20.9875||full	K09882	cobS; cobaltochelatase CobS [EC:6.6.1.2]	PF07728.14	Bacterial DNA polymerase III alpha NTPase domain
k141_47482_length_111933_cov_20.9875||full_53	k141_47482_length_111933_cov_20.9875||full	K09883	cobT; cobaltochelatase CobT [EC:6.6.1.2]	PF11775.8	AAA domain (dynein-related subfamily)
k141_47482_length_111933_cov_20.9875||full_85	k141_47482_length_111933_cov_20.9875||full	K21140	mec; [CysO sulfur-carrier protein]-S-L-cysteine hydrolase [EC:3.13.1.6]	PF00877.19
k141_47482_length_111933_cov_20.9875||full_125	k141_47482_length_111933_cov_20.9875||full	K01874	MARS, metG; methionyl-tRNA synthetase [EC:6.1.1.10]	PF09334.11
k141_253482_length_89835_cov_40.0044||full_18	k141_253482_length_89835_cov_40.0044||full	K13522	K13522, nadM; bifunctional NMN adenylyltransferase/nudix hydrolase [EC:2.7.7.1 3.6.1.-]	PF00293.28
k141_253482_length_89835_cov_40.0044||full_20	k141_253482_length_89835_cov_40.0044||full	K08281	pncA; nicotinamidase/pyrazinamidase [EC:3.5.1.19 3.5.1.-]	PF00857.20
k141_253482_length_89835_cov_40.0044||full_23	k141_253482_length_89835_cov_40.0044||full	K00763	pncB, NAPRT1; nicotinate phosphoribosyltransferase [EC:6.3.4.21]	PF17767.1
k141_253482_length_89835_cov_40.0044||full_25	k141_253482_length_89835_cov_40.0044||full	K00969	nadD; nicotinate-nucleotide adenylyltransferase [EC:2.7.7.18]	PF01467.26
k141_253482_length_89835_cov_40.0044||full_26	k141_253482_length_89835_cov_40.0044||full	K01950	E6.3.5.1, NADSYN1, QNS1, nadE; NAD+ synthase (glutamine-hydrolysing) [EC:6.3.5.1]	PF02540.17	Cytidylyltransferase-like
k141_819460_length_22201_cov_13.5268||full_15	k141_819460_length_22201_cov_13.5268||full	K02843	waaF, rfaF; heptosyltransferase II [EC:2.4.-.-]
k141_819460_length_22201_cov_13.5268||full_17	k141_819460_length_22201_cov_13.5268||full	K03272	gmhC, hldE, waaE, rfaE; D-beta-D-heptose 7-phosphate kinase / D-beta-D-heptose 1-phosphate adenosyltransferase [EC:2.7.1.167 2.7.7.70]	PF01467.26	Carbamoyltransferase C-terminus
k141_819460_length_22201_cov_13.5268||full_18	k141_819460_length_22201_cov_13.5268||full	K03272	gmhC, hldE, waaE, rfaE; D-beta-D-heptose 7-phosphate kinase / D-beta-D-heptose 1-phosphate adenosyltransferase [EC:2.7.1.167 2.7.7.70]	PF00294.24	Cytidylyltransferase-like
k141_342574_length_81397_cov_19.2221||0_partial_17	k141_342574_length_81397_cov_19.2221||0_partial	K01854	glf; UDP-galactopyranose mutase [EC:5.4.99.9]	PF03275.13
k141_366403_length_6387_cov_6.0000||full_4	k141_366403_length_6387_cov_6.0000||full	K00973	E2.7.7.24, rfbA, rffH; glucose-1-phosphate thymidylyltransferase [EC:2.7.7.24]	PF00483.23	Haloacid dehalogenase-like hydrolase
k141_135289_length_70426_cov_8.0000||full_70	k141_135289_length_70426_cov_8.0000||full	K00763	pncB, NAPRT1; nicotinate phosphoribosyltransferase [EC:6.3.4.21]	PF04095.16
k141_135289_length_70426_cov_8.0000||full_80	k141_135289_length_70426_cov_8.0000||full	K00765	hisG; ATP phosphoribosyltransferase [EC:2.4.2.17]	PF01634.18
k141_135289_length_70426_cov_8.0000||full_84	k141_135289_length_70426_cov_8.0000||full	K01923	purC; phosphoribosylaminoimidazole-succinocarboxamide synthase [EC:6.3.2.6]		Ham1 family
k141_135289_length_70426_cov_8.0000||full_91	k141_135289_length_70426_cov_8.0000||full	K00287	DHFR, folA; dihydrofolate reductase [EC:1.5.1.3]	PF00186.19	Single-strand binding protein family
k141_135289_length_70426_cov_8.0000||full_94	k141_135289_length_70426_cov_8.0000||full	K01270	pepD; dipeptidase D [EC:3.4.13.-]
k141_474699_length_48036_cov_45.0009||full_38	k141_474699_length_48036_cov_45.0009||full	K06167	phnP; phosphoribosyl 1,2-cyclic phosphate phosphodiesterase [EC:3.1.4.55]	PF12706.7	RecT family
k141_474699_length_48036_cov_45.0009||full_61	k141_474699_length_48036_cov_45.0009||full	K00789	metK; S-adenosylmethionine synthetase [EC:2.5.1.6]
k141_474699_length_48036_cov_45.0009||full_67	k141_474699_length_48036_cov_45.0009||full	K00558	DNMT1, dcm; DNA (cytosine-5)-methyltransferase 1 [EC:2.1.1.37]	PF00145.17	ParB-like nuclease domain
k141_24837_length_12731_cov_8.0000||full_13	k141_24837_length_12731_cov_8.0000||full	K00558	DNMT1, dcm; DNA (cytosine-5)-methyltransferase 1 [EC:2.1.1.37]	PF00145.17
k141_174589_length_5798_cov_7.0000||full_3	k141_174589_length_5798_cov_7.0000||full	K01491	folD; methylenetetrahydrofolate dehydrogenase (NADP+) / methenyltetrahydrofolate cyclohydrolase [EC:1.5.1.5 3.5.4.9]	PF00763.23
k141_350814_length_101935_cov_264.0000||full_100	k141_350814_length_101935_cov_264.0000||full	K21029	moeB; molybdopterin-synthase adenylyltransferase [EC:2.7.7.80]	PF00899.21
k141_986659_length_33483_cov_28.0000||full_40	k141_986659_length_33483_cov_28.0000||full	K00558	DNMT1, dcm; DNA (cytosine-5)-methyltransferase 1 [EC:2.1.1.37]	PF00145.17
k141_80096_length_40861_cov_129.8007||full_1_4	k141_80096_length_40861_cov_129.8007||full_1	K00640	cysE; serine O-acetyltransferase [EC:2.3.1.30]
k141_649518_length_6473_cov_5.0000||full_18	k141_649518_length_6473_cov_5.0000||full	K00558	DNMT1, dcm; DNA (cytosine-5)-methyltransferase 1 [EC:2.1.1.37]	PF00145.17
k141_366547_length_28240_cov_11.9038||full_1	k141_366547_length_28240_cov_11.9038||full	K00558	DNMT1, dcm; DNA (cytosine-5)-methyltransferase 1 [EC:2.1.1.37]	PF00145.17
k141_366547_length_28240_cov_11.9038||full_2	k141_366547_length_28240_cov_11.9038||full	K00558	DNMT1, dcm; DNA (cytosine-5)-methyltransferase 1 [EC:2.1.1.37]	PF00145.17	C-5 cytosine-specific DNA methylase
k141_250332_length_8585_cov_49.3855||full_22	k141_250332_length_8585_cov_49.3855||full	K00558	DNMT1, dcm; DNA (cytosine-5)-methyltransferase 1 [EC:2.1.1.37]	PF00145.17
k141_9111_length_346711_cov_135.0262||0_partial_1_41	k141_9111_length_346711_cov_135.0262||0_partial_1	K00558	DNMT1, dcm; DNA (cytosine-5)-methyltransferase 1 [EC:2.1.1.37]	PF00145.17	DNA N-6-adenine-methyltransferase (Dam)
k141_1277115_length_15689_cov_10.0000||full_9	k141_1277115_length_15689_cov_10.0000||full	K06167	phnP; phosphoribosyl 1,2-cyclic phosphate phosphodiesterase [EC:3.1.4.55]
k141_266724_length_31661_cov_9.0000||full_37	k141_266724_length_31661_cov_9.0000||full	K01495	GCH1, folE; GTP cyclohydrolase IA [EC:3.5.4.16]	PF01227.22
k141_266724_length_31661_cov_9.0000||full_38	k141_266724_length_31661_cov_9.0000||full	K10026	queE; 7-carboxy-7-deazaguanine synthase [EC:4.3.99.3]	PF04055.21	GTP cyclohydrolase I
k141_266724_length_31661_cov_9.0000||full_39	k141_266724_length_31661_cov_9.0000||full	K01737	queD, ptpS, PTS; 6-pyruvoyltetrahydropterin/6-carboxytetrahydropterin synthase [EC:4.2.3.12 4.1.2.50]	PF01242.19	Radical SAM superfamily
k141_226041_length_6656_cov_13.0000||full_4	k141_226041_length_6656_cov_13.0000||full	K00558	DNMT1, dcm; DNA (cytosine-5)-methyltransferase 1 [EC:2.1.1.37]	PF00145.17
k141_756877_length_7933_cov_17.9636||full_10	k141_756877_length_7933_cov_17.9636||full	K03273	gmhB; D-glycero-D-manno-heptose 1,7-bisphosphate phosphatase [EC:3.1.3.82 3.1.3.83]	PF08645.11	Thymidylate synthase complementing protein
k141_123441_length_6437_cov_5.0000||full_11	k141_123441_length_6437_cov_5.0000||full	K23144	K23144; UDP-N-acetylglucosamine diphosphorylase / glucose-1-phosphate thymidylyltransferase / UDP-N-acetylgalactosamine diphosphorylase / glucosamine-1-phosphate N-acetyltransferase / galactosamine-1-phosphate N-acetyltransferase [EC:2.7.7.23 2.7.7.24 2.7.7.83 2.3.1.157 2.3.1.276]	PF00483.23
k141_287492_length_26038_cov_161.0526||full_26	k141_287492_length_26038_cov_161.0526||full	K00558	DNMT1, dcm; DNA (cytosine-5)-methyltransferase 1 [EC:2.1.1.37]	PF00145.17	Nicotinamide mononucleotide transporter
k141_893196_length_12899_cov_30.3344||full_6	k141_893196_length_12899_cov_30.3344||full	K01784	galE, GALE; UDP-glucose 4-epimerase [EC:5.1.3.2]	PF01370.21
k141_125095_length_40515_cov_16.0051||full_48	k141_125095_length_40515_cov_16.0051||full	K06167	phnP; phosphoribosyl 1,2-cyclic phosphate phosphodiesterase [EC:3.1.4.55]	PF12706.7
k141_1189205_length_12560_cov_14.0915||full_9	k141_1189205_length_12560_cov_14.0915||full	K00012	UGDH, ugd; UDPglucose 6-dehydrogenase [EC:1.1.1.22]	PF00984.19	AAA domain
k141_427426_length_10615_cov_16.0000||full_9	k141_427426_length_10615_cov_16.0000||full	K00287	DHFR, folA; dihydrofolate reductase [EC:1.5.1.3]	PF00186.19
k141_460536_length_142083_cov_15.9956||full_1_132	k141_460536_length_142083_cov_15.9956||full_1	K17716	capD; UDP-glucose 4-epimerase [EC:5.1.3.2]	PF02719.15	GlcNAc-PI de-N-acetylase
k141_460536_length_142083_cov_15.9956||full_1_133	k141_460536_length_142083_cov_15.9956||full_1	K13010	per, rfbE; perosamine synthetase [EC:2.6.1.102]	PF01041.17	Polysaccharide biosynthesis protein
k141_33017_length_13017_cov_6.0000||full_9	k141_33017_length_13017_cov_6.0000||full	K01113	phoD; alkaline phosphatase D [EC:3.1.3.1]	PF09423.10	Fibronectin type III domain
k141_420208_length_5815_cov_16.9734||full_2	k141_420208_length_5815_cov_16.9734||full	K21029	moeB; molybdopterin-synthase adenylyltransferase [EC:2.7.7.80]	PF00899.21
k141_143027_length_28122_cov_23.0000||full_20	k141_143027_length_28122_cov_23.0000||full	K00390	cysH; phosphoadenosine phosphosulfate reductase [EC:1.8.4.8 1.8.4.10]	PF11922.8
k141_435788_length_5762_cov_16.0000||full_10	k141_435788_length_5762_cov_16.0000||full	K00558	DNMT1, dcm; DNA (cytosine-5)-methyltransferase 1 [EC:2.1.1.37]	PF00145.17
k141_537040_length_133127_cov_11.0000||full_2	k141_537040_length_133127_cov_11.0000||full	K01737	queD, ptpS, PTS; 6-pyruvoyltetrahydropterin/6-carboxytetrahydropterin synthase [EC:4.2.3.12 4.1.2.50]
k141_220440_length_9424_cov_13.1940||full_5	k141_220440_length_9424_cov_13.1940||full	K06167	phnP; phosphoribosyl 1,2-cyclic phosphate phosphodiesterase [EC:3.1.4.55]	PF12706.7	RecT family
k141_216842_length_12207_cov_20.6425||full_9	k141_216842_length_12207_cov_20.6425||full	K00287	DHFR, folA; dihydrofolate reductase [EC:1.5.1.3]	PF00186.19
k141_477303_length_10335_cov_40.5583||full_9	k141_477303_length_10335_cov_40.5583||full	K21140	mec; [CysO sulfur-carrier protein]-S-L-cysteine hydrolase [EC:3.13.1.6]	PF14464.6	Phage minor tail protein L
k141_443156_length_128995_cov_58.9665||full_83	k141_443156_length_128995_cov_58.9665||full	K01771	plc; 1-phosphatidylinositol phosphodiesterase [EC:4.6.1.13]
k141_443156_length_128995_cov_58.9665||full_106	k141_443156_length_128995_cov_58.9665||full	K01460	gsp; glutathionylspermidine amidase/synthetase [EC:3.5.1.78 6.3.1.8]	PF03738.14
k141_221234_length_11460_cov_15.0133||full_8	k141_221234_length_11460_cov_15.0133||full	K21140	mec; [CysO sulfur-carrier protein]-S-L-cysteine hydrolase [EC:3.13.1.6]		Phage minor tail protein L
k141_690392_length_6396_cov_10.0000||full_2	k141_690392_length_6396_cov_10.0000||full	K22227	ahbD; heme synthase
k141_690392_length_6396_cov_10.0000||full_3	k141_690392_length_6396_cov_10.0000||full	K22227	ahbD; heme synthase
k141_396917_length_414614_cov_24.4469||0_partial_1_8	k141_396917_length_414614_cov_24.4469||0_partial_1	K00390	cysH; phosphoadenosine phosphosulfate reductase [EC:1.8.4.8 1.8.4.10]	PF01507.19
k141_396917_length_414614_cov_24.4469||0_partial_1_72	k141_396917_length_414614_cov_24.4469||0_partial_1	K01491	folD; methylenetetrahydrofolate dehydrogenase (NADP+) / methenyltetrahydrofolate cyclohydrolase [EC:1.5.1.5 3.5.4.9]	PF02882.19
k141_396917_length_414614_cov_24.4469||0_partial_1_82	k141_396917_length_414614_cov_24.4469||0_partial_1	K06167	phnP; phosphoribosyl 1,2-cyclic phosphate phosphodiesterase [EC:3.1.4.55]	PF12706.7	Domain of unknown function (DUF4373)
k141_332322_length_66151_cov_38.6994||full_1	k141_332322_length_66151_cov_38.6994||full	K09882	cobS; cobaltochelatase CobS [EC:6.6.1.2]
k141_10521_length_61603_cov_9.0000||full_52	k141_10521_length_61603_cov_9.0000||full	K00558	DNMT1, dcm; DNA (cytosine-5)-methyltransferase 1 [EC:2.1.1.37]	PF00145.17
k141_124713_length_7019_cov_16.6514||full_16	k141_124713_length_7019_cov_16.6514||full	K00558	DNMT1, dcm; DNA (cytosine-5)-methyltransferase 1 [EC:2.1.1.37]	PF00145.17
k141_695869_length_8108_cov_8.0000||full_1	k141_695869_length_8108_cov_8.0000||full	K00558	DNMT1, dcm; DNA (cytosine-5)-methyltransferase 1 [EC:2.1.1.37]
k141_73343_length_18063_cov_16.0000||full_7	k141_73343_length_18063_cov_16.0000||full	K21140	mec; [CysO sulfur-carrier protein]-S-L-cysteine hydrolase [EC:3.13.1.6]	PF00877.19	Phage minor tail protein L
k141_257656_length_14425_cov_20.0000||full_14	k141_257656_length_14425_cov_20.0000||full	K03273	gmhB; D-glycero-D-manno-heptose 1,7-bisphosphate phosphatase [EC:3.1.3.82 3.1.3.83]	PF08645.11
k141_430914_length_20672_cov_7.0000||full_16	k141_430914_length_20672_cov_7.0000||full	K01737	queD, ptpS, PTS; 6-pyruvoyltetrahydropterin/6-carboxytetrahydropterin synthase [EC:4.2.3.12 4.1.2.50]	PF01242.19
k141_430914_length_20672_cov_7.0000||full_18	k141_430914_length_20672_cov_7.0000||full	K10026	queE; 7-carboxy-7-deazaguanine synthase [EC:4.3.99.3]	PF13394.6
k141_430914_length_20672_cov_7.0000||full_22	k141_430914_length_20672_cov_7.0000||full	K09007	folE2; GTP cyclohydrolase IB [EC:3.5.4.16]	PF02649.14
k141_98289_length_14834_cov_22.0000||full_18	k141_98289_length_14834_cov_22.0000||full	K03462	NAMPT; nicotinamide phosphoribosyltransferase [EC:2.4.2.12]	PF04095.16	4Fe-4S single cluster domain
k141_1027862_length_12175_cov_41.9361||full_5	k141_1027862_length_12175_cov_41.9361||full	K00558	DNMT1, dcm; DNA (cytosine-5)-methyltransferase 1 [EC:2.1.1.37]	PF00145.17
k141_147085_length_5310_cov_11.0000||full_2	k141_147085_length_5310_cov_11.0000||full	K00558	DNMT1, dcm; DNA (cytosine-5)-methyltransferase 1 [EC:2.1.1.37]	PF00145.17
k141_270397_length_11452_cov_14.0000||full_7	k141_270397_length_11452_cov_14.0000||full	K03462	NAMPT; nicotinamide phosphoribosyltransferase [EC:2.4.2.12]	PF04095.16	Phosphoribosyl transferase domain
k141_60085_length_7114_cov_74.0764||full_9	k141_60085_length_7114_cov_74.0764||full	K06167	phnP; phosphoribosyl 1,2-cyclic phosphate phosphodiesterase [EC:3.1.4.55]		RecT family
k141_471162_length_52764_cov_14.4748||full_47	k141_471162_length_52764_cov_14.4748||full	K01784	galE, GALE; UDP-glucose 4-epimerase [EC:5.1.3.2]	PF01370.21
k141_101084_length_9275_cov_22.9992||full_9	k141_101084_length_9275_cov_22.9992||full	K06167	phnP; phosphoribosyl 1,2-cyclic phosphate phosphodiesterase [EC:3.1.4.55]
k141_248723_length_38431_cov_28.9231||full_25	k141_248723_length_38431_cov_28.9231||full	K01916	nadE; NAD+ synthase [EC:6.3.1.5]	PF02540.17
k141_248723_length_38431_cov_28.9231||full_26	k141_248723_length_38431_cov_28.9231||full	K00969	nadD; nicotinate-nucleotide adenylyltransferase [EC:2.7.7.18]	PF01467.26	NAD synthase
k141_248723_length_38431_cov_28.9231||full_30	k141_248723_length_38431_cov_28.9231||full	K00763	pncB, NAPRT1; nicotinate phosphoribosyltransferase [EC:6.3.4.21]	PF17767.1
k141_248723_length_38431_cov_28.9231||full_51	k141_248723_length_38431_cov_28.9231||full	K22227	ahbD; heme synthase
k141_123602_length_9052_cov_9.0882||full_13	k141_123602_length_9052_cov_9.0882||full	K01270	pepD; dipeptidase D [EC:3.4.13.-]
k141_893047_length_16174_cov_11.0000||full_13	k141_893047_length_16174_cov_11.0000||full	K00012	UGDH, ugd; UDPglucose 6-dehydrogenase [EC:1.1.1.22]
k141_316890_length_40660_cov_16.0004||full_61	k141_316890_length_40660_cov_16.0004||full	K00558	DNMT1, dcm; DNA (cytosine-5)-methyltransferase 1 [EC:2.1.1.37]	PF00145.17	Phage Mu protein F like protein
k141_23104_length_5139_cov_9.9736||full_2	k141_23104_length_5139_cov_9.9736||full	K01186	NEU1; sialidase-1 [EC:3.2.1.18]	PF13859.6
k141_1623412_length_12991_cov_11.6300||full_11	k141_1623412_length_12991_cov_11.6300||full	K00657	speG, SAT; diamine N-acetyltransferase [EC:2.3.1.57]
k141_1623412_length_12991_cov_11.6300||full_12	k141_1623412_length_12991_cov_11.6300||full	K13010	per, rfbE; perosamine synthetase [EC:2.6.1.102]	PF01041.17
k141_1623412_length_12991_cov_11.6300||full_13	k141_1623412_length_12991_cov_11.6300||full	K02377	TSTA3, fcl; GDP-L-fucose synthase [EC:1.1.1.271]	PF01370.21	DegT/DnrJ/EryC1/StrS aminotransferase family
k141_1623412_length_12991_cov_11.6300||full_14	k141_1623412_length_12991_cov_11.6300||full	K01711	gmd, GMDS; GDPmannose 4,6-dehydratase [EC:4.2.1.47]	PF16363.5	NAD dependent epimerase/dehydratase family
k141_1623412_length_12991_cov_11.6300||full_20	k141_1623412_length_12991_cov_11.6300||full	K00033	PGD, gnd, gntZ; 6-phosphogluconate dehydrogenase [EC:1.1.1.44 1.1.1.343]	PF00393.19	2OG-Fe(II) oxygenase superfamily
k141_1206277_length_18545_cov_8.0000||full_2	k141_1206277_length_18545_cov_8.0000||full	K01737	queD, ptpS, PTS; 6-pyruvoyltetrahydropterin/6-carboxytetrahydropterin synthase [EC:4.2.3.12 4.1.2.50]	PF01242.19
k141_1206277_length_18545_cov_8.0000||full_3	k141_1206277_length_18545_cov_8.0000||full	K01495	GCH1, folE; GTP cyclohydrolase IA [EC:3.5.4.16]	PF01227.22	6-pyruvoyl tetrahydropterin synthase
k141_94520_length_75212_cov_19.8997||full_96	k141_94520_length_75212_cov_19.8997||full	K06167	phnP; phosphoribosyl 1,2-cyclic phosphate phosphodiesterase [EC:3.1.4.55]		LexA DNA binding domain
k141_94520_length_75212_cov_19.8997||full_114	k141_94520_length_75212_cov_19.8997||full	K00558	DNMT1, dcm; DNA (cytosine-5)-methyltransferase 1 [EC:2.1.1.37]	PF00145.17
k141_243838_length_16818_cov_8.9766||full_7	k141_243838_length_16818_cov_8.9766||full	K00558	DNMT1, dcm; DNA (cytosine-5)-methyltransferase 1 [EC:2.1.1.37]
k141_125158_length_13417_cov_19.9685||full_1	k141_125158_length_13417_cov_19.9685||full	K01938	fhs; formate--tetrahydrofolate ligase [EC:6.3.4.3]	PF01268.19
k141_317800_length_42812_cov_90.0316||full_42	k141_317800_length_42812_cov_90.0316||full	K00390	cysH; phosphoadenosine phosphosulfate reductase [EC:1.8.4.8 1.8.4.10]	PF01507.19
k141_20769_length_22249_cov_17.1376||full_26	k141_20769_length_22249_cov_17.1376||full	K00558	DNMT1, dcm; DNA (cytosine-5)-methyltransferase 1 [EC:2.1.1.37]	PF00145.17	Phage-like element PBSX protein XtrA
k141_333394_length_5331_cov_11.0000||full_1	k141_333394_length_5331_cov_11.0000||full	K00558	DNMT1, dcm; DNA (cytosine-5)-methyltransferase 1 [EC:2.1.1.37]	PF00145.17
k141_174138_length_387164_cov_103.9369||full_46	k141_174138_length_387164_cov_103.9369||full	K01916	nadE; NAD+ synthase [EC:6.3.1.5]	PF02540.17
k141_174138_length_387164_cov_103.9369||full_311	k141_174138_length_387164_cov_103.9369||full	K00558	DNMT1, dcm; DNA (cytosine-5)-methyltransferase 1 [EC:2.1.1.37]	PF00145.17	Calcineurin-like phosphoesterase
k141_174138_length_387164_cov_103.9369||full_397	k141_174138_length_387164_cov_103.9369||full	K13522	K13522, nadM; bifunctional NMN adenylyltransferase/nudix hydrolase [EC:2.7.7.1 3.6.1.-]	PF00293.28
k141_174138_length_387164_cov_103.9369||full_399	k141_174138_length_387164_cov_103.9369||full	K03462	NAMPT; nicotinamide phosphoribosyltransferase [EC:2.4.2.12]	PF04095.16
[truncated: 4,922 more rows]
